# Supplementary material for: Accessing carbon, boron and germanium spiro stereocentres in a unified catalytic enantioselective approach
Source: Nat Catal. 2025 Jun 12;8(6):569–78. doi: 10.1038/s41929-025-01352-3 (PMC12198011; doi:10.1038/s41929-025-01352-3)
Supplement: Supplementary file 2 — Crystallographic data of 8m. [file 41929_2025_1352_MOESM2_ESM.cif]

data_yca-r1783
_audit_creation_date               2024-04-02
_audit_creation_method
;
Olex2 1.5
(compiled 2024.02.16 svn.r378c4104 for OlexSys, GUI svn.r6928)
;
_shelx_SHELXL_version_number       '2019/3'
_audit_contact_author_address      ?
_audit_contact_author_email        ?
_audit_contact_author_name         'Rosario Scopelliti'
_audit_contact_author_phone        ?
_publ_contact_author_id_orcid      ?
_publ_section_references
;
Dolomanov, O.V., Bourhis, L.J., Gildea, R.J, Howard, J.A.K. & Puschmann, H.
 (2009), J. Appl. Cryst. 42, 339-341.

Sheldrick, G.M. (2015). Acta Cryst. A71, 3-8.

Sheldrick, G.M. (2015). Acta Cryst. C71, 3-8.
;
_chemical_name_common              ?
_chemical_name_systematic          ?
_chemical_formula_moiety           'C37 H32 N2'
_chemical_formula_sum              'C37 H32 N2'
_chemical_formula_weight           504.64
_chemical_absolute_configuration   rmad
_chemical_melting_point            ?
_chemical_oxdiff_formula           'C37 H32 N2'
loop_
  _atom_type_symbol
  _atom_type_description
  _atom_type_scat_dispersion_real
  _atom_type_scat_dispersion_imag
  _atom_type_scat_source
 'C' 'C' 0.0181 0.0091 'International Tables Vol C Tables 4.2.6.8 and 6.1.1.4'
 'H' 'H' 0.0000 0.0000 'International Tables Vol C Tables 4.2.6.8 and 6.1.1.4'
 'N' 'N' 0.0311 0.0180 'International Tables Vol C Tables 4.2.6.8 and 6.1.1.4'

_shelx_space_group_comment
;
The symmetry employed for this shelxl refinement is uniquely defined
by the following loop, which should always be used as a source of
symmetry information in preference to the above space-group names.
They are only intended as comments.
;
_space_group_crystal_system        'triclinic'
_space_group_IT_number             1
_space_group_name_H-M_alt          'P 1'
_space_group_name_Hall             'P 1'
loop_
  _space_group_symop_operation_xyz
 'x, y, z'

_cell_length_a                     8.89455(7)
_cell_length_b                     9.31775(9)
_cell_length_c                     17.10151(16)
_cell_angle_alpha                  85.9082(7)
_cell_angle_beta                   79.1934(7)
_cell_angle_gamma                  83.0531(7)
_cell_volume                       1380.25(2)
_cell_formula_units_Z              2
_cell_measurement_reflns_used      38317
_cell_measurement_temperature      140.00(10)
_cell_measurement_theta_max        75.1400
_cell_measurement_theta_min        2.6250
_shelx_estimated_absorpt_T_max     0.958
_shelx_estimated_absorpt_T_min     0.907
_exptl_absorpt_coefficient_mu      0.535
_exptl_absorpt_correction_T_max    0.966
_exptl_absorpt_correction_T_min    0.930
_exptl_absorpt_correction_type     analytical
_exptl_absorpt_process_details
;
CrysAlisPro 1.171.43.118a (Rigaku Oxford Diffraction, 2024)
Analytical numeric absorption correction using a multifaceted crystal
model based on expressions derived by R.C. Clark & J.S. Reid.
(Clark, R. C. & Reid, J. S. (1995). Acta Cryst. A51, 887-897)
Empirical absorption correction using spherical harmonics,
implemented in SCALE3 ABSPACK scaling algorithm.
;
_exptl_absorpt_special_details     ?
_exptl_crystal_colour              'clear pale colourless'
_exptl_crystal_density_diffrn      1.214
_exptl_crystal_density_meas        ?
_exptl_crystal_density_method      ?
_exptl_crystal_description         irregular
_exptl_crystal_F_000               536
loop_
  _exptl_crystal_face_index_h
  _exptl_crystal_face_index_k
  _exptl_crystal_face_index_l
  _exptl_crystal_face_perp_dist
 -1 -1 1 0.0964
 2 1 0 0.0875
 1 1 -1 0.0885
 -2 -1 0 0.0808
 -1 0 -2 0.0810
 1 0 2 0.0642
 2 1 2 0.0791
 2 4 -7 0.0776
 -2 -1 -2 0.0697
 -2 -2 1 0.0905
 0 -1 -1 0.0365
 0 -1 -2 0.0362
 0 0 -1 0.0617
 -1 2 0 0.0682
 -5 2 2 0.0567
 -1 1 -1 0.0742
 0 1 -2 0.0738
 1 0 1 0.0717
 0 -1 2 0.0925
 3 5 5 0.0721
 -2 5 5 0.0434
 2 -1 -10 0.0523
 2 -5 -4 0.0447
 2 -3 -8 0.0452
 0 5 6 0.0397

_exptl_crystal_size_max            0.185
_exptl_crystal_size_mid            0.154
_exptl_crystal_size_min            0.08
loop_
  _exptl_oxdiff_crystal_face_indexfrac_h
  _exptl_oxdiff_crystal_face_indexfrac_k
  _exptl_oxdiff_crystal_face_indexfrac_l
  _exptl_oxdiff_crystal_face_x
  _exptl_oxdiff_crystal_face_y
  _exptl_oxdiff_crystal_face_z
 -1.0000 -1.0000 1.0000 0.0927 -0.1302 0.2076
 2.0000 1.0000 -0.0000 -0.1824 0.2848 -0.1623
 1.0000 1.0000 -1.0000 -0.0927 0.1302 -0.2076
 -2.0000 -1.0000 0.0000 0.1824 -0.2848 0.1623
 -1.0000 -0.0000 -2.0000 0.1440 -0.1375 -0.1173
 1.0000 0.0000 2.0000 -0.1440 0.1375 0.1173
 2.0000 1.0000 2.0000 -0.2911 0.2505 -0.0183
 1.7147 4.1573 -6.5786 -0.1674 0.1630 -0.9723
 -2.0000 -1.0000 -2.0000 0.2911 -0.2505 0.0183
 -2.0000 -2.0000 1.0000 0.2397 -0.2432 0.3432
 -0.0000 -1.0000 -1.0000 0.1661 0.0759 0.0370
 -0.0000 -1.0000 -2.0000 0.2204 0.0931 -0.0350
 -0.0000 -0.0000 -1.0000 0.0544 0.0171 -0.0720
 -1.0000 2.0000 0.0000 -0.1881 -0.2894 -0.1913
 -4.9547 1.7264 2.0359 -0.1285 -0.9876 0.0904
 -1.0000 1.0000 -1.0000 -0.0220 -0.2134 -0.1543
 -0.0000 1.0000 -2.0000 -0.0030 -0.0245 -0.2530
 1.0000 0.0000 1.0000 -0.0897 0.1547 0.0453
 0.0000 -1.0000 2.0000 0.0030 0.0245 0.2530
 3.4704 4.8425 5.1102 -0.9414 0.2240 -0.2523
 -1.6387 4.6735 5.3886 -0.7571 -0.6486 -0.0777
 1.6075 -1.1357 -9.7157 0.5982 0.5095 -0.6185
 1.5159 -5.1765 -3.8891 0.7362 0.6314 0.2437
 1.7420 -3.0701 -8.1659 0.7253 0.6197 -0.2997
 -0.4574 4.9745 6.1675 -0.8749 -0.4767 -0.0859

_exptl_transmission_factor_max     ?
_exptl_transmission_factor_min     ?
_diffrn_reflns_av_R_equivalents    0.0238
_diffrn_reflns_av_unetI/netI       0.0192
_diffrn_reflns_Laue_measured_fraction_full  0.996
_diffrn_reflns_Laue_measured_fraction_max  0.974
_diffrn_reflns_limit_h_max         11
_diffrn_reflns_limit_h_min         -11
_diffrn_reflns_limit_k_max         11
_diffrn_reflns_limit_k_min         -11
_diffrn_reflns_limit_l_max         21
_diffrn_reflns_limit_l_min         -21
_diffrn_reflns_number              60437
_diffrn_reflns_point_group_measured_fraction_full  0.970
_diffrn_reflns_point_group_measured_fraction_max  0.936
_diffrn_reflns_theta_full          67.684
_diffrn_reflns_theta_max           75.428
_diffrn_reflns_theta_min           2.634
_diffrn_ambient_environment        N~2~
_diffrn_ambient_temperature        140.00(10)
_diffrn_detector                   'Hybrid Pixel Array Detector'
_diffrn_detector_area_resol_mean   10.0000
_diffrn_detector_type              'HyPix-Arc 150'
_diffrn_measured_fraction_theta_full  0.996
_diffrn_measured_fraction_theta_max  0.974
_diffrn_measurement_details
;
List of Runs (angles in degrees, time in seconds):

  # Type    Start    End  Width  t~exp~   \w     \q     \k     \f   Frames
--------------------------------------------------------------------------
  1  \w    -64.00 -34.00   0.50    0.10    --  -71.11   0.00  60.00   60
  2  \w      2.00  28.00   0.50    0.10    --   -8.00  75.00  35.15   52
  3  \w    -59.00 -31.00   0.50    0.10    --  -64.68   0.00 -90.00   56
  4  \w    -67.00 -27.00   0.50    0.10    --  -64.68   0.00-180.00   80
  5  \w    -66.00 -40.00   0.50    0.10    --  -76.25  65.00 -85.28   52
  6  \w    -68.00 -37.00   0.50    0.10    --  -71.11   0.00-150.00   62
  7  \w    -72.00 -37.00   0.50    0.10    --  -71.11   0.00 -30.00   70
  8  \w    -65.00 -39.00   0.50    0.10    --  -71.11   0.00   0.00   52
  9  \w    -69.00 -36.00   0.50    0.10    --  -71.11   0.00 150.00   66
 10  \w    -71.00 -45.00   0.50    0.10    --  -71.11   0.00  30.00   52
 11  \w    -65.00 -32.00   0.50    0.10    --  -64.68   0.00-120.00   66
 12  \w     -2.00  23.00   0.50    0.10    --    8.00  98.00-154.05   50
 13  \w     17.00  42.00   0.50    0.10    --   20.00  87.00-142.12   50
 14  \w     14.00  39.00   0.50    0.10    --   20.00  92.00-109.97   50
 15  \w     14.00  39.00   0.50    0.10    --   20.00  92.00  41.82   50
 16  \w     15.00  40.00   0.50    0.10    --   20.00  91.00 128.89   50
 17  \w    -64.00 -39.00   0.50    0.10    --  -36.00 -77.00 136.17   50
 18  \w    -67.00 -41.00   0.50    0.10    --  -36.00 -74.00  -9.73   52
 19  \w    -81.00 -55.00   0.50    0.10    --  -48.00 -70.00  12.89   52
 20  \w    -69.00 -44.00   0.50    0.10    --  -40.00 -75.00 -23.59   50
 21  \w    -57.00 -32.00   0.50    0.10    --  -28.00 -75.00-155.45   50
 22  \w    -71.00 -45.00   0.50    0.10    --  -40.00 -75.00-173.65   52
 23  \w    -68.00 -43.00   0.50    0.10    --  -36.00 -69.00-114.67   50
 24  \w     31.00  56.00   0.50    0.10    --   76.00 -49.00 128.95   50
 25  \w     35.00  64.00   0.50    0.10    --   76.69-125.00 120.00   58
 26  \w     45.00  87.00   0.50    0.10    --   76.69-125.00 150.00   84
 27  \w     78.00 103.00   0.50    0.10    --   76.69-125.00  90.00   50
 28  \w     78.00 103.00   0.50    0.10    --   76.69-125.00  60.00   50
 29  \w     37.00  63.00   0.50    0.10    --   76.69-125.00  90.00   52
 30  \w     41.00  70.00   0.50    0.10    --   76.69-125.00  60.00   58
 31  \w     37.00  65.00   0.50    0.10    --   76.69-125.00  30.00   56
 32  \w     41.00 103.00   0.50    0.10    --   76.69-125.00 -30.00  124
 33  \w     37.00 110.00   0.50    0.10    --   79.75-130.00 -60.03  146
 34  \w     41.00  85.00   0.50    0.10    --   76.69-125.00 -90.00   88
 35  \w     36.00 103.00   0.50    0.10    --   76.69-125.00-120.00  134
 36  \w     36.00 103.00   0.50    0.10    --   76.69-125.00-150.00  134
 37  \w     35.00 103.00   0.50    0.10    --   76.69-125.00-180.00  136
 38  \w     28.00  57.00   0.50    0.10    --   63.93 -95.00-180.00   58
 39  \w     35.00 103.00   0.50    0.10    --   76.69-125.00   0.00  136
 40  \w     70.00 102.00   0.50    0.10    --   76.69-125.00 120.00   64
 41  \w     39.00  78.00   0.50    0.10    --   76.69 -95.00  60.00   78
 42  \w     53.00  81.00   0.50    0.10    --   76.69 -95.00   0.00   56
 43  \w     76.00 101.00   0.50    0.10    --   76.69   0.00 -60.00   50
 44  \w     70.00  95.00   0.50    0.10    --   64.00  73.00-146.76   50
 45  \w     73.00  98.00   0.50    0.10    --   68.00  75.00  -3.63   50
 46  \w     62.00  87.00   0.50    0.10    --   56.00  73.00-143.98   50
 47  \w     57.00  82.00   0.50    0.10    --   52.00  74.00  45.49   50
 48  \w     85.00 110.00   0.50    0.10    --   79.75  73.00  37.05   50
 49  \w     58.00  83.00   0.50    0.10    --   52.00  73.00  98.64   50
 50  \w     70.00  95.00   0.50    0.10    --   64.00  72.00 122.45   50
 51  \w     73.00  98.00   0.50    0.10    --   68.00  74.00 141.52   50
 52  \w     66.00  91.00   0.50    0.10    --   60.00  73.00 179.10   50
 53  \w     70.00  95.00   0.50    0.10    --   64.00  72.00 168.69   50
 54  \w     66.00  91.00   0.50    0.10    --   60.00  72.00  98.89   50
 55  \w     70.00  95.00   0.50    0.10    --   64.00  72.00  47.60   50
 56  \w     66.00  91.00   0.50    0.10    --   60.00  72.00  17.57   50
 57  \w     67.00  92.00   0.50    0.10    --   60.00  71.00 -71.95   50
 58  \w     67.00  92.00   0.50    0.10    --   60.00  70.00 -82.79   50
 59  \w     63.00  88.00   0.50    0.10    --   56.00  71.00 -86.64   50
 60  \w     71.00  96.00   0.50    0.10    --   64.00  70.00-113.97   50
 61  \w     59.00  84.00   0.50    0.10    --   52.00  71.00-155.52   50
 62  \w     63.00  88.00   0.50    0.10    --   56.00  71.00-104.63   50
 63  \w     67.00  92.00   0.50    0.10    --   60.00  70.00   7.09   50
 64  \w     64.00  89.00   0.50    0.10    --   56.00  66.00 -15.41   50
 65  \w     68.00  93.00   0.50    0.10    --   60.00  69.00 -23.70   50
 66  \w     67.00  92.00   0.50    0.10    --   60.00  70.00 108.99   50
 67  \w     59.00  84.00   0.50    0.10    --   52.00  70.00 149.75   50
 68  \w     65.00  90.00   0.50    0.10    --   56.00  65.00  94.05   50
 69  \w     61.00  86.00   0.50    0.10    --   52.00  65.00  16.10   50
 70  \w     95.00 120.00   0.50    0.10    --   79.75  51.00 114.81   50
 71  \w     65.00  90.00   0.50    0.10    --   56.00  62.00   5.02   50
 72  \w     91.00 116.00   0.50    0.10    --   79.75  44.00 -56.39   50
 73  \w     61.00  86.00   0.50    0.10    --   52.00  65.00-118.55   50
 74  \w     69.00  94.00   0.50    0.10    --   60.00  64.00-144.48   50
 75  \w     90.00 115.00   0.50    0.10    --   79.75  65.00-164.65   50
 76  \w     78.00 107.00   0.50    0.10    --   79.75  26.00-135.70   58
 77  \w     98.00 125.00   0.50    0.10    --   79.75  36.00 -78.68   54
 78  \w     83.00 124.00   0.50    0.10    --   79.75  27.00 -86.21   82
 79  \w     85.00 110.00   0.50    0.10    --   79.75  27.00   6.51   50
 80  \w     65.00  91.00   0.50    0.10    --   79.75  13.00  16.18   52
 81  \w     93.00 124.00   0.50    0.10    --   79.75  26.00  31.46   62
 82  \w     82.00 124.00   0.50    0.10    --   79.75  25.00  64.29   84
 83  \w     95.00 125.00   0.50    0.10    --   79.75  47.00 151.97   60
 84  \w     70.00  95.00   0.50    0.10    --   79.75  23.00 124.22   50
 85  \w     51.00 114.00   0.50    0.10    --   79.75   2.00 123.41  126
 86  \w     67.00 107.00   0.50    0.10    --   79.75   2.00  66.86   80
 87  \w     42.00 116.00   0.50    0.10    --   79.75   0.00  18.37  148
 88  \w     47.00 107.00   0.50    0.10    --   79.75   7.00 -90.48  120
 89  \w     42.00  82.00   0.50    0.10    --   79.75   0.00-161.48   80
 90  \w     79.00 119.00   0.50    0.10    --   79.75   3.00-160.68   80
 91  \w     52.00  77.00   0.50    0.10    --   44.00  66.00 -46.95   50
 92  \w     51.00  76.00   0.50    0.10    --   48.00  77.00 -40.33   50
 93  \w     15.00  40.00   0.50    0.10    --   12.00  78.00  54.57   50
 94  \w     32.00  57.00   0.50    0.10    --   28.00  76.00 -19.73   50
 95  \w     31.00  56.00   0.50    0.10    --   28.00  77.00  39.77   50
 96  \w     29.00  54.00   0.50    0.10    --   24.00  75.00 -58.49   50
 97  \w     39.00  64.00   0.50    0.10    --   36.00  77.00  71.71   50
 98  \w     49.00  74.00   0.50    0.10    --   44.00  75.00 173.46   50
 99  \w     39.00  64.00   0.50    0.10    --   36.00  77.00 147.32   50
100  \w     38.00  63.00   0.50    0.10    --   32.00  73.00 130.81   50
101  \w     45.00  70.00   0.50    0.10    --   40.00  74.00 100.56   50
102  \w     37.00  62.00   0.50    0.10    --   32.00  75.00  66.39   50
103  \w     30.00  55.00   0.50    0.10    --   24.00  73.00  27.50   50
104  \w     46.00  71.00   0.50    0.10    --   40.00  72.00 137.13   50
105  \w     33.00  58.00   0.50    0.10    --   28.00  74.00 -44.39   50
106  \w     51.00  76.00   0.50    0.10    --   44.00  71.00 -78.60   50
107  \w     41.00  66.00   0.50    0.10    --   36.00  74.00-146.71   50
108  \w     36.00  61.00   0.50    0.10    --   28.00  69.00-153.26   50
109  \w     51.00  76.00   0.50    0.10    --   44.00  70.00-131.89   50
110  \w     50.00  75.00   0.50    0.10    --   44.00  72.00-101.00   50
111  \w     52.00  77.00   0.50    0.10    --   44.00  69.00  83.50   50
112  \w   -101.00 -65.00   0.50    0.10    --  -76.25 158.00  98.86   72
113  \w   -101.00 -53.00   0.50    0.10    --  -76.25 130.00 173.73   96
114  \w   -114.00 -88.00   0.50    0.10    --  -76.25 141.00  52.39   52
115  \w    -94.00 -39.00   0.50    0.10    --  -71.11 125.00  60.00  110
116  \w    -83.00 -57.00   0.50    0.10    --  -76.25 141.00  52.39   52
117  \w    -68.00 -32.00   0.50    0.10    --  -71.11 125.00  30.00   72
118  \w    -98.00 -29.00   0.50    0.10    --  -71.11 125.00 150.00  138
119  \w    -46.00 -21.00   0.50    0.10    --  -24.00 123.00 122.96   50
120  \w    -98.00 -29.00   0.50    0.10    --  -71.11 125.00 -30.00  138
121  \w    -98.00 -37.00   0.50    0.10    --  -71.11 125.00 -90.00  122
122  \w    -61.00 -36.00   0.50    0.10    --  -76.25 113.00 -98.11   50
123  \w    -56.00 -24.00   0.50    0.10    --  -64.68 125.00-120.00   64
124  \w    -33.00  -8.00   0.50    0.10    --  -12.00 116.00-144.08   50
125  \w   -105.00 -79.00   0.50    0.10    --  -76.25 -86.00-170.03   52
126  \w    -67.00 -42.00   0.50    0.10    --  -76.25-176.00 -96.07   50
127  \w   -109.00 -79.00   0.50    0.10    --  -76.25-176.00 -96.07   60
128  \w   -106.00 -80.00   0.50    0.10    --  -76.25 -90.00  77.93   52
129  \w   -104.00 -79.00   0.50    0.10    --  -76.25 -86.00  99.36   50
130  \w   -105.00 -79.00   0.50    0.10    --  -76.25 -86.00 150.48   52
131  \w   -104.00 -79.00   0.50    0.10    --  -76.25 -90.00 -72.01   50
132  \w   -105.00 -79.00   0.50    0.10    --  -76.25 -78.00-155.74   52
133  \w   -107.00 -81.00   0.50    0.10    --  -72.00 -76.00-130.01   52
134  \w   -107.00 -82.00   0.50    0.10    --  -76.25 -78.00 -95.72   50
135  \w   -103.00 -77.00   0.50    0.10    --  -72.00 -77.00 -39.16   52
136  \w   -102.00 -76.00   0.50    0.10    --  -72.00 -75.00  -4.79   52
137  \w   -107.00 -81.00   0.50    0.10    --  -76.25 -75.00  53.91   52
138  \w   -102.00 -77.00   0.50    0.10    --  -72.00 -77.00 108.98   50
139  \w   -108.00 -82.00   0.50    0.10    --  -76.25 -76.00  74.27   52
140  \w   -108.00 -82.00   0.50    0.10    --  -76.25 -75.00 -12.96   52
141  \w   -107.00 -81.00   0.50    0.10    --  -76.25 -74.00  20.08   52
142  \w    -87.00 -61.00   0.50    0.10    --  -56.00 -73.00 -61.86   52
143  \w   -108.00 -77.00   0.50    0.10    --  -72.00 -75.00-178.68   62
144  \w   -108.00 -82.00   0.50    0.10    --  -76.25 -74.00 -70.99   52
145  \w   -110.00 -84.00   0.50    0.10    --  -76.25 -75.00 -61.44   52
146  \w    -91.00 -66.00   0.50    0.10    --  -60.00 -72.00 -26.13   50
147  \w    -88.00 -62.00   0.50    0.10    --  -56.00 -72.00  36.50   52
148  \w    -91.00 -66.00   0.50    0.10    --  -60.00 -72.00  47.16   50
149  \w   -110.00 -84.00   0.50    0.10    --  -76.25 -71.00 -58.23   52
150  \w   -113.00 -82.00   0.50    0.10    --  -76.25 -72.00  25.44   62
151  \w   -108.00 -83.00   0.50    0.10    --  -76.25 -71.00  88.18   50
152  \w    -84.00 -59.00   0.50    0.10    --  -52.00 -71.00 126.34   50
153  \w   -109.00 -84.00   0.50    0.10    --  -76.25 -70.00 165.19   50
154  \w   -108.00 -82.00   0.50    0.10    --  -76.25 -72.00 157.26   52
155  \w   -112.00 -86.00   0.50    0.10    --  -76.25 -70.00 151.13   52
156  \w   -114.00 -89.00   0.50    0.10    --  -76.25 -70.00 115.44   50
157  \w   -113.00 -85.00   0.50    0.10    --  -76.25 -64.00 -17.41   56
158  \w   -109.00 -84.00   0.50    0.10    --  -76.25 -66.00 -34.76   50
159  \w    -94.00 -69.00   0.50    0.10    --  -60.00 -64.00   0.58   50
160  \w   -111.00 -86.00   0.50    0.10    --  -76.25 -65.00 -89.85   50
161  \w   -112.00 -86.00   0.50    0.10    --  -76.25 -66.00-149.93   52
162  \w   -118.00 -92.00   0.50    0.10    --  -76.25 -59.00-158.29   52
163  \w   -122.00 -97.00   0.50    0.10    --  -76.25 -43.00-150.65   50
164  \w   -109.00 -84.00   0.50    0.10    --  -76.25 -66.00-130.99   50
165  \w   -113.00 -87.00   0.50    0.10    --  -76.25 -60.00-106.94   52
166  \w   -122.00 -97.00   0.50    0.10    --  -76.25 -43.00  22.07   50
;
_diffrn_measurement_device         'four-circle diffractometer'
_diffrn_measurement_device_type    'XtaLAB Synergy R, DW system, HyPix-Arc 150'
_diffrn_measurement_method         '\w scans'
_diffrn_orient_matrix_type        
 'CrysAlisPro convention (1999,Acta A55,543-557)'
_diffrn_orient_matrix_UB_11        -0.0353260000
_diffrn_orient_matrix_UB_12        -0.1117168000
_diffrn_orient_matrix_UB_13        -0.0543613000
_diffrn_orient_matrix_UB_21        0.1717959000
_diffrn_orient_matrix_UB_22        -0.0587801000
_diffrn_orient_matrix_UB_23        -0.0171425000
_diffrn_orient_matrix_UB_31        -0.0266434000
_diffrn_orient_matrix_UB_32        -0.1089747000
_diffrn_orient_matrix_UB_33        0.0719909000
_diffrn_radiation_monochromator    mirror
_diffrn_radiation_probe            x-ray
_diffrn_radiation_type             'Cu K\a'
_diffrn_radiation_wavelength       1.54184
_diffrn_source                     'Rotating-anode X-ray tube'
_diffrn_source_type                'Rigaku (Cu) X-ray Source'
_reflns_Friedel_coverage           0.923
_reflns_Friedel_fraction_full      0.944
_reflns_Friedel_fraction_max       0.899
_reflns_number_gt                  9899
_reflns_number_total               10696
_reflns_special_details
;
 Reflections were merged by SHELXL according to the crystal
 class for the calculation of statistics and refinement.
 
 _reflns_Friedel_fraction is defined as the number of unique
 Friedel pairs measured divided by the number that would be
 possible theoretically, ignoring centric projections and
 systematic absences.
;
_reflns_threshold_expression       'I > 2\s(I)'
_computing_cell_refinement         'CrysAlisPro 1.171.43.118a (Rigaku OD, 2024)'
_computing_data_collection        
 'CrysAlisPro system (CCD 43.118a 64-bit (release 27-03-2024))'
_computing_data_reduction          'CrysAlisPro 1.171.43.118a (Rigaku OD, 2024)'
_computing_molecular_graphics      'Olex2 1.5 (Dolomanov et al., 2009)'
_computing_publication_material    'Olex2 1.5 (Dolomanov et al., 2009)'
_computing_structure_refinement    'SHELXL 2019/3 (Sheldrick, 2015)'
_computing_structure_solution      'SHELXT  (Sheldrick, 2015)'
_refine_diff_density_max           0.201
_refine_diff_density_min           -0.146
_refine_diff_density_rms           0.032
_refine_ls_abs_structure_details
;
 Flack x determined using 4366 quotients [(I+)-(I-)]/[(I+)+(I-)]
 (Parsons, Flack and Wagner, Acta Cryst. B69 (2013) 249-259).
;
_refine_ls_abs_structure_Flack     -0.06(14)
_refine_ls_extinction_coef         0.0025(3)
_refine_ls_extinction_expression  
 'Fc^*^=kFc[1+0.001xFc^2^\l^3^/sin(2\q)]^-1/4^'
_refine_ls_extinction_method       'SHELXL-2019/2 (Sheldrick 2019)'
_refine_ls_goodness_of_fit_ref     1.060
_refine_ls_hydrogen_treatment      constr
_refine_ls_matrix_type             full
_refine_ls_number_parameters       731
_refine_ls_number_reflns           10696
_refine_ls_number_restraints       70
_refine_ls_R_factor_all            0.0375
_refine_ls_R_factor_gt             0.0345
_refine_ls_restrained_S_all        1.060
_refine_ls_shift/su_max            0.000
_refine_ls_shift/su_mean           0.000
_refine_ls_structure_factor_coef   Fsqd
_refine_ls_weighting_details      
 'w=1/[\s^2^(Fo^2^)+(0.0494P)^2^+0.1848P] where P=(Fo^2^+2Fc^2^)/3'
_refine_ls_weighting_scheme        calc
_refine_ls_wR_factor_gt            0.0889
_refine_ls_wR_factor_ref           0.0909
_refine_special_details            ?
_olex2_refinement_description
;
1. Fixed Uiso
 At 1.2 times of:
  All C(H) groups, All C(H,H) groups, All C(H,H,H,H,H,H) groups
2. Restrained distances
 C76-C72 \\sim C74-C72 \\sim C75-C72 \\sim C73-C72
 with sigma of 0.02
 C74-C73 \\sim C76-C75
 with sigma of 0.02
3. Uiso/Uaniso restraints and constraints
C72 \\sim C73 \\sim C74 \\sim C75 \\sim C76: within 2A with sigma of 0.02 and
sigma for terminal atoms of 0.04 within 2A
4. Others
 Sof(H72A)=Sof(C75)=Sof(H75A)=Sof(H75B)=Sof(C76)=Sof(H76A)=Sof(H76B)=1-FVAR(1)
 Sof(H72)=Sof(C73)=Sof(H73A)=Sof(H73B)=Sof(C74)=Sof(H74A)=Sof(H74B)=FVAR(1)
 Sof(H70D)=Sof(H70E)=Sof(H70F)=1-FVAR(2)
 Sof(H70A)=Sof(H70B)=Sof(H70C)=FVAR(2)
 Sof(H71D)=Sof(H71E)=Sof(H71F)=1-FVAR(3)
 Sof(H71A)=Sof(H71B)=Sof(H71C)=FVAR(3)
 Sof(H33D)=Sof(H33E)=Sof(H33F)=1-FVAR(4)
 Sof(H33A)=Sof(H33B)=Sof(H33C)=FVAR(4)
 Sof(H34D)=Sof(H34E)=Sof(H34F)=1-FVAR(5)
 Sof(H34A)=Sof(H34B)=Sof(H34C)=FVAR(5)
5.a Ternary CH refined with riding coordinates:
 C35(H35), C72(H72), C72(H72A)
5.b Secondary CH2 refined with riding coordinates:
 C26(H26A,H26B), C29(H29A,H29B), C36(H36A,H36B), C37(H37A,H37B), C63(H63A,
 H63B), C66(H66A,H66B), C73(H73A,H73B), C74(H74A,H74B), C75(H75A,H75B),
 C76(H76A,H76B)
5.c Aromatic/amide H refined with riding coordinates:
 C2(H2), C3(H3), C4(H4), C5(H5), C6(H6), C8(H8), C9(H9), C10(H10), C11(H11),
 C12(H12), C14(H14), C15(H15), C18(H18), C20(H20), C21(H21), C22(H22), C23(H23),
  C39(H39), C40(H40), C41(H41), C42(H42), C43(H43), C45(H45), C46(H46),
 C47(H47), C48(H48), C49(H49), C51(H51), C52(H52), C55(H55), C57(H57), C58(H58),
  C59(H59), C60(H60)
5.d Disordered Me refined as rotating group:
 C33(H33A,H33B,H33C,H33D,H33E,H33F), C34(H34A,H34B,H34C,H34D,H34E,H34F),
 C70(H70A,H70B,H70C,H70D,H70E,H70F), C71(H71A,H71B,H71C,H71D,H71E,H71F)
;
_atom_sites_solution_hydrogens     geom
_atom_sites_solution_primary       dual
_atom_sites_solution_secondary     ?
loop_
  _atom_site_label
  _atom_site_type_symbol
  _atom_site_fract_x
  _atom_site_fract_y
  _atom_site_fract_z
  _atom_site_U_iso_or_equiv
  _atom_site_adp_type
  _atom_site_occupancy
  _atom_site_site_symmetry_order
  _atom_site_calc_flag
  _atom_site_refinement_flags_posn
  _atom_site_refinement_flags_adp
  _atom_site_refinement_flags_occupancy
  _atom_site_disorder_assembly
  _atom_site_disorder_group
 N1 N 0.4010(2) 0.3200(2) 0.58608(14) 0.0262(5) Uani 1 1 d . . . . .
 N2 N 0.3215(3) 0.3075(3) 0.94836(14) 0.0326(5) Uani 1 1 d . . . . .
 C1 C 0.3226(3) 0.4231(3) 0.64270(16) 0.0244(6) Uani 1 1 d . . . . .
 C2 C 0.1711(3) 0.4104(3) 0.68029(18) 0.0293(6) Uani 1 1 d . . . . .
 H2 H 0.120118 0.331822 0.669916 0.035 Uiso 1 1 calc R U . . .
 C3 C 0.0955(3) 0.5132(3) 0.73283(19) 0.0347(7) Uani 1 1 d . . . . .
 H3 H -0.008254 0.505755 0.757888 0.042 Uiso 1 1 calc R U . . .
 C4 C 0.1701(4) 0.6271(3) 0.7491(2) 0.0370(7) Uani 1 1 d . . . . .
 H4 H 0.117523 0.697874 0.784887 0.044 Uiso 1 1 calc R U . . .
 C5 C 0.3208(3) 0.6369(3) 0.71312(18) 0.0317(7) Uani 1 1 d . . . . .
 H5 H 0.372826 0.713589 0.725014 0.038 Uiso 1 1 calc R U . . .
 C6 C 0.3973(3) 0.5357(3) 0.65968(17) 0.0266(6) Uani 1 1 d . . . . .
 H6 H 0.500981 0.543803 0.634735 0.032 Uiso 1 1 calc R U . . .
 C7 C 0.3391(3) 0.3005(3) 0.51803(16) 0.0232(5) Uani 1 1 d . . . . .
 C8 C 0.2286(3) 0.4039(3) 0.49334(17) 0.0265(6) Uani 1 1 d . . . . .
 H8 H 0.196093 0.489283 0.521934 0.032 Uiso 1 1 calc R U . . .
 C9 C 0.1656(3) 0.3828(4) 0.42713(19) 0.0360(7) Uani 1 1 d . . . . .
 H9 H 0.089672 0.454021 0.411398 0.043 Uiso 1 1 calc R U . . .
 C10 C 0.2109(3) 0.2602(3) 0.38352(18) 0.0361(7) Uani 1 1 d . . . . .
 H10 H 0.167842 0.246886 0.338101 0.043 Uiso 1 1 calc R U . . .
 C11 C 0.3214(3) 0.1572(3) 0.40817(18) 0.0307(6) Uani 1 1 d . . . . .
 H11 H 0.353865 0.072255 0.379200 0.037 Uiso 1 1 calc R U . . .
 C12 C 0.3847(3) 0.1763(3) 0.47416(16) 0.0259(6) Uani 1 1 d . . . . .
 H12 H 0.460010 0.104394 0.489895 0.031 Uiso 1 1 calc R U . . .
 C13 C 0.5462(3) 0.2525(3) 0.59898(17) 0.0230(5) Uani 1 1 d . . . . .
 C14 C 0.6707(3) 0.2264(3) 0.53602(16) 0.0246(6) Uani 1 1 d . . . . .
 H14 H 0.656096 0.247866 0.482644 0.029 Uiso 1 1 calc R U . . .
 C15 C 0.8152(3) 0.1698(3) 0.55072(17) 0.0256(6) Uani 1 1 d . . . . .
 H15 H 0.898645 0.151510 0.507745 0.031 Uiso 1 1 calc R U . . .
 C16 C 0.8363(3) 0.1401(3) 0.62899(16) 0.0230(6) Uani 1 1 d . . . . .
 C17 C 0.7130(3) 0.1666(3) 0.69204(16) 0.0233(5) Uani 1 1 d . . . . .
 C18 C 0.5681(3) 0.2193(3) 0.67758(17) 0.0232(6) Uani 1 1 d . . . . .
 H18 H 0.483925 0.232936 0.720643 0.028 Uiso 1 1 calc R U . . .
 C19 C 0.9754(3) 0.0906(3) 0.66143(17) 0.0253(6) Uani 1 1 d . . . . .
 C20 C 1.1253(3) 0.0495(3) 0.62310(18) 0.0267(6) Uani 1 1 d . . . . .
 H20 H 1.149010 0.044182 0.566784 0.032 Uiso 1 1 calc R U . . .
 C21 C 1.2398(3) 0.0162(3) 0.66898(18) 0.0302(6) Uani 1 1 d . . . . .
 H21 H 1.342810 -0.011449 0.643823 0.036 Uiso 1 1 calc R U . . .
 C22 C 1.2044(3) 0.0233(3) 0.7510(2) 0.0343(7) Uani 1 1 d . . . . .
 H22 H 1.284201 0.002267 0.781391 0.041 Uiso 1 1 calc R U . . .
 C23 C 1.0538(3) 0.0606(3) 0.78991(19) 0.0323(6) Uani 1 1 d . . . . .
 H23 H 1.030234 0.062958 0.846361 0.039 Uiso 1 1 calc R U . . .
 C24 C 0.9391(3) 0.0941(3) 0.74473(17) 0.0263(6) Uani 1 1 d . . . . .
 C25 C 0.7678(3) 0.1380(3) 0.77177(16) 0.0246(6) Uani 1 1 d . . . . .
 C26 C 0.7254(3) 0.2759(3) 0.82138(17) 0.0272(6) Uani 1 1 d . . . . .
 H26A H 0.800977 0.282647 0.856331 0.033 Uiso 1 1 calc R U . . .
 H26B H 0.719685 0.364865 0.786309 0.033 Uiso 1 1 calc R U . . .
 C27 C 0.5693(3) 0.2519(3) 0.86958(16) 0.0251(6) Uani 1 1 d . . . . .
 C28 C 0.5458(3) 0.1060(3) 0.87412(16) 0.0249(6) Uani 1 1 d . . . . .
 C29 C 0.6844(3) 0.0204(3) 0.82648(17) 0.0273(6) Uani 1 1 d . . . . .
 H29A H 0.652219 -0.051097 0.794547 0.033 Uiso 1 1 calc R U . . .
 H29B H 0.751712 -0.030996 0.861924 0.033 Uiso 1 1 calc R U . . .
 C30 C 0.4534(3) 0.3517(3) 0.90735(17) 0.0285(6) Uani 1 1 d . . . . .
 C31 C 0.3017(3) 0.1657(3) 0.95332(16) 0.0292(6) Uani 1 1 d . . . . .
 C32 C 0.4117(3) 0.0582(3) 0.91765(17) 0.0259(6) Uani 1 1 d . . . . .
 C33 C 0.4682(4) 0.5101(3) 0.9029(2) 0.0391(7) Uani 1 1 d . . . . .
 H33A H 0.374697 0.564008 0.888596 0.047 Uiso 0.17(3) 1 calc R U P . .
 H33B H 0.557361 0.531083 0.862321 0.047 Uiso 0.17(3) 1 calc R U P . .
 H33C H 0.482105 0.539268 0.954762 0.047 Uiso 0.17(3) 1 calc R U P . .
 H33D H 0.568078 0.525564 0.915190 0.047 Uiso 0.83(3) 1 calc R U P . .
 H33E H 0.385414 0.558490 0.941464 0.047 Uiso 0.83(3) 1 calc R U P . .
 H33F H 0.460670 0.550305 0.849024 0.047 Uiso 0.83(3) 1 calc R U P . .
 C34 C 0.3894(3) -0.1002(3) 0.92582(19) 0.0337(7) Uani 1 1 d . . . . .
 H34A H 0.389247 -0.135821 0.981154 0.040 Uiso 0.85(3) 1 calc R U P . .
 H34B H 0.473441 -0.154423 0.890600 0.040 Uiso 0.85(3) 1 calc R U P . .
 H34C H 0.290869 -0.113474 0.911027 0.040 Uiso 0.85(3) 1 calc R U P . .
 H34D H 0.379791 -0.133325 0.874034 0.040 Uiso 0.15(3) 1 calc R U P . .
 H34E H 0.295597 -0.114722 0.964587 0.040 Uiso 0.15(3) 1 calc R U P . .
 H34F H 0.478169 -0.155671 0.944160 0.040 Uiso 0.15(3) 1 calc R U P . .
 C35 C 0.1489(3) 0.1306(3) 0.99787(15) 0.0360(5) Uani 1 1 d . . . . .
 H35 H 0.135049 0.025287 1.005871 0.043 Uiso 1 1 calc R U . . .
 C36 C 0.0620(3) 0.2253(3) 1.06278(17) 0.0458(7) Uani 1 1 d . . . . .
 H36A H 0.000425 0.177987 1.109636 0.055 Uiso 1 1 calc R U . . .
 H36B H 0.110843 0.309209 1.074790 0.055 Uiso 1 1 calc R U . . .
 C37 C 0.0067(3) 0.2313(4) 0.98561(19) 0.0481(7) Uani 1 1 d . . . . .
 H37A H 0.021767 0.318601 0.949733 0.058 Uiso 1 1 calc R U . . .
 H37B H -0.088727 0.187289 0.984602 0.058 Uiso 1 1 calc R U . . .
 N3 N 0.5956(2) 0.6578(2) 0.42338(14) 0.0249(5) Uani 1 1 d . . . . .
 N4 N 0.7028(3) 0.8540(3) 0.05759(15) 0.0373(6) Uani 1 1 d . . . . .
 C38 C 0.6751(3) 0.5543(3) 0.36746(16) 0.0246(6) Uani 1 1 d . . . . .
 C39 C 0.8252(3) 0.5662(3) 0.32935(19) 0.0307(6) Uani 1 1 d . . . . .
 H39 H 0.876821 0.644620 0.339290 0.037 Uiso 1 1 calc R U . . .
 C40 C 0.9000(4) 0.4626(4) 0.2764(2) 0.0395(8) Uani 1 1 d . . . . .
 H40 H 1.003054 0.470539 0.250471 0.047 Uiso 1 1 calc R U . . .
 C41 C 0.8259(4) 0.3487(3) 0.2613(2) 0.0397(8) Uani 1 1 d . . . . .
 H41 H 0.878397 0.277208 0.226043 0.048 Uiso 1 1 calc R U . . .
 C42 C 0.6739(4) 0.3389(3) 0.29804(19) 0.0351(7) Uani 1 1 d . . . . .
 H42 H 0.621955 0.261430 0.287035 0.042 Uiso 1 1 calc R U . . .
 C43 C 0.5981(3) 0.4415(3) 0.35052(18) 0.0277(6) Uani 1 1 d . . . . .
 H43 H 0.493795 0.435223 0.374986 0.033 Uiso 1 1 calc R U . . .
 C44 C 0.6578(3) 0.6784(3) 0.49132(16) 0.0237(6) Uani 1 1 d . . . . .
 C45 C 0.7686(3) 0.5744(3) 0.51643(18) 0.0281(6) Uani 1 1 d . . . . .
 H45 H 0.801295 0.489160 0.487776 0.034 Uiso 1 1 calc R U . . .
 C46 C 0.8308(3) 0.5949(3) 0.58266(18) 0.0337(7) Uani 1 1 d . . . . .
 H46 H 0.905719 0.523399 0.599037 0.040 Uiso 1 1 calc R U . . .
 C47 C 0.7852(3) 0.7185(3) 0.62530(19) 0.0373(7) Uani 1 1 d . . . . .
 H47 H 0.828909 0.732237 0.670453 0.045 Uiso 1 1 calc R U . . .
 C48 C 0.6750(3) 0.8218(3) 0.60133(17) 0.0303(6) Uani 1 1 d . . . . .
 H48 H 0.642065 0.906371 0.630578 0.036 Uiso 1 1 calc R U . . .
 C49 C 0.6127(3) 0.8023(3) 0.53503(17) 0.0264(6) Uani 1 1 d . . . . .
 H49 H 0.538090 0.874490 0.518951 0.032 Uiso 1 1 calc R U . . .
 C50 C 0.4497(3) 0.7256(3) 0.41007(17) 0.0239(6) Uani 1 1 d . . . . .
 C51 C 0.3251(3) 0.7518(3) 0.47304(17) 0.0254(6) Uani 1 1 d . . . . .
 H51 H 0.339295 0.730492 0.526500 0.031 Uiso 1 1 calc R U . . .
 C52 C 0.1815(3) 0.8087(3) 0.45770(17) 0.0243(6) Uani 1 1 d . . . . .
 H52 H 0.097802 0.827538 0.500470 0.029 Uiso 1 1 calc R U . . .
 C53 C 0.1608(3) 0.8378(3) 0.37955(16) 0.0231(6) Uani 1 1 d . . . . .
 C54 C 0.2852(3) 0.8119(3) 0.31620(16) 0.0226(5) Uani 1 1 d . . . . .
 C55 C 0.4299(3) 0.7581(3) 0.33119(16) 0.0240(6) Uani 1 1 d . . . . .
 H55 H 0.514520 0.743523 0.288466 0.029 Uiso 1 1 calc R U . . .
 C56 C 0.0220(3) 0.8865(3) 0.34566(17) 0.0236(6) Uani 1 1 d . . . . .
 C57 C -0.1276(3) 0.9273(3) 0.38330(19) 0.0288(6) Uani 1 1 d . . . . .
 H57 H -0.151968 0.934874 0.439471 0.035 Uiso 1 1 calc R U . . .
 C58 C -0.2407(3) 0.9567(3) 0.3368(2) 0.0338(7) Uani 1 1 d . . . . .
 H58 H -0.343892 0.984959 0.361562 0.041 Uiso 1 1 calc R U . . .
 C59 C -0.2057(3) 0.9456(3) 0.25478(19) 0.0342(7) Uani 1 1 d . . . . .
 H59 H -0.285637 0.962682 0.224272 0.041 Uiso 1 1 calc R U . . .
 C60 C -0.0544(3) 0.9095(3) 0.21677(19) 0.0316(6) Uani 1 1 d . . . . .
 H60 H -0.029872 0.904886 0.160432 0.038 Uiso 1 1 calc R U . . .
 C61 C 0.0602(3) 0.8803(3) 0.26277(17) 0.0265(6) Uani 1 1 d . . . . .
 C62 C 0.2323(3) 0.8415(3) 0.23618(17) 0.0252(6) Uani 1 1 d . . . . .
 C63 C 0.3119(3) 0.9661(3) 0.18544(16) 0.0266(6) Uani 1 1 d . . . . .
 H63A H 0.244028 1.018860 0.150717 0.032 Uiso 1 1 calc R U . . .
 H63B H 0.340509 1.035461 0.219924 0.032 Uiso 1 1 calc R U . . .
 C64 C 0.4525(3) 0.8883(3) 0.13690(16) 0.0260(6) Uani 1 1 d . . . . .
 C65 C 0.4402(3) 0.7411(3) 0.13816(17) 0.0277(6) Uani 1 1 d . . . . .
 C66 C 0.2847(3) 0.7086(3) 0.18398(18) 0.0285(6) Uani 1 1 d . . . . .
 H66A H 0.293426 0.617826 0.217407 0.034 Uiso 1 1 calc R U . . .
 H66B H 0.212164 0.700528 0.147542 0.034 Uiso 1 1 calc R U . . .
 C67 C 0.5608(4) 0.6470(3) 0.10060(17) 0.0316(6) Uani 1 1 d . . . . .
 C68 C 0.6923(3) 0.7104(3) 0.06224(17) 0.0364(7) Uani 1 1 d . . . . .
 C69 C 0.5833(3) 0.9433(3) 0.09389(17) 0.0299(6) Uani 1 1 d . . . . .
 C70 C 0.5498(4) 0.4864(3) 0.1037(2) 0.0439(8) Uani 1 1 d . . . . .
 H70A H 0.504390 0.454228 0.157853 0.053 Uiso 0.31(3) 1 calc R U P . .
 H70B H 0.652978 0.434989 0.088799 0.053 Uiso 0.31(3) 1 calc R U P . .
 H70C H 0.484820 0.465636 0.066409 0.053 Uiso 0.31(3) 1 calc R U P . .
 H70D H 0.590402 0.449007 0.050854 0.053 Uiso 0.69(3) 1 calc R U P . .
 H70E H 0.441814 0.468246 0.119908 0.053 Uiso 0.69(3) 1 calc R U P . .
 H70F H 0.609971 0.437599 0.142299 0.053 Uiso 0.69(3) 1 calc R U P . .
 C71 C 0.5998(3) 1.1019(3) 0.0863(2) 0.0355(7) Uani 1 1 d . . . . .
 H71A H 0.551056 1.146829 0.042426 0.043 Uiso 0.57(3) 1 calc R U P . .
 H71B H 0.709329 1.116004 0.075473 0.043 Uiso 0.57(3) 1 calc R U P . .
 H71C H 0.549893 1.146628 0.136124 0.043 Uiso 0.57(3) 1 calc R U P . .
 H71D H 0.655796 1.126145 0.126922 0.043 Uiso 0.43(3) 1 calc R U P . .
 H71E H 0.497523 1.156970 0.093875 0.043 Uiso 0.43(3) 1 calc R U P . .
 H71F H 0.656959 1.126346 0.033225 0.043 Uiso 0.43(3) 1 calc R U P . .
 C72 C 0.8317(3) 0.6199(3) 0.02275(17) 0.0494(7) Uani 1 1 d D U . . .
 H72 H 0.843283 0.516483 0.042984 0.059 Uiso 0.62(3) 1 calc R U P A 1
 H72A H 0.824537 0.513213 0.028275 0.059 Uiso 0.38(3) 1 calc R U P A 2
 C73 C 0.8839(18) 0.6463(12) -0.0654(6) 0.059(3) Uani 0.62(3) 1 d D U P A 1
 H73A H 0.923013 0.561065 -0.097652 0.071 Uiso 0.62(3) 1 calc R U P A 1
 H73B H 0.826976 0.726486 -0.092671 0.071 Uiso 0.62(3) 1 calc R U P A 1
 C74 C 0.9787(11) 0.6846(15) -0.0082(10) 0.071(3) Uani 0.62(3) 1 d D U P A 1
 H74A H 0.980588 0.788533 -0.000338 0.085 Uiso 0.62(3) 1 calc R U P A 1
 H74B H 1.076598 0.623160 -0.005317 0.085 Uiso 0.62(3) 1 calc R U P A 1
 C75 C 0.938(3) 0.670(3) -0.0517(11) 0.068(5) Uani 0.38(3) 1 d D U P A 2
 H75A H 0.987406 0.596531 -0.090186 0.082 Uiso 0.38(3) 1 calc R U P A 2
 H75B H 0.909924 0.766960 -0.076109 0.082 Uiso 0.38(3) 1 calc R U P A 2
 C76 C 0.9893(18) 0.664(3) 0.0260(15) 0.069(4) Uani 0.38(3) 1 d D U P A 2
 H76A H 0.993420 0.756446 0.049975 0.083 Uiso 0.38(3) 1 calc R U P A 2
 H76B H 1.070906 0.586008 0.035897 0.083 Uiso 0.38(3) 1 calc R U P A 2

loop_
  _atom_site_aniso_label
  _atom_site_aniso_U_11
  _atom_site_aniso_U_22
  _atom_site_aniso_U_33
  _atom_site_aniso_U_23
  _atom_site_aniso_U_13
  _atom_site_aniso_U_12
 N1 0.0240(12) 0.0280(12) 0.0260(13) -0.0052(10) -0.0061(10) 0.0048(9)
 N2 0.0373(12) 0.0328(12) 0.0250(11) -0.0034(9) -0.0030(9) 0.0040(9)
 C1 0.0247(13) 0.0249(14) 0.0227(14) 0.0000(11) -0.0063(11) 0.0035(10)
 C2 0.0264(14) 0.0310(15) 0.0300(16) -0.0040(12) -0.0044(12) -0.0011(11)
 C3 0.0275(15) 0.0401(17) 0.0333(18) -0.0058(14) 0.0011(13) 0.0008(12)
 C4 0.0395(17) 0.0345(16) 0.0331(17) -0.0099(13) 0.0018(14) 0.0026(13)
 C5 0.0403(17) 0.0250(13) 0.0302(16) -0.0031(12) -0.0069(13) -0.0035(12)
 C6 0.0264(14) 0.0288(14) 0.0237(15) 0.0007(12) -0.0058(11) 0.0010(11)
 C7 0.0225(13) 0.0259(13) 0.0209(14) -0.0006(10) -0.0026(10) -0.0035(10)
 C8 0.0232(14) 0.0285(14) 0.0265(15) -0.0034(12) -0.0034(11) 0.0015(11)
 C9 0.0262(15) 0.0463(18) 0.0350(17) -0.0045(14) -0.0091(12) 0.0049(12)
 C10 0.0287(16) 0.0537(19) 0.0278(16) -0.0078(14) -0.0088(13) -0.0031(13)
 C11 0.0295(15) 0.0321(14) 0.0311(16) -0.0058(12) -0.0030(12) -0.0071(12)
 C12 0.0277(14) 0.0249(13) 0.0250(15) -0.0007(11) -0.0043(11) -0.0030(11)
 C13 0.0230(13) 0.0223(12) 0.0242(14) -0.0026(11) -0.0061(11) -0.0011(10)
 C14 0.0260(14) 0.0257(13) 0.0218(14) -0.0006(11) -0.0046(11) -0.0019(10)
 C15 0.0235(14) 0.0280(14) 0.0246(14) -0.0049(11) -0.0010(11) -0.0032(11)
 C16 0.0206(13) 0.0208(12) 0.0278(15) -0.0023(11) -0.0046(11) -0.0023(10)
 C17 0.0249(13) 0.0220(12) 0.0235(14) -0.0022(11) -0.0052(11) -0.0020(10)
 C18 0.0208(12) 0.0237(13) 0.0242(15) -0.0024(11) -0.0020(11) -0.0008(10)
 C19 0.0248(14) 0.0232(13) 0.0283(15) -0.0040(11) -0.0040(11) -0.0042(10)
 C20 0.0216(13) 0.0280(13) 0.0300(16) -0.0032(11) -0.0036(11) -0.0019(10)
 C21 0.0226(13) 0.0302(14) 0.0358(16) -0.0028(12) -0.0026(12) 0.0011(11)
 C22 0.0267(14) 0.0353(15) 0.0430(18) -0.0025(13) -0.0152(13) 0.0027(11)
 C23 0.0322(15) 0.0369(15) 0.0282(16) -0.0013(12) -0.0100(12) 0.0012(12)
 C24 0.0237(13) 0.0243(13) 0.0302(15) 0.0002(11) -0.0051(11) -0.0002(10)
 C25 0.0232(14) 0.0245(14) 0.0256(15) -0.0016(11) -0.0052(11) 0.0004(10)
 C26 0.0294(14) 0.0289(14) 0.0235(14) -0.0031(11) -0.0058(11) -0.0015(11)
 C27 0.0319(14) 0.0240(12) 0.0198(13) -0.0014(10) -0.0077(10) 0.0007(10)
 C28 0.0284(13) 0.0274(13) 0.0182(13) 0.0016(10) -0.0053(10) -0.0003(10)
 C29 0.0305(14) 0.0257(13) 0.0244(15) 0.0007(11) -0.0050(11) 0.0010(11)
 C30 0.0335(13) 0.0298(13) 0.0218(13) -0.0022(11) -0.0060(10) 0.0008(10)
 C31 0.0277(12) 0.0356(15) 0.0222(13) -0.0018(11) -0.0012(10) 0.0001(10)
 C32 0.0291(13) 0.0273(12) 0.0205(13) 0.0009(10) -0.0056(10) 0.0004(10)
 C33 0.0531(18) 0.0272(14) 0.0350(17) -0.0052(12) -0.0045(13) 0.0006(12)
 C34 0.0362(15) 0.0338(14) 0.0291(15) 0.0012(12) -0.0030(12) -0.0016(11)
 C35 0.0327(12) 0.0402(13) 0.0304(12) -0.0020(10) 0.0037(10) 0.0009(10)
 C36 0.0431(15) 0.0534(17) 0.0321(14) -0.0046(13) 0.0087(11) 0.0067(13)
 C37 0.0302(13) 0.067(2) 0.0409(16) 0.0043(15) 0.0013(11) 0.0043(13)
 N3 0.0251(12) 0.0255(11) 0.0241(12) -0.0040(9) -0.0079(9) 0.0040(9)
 N4 0.0349(12) 0.0474(14) 0.0277(12) -0.0001(10) -0.0029(9) -0.0024(10)
 C38 0.0281(14) 0.0245(14) 0.0201(14) -0.0015(11) -0.0051(11) 0.0027(11)
 C39 0.0282(15) 0.0296(14) 0.0332(17) -0.0018(13) -0.0034(12) -0.0017(11)
 C40 0.0325(16) 0.0453(18) 0.0360(19) -0.0066(15) 0.0041(14) 0.0014(13)
 C41 0.0447(19) 0.0389(18) 0.0326(18) -0.0135(14) -0.0016(14) 0.0055(14)
 C42 0.0430(18) 0.0302(15) 0.0325(17) -0.0052(13) -0.0074(14) -0.0022(13)
 C43 0.0308(15) 0.0257(14) 0.0260(15) 0.0001(12) -0.0042(12) -0.0025(11)
 C44 0.0215(13) 0.0243(13) 0.0251(15) 0.0004(11) -0.0038(11) -0.0035(10)
 C45 0.0236(14) 0.0290(14) 0.0306(16) -0.0007(12) -0.0045(12) 0.0005(11)
 C46 0.0266(15) 0.0429(17) 0.0318(17) -0.0013(13) -0.0111(12) 0.0041(12)
 C47 0.0296(16) 0.0518(19) 0.0338(17) -0.0091(15) -0.0116(13) -0.0037(13)
 C48 0.0285(15) 0.0344(15) 0.0284(16) -0.0083(12) -0.0020(12) -0.0057(11)
 C49 0.0255(14) 0.0232(13) 0.0295(16) -0.0008(11) -0.0038(11) -0.0012(10)
 C50 0.0229(13) 0.0206(12) 0.0277(15) -0.0019(11) -0.0051(11) 0.0002(10)
 C51 0.0285(14) 0.0268(14) 0.0209(14) -0.0007(11) -0.0046(11) -0.0022(11)
 C52 0.0250(14) 0.0230(13) 0.0236(14) -0.0019(11) -0.0013(11) -0.0012(10)
 C53 0.0225(13) 0.0228(13) 0.0243(15) -0.0027(11) -0.0043(11) -0.0032(10)
 C54 0.0228(13) 0.0214(12) 0.0232(14) -0.0004(10) -0.0025(11) -0.0039(10)
 C55 0.0249(13) 0.0229(13) 0.0229(15) -0.0012(11) -0.0025(11) -0.0011(10)
 C56 0.0222(13) 0.0209(12) 0.0285(15) 0.0009(11) -0.0076(11) -0.0023(10)
 C57 0.0257(14) 0.0254(13) 0.0347(17) -0.0029(12) -0.0024(12) -0.0039(11)
 C58 0.0219(14) 0.0296(15) 0.050(2) 0.0007(13) -0.0092(13) -0.0017(11)
 C59 0.0274(15) 0.0375(16) 0.0395(18) 0.0060(13) -0.0136(13) -0.0038(12)
 C60 0.0294(15) 0.0353(15) 0.0312(17) 0.0025(12) -0.0100(12) -0.0034(12)
 C61 0.0249(13) 0.0274(13) 0.0278(15) -0.0010(11) -0.0062(11) -0.0037(10)
 C62 0.0248(14) 0.0276(14) 0.0240(15) -0.0002(11) -0.0074(11) -0.0023(11)
 C63 0.0265(14) 0.0281(14) 0.0247(15) 0.0002(11) -0.0044(11) -0.0020(11)
 C64 0.0286(14) 0.0297(13) 0.0196(13) -0.0019(11) -0.0065(10) 0.0009(10)
 C65 0.0310(14) 0.0335(14) 0.0188(13) -0.0006(11) -0.0055(11) -0.0024(11)
 C66 0.0322(14) 0.0279(14) 0.0270(15) -0.0017(11) -0.0084(11) -0.0045(11)
 C67 0.0412(16) 0.0314(14) 0.0204(13) -0.0036(11) -0.0056(11) 0.0043(11)
 C68 0.0358(14) 0.0461(18) 0.0238(14) -0.0034(12) -0.0027(11) 0.0065(12)
 C69 0.0310(14) 0.0355(14) 0.0223(14) 0.0002(11) -0.0040(11) -0.0024(11)
 C70 0.061(2) 0.0357(16) 0.0332(17) -0.0082(13) -0.0096(14) 0.0079(14)
 C71 0.0353(15) 0.0364(14) 0.0340(17) 0.0026(12) -0.0022(12) -0.0102(12)
 C72 0.0474(15) 0.0510(17) 0.0408(15) -0.0028(13) 0.0055(12) 0.0095(13)
 C73 0.065(6) 0.052(4) 0.041(4) 0.001(3) 0.023(3) 0.014(4)
 C74 0.038(4) 0.092(6) 0.074(8) -0.035(7) 0.015(5) 0.002(4)
 C75 0.061(10) 0.083(10) 0.043(8) 0.002(7) 0.017(7) 0.017(8)
 C76 0.048(5) 0.093(8) 0.065(10) -0.020(8) -0.010(6) 0.015(5)

_geom_special_details
;
 All esds (except the esd in the dihedral angle between two l.s. planes)
 are estimated using the full covariance matrix.  The cell esds are taken
 into account individually in the estimation of esds in distances, angles
 and torsion angles; correlations between esds in cell parameters are only
 used when they are defined by crystal symmetry.  An approximate (isotropic)
 treatment of cell esds is used for estimating esds involving l.s. planes.
;
loop_
  _geom_bond_atom_site_label_1
  _geom_bond_atom_site_label_2
  _geom_bond_distance
  _geom_bond_site_symmetry_2
  _geom_bond_publ_flag
 N1 C1 1.437(3) . ?
 N1 C7 1.409(3) . ?
 N1 C13 1.414(3) . ?
 N2 C30 1.343(4) . ?
 N2 C31 1.349(3) . ?
 C1 C2 1.395(4) . ?
 C1 C6 1.383(4) . ?
 C2 H2 0.9500 . ?
 C2 C3 1.385(4) . ?
 C3 H3 0.9500 . ?
 C3 C4 1.388(4) . ?
 C4 H4 0.9500 . ?
 C4 C5 1.378(4) . ?
 C5 H5 0.9500 . ?
 C5 C6 1.386(4) . ?
 C6 H6 0.9500 . ?
 C7 C8 1.393(4) . ?
 C7 C12 1.402(3) . ?
 C8 H8 0.9500 . ?
 C8 C9 1.390(4) . ?
 C9 H9 0.9500 . ?
 C9 C10 1.386(4) . ?
 C10 H10 0.9500 . ?
 C10 C11 1.390(4) . ?
 C11 H11 0.9500 . ?
 C11 C12 1.384(4) . ?
 C12 H12 0.9500 . ?
 C13 C14 1.404(4) . ?
 C13 C18 1.402(4) . ?
 C14 H14 0.9500 . ?
 C14 C15 1.390(4) . ?
 C15 H15 0.9500 . ?
 C15 C16 1.390(4) . ?
 C16 C17 1.398(4) . ?
 C16 C19 1.461(4) . ?
 C17 C18 1.383(4) . ?
 C17 C25 1.528(4) . ?
 C18 H18 0.9500 . ?
 C19 C20 1.393(3) . ?
 C19 C24 1.402(4) . ?
 C20 H20 0.9500 . ?
 C20 C21 1.391(4) . ?
 C21 H21 0.9500 . ?
 C21 C22 1.383(4) . ?
 C22 H22 0.9500 . ?
 C22 C23 1.394(4) . ?
 C23 H23 0.9500 . ?
 C23 C24 1.385(4) . ?
 C24 C25 1.521(4) . ?
 C25 C26 1.559(3) . ?
 C25 C29 1.555(4) . ?
 C26 H26A 0.9900 . ?
 C26 H26B 0.9900 . ?
 C26 C27 1.509(4) . ?
 C27 C28 1.394(4) . ?
 C27 C30 1.396(4) . ?
 C28 C29 1.516(4) . ?
 C28 C32 1.387(4) . ?
 C29 H29A 0.9900 . ?
 C29 H29B 0.9900 . ?
 C30 C33 1.493(4) . ?
 C31 C32 1.399(4) . ?
 C31 C35 1.490(3) . ?
 C32 C34 1.507(4) . ?
 C33 H33A 0.9800 . ?
 C33 H33B 0.9800 . ?
 C33 H33C 0.9800 . ?
 C33 H33D 0.9800 . ?
 C33 H33E 0.9800 . ?
 C33 H33F 0.9800 . ?
 C34 H34A 0.9800 . ?
 C34 H34B 0.9800 . ?
 C34 H34C 0.9800 . ?
 C34 H34D 0.9800 . ?
 C34 H34E 0.9800 . ?
 C34 H34F 0.9800 . ?
 C35 H35 1.0000 . ?
 C35 C36 1.504(3) . ?
 C35 C37 1.519(4) . ?
 C36 H36A 0.9900 . ?
 C36 H36B 0.9900 . ?
 C36 C37 1.488(4) . ?
 C37 H37A 0.9900 . ?
 C37 H37B 0.9900 . ?
 N3 C38 1.434(3) . ?
 N3 C44 1.411(3) . ?
 N3 C50 1.424(3) . ?
 N4 C68 1.348(4) . ?
 N4 C69 1.349(4) . ?
 C38 C39 1.385(4) . ?
 C38 C43 1.397(4) . ?
 C39 H39 0.9500 . ?
 C39 C40 1.391(4) . ?
 C40 H40 0.9500 . ?
 C40 C41 1.379(5) . ?
 C41 H41 0.9500 . ?
 C41 C42 1.390(4) . ?
 C42 H42 0.9500 . ?
 C42 C43 1.384(4) . ?
 C43 H43 0.9500 . ?
 C44 C45 1.400(4) . ?
 C44 C49 1.397(3) . ?
 C45 H45 0.9500 . ?
 C45 C46 1.385(4) . ?
 C46 H46 0.9500 . ?
 C46 C47 1.384(4) . ?
 C47 H47 0.9500 . ?
 C47 C48 1.386(4) . ?
 C48 H48 0.9500 . ?
 C48 C49 1.384(4) . ?
 C49 H49 0.9500 . ?
 C50 C51 1.404(4) . ?
 C50 C55 1.400(4) . ?
 C51 H51 0.9500 . ?
 C51 C52 1.387(4) . ?
 C52 H52 0.9500 . ?
 C52 C53 1.386(4) . ?
 C53 C54 1.407(3) . ?
 C53 C56 1.470(4) . ?
 C54 C55 1.387(4) . ?
 C54 C62 1.525(4) . ?
 C55 H55 0.9500 . ?
 C56 C57 1.386(4) . ?
 C56 C61 1.398(4) . ?
 C57 H57 0.9500 . ?
 C57 C58 1.386(4) . ?
 C58 H58 0.9500 . ?
 C58 C59 1.388(5) . ?
 C59 H59 0.9500 . ?
 C59 C60 1.393(4) . ?
 C60 H60 0.9500 . ?
 C60 C61 1.391(4) . ?
 C61 C62 1.520(4) . ?
 C62 C63 1.558(4) . ?
 C62 C66 1.552(4) . ?
 C63 H63A 0.9900 . ?
 C63 H63B 0.9900 . ?
 C63 C64 1.502(4) . ?
 C64 C65 1.387(4) . ?
 C64 C69 1.388(4) . ?
 C65 C66 1.510(4) . ?
 C65 C67 1.387(4) . ?
 C66 H66A 0.9900 . ?
 C66 H66B 0.9900 . ?
 C67 C68 1.404(4) . ?
 C67 C70 1.508(4) . ?
 C68 C72 1.490(4) . ?
 C69 C71 1.496(4) . ?
 C70 H70A 0.9800 . ?
 C70 H70B 0.9800 . ?
 C70 H70C 0.9800 . ?
 C70 H70D 0.9800 . ?
 C70 H70E 0.9800 . ?
 C70 H70F 0.9800 . ?
 C71 H71A 0.9800 . ?
 C71 H71B 0.9800 . ?
 C71 H71C 0.9800 . ?
 C71 H71D 0.9800 . ?
 C71 H71E 0.9800 . ?
 C71 H71F 0.9800 . ?
 C72 H72 1.0000 . ?
 C72 H72A 1.0000 . ?
 C72 C73 1.503(9) . ?
 C72 C74 1.497(9) . ?
 C72 C75 1.518(14) . ?
 C72 C76 1.519(15) . ?
 C73 H73A 0.9900 . ?
 C73 H73B 0.9900 . ?
 C73 C74 1.491(11) . ?
 C74 H74A 0.9900 . ?
 C74 H74B 0.9900 . ?
 C75 H75A 0.9900 . ?
 C75 H75B 0.9900 . ?
 C75 C76 1.481(16) . ?
 C76 H76A 0.9900 . ?
 C76 H76B 0.9900 . ?

loop_
  _geom_angle_atom_site_label_1
  _geom_angle_atom_site_label_2
  _geom_angle_atom_site_label_3
  _geom_angle
  _geom_angle_site_symmetry_1
  _geom_angle_site_symmetry_3
  _geom_angle_publ_flag
 C7 N1 C1 119.8(2) . . ?
 C7 N1 C13 123.3(2) . . ?
 C13 N1 C1 116.6(2) . . ?
 C30 N2 C31 119.6(2) . . ?
 C2 C1 N1 120.2(2) . . ?
 C6 C1 N1 119.9(2) . . ?
 C6 C1 C2 119.9(2) . . ?
 C1 C2 H2 120.2 . . ?
 C3 C2 C1 119.5(3) . . ?
 C3 C2 H2 120.2 . . ?
 C2 C3 H3 119.8 . . ?
 C2 C3 C4 120.5(3) . . ?
 C4 C3 H3 119.8 . . ?
 C3 C4 H4 120.2 . . ?
 C5 C4 C3 119.5(3) . . ?
 C5 C4 H4 120.2 . . ?
 C4 C5 H5 119.7 . . ?
 C4 C5 C6 120.6(3) . . ?
 C6 C5 H5 119.7 . . ?
 C1 C6 C5 119.9(3) . . ?
 C1 C6 H6 120.0 . . ?
 C5 C6 H6 120.0 . . ?
 C8 C7 N1 120.6(2) . . ?
 C8 C7 C12 118.2(3) . . ?
 C12 C7 N1 121.2(2) . . ?
 C7 C8 H8 119.8 . . ?
 C9 C8 C7 120.4(3) . . ?
 C9 C8 H8 119.8 . . ?
 C8 C9 H9 119.3 . . ?
 C10 C9 C8 121.5(3) . . ?
 C10 C9 H9 119.3 . . ?
 C9 C10 H10 121.0 . . ?
 C9 C10 C11 118.1(3) . . ?
 C11 C10 H10 121.0 . . ?
 C10 C11 H11 119.4 . . ?
 C12 C11 C10 121.2(3) . . ?
 C12 C11 H11 119.4 . . ?
 C7 C12 H12 119.7 . . ?
 C11 C12 C7 120.7(3) . . ?
 C11 C12 H12 119.7 . . ?
 C14 C13 N1 122.0(3) . . ?
 C18 C13 N1 118.6(2) . . ?
 C18 C13 C14 119.3(3) . . ?
 C13 C14 H14 119.5 . . ?
 C15 C14 C13 120.9(3) . . ?
 C15 C14 H14 119.5 . . ?
 C14 C15 H15 120.4 . . ?
 C14 C15 C16 119.3(3) . . ?
 C16 C15 H15 120.4 . . ?
 C15 C16 C17 120.2(2) . . ?
 C15 C16 C19 130.7(2) . . ?
 C17 C16 C19 109.0(2) . . ?
 C16 C17 C25 110.3(2) . . ?
 C18 C17 C16 120.7(3) . . ?
 C18 C17 C25 128.9(2) . . ?
 C13 C18 H18 120.2 . . ?
 C17 C18 C13 119.6(3) . . ?
 C17 C18 H18 120.2 . . ?
 C20 C19 C16 130.6(3) . . ?
 C20 C19 C24 120.9(3) . . ?
 C24 C19 C16 108.5(2) . . ?
 C19 C20 H20 120.7 . . ?
 C21 C20 C19 118.6(3) . . ?
 C21 C20 H20 120.7 . . ?
 C20 C21 H21 119.8 . . ?
 C22 C21 C20 120.4(3) . . ?
 C22 C21 H21 119.8 . . ?
 C21 C22 H22 119.4 . . ?
 C21 C22 C23 121.2(3) . . ?
 C23 C22 H22 119.4 . . ?
 C22 C23 H23 120.6 . . ?
 C24 C23 C22 118.8(3) . . ?
 C24 C23 H23 120.6 . . ?
 C19 C24 C25 110.6(2) . . ?
 C23 C24 C19 120.1(3) . . ?
 C23 C24 C25 129.4(3) . . ?
 C17 C25 C26 109.8(2) . . ?
 C17 C25 C29 113.2(2) . . ?
 C24 C25 C17 101.5(2) . . ?
 C24 C25 C26 115.7(2) . . ?
 C24 C25 C29 113.4(2) . . ?
 C29 C25 C26 103.5(2) . . ?
 C25 C26 H26A 111.2 . . ?
 C25 C26 H26B 111.2 . . ?
 H26A C26 H26B 109.2 . . ?
 C27 C26 C25 102.6(2) . . ?
 C27 C26 H26A 111.2 . . ?
 C27 C26 H26B 111.2 . . ?
 C28 C27 C26 111.1(2) . . ?
 C28 C27 C30 119.2(3) . . ?
 C30 C27 C26 129.7(3) . . ?
 C27 C28 C29 109.5(2) . . ?
 C32 C28 C27 121.1(2) . . ?
 C32 C28 C29 129.4(3) . . ?
 C25 C29 H29A 111.0 . . ?
 C25 C29 H29B 111.0 . . ?
 C28 C29 C25 103.6(2) . . ?
 C28 C29 H29A 111.0 . . ?
 C28 C29 H29B 111.0 . . ?
 H29A C29 H29B 109.0 . . ?
 N2 C30 C27 120.4(3) . . ?
 N2 C30 C33 117.3(2) . . ?
 C27 C30 C33 122.3(3) . . ?
 N2 C31 C32 123.8(3) . . ?
 N2 C31 C35 114.7(2) . . ?
 C32 C31 C35 121.4(3) . . ?
 C28 C32 C31 115.8(3) . . ?
 C28 C32 C34 121.1(2) . . ?
 C31 C32 C34 123.1(3) . . ?
 C30 C33 H33A 109.5 . . ?
 C30 C33 H33B 109.5 . . ?
 C30 C33 H33C 109.5 . . ?
 C30 C33 H33D 109.5 . . ?
 C30 C33 H33E 109.5 . . ?
 C30 C33 H33F 109.5 . . ?
 H33A C33 H33B 109.5 . . ?
 H33A C33 H33C 109.5 . . ?
 H33A C33 H33D 141.1 . . ?
 H33A C33 H33E 56.3 . . ?
 H33A C33 H33F 56.3 . . ?
 H33B C33 H33C 109.5 . . ?
 H33B C33 H33D 56.3 . . ?
 H33B C33 H33E 141.1 . . ?
 H33B C33 H33F 56.3 . . ?
 H33C C33 H33D 56.3 . . ?
 H33C C33 H33E 56.3 . . ?
 H33C C33 H33F 141.1 . . ?
 H33D C33 H33E 109.5 . . ?
 H33D C33 H33F 109.5 . . ?
 H33E C33 H33F 109.5 . . ?
 C32 C34 H34A 109.5 . . ?
 C32 C34 H34B 109.5 . . ?
 C32 C34 H34C 109.5 . . ?
 C32 C34 H34D 109.5 . . ?
 C32 C34 H34E 109.5 . . ?
 C32 C34 H34F 109.5 . . ?
 H34A C34 H34B 109.5 . . ?
 H34A C34 H34C 109.5 . . ?
 H34A C34 H34D 141.1 . . ?
 H34A C34 H34E 56.3 . . ?
 H34A C34 H34F 56.3 . . ?
 H34B C34 H34C 109.5 . . ?
 H34B C34 H34D 56.3 . . ?
 H34B C34 H34E 141.1 . . ?
 H34B C34 H34F 56.3 . . ?
 H34C C34 H34D 56.3 . . ?
 H34C C34 H34E 56.3 . . ?
 H34C C34 H34F 141.1 . . ?
 H34D C34 H34E 109.5 . . ?
 H34D C34 H34F 109.5 . . ?
 H34E C34 H34F 109.5 . . ?
 C31 C35 H35 115.8 . . ?
 C31 C35 C36 120.0(2) . . ?
 C31 C35 C37 118.4(2) . . ?
 C36 C35 H35 115.8 . . ?
 C36 C35 C37 58.96(18) . . ?
 C37 C35 H35 115.8 . . ?
 C35 C36 H36A 117.7 . . ?
 C35 C36 H36B 117.7 . . ?
 H36A C36 H36B 114.8 . . ?
 C37 C36 C35 61.03(18) . . ?
 C37 C36 H36A 117.7 . . ?
 C37 C36 H36B 117.7 . . ?
 C35 C37 H37A 117.8 . . ?
 C35 C37 H37B 117.8 . . ?
 C36 C37 C35 60.02(18) . . ?
 C36 C37 H37A 117.8 . . ?
 C36 C37 H37B 117.8 . . ?
 H37A C37 H37B 114.9 . . ?
 C44 N3 C38 119.3(2) . . ?
 C44 N3 C50 123.4(2) . . ?
 C50 N3 C38 117.1(2) . . ?
 C68 N4 C69 119.0(3) . . ?
 C39 C38 N3 121.1(2) . . ?
 C39 C38 C43 119.9(2) . . ?
 C43 C38 N3 119.0(2) . . ?
 C38 C39 H39 120.2 . . ?
 C38 C39 C40 119.7(3) . . ?
 C40 C39 H39 120.2 . . ?
 C39 C40 H40 119.7 . . ?
 C41 C40 C39 120.6(3) . . ?
 C41 C40 H40 119.7 . . ?
 C40 C41 H41 120.2 . . ?
 C40 C41 C42 119.7(3) . . ?
 C42 C41 H41 120.2 . . ?
 C41 C42 H42 119.9 . . ?
 C43 C42 C41 120.3(3) . . ?
 C43 C42 H42 119.9 . . ?
 C38 C43 H43 120.1 . . ?
 C42 C43 C38 119.9(3) . . ?
 C42 C43 H43 120.1 . . ?
 C45 C44 N3 120.4(2) . . ?
 C49 C44 N3 121.6(2) . . ?
 C49 C44 C45 118.0(3) . . ?
 C44 C45 H45 119.7 . . ?
 C46 C45 C44 120.6(3) . . ?
 C46 C45 H45 119.7 . . ?
 C45 C46 H46 119.6 . . ?
 C47 C46 C45 120.8(3) . . ?
 C47 C46 H46 119.6 . . ?
 C46 C47 H47 120.4 . . ?
 C46 C47 C48 119.2(3) . . ?
 C48 C47 H47 120.4 . . ?
 C47 C48 H48 119.8 . . ?
 C49 C48 C47 120.3(3) . . ?
 C49 C48 H48 119.8 . . ?
 C44 C49 H49 119.4 . . ?
 C48 C49 C44 121.1(3) . . ?
 C48 C49 H49 119.4 . . ?
 C51 C50 N3 121.8(3) . . ?
 C55 C50 N3 118.0(2) . . ?
 C55 C50 C51 120.1(3) . . ?
 C50 C51 H51 119.8 . . ?
 C52 C51 C50 120.4(3) . . ?
 C52 C51 H51 119.8 . . ?
 C51 C52 H52 120.2 . . ?
 C53 C52 C51 119.6(3) . . ?
 C53 C52 H52 120.2 . . ?
 C52 C53 C54 120.3(3) . . ?
 C52 C53 C56 131.4(2) . . ?
 C54 C53 C56 108.2(2) . . ?
 C53 C54 C62 110.8(2) . . ?
 C55 C54 C53 120.4(3) . . ?
 C55 C54 C62 128.7(2) . . ?
 C50 C55 H55 120.4 . . ?
 C54 C55 C50 119.2(2) . . ?
 C54 C55 H55 120.4 . . ?
 C57 C56 C53 130.1(3) . . ?
 C57 C56 C61 121.3(2) . . ?
 C61 C56 C53 108.5(2) . . ?
 C56 C57 H57 120.9 . . ?
 C56 C57 C58 118.2(3) . . ?
 C58 C57 H57 120.9 . . ?
 C57 C58 H58 119.4 . . ?
 C57 C58 C59 121.1(3) . . ?
 C59 C58 H58 119.4 . . ?
 C58 C59 H59 119.7 . . ?
 C58 C59 C60 120.5(3) . . ?
 C60 C59 H59 119.7 . . ?
 C59 C60 H60 120.6 . . ?
 C61 C60 C59 118.8(3) . . ?
 C61 C60 H60 120.6 . . ?
 C56 C61 C62 111.0(2) . . ?
 C60 C61 C56 119.9(3) . . ?
 C60 C61 C62 129.1(3) . . ?
 C54 C62 C63 112.2(2) . . ?
 C54 C62 C66 110.0(2) . . ?
 C61 C62 C54 101.2(2) . . ?
 C61 C62 C63 112.8(2) . . ?
 C61 C62 C66 117.4(2) . . ?
 C66 C62 C63 103.5(2) . . ?
 C62 C63 H63A 111.1 . . ?
 C62 C63 H63B 111.1 . . ?
 H63A C63 H63B 109.1 . . ?
 C64 C63 C62 103.3(2) . . ?
 C64 C63 H63A 111.1 . . ?
 C64 C63 H63B 111.1 . . ?
 C65 C64 C63 110.9(2) . . ?
 C65 C64 C69 119.7(2) . . ?
 C69 C64 C63 129.4(3) . . ?
 C64 C65 C66 110.1(2) . . ?
 C64 C65 C67 120.7(3) . . ?
 C67 C65 C66 129.2(3) . . ?
 C62 C66 H66A 111.2 . . ?
 C62 C66 H66B 111.2 . . ?
 C65 C66 C62 103.0(2) . . ?
 C65 C66 H66A 111.2 . . ?
 C65 C66 H66B 111.2 . . ?
 H66A C66 H66B 109.1 . . ?
 C65 C67 C68 115.9(3) . . ?
 C65 C67 C70 121.0(3) . . ?
 C68 C67 C70 123.1(3) . . ?
 N4 C68 C67 123.8(3) . . ?
 N4 C68 C72 115.3(3) . . ?
 C67 C68 C72 120.9(3) . . ?
 N4 C69 C64 120.6(3) . . ?
 N4 C69 C71 117.0(3) . . ?
 C64 C69 C71 122.3(2) . . ?
 C67 C70 H70A 109.5 . . ?
 C67 C70 H70B 109.5 . . ?
 C67 C70 H70C 109.5 . . ?
 C67 C70 H70D 109.5 . . ?
 C67 C70 H70E 109.5 . . ?
 C67 C70 H70F 109.5 . . ?
 H70A C70 H70B 109.5 . . ?
 H70A C70 H70C 109.5 . . ?
 H70A C70 H70D 141.1 . . ?
 H70A C70 H70E 56.3 . . ?
 H70A C70 H70F 56.3 . . ?
 H70B C70 H70C 109.5 . . ?
 H70B C70 H70D 56.3 . . ?
 H70B C70 H70E 141.1 . . ?
 H70B C70 H70F 56.3 . . ?
 H70C C70 H70D 56.3 . . ?
 H70C C70 H70E 56.3 . . ?
 H70C C70 H70F 141.1 . . ?
 H70D C70 H70E 109.5 . . ?
 H70D C70 H70F 109.5 . . ?
 H70E C70 H70F 109.5 . . ?
 C69 C71 H71A 109.5 . . ?
 C69 C71 H71B 109.5 . . ?
 C69 C71 H71C 109.5 . . ?
 C69 C71 H71D 109.5 . . ?
 C69 C71 H71E 109.5 . . ?
 C69 C71 H71F 109.5 . . ?
 H71A C71 H71B 109.5 . . ?
 H71A C71 H71C 109.5 . . ?
 H71A C71 H71D 141.1 . . ?
 H71A C71 H71E 56.3 . . ?
 H71A C71 H71F 56.3 . . ?
 H71B C71 H71C 109.5 . . ?
 H71B C71 H71D 56.3 . . ?
 H71B C71 H71E 141.1 . . ?
 H71B C71 H71F 56.3 . . ?
 H71C C71 H71D 56.3 . . ?
 H71C C71 H71E 56.3 . . ?
 H71C C71 H71F 141.1 . . ?
 H71D C71 H71E 109.5 . . ?
 H71D C71 H71F 109.5 . . ?
 H71E C71 H71F 109.5 . . ?
 C68 C72 H72 115.7 . . ?
 C68 C72 H72A 114.8 . . ?
 C68 C72 C73 117.8(5) . . ?
 C68 C72 C74 120.8(5) . . ?
 C68 C72 C75 123.5(8) . . ?
 C68 C72 C76 118.7(9) . . ?
 C73 C72 H72 115.7 . . ?
 C74 C72 H72 115.7 . . ?
 C74 C72 C73 59.6(4) . . ?
 C75 C72 H72A 114.8 . . ?
 C75 C72 C76 58.4(7) . . ?
 C76 C72 H72A 114.8 . . ?
 C72 C73 H73A 117.8 . . ?
 C72 C73 H73B 117.8 . . ?
 H73A C73 H73B 114.9 . . ?
 C74 C73 C72 60.0(5) . . ?
 C74 C73 H73A 117.8 . . ?
 C74 C73 H73B 117.8 . . ?
 C72 C74 H74A 117.7 . . ?
 C72 C74 H74B 117.7 . . ?
 C73 C74 C72 60.4(5) . . ?
 C73 C74 H74A 117.7 . . ?
 C73 C74 H74B 117.7 . . ?
 H74A C74 H74B 114.9 . . ?
 C72 C75 H75A 117.7 . . ?
 C72 C75 H75B 117.7 . . ?
 H75A C75 H75B 114.8 . . ?
 C76 C75 C72 60.9(9) . . ?
 C76 C75 H75A 117.7 . . ?
 C76 C75 H75B 117.7 . . ?
 C72 C76 H76A 117.7 . . ?
 C72 C76 H76B 117.7 . . ?
 C75 C76 C72 60.8(8) . . ?
 C75 C76 H76A 117.7 . . ?
 C75 C76 H76B 117.7 . . ?
 H76A C76 H76B 114.8 . . ?

loop_
  _geom_torsion_atom_site_label_1
  _geom_torsion_atom_site_label_2
  _geom_torsion_atom_site_label_3
  _geom_torsion_atom_site_label_4
  _geom_torsion
  _geom_torsion_site_symmetry_1
  _geom_torsion_site_symmetry_2
  _geom_torsion_site_symmetry_3
  _geom_torsion_site_symmetry_4
  _geom_torsion_publ_flag
 N1 C1 C2 C3 -178.0(3) . . . . ?
 N1 C1 C6 C5 178.8(3) . . . . ?
 N1 C7 C8 C9 -178.7(3) . . . . ?
 N1 C7 C12 C11 179.0(3) . . . . ?
 N1 C13 C14 C15 175.2(2) . . . . ?
 N1 C13 C18 C17 -173.6(2) . . . . ?
 N2 C31 C32 C28 -1.2(4) . . . . ?
 N2 C31 C32 C34 178.2(3) . . . . ?
 N2 C31 C35 C36 -28.3(4) . . . . ?
 N2 C31 C35 C37 40.3(4) . . . . ?
 C1 N1 C7 C8 17.4(4) . . . . ?
 C1 N1 C7 C12 -161.6(2) . . . . ?
 C1 N1 C13 C14 -139.8(3) . . . . ?
 C1 N1 C13 C18 36.0(3) . . . . ?
 C1 C2 C3 C4 -1.0(5) . . . . ?
 C2 C1 C6 C5 -0.9(4) . . . . ?
 C2 C3 C4 C5 -0.5(5) . . . . ?
 C3 C4 C5 C6 1.3(5) . . . . ?
 C4 C5 C6 C1 -0.6(5) . . . . ?
 C6 C1 C2 C3 1.7(4) . . . . ?
 C7 N1 C1 C2 58.3(4) . . . . ?
 C7 N1 C1 C6 -121.4(3) . . . . ?
 C7 N1 C13 C14 34.3(4) . . . . ?
 C7 N1 C13 C18 -149.9(3) . . . . ?
 C7 C8 C9 C10 -0.5(5) . . . . ?
 C8 C7 C12 C11 -0.1(4) . . . . ?
 C8 C9 C10 C11 0.5(5) . . . . ?
 C9 C10 C11 C12 -0.2(5) . . . . ?
 C10 C11 C12 C7 0.0(4) . . . . ?
 C12 C7 C8 C9 0.3(4) . . . . ?
 C13 N1 C1 C2 -127.4(3) . . . . ?
 C13 N1 C1 C6 53.0(4) . . . . ?
 C13 N1 C7 C8 -156.5(3) . . . . ?
 C13 N1 C7 C12 24.4(4) . . . . ?
 C13 C14 C15 C16 -0.7(4) . . . . ?
 C14 C13 C18 C17 2.4(4) . . . . ?
 C14 C15 C16 C17 0.3(4) . . . . ?
 C14 C15 C16 C19 -175.2(2) . . . . ?
 C15 C16 C17 C18 1.5(4) . . . . ?
 C15 C16 C17 C25 -175.1(2) . . . . ?
 C15 C16 C19 C20 -5.0(5) . . . . ?
 C15 C16 C19 C24 172.8(3) . . . . ?
 C16 C17 C18 C13 -2.8(4) . . . . ?
 C16 C17 C25 C24 0.8(3) . . . . ?
 C16 C17 C25 C26 123.8(2) . . . . ?
 C16 C17 C25 C29 -121.1(2) . . . . ?
 C16 C19 C20 C21 175.4(3) . . . . ?
 C16 C19 C24 C23 -176.0(2) . . . . ?
 C16 C19 C24 C25 3.7(3) . . . . ?
 C17 C16 C19 C20 179.2(2) . . . . ?
 C17 C16 C19 C24 -3.1(3) . . . . ?
 C17 C25 C26 C27 91.4(3) . . . . ?
 C17 C25 C29 C28 -89.7(3) . . . . ?
 C18 C13 C14 C15 -0.6(4) . . . . ?
 C18 C17 C25 C24 -175.4(3) . . . . ?
 C18 C17 C25 C26 -52.4(4) . . . . ?
 C18 C17 C25 C29 62.7(3) . . . . ?
 C19 C16 C17 C18 177.9(2) . . . . ?
 C19 C16 C17 C25 1.3(3) . . . . ?
 C19 C20 C21 C22 0.4(4) . . . . ?
 C19 C24 C25 C17 -2.8(3) . . . . ?
 C19 C24 C25 C26 -121.6(3) . . . . ?
 C19 C24 C25 C29 119.0(3) . . . . ?
 C20 C19 C24 C23 2.0(4) . . . . ?
 C20 C19 C24 C25 -178.3(2) . . . . ?
 C20 C21 C22 C23 1.4(5) . . . . ?
 C21 C22 C23 C24 -1.4(4) . . . . ?
 C22 C23 C24 C19 -0.2(4) . . . . ?
 C22 C23 C24 C25 -179.9(3) . . . . ?
 C23 C24 C25 C17 176.9(3) . . . . ?
 C23 C24 C25 C26 58.1(4) . . . . ?
 C23 C24 C25 C29 -61.3(4) . . . . ?
 C24 C19 C20 C21 -2.1(4) . . . . ?
 C24 C25 C26 C27 -154.4(2) . . . . ?
 C24 C25 C29 C28 155.3(2) . . . . ?
 C25 C17 C18 C13 173.1(2) . . . . ?
 C25 C26 C27 C28 20.3(3) . . . . ?
 C25 C26 C27 C30 -159.5(3) . . . . ?
 C26 C25 C29 C28 29.1(3) . . . . ?
 C26 C27 C28 C29 -1.7(3) . . . . ?
 C26 C27 C28 C32 178.0(3) . . . . ?
 C26 C27 C30 N2 -179.5(3) . . . . ?
 C26 C27 C30 C33 1.8(5) . . . . ?
 C27 C28 C29 C25 -17.7(3) . . . . ?
 C27 C28 C32 C31 2.3(4) . . . . ?
 C27 C28 C32 C34 -177.0(3) . . . . ?
 C28 C27 C30 N2 0.8(4) . . . . ?
 C28 C27 C30 C33 -177.9(3) . . . . ?
 C29 C25 C26 C27 -29.8(3) . . . . ?
 C29 C28 C32 C31 -178.0(3) . . . . ?
 C29 C28 C32 C34 2.7(5) . . . . ?
 C30 N2 C31 C32 -0.2(4) . . . . ?
 C30 N2 C31 C35 -177.9(2) . . . . ?
 C30 C27 C28 C29 178.1(3) . . . . ?
 C30 C27 C28 C32 -2.2(4) . . . . ?
 C31 N2 C30 C27 0.4(4) . . . . ?
 C31 N2 C30 C33 179.2(3) . . . . ?
 C31 C35 C36 C37 107.1(3) . . . . ?
 C31 C35 C37 C36 -109.8(3) . . . . ?
 C32 C28 C29 C25 162.6(3) . . . . ?
 C32 C31 C35 C36 153.8(3) . . . . ?
 C32 C31 C35 C37 -137.5(3) . . . . ?
 C35 C31 C32 C28 176.5(3) . . . . ?
 C35 C31 C32 C34 -4.2(4) . . . . ?
 N3 C38 C39 C40 178.9(3) . . . . ?
 N3 C38 C43 C42 -178.6(3) . . . . ?
 N3 C44 C45 C46 179.4(3) . . . . ?
 N3 C44 C49 C48 -179.7(3) . . . . ?
 N3 C50 C51 C52 -175.4(2) . . . . ?
 N3 C50 C55 C54 174.1(2) . . . . ?
 N4 C68 C72 C73 -60.6(8) . . . . ?
 N4 C68 C72 C74 8.8(10) . . . . ?
 N4 C68 C72 C75 -32.9(15) . . . . ?
 N4 C68 C72 C76 36.3(12) . . . . ?
 C38 N3 C44 C45 -17.9(4) . . . . ?
 C38 N3 C44 C49 161.5(2) . . . . ?
 C38 N3 C50 C51 139.9(3) . . . . ?
 C38 N3 C50 C55 -36.2(3) . . . . ?
 C38 C39 C40 C41 0.3(5) . . . . ?
 C39 C38 C43 C42 2.5(4) . . . . ?
 C39 C40 C41 C42 1.4(5) . . . . ?
 C40 C41 C42 C43 -1.1(5) . . . . ?
 C41 C42 C43 C38 -0.8(5) . . . . ?
 C43 C38 C39 C40 -2.2(4) . . . . ?
 C44 N3 C38 C39 -58.7(4) . . . . ?
 C44 N3 C38 C43 122.4(3) . . . . ?
 C44 N3 C50 C51 -34.7(4) . . . . ?
 C44 N3 C50 C55 149.2(3) . . . . ?
 C44 C45 C46 C47 -0.1(5) . . . . ?
 C45 C44 C49 C48 -0.3(4) . . . . ?
 C45 C46 C47 C48 0.5(5) . . . . ?
 C46 C47 C48 C49 -0.7(5) . . . . ?
 C47 C48 C49 C44 0.7(4) . . . . ?
 C49 C44 C45 C46 0.0(4) . . . . ?
 C50 N3 C38 C39 126.5(3) . . . . ?
 C50 N3 C38 C43 -52.4(4) . . . . ?
 C50 N3 C44 C45 156.5(3) . . . . ?
 C50 N3 C44 C49 -24.1(4) . . . . ?
 C50 C51 C52 C53 0.9(4) . . . . ?
 C51 C50 C55 C54 -2.0(4) . . . . ?
 C51 C52 C53 C54 -0.9(4) . . . . ?
 C51 C52 C53 C56 174.7(2) . . . . ?
 C52 C53 C54 C55 -0.5(4) . . . . ?
 C52 C53 C54 C62 175.9(2) . . . . ?
 C52 C53 C56 C57 5.1(5) . . . . ?
 C52 C53 C56 C61 -171.9(3) . . . . ?
 C53 C54 C55 C50 2.0(4) . . . . ?
 C53 C54 C62 C61 -2.7(3) . . . . ?
 C53 C54 C62 C63 117.8(2) . . . . ?
 C53 C54 C62 C66 -127.5(2) . . . . ?
 C53 C56 C57 C58 -174.3(3) . . . . ?
 C53 C56 C61 C60 174.6(2) . . . . ?
 C53 C56 C61 C62 -6.0(3) . . . . ?
 C54 C53 C56 C57 -178.9(2) . . . . ?
 C54 C53 C56 C61 4.1(3) . . . . ?
 C54 C62 C63 C64 91.1(3) . . . . ?
 C54 C62 C66 C65 -90.7(3) . . . . ?
 C55 C50 C51 C52 0.6(4) . . . . ?
 C55 C54 C62 C61 173.3(2) . . . . ?
 C55 C54 C62 C63 -66.1(3) . . . . ?
 C55 C54 C62 C66 48.5(4) . . . . ?
 C56 C53 C54 C55 -177.0(2) . . . . ?
 C56 C53 C54 C62 -0.6(3) . . . . ?
 C56 C57 C58 C59 0.1(4) . . . . ?
 C56 C61 C62 C54 5.3(3) . . . . ?
 C56 C61 C62 C63 -114.8(3) . . . . ?
 C56 C61 C62 C66 125.0(3) . . . . ?
 C57 C56 C61 C60 -2.7(4) . . . . ?
 C57 C56 C61 C62 176.7(2) . . . . ?
 C57 C58 C59 C60 -2.4(4) . . . . ?
 C58 C59 C60 C61 2.0(4) . . . . ?
 C59 C60 C61 C56 0.5(4) . . . . ?
 C59 C60 C61 C62 -178.8(3) . . . . ?
 C60 C61 C62 C54 -175.4(3) . . . . ?
 C60 C61 C62 C63 64.5(4) . . . . ?
 C60 C61 C62 C66 -55.7(4) . . . . ?
 C61 C56 C57 C58 2.4(4) . . . . ?
 C61 C62 C63 C64 -155.4(2) . . . . ?
 C61 C62 C66 C65 154.3(2) . . . . ?
 C62 C54 C55 C50 -173.7(2) . . . . ?
 C62 C63 C64 C65 15.6(3) . . . . ?
 C62 C63 C64 C69 -164.7(3) . . . . ?
 C63 C62 C66 C65 29.3(3) . . . . ?
 C63 C64 C65 C66 3.5(3) . . . . ?
 C63 C64 C65 C67 -176.6(3) . . . . ?
 C63 C64 C69 N4 175.9(3) . . . . ?
 C63 C64 C69 C71 -3.2(5) . . . . ?
 C64 C65 C66 C62 -21.0(3) . . . . ?
 C64 C65 C67 C68 -0.1(4) . . . . ?
 C64 C65 C67 C70 178.3(3) . . . . ?
 C65 C64 C69 N4 -4.4(4) . . . . ?
 C65 C64 C69 C71 176.5(3) . . . . ?
 C65 C67 C68 N4 -3.0(4) . . . . ?
 C65 C67 C68 C72 177.4(3) . . . . ?
 C66 C62 C63 C64 -27.5(3) . . . . ?
 C66 C65 C67 C68 179.8(3) . . . . ?
 C66 C65 C67 C70 -1.8(5) . . . . ?
 C67 C65 C66 C62 159.0(3) . . . . ?
 C67 C68 C72 C73 119.0(8) . . . . ?
 C67 C68 C72 C74 -171.5(9) . . . . ?
 C67 C68 C72 C75 146.7(15) . . . . ?
 C67 C68 C72 C76 -144.0(11) . . . . ?
 C68 N4 C69 C64 1.4(4) . . . . ?
 C68 N4 C69 C71 -179.4(3) . . . . ?
 C68 C72 C73 C74 111.2(6) . . . . ?
 C68 C72 C74 C73 -106.3(7) . . . . ?
 C68 C72 C75 C76 105.6(13) . . . . ?
 C68 C72 C76 C75 -113.7(11) . . . . ?
 C69 N4 C68 C67 2.4(5) . . . . ?
 C69 N4 C68 C72 -178.0(3) . . . . ?
 C69 C64 C65 C66 -176.3(3) . . . . ?
 C69 C64 C65 C67 3.6(4) . . . . ?
 C70 C67 C68 N4 178.6(3) . . . . ?
 C70 C67 C68 C72 -0.9(5) . . . . ?

_shelx_res_file
;
TITL YCA-R1783 in P1
    yca-r1783.res
    created by SHELXL-2019/3 at 14:44:27 on 02-Apr-2024
CELL 1.54184 8.89455 9.31775 17.10151 85.9082 79.1934 83.0531
ZERR 2 0.00007 0.00009 0.00016 0.0007 0.0007 0.0007
LATT -1
SFAC C H N
UNIT 74 64 4
SIMU 0.02 0.04 2 C72 > C76
SADI C76 C72 C74 C72 C75 C72 C73 C72
SADI C74 C73 C76 C75

L.S. 10
PLAN  10
SIZE 0.185 0.154 0.08
TEMP -133
CONF
BOND
list 4
MORE -1
BOND $H
fmap 2 53
acta
REM <olex2.extras>
REM <HklSrc "%.\\yca-R1783.hkl">
REM </olex2.extras>

WGHT    0.049400    0.184800
EXTI    0.002457
FVAR       6.16057   0.62461   0.30647   0.56947   0.17040   0.85444
N1    3    0.401040    0.319987    0.586079    11.00000    0.02402    0.02801 =
         0.02597   -0.00519   -0.00611    0.00476
N2    3    0.321509    0.307483    0.948357    11.00000    0.03731    0.03279 =
         0.02495   -0.00338   -0.00298    0.00403
C1    1    0.322627    0.423118    0.642697    11.00000    0.02467    0.02487 =
         0.02271    0.00000   -0.00626    0.00353
C2    1    0.171070    0.410440    0.680292    11.00000    0.02642    0.03103 =
         0.03001   -0.00402   -0.00435   -0.00108
AFIX  43
H2    2    0.120118    0.331822    0.669916    11.00000   -1.20000
AFIX   0
C3    1    0.095454    0.513239    0.732825    11.00000    0.02748    0.04015 =
         0.03327   -0.00583    0.00114    0.00075
AFIX  43
H3    2   -0.008254    0.505755    0.757888    11.00000   -1.20000
AFIX   0
C4    1    0.170058    0.627132    0.749136    11.00000    0.03954    0.03451 =
         0.03310   -0.00987    0.00176    0.00262
AFIX  43
H4    2    0.117523    0.697874    0.784887    11.00000   -1.20000
AFIX   0
C5    1    0.320821    0.636865    0.713116    11.00000    0.04031    0.02497 =
         0.03019   -0.00310   -0.00691   -0.00353
AFIX  43
H5    2    0.372826    0.713589    0.725014    11.00000   -1.20000
AFIX   0
C6    1    0.397313    0.535741    0.659678    11.00000    0.02639    0.02876 =
         0.02374    0.00066   -0.00585    0.00102
AFIX  43
H6    2    0.500981    0.543803    0.634735    11.00000   -1.20000
AFIX   0
C7    1    0.339052    0.300522    0.518031    11.00000    0.02247    0.02592 =
         0.02088   -0.00062   -0.00258   -0.00346
C8    1    0.228559    0.403891    0.493345    11.00000    0.02319    0.02853 =
         0.02655   -0.00343   -0.00344    0.00155
AFIX  43
H8    2    0.196093    0.489283    0.521934    11.00000   -1.20000
AFIX   0
C9    1    0.165551    0.382806    0.427131    11.00000    0.02618    0.04633 =
         0.03500   -0.00446   -0.00911    0.00487
AFIX  43
H9    2    0.089672    0.454021    0.411398    11.00000   -1.20000
AFIX   0
C10   1    0.210948    0.260168    0.383520    11.00000    0.02871    0.05371 =
         0.02783   -0.00784   -0.00883   -0.00306
AFIX  43
H10   2    0.167842    0.246886    0.338101    11.00000   -1.20000
AFIX   0
C11   1    0.321357    0.157206    0.408171    11.00000    0.02954    0.03212 =
         0.03112   -0.00584   -0.00303   -0.00715
AFIX  43
H11   2    0.353865    0.072255    0.379200    11.00000   -1.20000
AFIX   0
C12   1    0.384742    0.176270    0.474160    11.00000    0.02768    0.02487 =
         0.02498   -0.00070   -0.00427   -0.00304
AFIX  43
H12   2    0.460010    0.104394    0.489895    11.00000   -1.20000
AFIX   0
C13   1    0.546152    0.252489    0.598979    11.00000    0.02301    0.02234 =
         0.02423   -0.00257   -0.00605   -0.00109
C14   1    0.670748    0.226449    0.536025    11.00000    0.02596    0.02566 =
         0.02184   -0.00060   -0.00462   -0.00191
AFIX  43
H14   2    0.656096    0.247866    0.482644    11.00000   -1.20000
AFIX   0
C15   1    0.815215    0.169779    0.550716    11.00000    0.02348    0.02803 =
         0.02459   -0.00491   -0.00099   -0.00317
AFIX  43
H15   2    0.898645    0.151510    0.507745    11.00000   -1.20000
AFIX   0
C16   1    0.836279    0.140125    0.628994    11.00000    0.02061    0.02083 =
         0.02782   -0.00233   -0.00456   -0.00227
C17   1    0.712964    0.166618    0.692043    11.00000    0.02488    0.02202 =
         0.02346   -0.00224   -0.00520   -0.00204
C18   1    0.568083    0.219308    0.677577    11.00000    0.02077    0.02368 =
         0.02416   -0.00240   -0.00198   -0.00081
AFIX  43
H18   2    0.483925    0.232936    0.720643    11.00000   -1.20000
AFIX   0
C19   1    0.975413    0.090636    0.661429    11.00000    0.02478    0.02323 =
         0.02831   -0.00404   -0.00398   -0.00417
C20   1    1.125347    0.049466    0.623100    11.00000    0.02161    0.02804 =
         0.03002   -0.00323   -0.00364   -0.00188
AFIX  43
H20   2    1.149010    0.044182    0.566784    11.00000   -1.20000
AFIX   0
C21   1    1.239762    0.016234    0.668980    11.00000    0.02259    0.03021 =
         0.03585   -0.00285   -0.00258    0.00113
AFIX  43
H21   2    1.342810   -0.011449    0.643823    11.00000   -1.20000
AFIX   0
C22   1    1.204393    0.023255    0.751001    11.00000    0.02665    0.03528 =
         0.04299   -0.00252   -0.01523    0.00270
AFIX  43
H22   2    1.284201    0.002267    0.781391    11.00000   -1.20000
AFIX   0
C23   1    1.053769    0.060569    0.789909    11.00000    0.03216    0.03694 =
         0.02817   -0.00130   -0.01002    0.00121
AFIX  43
H23   2    1.030234    0.062958    0.846361    11.00000   -1.20000
AFIX   0
C24   1    0.939079    0.094091    0.744728    11.00000    0.02370    0.02432 =
         0.03017    0.00023   -0.00515   -0.00020
C25   1    0.767775    0.137989    0.771766    11.00000    0.02318    0.02452 =
         0.02560   -0.00157   -0.00523    0.00038
C26   1    0.725353    0.275874    0.821381    11.00000    0.02938    0.02888 =
         0.02348   -0.00314   -0.00575   -0.00151
AFIX  23
H26A  2    0.800977    0.282647    0.856331    11.00000   -1.20000
H26B  2    0.719685    0.364865    0.786309    11.00000   -1.20000
AFIX   0
C27   1    0.569309    0.251854    0.869583    11.00000    0.03188    0.02396 =
         0.01977   -0.00137   -0.00772    0.00066
C28   1    0.545795    0.106022    0.874118    11.00000    0.02842    0.02740 =
         0.01824    0.00163   -0.00526   -0.00029
C29   1    0.684408    0.020356    0.826481    11.00000    0.03055    0.02565 =
         0.02435    0.00073   -0.00500    0.00099
AFIX  23
H29A  2    0.652219   -0.051097    0.794547    11.00000   -1.20000
H29B  2    0.751712   -0.030996    0.861924    11.00000   -1.20000
AFIX   0
C30   1    0.453394    0.351666    0.907350    11.00000    0.03349    0.02978 =
         0.02178   -0.00222   -0.00603    0.00075
C31   1    0.301692    0.165656    0.953324    11.00000    0.02773    0.03558 =
         0.02223   -0.00182   -0.00124    0.00009
C32   1    0.411666    0.058238    0.917651    11.00000    0.02906    0.02729 =
         0.02054    0.00093   -0.00561    0.00039
C33   1    0.468158    0.510124    0.902872    11.00000    0.05309    0.02724 =
         0.03495   -0.00519   -0.00446    0.00058
AFIX 127
H33A  2    0.374697    0.564008    0.888596    51.00000   -1.20000
H33B  2    0.557361    0.531083    0.862321    51.00000   -1.20000
H33C  2    0.482105    0.539268    0.954762    51.00000   -1.20000
H33D  2    0.568078    0.525564    0.915190   -51.00000   -1.20000
H33E  2    0.385414    0.558490    0.941464   -51.00000   -1.20000
H33F  2    0.460670    0.550305    0.849024   -51.00000   -1.20000
AFIX   0
C34   1    0.389357   -0.100216    0.925822    11.00000    0.03616    0.03379 =
         0.02908    0.00115   -0.00304   -0.00159
AFIX 127
H34A  2    0.389247   -0.135821    0.981154    61.00000   -1.20000
H34B  2    0.473441   -0.154423    0.890600    61.00000   -1.20000
H34C  2    0.290869   -0.113474    0.911027    61.00000   -1.20000
H34D  2    0.379791   -0.133325    0.874034   -61.00000   -1.20000
H34E  2    0.295597   -0.114722    0.964587   -61.00000   -1.20000
H34F  2    0.478169   -0.155671    0.944160   -61.00000   -1.20000
AFIX   0
C35   1    0.148860    0.130577    0.997872    11.00000    0.03268    0.04019 =
         0.03035   -0.00196    0.00374    0.00090
AFIX  13
H35   2    0.135049    0.025287    1.005871    11.00000   -1.20000
AFIX   0
C36   1    0.062009    0.225332    1.062783    11.00000    0.04311    0.05344 =
         0.03210   -0.00463    0.00868    0.00673
AFIX  23
H36A  2    0.000425    0.177987    1.109636    11.00000   -1.20000
H36B  2    0.110843    0.309209    1.074790    11.00000   -1.20000
AFIX   0
C37   1    0.006726    0.231313    0.985606    11.00000    0.03018    0.06686 =
         0.04085    0.00434    0.00130    0.00427
AFIX  23
H37A  2    0.021767    0.318601    0.949733    11.00000   -1.20000
H37B  2   -0.088727    0.187289    0.984602    11.00000   -1.20000
AFIX   0

N3    3    0.595572    0.657772    0.423383    11.00000    0.02506    0.02545 =
         0.02412   -0.00405   -0.00787    0.00396
N4    3    0.702829    0.854027    0.057593    11.00000    0.03486    0.04740 =
         0.02771   -0.00008   -0.00287   -0.00240
C38   1    0.675092    0.554308    0.367462    11.00000    0.02810    0.02452 =
         0.02009   -0.00150   -0.00513    0.00274
C39   1    0.825184    0.566164    0.329349    11.00000    0.02825    0.02956 =
         0.03316   -0.00177   -0.00336   -0.00168
AFIX  43
H39   2    0.876821    0.644620    0.339290    11.00000   -1.20000
AFIX   0
C40   1    0.899959    0.462635    0.276443    11.00000    0.03245    0.04528 =
         0.03598   -0.00656    0.00410    0.00138
AFIX  43
H40   2    1.003054    0.470539    0.250471    11.00000   -1.20000
AFIX   0
C41   1    0.825874    0.348677    0.261344    11.00000    0.04470    0.03886 =
         0.03265   -0.01352   -0.00161    0.00554
AFIX  43
H41   2    0.878397    0.277208    0.226043    11.00000   -1.20000
AFIX   0
C42   1    0.673916    0.338881    0.298039    11.00000    0.04302    0.03024 =
         0.03247   -0.00524   -0.00741   -0.00215
AFIX  43
H42   2    0.621955    0.261430    0.287035    11.00000   -1.20000
AFIX   0
C43   1    0.598053    0.441494    0.350525    11.00000    0.03082    0.02572 =
         0.02597    0.00011   -0.00417   -0.00253
AFIX  43
H43   2    0.493795    0.435223    0.374986    11.00000   -1.20000
AFIX   0
C44   1    0.657782    0.678358    0.491317    11.00000    0.02151    0.02430 =
         0.02505    0.00044   -0.00382   -0.00347
C45   1    0.768567    0.574448    0.516429    11.00000    0.02360    0.02904 =
         0.03059   -0.00068   -0.00453    0.00055
AFIX  43
H45   2    0.801295    0.489160    0.487776    11.00000   -1.20000
AFIX   0
C46   1    0.830820    0.594945    0.582664    11.00000    0.02661    0.04291 =
         0.03176   -0.00129   -0.01114    0.00406
AFIX  43
H46   2    0.905719    0.523399    0.599037    11.00000   -1.20000
AFIX   0
C47   1    0.785207    0.718456    0.625304    11.00000    0.02956    0.05176 =
         0.03380   -0.00906   -0.01164   -0.00367
AFIX  43
H47   2    0.828909    0.732237    0.670453    11.00000   -1.20000
AFIX   0
C48   1    0.674996    0.821790    0.601334    11.00000    0.02847    0.03439 =
         0.02840   -0.00826   -0.00196   -0.00572
AFIX  43
H48   2    0.642065    0.906371    0.630578    11.00000   -1.20000
AFIX   0
C49   1    0.612733    0.802339    0.535031    11.00000    0.02555    0.02324 =
         0.02948   -0.00080   -0.00378   -0.00115
AFIX  43
H49   2    0.538090    0.874490    0.518951    11.00000   -1.20000
AFIX   0
C50   1    0.449694    0.725638    0.410066    11.00000    0.02289    0.02064 =
         0.02773   -0.00193   -0.00507    0.00021
C51   1    0.325107    0.751835    0.473043    11.00000    0.02846    0.02677 =
         0.02086   -0.00072   -0.00462   -0.00218
AFIX  43
H51   2    0.339295    0.730492    0.526500    11.00000   -1.20000
AFIX   0
C52   1    0.181485    0.808666    0.457698    11.00000    0.02496    0.02301 =
         0.02360   -0.00186   -0.00130   -0.00125
AFIX  43
H52   2    0.097802    0.827538    0.500470    11.00000   -1.20000
AFIX   0
C53   1    0.160813    0.837760    0.379551    11.00000    0.02251    0.02282 =
         0.02433   -0.00268   -0.00430   -0.00317
C54   1    0.285154    0.811864    0.316196    11.00000    0.02280    0.02144 =
         0.02321   -0.00041   -0.00250   -0.00392
C55   1    0.429862    0.758123    0.331192    11.00000    0.02493    0.02295 =
         0.02292   -0.00123   -0.00252   -0.00106
AFIX  43
H55   2    0.514520    0.743523    0.288466    11.00000   -1.20000
AFIX   0
C56   1    0.022034    0.886531    0.345656    11.00000    0.02225    0.02090 =
         0.02851    0.00092   -0.00762   -0.00230
C57   1   -0.127594    0.927295    0.383305    11.00000    0.02566    0.02543 =
         0.03467   -0.00290   -0.00236   -0.00386
AFIX  43
H57   2   -0.151968    0.934874    0.439471    11.00000   -1.20000
AFIX   0
C58   1   -0.240699    0.956704    0.336833    11.00000    0.02188    0.02959 =
         0.05014    0.00067   -0.00915   -0.00165
AFIX  43
H58   2   -0.343892    0.984959    0.361562    11.00000   -1.20000
AFIX   0
C59   1   -0.205728    0.945565    0.254777    11.00000    0.02744    0.03746 =
         0.03951    0.00597   -0.01360   -0.00375
AFIX  43
H59   2   -0.285637    0.962682    0.224272    11.00000   -1.20000
AFIX   0
C60   1   -0.054376    0.909483    0.216770    11.00000    0.02939    0.03532 =
         0.03121    0.00254   -0.01003   -0.00338
AFIX  43
H60   2   -0.029872    0.904886    0.160432    11.00000   -1.20000
AFIX   0
C61   1    0.060189    0.880317    0.262770    11.00000    0.02494    0.02741 =
         0.02775   -0.00097   -0.00619   -0.00373
C62   1    0.232332    0.841527    0.236178    11.00000    0.02478    0.02760 =
         0.02397   -0.00015   -0.00741   -0.00228
C63   1    0.311947    0.966117    0.185439    11.00000    0.02647    0.02810 =
         0.02466    0.00015   -0.00441   -0.00202
AFIX  23
H63A  2    0.244028    1.018860    0.150717    11.00000   -1.20000
H63B  2    0.340509    1.035461    0.219924    11.00000   -1.20000
AFIX   0
C64   1    0.452526    0.888270    0.136901    11.00000    0.02856    0.02970 =
         0.01961   -0.00187   -0.00650    0.00094
C65   1    0.440226    0.741127    0.138161    11.00000    0.03101    0.03346 =
         0.01878   -0.00064   -0.00551   -0.00239
C66   1    0.284737    0.708619    0.183985    11.00000    0.03224    0.02785 =
         0.02702   -0.00170   -0.00845   -0.00454
AFIX  23
H66A  2    0.293426    0.617826    0.217407    11.00000   -1.20000
H66B  2    0.212164    0.700528    0.147542    11.00000   -1.20000
AFIX   0
C67   1    0.560751    0.647048    0.100602    11.00000    0.04118    0.03141 =
         0.02037   -0.00359   -0.00561    0.00428
C68   1    0.692258    0.710416    0.062239    11.00000    0.03575    0.04611 =
         0.02379   -0.00344   -0.00267    0.00651
C69   1    0.583256    0.943333    0.093887    11.00000    0.03096    0.03549 =
         0.02232    0.00021   -0.00403   -0.00242
C70   1    0.549773    0.486409    0.103686    11.00000    0.06075    0.03567 =
         0.03322   -0.00822   -0.00956    0.00793
AFIX 127
H70A  2    0.504390    0.454228    0.157853    31.00000   -1.20000
H70B  2    0.652978    0.434989    0.088799    31.00000   -1.20000
H70C  2    0.484820    0.465636    0.066409    31.00000   -1.20000
H70D  2    0.590402    0.449007    0.050854   -31.00000   -1.20000
H70E  2    0.441814    0.468246    0.119908   -31.00000   -1.20000
H70F  2    0.609971    0.437599    0.142299   -31.00000   -1.20000
AFIX   0
C71   1    0.599811    1.101875    0.086325    11.00000    0.03531    0.03643 =
         0.03402    0.00257   -0.00218   -0.01018
AFIX 127
H71A  2    0.551056    1.146829    0.042426    41.00000   -1.20000
H71B  2    0.709329    1.116004    0.075473    41.00000   -1.20000
H71C  2    0.549893    1.146628    0.136124    41.00000   -1.20000
H71D  2    0.655796    1.126145    0.126922   -41.00000   -1.20000
H71E  2    0.497523    1.156970    0.093875   -41.00000   -1.20000
H71F  2    0.656959    1.126346    0.033225   -41.00000   -1.20000
AFIX   0
C72   1    0.831665    0.619860    0.022752    11.00000    0.04738    0.05100 =
         0.04078   -0.00281    0.00548    0.00947
PART 1
AFIX  13
H72   2    0.843283    0.516483    0.042984    21.00000   -1.20000
AFIX  13
PART 2
H72A  2    0.824537    0.513213    0.028275   -21.00000   -1.20000
AFIX   0
PART 1
C73   1    0.883866    0.646272   -0.065362    21.00000    0.06482    0.05242 =
         0.04064    0.00093    0.02316    0.01426
AFIX  23
H73A  2    0.923013    0.561065   -0.097652    21.00000   -1.20000
H73B  2    0.826976    0.726486   -0.092671    21.00000   -1.20000
AFIX   0
C74   1    0.978698    0.684590   -0.008249    21.00000    0.03832    0.09158 =
         0.07423   -0.03519    0.01478    0.00203
AFIX  23
H74A  2    0.980588    0.788533   -0.000338    21.00000   -1.20000
H74B  2    1.076598    0.623160   -0.005317    21.00000   -1.20000
AFIX   0
PART 2
C75   1    0.937800    0.670145   -0.051727   -21.00000    0.06104    0.08266 =
         0.04277    0.00168    0.01723    0.01699
AFIX  23
H75A  2    0.987406    0.596531   -0.090186   -21.00000   -1.20000
H75B  2    0.909924    0.766960   -0.076109   -21.00000   -1.20000
AFIX   0
C76   1    0.989319    0.663665    0.026033   -21.00000    0.04753    0.09258 =
         0.06474   -0.01968   -0.00994    0.01547
AFIX  23
H76A  2    0.993420    0.756446    0.049975   -21.00000   -1.20000
H76B  2    1.070906    0.586008    0.035897   -21.00000   -1.20000
AFIX   0
HKLF 4


REM  YCA-R1783 in P1
REM wR2 = 0.0909, GooF = S = 1.060, Restrained GooF = 1.060 for all data
REM R1 = 0.0345 for 9899 Fo > 4sig(Fo) and 0.0375 for all 10696 data
REM 731 parameters refined using 70 restraints

END

WGHT      0.0494      0.1848

REM Highest difference peak  0.201,  deepest hole -0.146,  1-sigma level  0.032
Q1    1   0.1487  0.8580  0.2422  11.00000  0.05    0.20
Q2    1   0.8562  0.1257  0.7670  11.00000  0.05    0.19
Q3    1   0.7499  0.2028  0.7992  11.00000  0.05    0.19
Q4    1   0.7748  0.1723  0.6590  11.00000  0.05    0.19
Q5    1   0.2358  0.8210  0.3446  11.00000  0.05    0.19
Q6    1   0.9121  0.1234  0.6386  11.00000  0.05    0.18
Q7    1   0.7290  0.1539  0.7385  11.00000  0.05    0.18
Q8    1   0.2446  0.7825  0.2123  11.00000  0.05    0.18
Q9    1   0.3906  0.7553  0.4380  11.00000  0.05    0.17
Q10   1   0.5617  0.2573  0.6366  11.00000  0.05    0.17
;
_shelx_res_checksum                8962
_shelx_hkl_file
;
 -11  -2  -7 5.63649 40.9282  90
 -11  -2  -6 1802.30 115.467  90
 -11  -2  -5 178.739 49.4749  90
 -11  -2  -4 412.230 65.3883  90
 -11  -2  -3 979.229 86.4343  89
 -11  -1  -7 779.020 78.3520  90
 -11  -1  -6 1891.79 123.352  89
 -11  -1  -5 1093.35 97.1975  89
 -11  -1  -4 26.8504 48.3068  89
 -11  -1  -3 38.4724 44.4368  89
 -11  -1  -2 681.000 75.6873  89
 -11   0  -6 249.046 51.6706  89
 -11   0  -5 301.052 60.1013  89
 -11   0  -4 252.204 59.4496  89
 -11   0  -3 129.673 50.8821  89
 -11   0  -2 34.2705 42.2122  89
 -10  -6  -6 1660.11 110.482  39
 -10  -6  -5 370.316 68.7931  39
 -10  -6  -4 943.980 89.4261  39
 -10  -6  -3 462.288 73.0707  39
 -10  -6  -2 606.301 74.7963  39
 -10  -5 -10 454.994 67.7999  90
 -10  -5  -9 1443.29 107.984  90
 -10  -5  -9 1098.56 95.0321  39
 -10  -5  -8 1083.22 99.9655  39
 -10  -5  -8 1007.99 95.4102  10
 -10  -5  -8 1054.91 99.3212  90
 -10  -5  -8 1194.78 121.616 121
 -10  -5  -7 205.980 64.8077  39
 -10  -5  -7 178.584 53.3530  10
 -10  -5  -7 99.1774 47.1718  90
 -10  -5  -7 42.3116 71.1423 121
 -10  -5  -6 381.151 77.2871  39
 -10  -5  -6 311.327 64.5005  10
 -10  -5  -6 352.306 88.9028 121
 -10  -5  -5 44.5686 70.0730 121
 -10  -5  -5 70.2782 63.2234  39
 -10  -5  -4 811.031 119.766 122
 -10  -5  -4 837.668 117.373 121
 -10  -5  -4 799.759 103.908  39
 -10  -5  -3 1358.07 146.147 122
 -10  -5  -3 1438.22 142.397 121
 -10  -5  -3 1379.08 128.311  39
 -10  -5  -2 452.459 99.6181 122
 -10  -5  -2 265.294 75.9330 121
 -10  -5  -2 532.935 86.7054  39
 -10  -5  -1 910.606 126.493 122
 -10  -5  -1 922.744 102.836  39
 -10  -5   0 507.863 97.8234 122
 -10  -5   0 493.559 78.9973  39
 -10  -5   1 93.2271 71.2313 122
 -10  -5   1 17.6839 40.8511  39
 -10  -4 -11 137.777 55.1751  90
 -10  -4 -10-6.69425 47.7338  10
 -10  -4 -10 54.1418 52.5362  90
 -10  -4  -9 7.52796 50.6092  10
 -10  -4  -9 51.6323 61.9268  90
 -10  -4  -8 1630.22 127.300  10
 -10  -4  -8 1390.83 126.106  90
 -10  -4  -7 256.841 71.0632  10
 -10  -4  -7 181.650 74.2965  90
 -10  -4  -6 2304.14 155.965  10
 -10  -4  -6 2315.54 163.191  90
 -10  -4  -6 2233.57 188.022 121
 -10  -4  -5 559.924 101.844  39
 -10  -4  -5 512.044 85.4828  10
 -10  -4  -5 558.623 93.6355  90
 -10  -4  -5 562.764 107.822 121
 -10  -4  -4 529.729 99.4012  39
 -10  -4  -4 511.413 80.4454  10
 -10  -4  -4 512.875 82.2197  90
 -10  -4  -4 475.329 104.660 121
 -10  -4  -4 271.115 87.0903 123
 -10  -4  -3 749.515 121.746 123
 -10  -4  -3 633.651 108.270 121
 -10  -4  -3 730.727 88.7653  10
 -10  -4  -3 1051.41 118.856  39
 -10  -4  -2 1193.52 154.808 122
 -10  -4  -2 673.919 110.295 121
 -10  -4  -2 1001.43 136.614 123
 -10  -4  -2 1029.65 120.478  39
 -10  -4  -1 48.9323 64.4638 121
 -10  -4  -1 281.242 92.8440 123
 -10  -4  -1 155.062 58.4977  32
 -10  -4  -1 186.763 67.2547  39
 -10  -4   0 194.353 81.5056 123
 -10  -4   0 116.911 84.5803 122
 -10  -4   0 157.407 57.7070  32
 -10  -4   0 75.6622 61.6229  39
 -10  -4   1-11.8580 75.4546 122
 -10  -4   1 48.8310 44.3921  32
 -10  -4   1 71.7507 50.6904  39
 -10  -4   2 612.930 77.9152  32
 -10  -4   2 740.964 112.779 122
 -10  -4   3 329.124 59.9979  32
 -10  -4   3 234.646 73.6586 122
 -10  -3 -12 169.970 54.0515  90
 -10  -3 -11 115.445 48.6510  10
 -10  -3 -11 161.777 61.6770  90
 -10  -3 -10 592.429 82.4399  10
 -10  -3 -10 824.631 103.103  90
 -10  -3  -9 774.888 95.3466  10
 -10  -3  -9 765.429 104.149  90
 -10  -3  -8 239.871 70.5884  10
 -10  -3  -8 234.977 81.6913  90
 -10  -3  -7 400.196 99.4632 123
 -10  -3  -7 254.223 76.0981  89
 -10  -3  -6 150.769 71.0516  10
 -10  -3  -6 189.771 88.4973 123
 -10  -3  -6 166.381 79.1013  89
 -10  -3  -5 7539.20 309.615  10
 -10  -3  -5 6942.69 358.772 123
 -10  -3  -5 7834.85 332.730  89
 -10  -3  -4 840.158 107.554  10
 -10  -3  -4 789.414 115.072  89
 -10  -3  -4 853.851 123.732 121
 -10  -3  -4 837.211 137.709 123
 -10  -3  -3 693.726 109.583 121
 -10  -3  -3 934.554 149.760 123
 -10  -3  -3 790.244 104.455  10
 -10  -3  -3 831.859 116.618  39
 -10  -3  -3 838.498 112.815  89
 -10  -3  -3 749.457 95.7322  32
 -10  -3  -2 3033.61 241.420 123
 -10  -3  -2 2711.97 170.707  10
 -10  -3  -2 2938.82 189.331  89
 -10  -3  -2 2364.82 165.460  32
 -10  -3  -2 2762.48 187.566  39
 -10  -3  -1 885.767 141.207 123
 -10  -3  -1 889.123 103.913  32
 -10  -3  -1 666.142 103.325  39
 -10  -3   0 1210.60 155.403 123
 -10  -3   0 1263.17 155.554 122
 -10  -3   0 1228.04 121.489  32
 -10  -3   0 1031.89 113.040  39
 -10  -3   1 1088.51 115.670  32
 -10  -3   1 1299.89 149.210 122
 -10  -3   1 1244.02 153.437 123
 -10  -3   2 202.938 68.2864  32
 -10  -3   2 336.482 99.5518 123
 -10  -3   2 324.171 87.1216 122
 -10  -3   3 421.820 77.5041  32
 -10  -3   3 222.700 77.6410 122
 -10  -3   4-6.62130 48.0793  32
 -10  -2 -12 988.743 94.5977  90
 -10  -2 -12 1004.43 90.7647  83
 -10  -2 -11 8.04122 47.4672  90
 -10  -2 -11 40.9693 44.4521  83
 -10  -2 -11 98.0523 51.5349  10
 -10  -2 -10 1246.44 111.544  10
 -10  -2 -10 1324.77 127.502  90
 -10  -2  -9 221.678 68.9174  10
 -10  -2  -9 211.724 80.9553  90
 -10  -2  -8 1199.92 123.853  10
 -10  -2  -8 1528.19 151.625  89
 -10  -2  -7 6221.83 277.893  10
 -10  -2  -7 6362.41 307.564  89
 -10  -2  -6 898.735 116.374  10
 -10  -2  -6 860.196 146.990 123
 -10  -2  -6 781.635 120.002  89
 -10  -2  -5 1984.87 162.595  10
 -10  -2  -5 2062.54 211.911 123
 -10  -2  -5 2041.42 180.816  89
 -10  -2  -4 5639.45 273.918  10
 -10  -2  -4 5766.98 347.769 123
 -10  -2  -4 6676.98 315.876  89
 -10  -2  -3 993.363 118.372  10
 -10  -2  -3 1027.01 131.204  89
 -10  -2  -3 1093.60 164.809 123
 -10  -2  -2 1538.77 143.661  39
 -10  -2  -2 1310.65 133.664  10
 -10  -2  -2 1225.22 139.052  89
 -10  -2  -2 1734.50 196.480 123
 -10  -2  -1 29.0309 53.9459  39
 -10  -2  -1 55.4785 63.4467   8
 -10  -2  -1 123.286 93.6070 123
 -10  -2  -1 33.9433 63.0725  89
 -10  -2   0 33.4539 49.3663   8
 -10  -2   0 101.126 74.1779 122
 -10  -2   0 33.7545 81.8841 123
 -10  -2   0-10.1892 65.5842  89
 -10  -2   1 285.590 103.357 123
 -10  -2   1 143.627 85.0892 122
 -10  -2   1 364.707 85.7954  32
 -10  -2   2 282.780 83.6232 122
 -10  -2   2 101.783 82.3048 123
 -10  -2   2 104.611 66.5882  32
 -10  -2   3 2313.31 164.172 122
 -10  -2   3 2363.07 193.797 123
 -10  -2   3 2560.86 165.050  32
 -10  -2   4 256.672 66.0508  32
 -10  -2   5 80.0727 47.0774  32
 -10  -1 -12 820.469 84.7946  83
 -10  -1 -11 1084.36 100.400  83
 -10  -1 -11 1398.90 115.281  90
 -10  -1 -10-7.45975 46.9104  10
 -10  -1 -10 7.87080 52.3585  83
 -10  -1 -10-9.20429 60.5743  90
 -10  -1  -9 768.978 95.9005  10
 -10  -1  -9 671.271 99.8484  89
 -10  -1  -8 870.419 107.022  10
 -10  -1  -8 1255.38 137.681  89
 -10  -1  -7 1047.52 116.009  10
 -10  -1  -7 947.358 132.892  89
 -10  -1  -6 505.950 91.3029  10
 -10  -1  -6 325.210 96.3581  89
 -10  -1  -5 431.240 91.1990  10
 -10  -1  -5 239.678 95.0957  89
 -10  -1  -4 3471.65 213.655  10
 -10  -1  -4 3258.69 226.760  89
 -10  -1  -3 1361.65 140.468  10
 -10  -1  -3 1676.28 196.604 123
 -10  -1  -3 1643.86 165.480  89
 -10  -1  -2 531.192 95.1261   8
 -10  -1  -2 315.512 116.970 123
 -10  -1  -2 604.233 111.847  89
 -10  -1  -1 29.7048 54.3517   8
 -10  -1  -1-17.9751 97.1124 123
 -10  -1  -1 48.8050 68.0125  89
 -10  -1   0 1328.56 121.032   8
 -10  -1   0 1245.27 150.818 122
 -10  -1   0 1333.35 175.956 123
 -10  -1   0 1296.11 133.724  89
 -10  -1   1 1792.65 133.793   8
 -10  -1   1 1767.98 147.116  89
 -10  -1   1 1718.89 186.672 123
 -10  -1   1 1602.99 154.749 122
 -10  -1   2 265.348 76.3682  32
 -10  -1   2 158.690 90.7862 123
 -10  -1   3 808.784 101.301  32
 -10  -1   3 717.806 117.831 123
 -10  -1   4 416.811 78.4703  32
 -10  -1   5 6403.20 231.237  32
 -10   0 -12 934.134 87.0270  83
 -10   0 -11 2221.29 141.103 156
 -10   0 -11 2407.53 141.919  83
 -10   0 -11 2041.64 124.832  90
 -10   0 -10 5607.64 239.200 156
 -10   0 -10 5242.31 224.126  83
 -10   0  -9 1694.26 142.265 156
 -10   0  -9 1528.67 137.885  89
 -10   0  -9 1792.62 131.438  83
 -10   0  -9 1837.37 128.720   8
 -10   0  -8 959.304 119.171 156
 -10   0  -8 658.128 104.542  89
 -10   0  -8 947.612 116.322  70
 -10   0  -8 956.126 106.102  10
 -10   0  -7 11.4317 68.3816 156
 -10   0  -7 58.9527 64.7211  89
 -10   0  -7-11.1884 67.8010  70
 -10   0  -7 87.1748 64.4370  10
 -10   0  -6 371.922 89.5866 156
 -10   0  -6 308.621 76.8689   8
 -10   0  -6 236.590 73.5501  10
 -10   0  -6 537.947 100.104  70
 -10   0  -6 387.728 97.9977  89
 -10   0  -5 444.073 84.7501   8
 -10   0  -5 479.426 94.2662  70
 -10   0  -5 466.427 106.924  89
 -10   0  -4 252.026 82.2565   8
 -10   0  -4 376.936 86.1604  70
 -10   0  -4 170.812 82.7318  89
 -10   0  -3 3430.83 205.508   8
 -10   0  -3 2817.42 208.958  89
 -10   0  -2 61.8125 64.7893   8
 -10   0  -2 160.950 105.556 123
 -10   0  -2-12.8291 73.6504  89
 -10   0  -1 317.139 79.4109   8
 -10   0  -1 205.757 109.181 123
 -10   0  -1 246.160 81.1086  89
 -10   0   0 139.541 64.4764   8
 -10   0   0 193.010 88.2956 123
 -10   0   0-23.0851 66.2730  89
 -10   0   1 33.8632 51.3041   8
 -10   0   1 29.4206 83.2325 123
 -10   0   1 52.3641 57.4888  89
 -10   0   2 405.621 71.1638   8
 -10   0   2 381.997 77.2337  89
 -10   0   2 571.486 107.153 123
 -10   0   3 84.3838 63.4380  32
 -10   0   4 364.385 68.5214  32
 -10   1 -11 7967.79 253.270  83
 -10   1 -11 7621.42 264.759 156
 -10   1 -10 98.4978 62.2317 156
 -10   1 -10 122.097 45.1688  90
 -10   1  -9 386.488 78.8831 156
 -10   1  -9 342.492 65.4302  89
 -10   1  -9 344.861 74.0220  70
 -10   1  -8 1200.32 129.034 156
 -10   1  -8 1201.57 117.426  89
 -10   1  -8 1134.55 121.175  70
 -10   1  -8 1155.08 101.709   8
 -10   1  -7 4183.31 235.720 156
 -10   1  -7 3966.17 219.115  89
 -10   1  -7 4142.92 223.424  70
 -10   1  -7 4233.32 204.066   8
 -10   1  -6 5320.29 272.969 156
 -10   1  -6 5395.35 239.832   8
 -10   1  -6 5221.03 255.851  70
 -10   1  -6 4632.26 249.941  89
 -10   1  -5 506.318 88.5059   8
 -10   1  -5 422.602 86.6847  70
 -10   1  -5 449.479 99.6612  89
 -10   1  -4 115.775 63.5484   8
 -10   1  -4 266.646 78.4012  70
 -10   1  -4 145.878 74.6496  89
 -10   1  -3 165.213 70.0393   8
 -10   1  -3 305.462 87.2068  89
 -10   1  -3 278.686 71.7264  70
 -10   1  -2 1055.35 113.755   8
 -10   1  -2 1147.07 153.969 123
 -10   1  -2 1048.53 127.624  89
 -10   1  -1 2454.47 163.183   8
 -10   1  -1 2339.77 207.978 123
 -10   1  -1 2109.11 171.218  89
 -10   1   0 237.615 62.8264   8
 -10   1   0 95.8536 79.7813 123
 -10   1   0 231.034 84.7870  89
 -10   1   1 453.859 91.0257  89
 -10   1   1 436.743 78.3983   8
 -10   1   2 3981.49 204.920  89
 -10   1   3 617.125 81.4934  89
 -10   1   3 585.854 82.0935  32
 -10   1   4 91.4531 45.4207  32
 -10   2 -10 2372.74 130.349  70
 -10   2 -10 2252.22 137.269 156
 -10   2  -9 194.573 58.2162  70
 -10   2  -9 320.629 67.9188 156
 -10   2  -8 271.921 73.6684 156
 -10   2  -8 260.095 67.9353  70
 -10   2  -8 181.681 50.0240  89
 -10   2  -7 584.370 96.4497 156
 -10   2  -7 481.104 83.1267  70
 -10   2  -7 500.670 78.8085  89
 -10   2  -6 779.863 98.7037  70
 -10   2  -6 852.107 103.674  89
 -10   2  -5 481.598 89.8100  70
 -10   2  -5 603.618 81.9267   8
 -10   2  -5 363.087 83.3620  89
 -10   2  -4 3100.69 178.994  70
 -10   2  -4 3044.50 192.229  89
 -10   2  -4 2911.37 167.303   8
 -10   2  -3 1356.24 116.045  70
 -10   2  -3 1275.91 133.826  89
 -10   2  -3 1150.54 111.660   8
 -10   2  -3 1592.05 162.108 123
 -10   2  -2 2584.53 160.067   8
 -10   2  -2 2642.69 180.126  89
 -10   2  -1 315.429 70.7914   8
 -10   2  -1 284.899 77.8859  89
 -10   2   0 375.757 70.3932   8
 -10   2   0 279.461 77.2851  89
 -10   2   1 1246.89 121.728  89
 -10   2   2 180.932 55.2321   7
 -10   2   2 193.793 62.0955  89
 -10   2   3 112.904 50.2209  89
 -10   3  -8 2469.32 133.135  70
 -10   3  -7 65.0199 48.4718  70
 -10   3  -6 178.286 55.3412  70
 -10   3  -5 144.597 53.4747  70
 -10   3  -5 71.9529 46.2358  89
 -10   3  -4 531.397 75.0531  70
 -10   3  -4 622.439 83.4091  89
 -10   3  -3 1194.74 111.337  89
 -10   3  -2 327.657 70.8356  89
 -10   3  -1 978.399 104.117  89
 -10   3  -1 1146.57 96.2583   7
 -10   3   0 258.744 63.0778  89
 -10   3   1 488.020 74.0770  89
 -10   3   2 362.319 58.9294  89
  -9  -7  -8 646.869 96.3392 121
  -9  -7  -8 288.873 55.0244  31
  -9  -7  -7 6.00041 42.7862  39
  -9  -7  -7 41.0646 66.8245 121
  -9  -7  -6 3783.59 183.466  39
  -9  -7  -6 4555.70 242.719 121
  -9  -7  -5 968.815 99.9531  39
  -9  -7  -5 1143.89 137.800 121
  -9  -7  -4 1201.04 113.770  39
  -9  -7  -4 1550.36 151.503 121
  -9  -7  -3 8979.92 318.281  39
  -9  -7  -3 10031.9 381.617 121
  -9  -7  -2 1841.74 139.692  39
  -9  -7  -2 2040.65 172.385 121
  -9  -7  -1 48.2384 58.3809  39
  -9  -7  -1 10.8017 69.5262 121
  -9  -7   0 324.714 72.2278  39
  -9  -7   0 250.018 76.4668 121
  -9  -7   0 75.9152 56.1901 122
  -9  -7   1 1354.61 110.953  39
  -9  -7   2 347.982 62.6710  39
  -9  -6 -12 8445.02 269.294  90
  -9  -6 -11 1113.89 105.931  90
  -9  -6 -10 206.304 52.8143  39
  -9  -6 -10 158.494 64.3147  90
  -9  -6  -9 91.8467 52.5278  39
  -9  -6  -9 109.509 52.5488  31
  -9  -6  -9 9.02565 56.0893  90
  -9  -6  -8 829.749 105.454  90
  -9  -6  -8 754.072 98.5653  39
  -9  -6  -7 133.788 66.2784  90
  -9  -6  -7 229.477 74.4146  39
  -9  -6  -6 3607.56 258.999 121
  -9  -6  -6 3855.33 207.688  90
  -9  -6  -6 3533.68 195.045  10
  -9  -6  -6 3723.52 214.851  39
  -9  -6  -5 593.036 104.637  39
  -9  -6  -5 743.757 141.410 121
  -9  -6  -4 2557.32 189.281  39
  -9  -6  -4 2671.04 227.486 121
  -9  -6  -4 3151.09 226.590 122
  -9  -6  -3 103.891 78.4278  39
  -9  -6  -3 57.6949 86.2951 122
  -9  -6  -3 233.190 108.793 121
  -9  -6  -2 3016.20 201.326  39
  -9  -6  -2 2648.29 217.017 122
  -9  -6  -2 2686.03 219.870 121
  -9  -6  -1 8875.00 349.853  39
  -9  -6  -1 8508.99 385.850 122
  -9  -6  -1 8497.58 388.387 121
  -9  -6   0 2374.99 176.813  39
  -9  -6   0 2856.66 216.195 122
  -9  -6   0 2827.00 217.494 121
  -9  -6   1 1767.44 147.986  39
  -9  -6   1 1760.50 165.920 121
  -9  -6   1 2234.50 191.232 122
  -9  -6   2 160.232 68.0794  39
  -9  -6   2 166.952 74.1014 121
  -9  -6   2 278.318 88.6993 122
  -9  -6   3 466.529 85.1728 121
  -9  -6   3 357.908 91.9686 122
  -9  -6   3 391.185 73.5817  39
  -9  -6   4 2900.92 152.073  39
  -9  -5 -13 169.340 57.7511  90
  -9  -5 -12 616.050 91.5851  90
  -9  -5 -11 1088.23 127.149  90
  -9  -5 -11 1127.73 113.623  83
  -9  -5 -10 1862.75 161.329  90
  -9  -5 -10 1647.99 137.274  83
  -9  -5  -9 777.887 119.482  90
  -9  -5  -8 885.459 126.496  90
  -9  -5  -7 363.874 92.8999  90
  -9  -5  -6 1342.95 142.557  90
  -9  -5  -5 2010.93 164.191  10
  -9  -5  -5 2116.25 178.839  90
  -9  -5  -4 2758.15 215.482  39
  -9  -5  -4 2811.78 196.028  90
  -9  -5  -4 2800.80 191.321  10
  -9  -5  -3 2895.24 251.997 121
  -9  -5  -3 3036.17 189.683  10
  -9  -5  -3 2882.28 219.297  39
  -9  -5  -2 9916.72 407.335  39
  -9  -5  -2 9473.61 451.608 121
  -9  -5  -2 9523.34 436.851 123
  -9  -5  -1 10093.7 406.544  39
  -9  -5  -1 9624.14 447.639 121
  -9  -5  -1 9945.45 446.121 123
  -9  -5  -1 10084.3 464.942 122
  -9  -5   0 1259.17 144.601  39
  -9  -5   0 1435.96 183.121 122
  -9  -5   0 1266.82 166.467 121
  -9  -5   0 1330.21 171.893 123
  -9  -5   0 1144.36 119.930  32
  -9  -5   1 615.433 108.289  39
  -9  -5   1 491.980 117.866 122
  -9  -5   1 568.505 121.362 123
  -9  -5   1 479.776 116.696 121
  -9  -5   1 536.205 87.6302  32
  -9  -5   2 3816.44 224.576  39
  -9  -5   2 3740.80 245.202 121
  -9  -5   2 3640.34 264.076 122
  -9  -5   2 3536.23 203.306  32
  -9  -5   3 5247.78 246.903  39
  -9  -5   3 5167.96 300.205 122
  -9  -5   3 5028.83 236.338  32
  -9  -5   4 16.2296 49.1734  39
  -9  -5   4 41.6467 58.2817  32
  -9  -5   4-77.7585 74.3961 122
  -9  -5   5 958.761 101.563  32
  -9  -5   6 829.353 86.4999  32
  -9  -4 -14 730.387 88.7906  83
  -9  -4 -14 658.524 81.0541  90
  -9  -4 -13 828.510 92.5949  10
  -9  -4 -13 1080.64 112.841  90
  -9  -4 -13 961.995 104.682  83
  -9  -4 -12 172.592 69.0407  83
  -9  -4 -12 124.935 74.2747  90
  -9  -4 -11 346.707 82.4683  83
  -9  -4 -11 565.258 104.946  90
  -9  -4 -10 289.642 82.4424  83
  -9  -4 -10 270.117 93.5050  90
  -9  -4  -9 687.505 108.890  83
  -9  -4  -9 658.425 119.524  90
  -9  -4  -8 251.688 77.7874  83
  -9  -4  -8 186.113 90.0978  90
  -9  -4  -7 3360.63 238.634  90
  -9  -4  -6 4001.68 267.876  89
  -9  -4  -6 3103.19 254.249 123
  -9  -4  -5 3009.38 230.382  89
  -9  -4  -5 2839.31 250.224 123
  -9  -4  -5 2742.65 205.905  10
  -9  -4  -4 3575.02 253.603  89
  -9  -4  -4 3308.21 274.616 123
  -9  -4  -4 3906.10 241.527  10
  -9  -4  -3 4554.27 277.995  89
  -9  -4  -3 4818.45 333.385 123
  -9  -4  -3 4517.04 255.875  10
  -9  -4  -2 203.537 110.043 123
  -9  -4  -2 288.883 113.749 121
  -9  -4  -2 413.736 89.6851  10
  -9  -4  -2 179.906 82.8851  89
  -9  -4  -2 257.013 77.8286  32
  -9  -4  -1 20.4129 90.7905 123
  -9  -4  -1 184.571 96.4663 121
  -9  -4  -1 98.4351 60.9987  10
  -9  -4  -1 148.238 94.3436  39
  -9  -4  -1 178.746 70.1103  89
  -9  -4  -1 157.240 79.6262  32
  -9  -4   0 7415.85 331.153  32
  -9  -4   0 7761.05 359.756  39
  -9  -4   0 7504.59 422.206 123
  -9  -4   0 7511.82 391.600 121
  -9  -4   1 5998.40 296.087  32
  -9  -4   1 5735.22 302.633  39
  -9  -4   1 6236.65 373.405 122
  -9  -4   1 5664.94 330.060 121
  -9  -4   1 6328.15 379.377 123
  -9  -4   2 478.892 99.6692  32
  -9  -4   2 625.485 109.446  39
  -9  -4   2 605.165 120.612 121
  -9  -4   2 741.847 154.691 123
  -9  -4   2 498.655 143.652 122
  -9  -4   3 126.008 74.5930  32
  -9  -4   3 54.4813 62.5847  39
  -9  -4   3 273.005 112.311 122
  -9  -4   3 251.708 103.231 123
  -9  -4   4 930.385 114.078  32
  -9  -4   4 881.852 106.036  39
  -9  -4   4 875.789 146.001 122
  -9  -4   5 522.792 91.3898  32
  -9  -4   5 414.881 108.134 122
  -9  -4   6 193.358 64.8195  32
  -9  -4   7 68.2330 53.7988  32
  -9  -3 -15 338.199 62.2036  83
  -9  -3 -14 58.1229 49.3674  90
  -9  -3 -14 130.769 60.9309  83
  -9  -3 -13-9.54573 58.5813  90
  -9  -3 -13 9.72355 57.3912  83
  -9  -3 -13-7.83940 45.0025  10
  -9  -3 -12 943.967 120.474  90
  -9  -3 -12 1107.22 128.241  83
  -9  -3 -12 1052.58 112.742  10
  -9  -3 -11 308.727 90.9952  90
  -9  -3 -11 297.565 82.6174  83
  -9  -3 -10 3370.99 236.122  90
  -9  -3 -10 3361.40 222.422  83
  -9  -3  -9 2704.72 224.387  89
  -9  -3  -9 2631.30 199.566  83
  -9  -3  -8 368.065 108.815  89
  -9  -3  -8 297.623 84.3832  83
  -9  -3  -7 2530.89 191.235  83
  -9  -3  -6 15646.8 538.592  10
  -9  -3  -5 27449.2 763.766  10
  -9  -3  -4 580.592 115.384  10
  -9  -3  -4 719.882 169.372 123
  -9  -3  -3 1258.17 148.720  10
  -9  -3  -3 1029.84 185.377 123
  -9  -3  -2 452.242 99.4057  10
  -9  -3  -2 484.074 136.250 123
  -9  -3  -1 12.6628 61.4354  10
  -9  -3  -1-45.9704 104.611 123
  -9  -3  -1-18.4228 79.9450 121
  -9  -3   0 2825.09 219.670  39
  -9  -3   0 2988.29 203.763  10
  -9  -3   0 2767.36 210.875  89
  -9  -3   0 2947.62 243.584 121
  -9  -3   0 2473.28 260.596 123
  -9  -3   1 717.982 122.528  39
  -9  -3   1 652.052 119.374  32
  -9  -3   1 664.391 153.838 123
  -9  -3   2 202.180 84.1092  39
  -9  -3   2 203.288 81.1162  32
  -9  -3   2 256.351 121.050 122
  -9  -3   2 63.9291 105.474 123
  -9  -3   3 378.959 91.2119  39
  -9  -3   3 128.027 103.553 122
  -9  -3   3 120.826 115.666 123
  -9  -3   3 273.428 97.9393  32
  -9  -3   4 18.6729 86.8968 123
  -9  -3   4 132.099 84.7847 122
  -9  -3   4-12.2412 83.9917  32
  -9  -3   5 144.159 85.1279 122
  -9  -3   5 190.521 79.9558  32
  -9  -3   6 237.532 76.9194  32
  -9  -3   7 24.9391 58.7383  32
  -9  -3   7 121.499 49.6565   5
  -9  -3   8 19.1270 45.8813  32
  -9  -2 -15 1089.67 100.006  83
  -9  -2 -14 149.553 62.8604 130
  -9  -2 -14 111.665 48.8638  90
  -9  -2 -14 70.9243 57.7330  83
  -9  -2 -13 827.962 117.458 130
  -9  -2 -13 572.520 94.0957  90
  -9  -2 -13 626.672 105.356  83
  -9  -2 -13 681.032 85.6268  10
  -9  -2 -12 576.237 111.219 130
  -9  -2 -12 636.514 103.389  90
  -9  -2 -12 691.439 112.428  83
  -9  -2 -12 599.943 94.2930  10
  -9  -2 -11 1622.85 173.699 130
  -9  -2 -11 1640.11 163.132  90
  -9  -2 -11 1674.56 160.909  83
  -9  -2 -11 1318.98 135.813  10
  -9  -2 -10 350.196 110.371 130
  -9  -2 -10 337.608 95.6221  89
  -9  -2 -10 200.308 85.0549  83
  -9  -2 -10 158.173 80.1647  10
  -9  -2  -9 3383.75 249.059  89
  -9  -2  -9 3490.21 232.308  83
  -9  -2  -9 3445.45 231.351  10
  -9  -2  -8 747.234 119.208  83
  -9  -2  -8 801.205 124.177  10
  -9  -2  -7 367.987 94.6109  83
  -9  -2  -7 343.771 97.4538  10
  -9  -2  -6 117.164 94.2767  10
  -9  -2  -6 70.2568 94.9033  89
  -9  -2  -5 2177.99 196.464  10
  -9  -2  -5 2196.29 216.728  89
  -9  -2  -4 88.6557 73.1229  10
  -9  -2  -4 106.028 92.3522  89
  -9  -2  -3 160.559 78.8891  10
  -9  -2  -3 122.185 81.2581  89
  -9  -2  -2 56.8555 68.9727  10
  -9  -2  -2 119.383 85.9995  89
  -9  -2  -1 68.4632 69.0425  10
  -9  -2  -1 24.5110 123.587 123
  -9  -2   0-39.1172 80.0200  10
  -9  -2   0 72.2420 109.597 123
  -9  -2   1 2388.75 193.110  39
  -9  -2   1 2475.29 187.751  10
  -9  -2   1 2585.06 190.122   8
  -9  -2   1 2443.63 203.843  89
  -9  -2   1 2411.03 264.817 123
  -9  -2   2 5029.06 269.269  39
  -9  -2   2 5007.04 276.708  89
  -9  -2   2 5065.69 336.898 122
  -9  -2   2 5728.54 381.501 123
  -9  -2   2 4820.74 248.340   8
  -9  -2   3 18.1776 93.3380 122
  -9  -2   3 106.026 121.734 123
  -9  -2   3 97.4696 88.6037  32
  -9  -2   4 1058.06 169.769 123
  -9  -2   4 863.477 146.657 122
  -9  -2   4 1189.55 144.427  32
  -9  -2   5 84.2759 80.6591 122
  -9  -2   5 194.185 99.9028 123
  -9  -2   5 143.935 76.3490  32
  -9  -2   6 404.919 89.7708  32
  -9  -2   7 2199.79 155.683  32
  -9  -2   8 245.594 63.3220  32
  -9  -2   8 366.331 66.7450   5
  -9  -1 -15 2056.71 133.734  83
  -9  -1 -15 2133.46 139.758 130
  -9  -1 -14 4517.19 220.903  83
  -9  -1 -14 4268.49 227.869 130
  -9  -1 -13 212.444 85.0014 130
  -9  -1 -13 197.021 66.0631  51
  -9  -1 -13 215.692 66.0078  90
  -9  -1 -13 254.056 77.6245  83
  -9  -1 -12 694.741 107.613 156
  -9  -1 -12 689.635 121.509 130
  -9  -1 -12 798.072 100.619  10
  -9  -1 -12 779.508 101.271  51
  -9  -1 -12 678.898 104.189  90
  -9  -1 -12 679.495 109.111  83
  -9  -1 -11 6357.55 282.734  10
  -9  -1 -11 6134.99 300.520 156
  -9  -1 -11 6306.36 331.270 130
  -9  -1 -10 993.241 154.745 130
  -9  -1 -10 987.606 137.231 156
  -9  -1 -10 1103.51 131.148  10
  -9  -1 -10 946.292 133.585  89
  -9  -1 -10 814.728 125.847  70
  -9  -1  -9 2546.50 232.268 130
  -9  -1  -9 3116.80 229.420 156
  -9  -1  -9 2579.75 217.487  89
  -9  -1  -9 2859.21 229.112  70
  -9  -1  -9 2920.03 208.459  10
  -9  -1  -8 1794.48 179.116 156
  -9  -1  -8 1234.96 150.658  10
  -9  -1  -7 2311.53 207.283 156
  -9  -1  -7 2573.09 205.592  10
  -9  -1  -6 4448.16 288.248 156
  -9  -1  -6 4472.78 303.403  89
  -9  -1  -6 4275.77 289.252  70
  -9  -1  -6 5002.50 287.667  10
  -9  -1  -5 5697.24 330.461 156
  -9  -1  -5 6084.90 350.168  89
  -9  -1  -5 5308.76 319.980  70
  -9  -1  -5 5619.87 312.156  10
  -9  -1  -4 7729.42 393.547 156
  -9  -1  -4 8372.15 415.712  89
  -9  -1  -4 7759.65 384.875  70
  -9  -1  -4 7938.22 372.066  10
  -9  -1  -3 4357.20 293.300 156
  -9  -1  -3 4476.66 278.301  10
  -9  -1  -3 4270.58 281.817  70
  -9  -1  -3 4568.58 309.030  89
  -9  -1  -2 2189.59 196.134  10
  -9  -1  -2 2107.70 196.209  70
  -9  -1  -2 2169.75 213.058  89
  -9  -1  -1 697.910 118.476  10
  -9  -1  -1 515.794 126.323  89
  -9  -1   0 48.9604 130.109 123
  -9  -1   0 68.5939 62.4459  10
  -9  -1   1 260.333 132.036 123
  -9  -1   1 390.865 90.0737   8
  -9  -1   2-46.9570 53.4289   8
  -9  -1   2 45.0783 109.352 123
  -9  -1   2 110.563 101.147 122
  -9  -1   2-43.4923 77.0501  89
  -9  -1   3 169.499 65.8367   8
  -9  -1   3 100.328 85.8686 122
  -9  -1   3 105.544 106.440 123
  -9  -1   3 13.0293 66.9152  89
  -9  -1   4 3133.23 267.024 123
  -9  -1   4 2572.95 212.084 122
  -9  -1   5 4290.73 250.549  32
  -9  -1   5 3957.37 282.986 123
  -9  -1   6 384.672 94.6526  32
  -9  -1   6 381.527 109.537 123
  -9  -1   7 340.102 75.8993  32
  -9  -1   8 55.5639 45.2139   5
  -9  -1   8 20.4598 52.9446  32
  -9   0 -15 2002.35 125.874  83
  -9   0 -15 2024.98 133.543 130
  -9   0 -14 704.479 102.629 130
  -9   0 -14 541.328 82.8093 156
  -9   0 -14 666.508 96.6699  83
  -9   0 -13 660.895 110.739 130
  -9   0 -13 654.186 96.6719 156
  -9   0 -13 568.826 81.7424  51
  -9   0 -12 459.422 96.6424 156
  -9   0 -12 517.923 89.8794  90
  -9   0 -12 542.558 113.092 130
  -9   0 -11 173.142 86.3548 130
  -9   0 -11 92.8499 78.3454 156
  -9   0 -11 322.467 71.0206  10
  -9   0 -11 145.770 71.4089  89
  -9   0 -11 172.512 81.1480  70
  -9   0 -10 503.018 116.375 130
  -9   0 -10 450.192 101.858 156
  -9   0 -10 456.315 88.4829  10
  -9   0 -10 395.642 99.3726  89
  -9   0 -10 439.389 101.712  70
  -9   0  -9 1979.99 200.970 130
  -9   0  -9 1805.06 186.095 156
  -9   0  -9 2016.16 170.135  10
  -9   0  -9 1721.72 182.505  89
  -9   0  -9 1936.50 187.748  70
  -9   0  -8 9047.81 379.697  10
  -9   0  -8 9335.13 424.049 156
  -9   0  -8 8655.84 403.726  89
  -9   0  -8 9719.00 405.624 138
  -9   0  -7 248.571 86.9990  10
  -9   0  -7 560.891 129.967 156
  -9   0  -7 313.257 92.8297 138
  -9   0  -6 242.785 94.1897  10
  -9   0  -6 418.712 112.461 156
  -9   0  -6 570.411 115.068 138
  -9   0  -5 5852.15 325.422 138
  -9   0  -5 6088.18 348.937 156
  -9   0  -5 5734.21 342.992  89
  -9   0  -5 5746.58 328.830  70
  -9   0  -5 5751.87 311.905  10
  -9   0  -4 5072.72 322.262 156
  -9   0  -4 4490.07 304.817  89
  -9   0  -4 4815.68 299.060  70
  -9   0  -4 5018.47 291.036  10
  -9   0  -3 377.678 123.446 156
  -9   0  -3 146.682 85.4679  10
  -9   0  -3 251.589 95.3476  70
  -9   0  -3 178.786 98.1970  89
  -9   0  -2-14.5595 69.2117  10
  -9   0  -2-35.4456 95.7493  89
  -9   0  -1 1260.44 151.598  10
  -9   0  -1 1217.51 163.054  89
  -9   0   0 1120.42 197.146 123
  -9   0   0 1201.01 144.032   8
  -9   0   1 228.353 125.392 123
  -9   0   1 219.837 80.4221   8
  -9   0   2 1033.33 126.418   8
  -9   0   2 903.040 170.250 123
  -9   0   2 1084.06 146.976  89
  -9   0   3 412.542 86.7567   8
  -9   0   3 317.541 123.452 123
  -9   0   3 372.535 94.8564  89
  -9   0   4 187.596 64.3137   8
  -9   0   4 142.673 93.2214 123
  -9   0   4 121.843 67.9602  89
  -9   0   5 92.5438 74.4648  32
  -9   0   5 46.2877 82.0094 123
  -9   0   6 1209.32 127.135  32
  -9   0   7 1823.62 137.428  32
  -9   0   8 5147.16 208.847   5
  -9   1 -14 80.6192 59.5303  83
  -9   1 -14 161.316 59.6608 156
  -9   1 -13 948.909 112.027 130
  -9   1 -13 734.116 103.085 156
  -9   1 -12 5084.23 259.334 130
  -9   1 -12 4384.61 229.472 138
  -9   1 -12 4888.89 255.198 156
  -9   1 -12 4916.55 238.543  70
  -9   1 -11-25.5013 78.2554 130
  -9   1 -11 56.9295 63.4736 138
  -9   1 -11 68.0871 66.0738  50
  -9   1 -11 155.217 80.3712 156
  -9   1 -11 79.6990 73.2888  70
  -9   1 -10 2055.44 190.890 156
  -9   1 -10 2247.43 187.273 138
  -9   1 -10 2152.07 190.165 130
  -9   1 -10 2166.64 152.199  10
  -9   1 -10 1860.30 165.258  50
  -9   1 -10 2376.77 176.369  89
  -9   1 -10 2165.06 183.912  70
  -9   1  -9 200.226 99.1372 156
  -9   1  -9 41.7828 71.5161 138
  -9   1  -9 106.407 63.6530  10
  -9   1  -9 50.7393 70.7115  50
  -9   1  -9 12.9963 70.2180  89
  -9   1  -9-28.0329 79.3086  70
  -9   1  -8 2659.27 227.413 156
  -9   1  -8 2349.60 202.871 138
  -9   1  -8 2755.99 194.598  10
  -9   1  -8 2475.33 194.447  50
  -9   1  -8 2313.97 197.016  89
  -9   1  -8 2712.93 219.910  70
  -9   1  -7 9001.82 421.878 156
  -9   1  -7 8365.62 395.909 138
  -9   1  -7 9110.59 372.101  10
  -9   1  -7 8344.40 361.610  50
  -9   1  -7 8175.53 390.765  89
  -9   1  -7 8431.33 392.709  70
  -9   1  -6 9323.81 381.502  50
  -9   1  -6 9791.89 433.268 138
  -9   1  -6 10168.8 456.827 156
  -9   1  -6 10037.8 403.725  10
  -9   1  -5 1322.66 168.934 138
  -9   1  -5 1340.92 174.879 156
  -9   1  -5 1524.00 166.116  10
  -9   1  -4 536.812 126.303 138
  -9   1  -4 450.933 103.498  10
  -9   1  -4 433.865 116.591 156
  -9   1  -3 1587.83 168.196  10
  -9   1  -3 1730.38 168.412   8
  -9   1  -3 1560.11 190.510 156
  -9   1  -2 11587.0 438.613   8
  -9   1  -2 10783.8 483.511 156
  -9   1  -1 121.604 82.9305   8
  -9   1  -1 68.0055 63.3080  70
  -9   1   0 66.0303 73.6196   8
  -9   1   1 1806.19 168.869   8
  -9   1   1 2020.18 221.663 123
  -9   1   1 2096.59 200.934  89
  -9   1   2 2785.39 254.432 123
  -9   1   2 2694.66 195.873   8
  -9   1   3 1555.34 142.356   8
  -9   1   3 1207.24 168.863 123
  -9   1   3 1491.15 161.792  89
  -9   1   4 397.166 75.4416   8
  -9   1   4 296.124 87.3276  89
  -9   1   4 312.555 94.8562 123
  -9   1   5 1816.79 152.206  89
  -9   1   5 1679.17 138.183  33
  -9   1   5 1694.41 133.427   7
  -9   1   6 1062.01 106.072  33
  -9   1   6 947.420 105.628  32
  -9   1   7 390.781 68.2941  33
  -9   1   8 2848.50 141.512   5
  -9   2 -14 734.787 76.5044  83
  -9   2 -13 139.374 59.5718 156
  -9   2 -12 286.036 76.7137  50
  -9   2 -12 208.257 68.1570 138
  -9   2 -12 209.688 74.5142 156
  -9   2 -12 241.235 60.0479  70
  -9   2 -11 3270.43 195.475  50
  -9   2 -11 3178.08 199.950 138
  -9   2 -11 2995.97 206.522 156
  -9   2 -11 3130.47 191.279  70
  -9   2 -10 53.1730 61.9399  50
  -9   2 -10 157.829 75.4527 138
  -9   2 -10 90.7369 77.5552 156
  -9   2 -10 183.143 77.7682  70
  -9   2  -9 2705.55 215.155 156
  -9   2  -9 3036.88 217.702 138
  -9   2  -9 2991.88 197.228  50
  -9   2  -9 2487.15 176.481  89
  -9   2  -9 2718.73 203.857  70
  -9   2  -8 15.1651 75.0458 156
  -9   2  -8 216.141 88.4402 138
  -9   2  -8 85.6159 56.9184   8
  -9   2  -8 92.0426 67.9219  50
  -9   2  -8 109.031 74.3590  89
  -9   2  -8 54.4152 71.0986  70
  -9   2  -7 15.9589 90.2961 156
  -9   2  -7 152.355 86.2030 138
  -9   2  -7-10.7113 60.6061   8
  -9   2  -7 23.0222 60.1522  50
  -9   2  -7 108.593 69.6983  89
  -9   2  -7-14.2326 80.5292  70
  -9   2  -6 5074.65 299.097 138
  -9   2  -6 4154.80 285.604 156
  -9   2  -6 4681.32 248.406   8
  -9   2  -6 3725.05 253.830  89
  -9   2  -6 4232.23 267.067  70
  -9   2  -5 1286.56 168.332 138
  -9   2  -5 1051.67 160.724 156
  -9   2  -5 1316.18 138.729   8
  -9   2  -5 1155.63 155.840  89
  -9   2  -5 1240.68 151.531  70
  -9   2  -4 794.732 143.316 138
  -9   2  -4 636.394 135.109 156
  -9   2  -4 778.835 128.694  89
  -9   2  -4 834.719 130.806  70
  -9   2  -4 816.489 121.889   8
  -9   2  -3 570.068 128.948 156
  -9   2  -3 446.246 99.9946   8
  -9   2  -3 370.088 99.8505  70
  -9   2  -3 468.058 115.303  89
  -9   2  -2 753.667 119.281   8
  -9   2  -2 720.946 118.452  70
  -9   2  -2 404.113 107.964  89
  -9   2  -1 719.458 110.829  70
  -9   2  -1 745.977 118.239   8
  -9   2   0 729.045 112.425   8
  -9   2   1-11.9248 68.4563   8
  -9   2   1 104.218 84.2721 123
  -9   2   2 11.2919 62.9429   8
  -9   2   3 562.872 90.2899  33
  -9   2   3 595.151 96.0122   8
  -9   2   4 689.424 96.5524  33
  -9   2   4 544.918 89.3803   7
  -9   2   5 39.8910 59.6876  89
  -9   2   5 201.283 67.1386  33
  -9   2   5 160.785 57.8882   7
  -9   2   6 1807.28 132.378  33
  -9   2   6 2185.29 143.683  89
  -9   2   7 1642.62 113.136  33
  -9   3 -12 5720.54 234.370 156
  -9   3 -11 4949.05 230.836 138
  -9   3 -11 5164.63 238.545 156
  -9   3 -11 4511.87 207.760  70
  -9   3 -10 115.003 68.1094 138
  -9   3 -10 211.826 66.3967 151
  -9   3 -10 266.784 76.8433 156
  -9   3 -10 121.768 67.4625  70
  -9   3 -10 186.138 66.7547  50
  -9   3  -9 492.864 96.2036 138
  -9   3  -9 471.965 85.2359 151
  -9   3  -9 607.889 106.235 156
  -9   3  -9 407.227 89.7279  70
  -9   3  -9 353.071 73.8325  50
  -9   3  -8 718.091 115.781 138
  -9   3  -8 542.676 90.3811  50
  -9   3  -8 508.094 94.5308 151
  -9   3  -8 531.765 107.213 156
  -9   3  -8 854.374 118.948  70
  -9   3  -7 452.466 106.625 138
  -9   3  -7 456.161 108.326 156
  -9   3  -7 544.720 98.3804 151
  -9   3  -7 289.038 69.9720   8
  -9   3  -7 456.790 85.1201  89
  -9   3  -7 347.966 98.9096  70
  -9   3  -6 690.755 122.237 138
  -9   3  -6 796.266 129.990 156
  -9   3  -6 770.837 119.333 151
  -9   3  -6 769.138 100.741   8
  -9   3  -6 713.537 111.237  89
  -9   3  -6 502.240 108.064  70
  -9   3  -5 238.146 95.8423 138
  -9   3  -5 256.434 78.6468 129
  -9   3  -5 253.949 93.9804 156
  -9   3  -5 192.388 77.7719 151
  -9   3  -5 71.0376 60.7671   8
  -9   3  -5 233.397 87.2148  89
  -9   3  -5 130.616 79.1997  70
  -9   3  -4 327.767 91.6914 129
  -9   3  -4 273.662 88.6719 151
  -9   3  -4 441.229 114.479 156
  -9   3  -4 322.125 81.5460   8
  -9   3  -4 301.442 96.9361  89
  -9   3  -4 402.303 98.4925  70
  -9   3  -3-25.6472 68.1538 129
  -9   3  -3 88.6138 66.2557   8
  -9   3  -3 13.0761 70.6444 151
  -9   3  -3-112.822 86.5475  89
  -9   3  -3 189.165 84.7795  70
  -9   3  -2 1255.07 138.851   8
  -9   3  -2 1360.31 147.832 151
  -9   3  -2 940.173 139.528  89
  -9   3  -2 1281.60 140.278  70
  -9   3  -1 245.230 81.0662   8
  -9   3  -1 328.306 83.7348  70
  -9   3   0 829.509 112.842   8
  -9   3   1 1498.08 160.556  85
  -9   3   1 1269.92 130.588   8
  -9   3   2 449.349 100.125  85
  -9   3   3 2105.99 152.260   7
  -9   3   3 2209.55 151.199  33
  -9   3   4 146.773 61.3100   7
  -9   3   4 71.9706 58.6069  33
  -9   3   5 324.438 63.6794   7
  -9   3   5 204.211 63.5009  33
  -9   3   6 331.318 64.7675  89
  -9   3   6 276.812 58.0776  33
  -9   4 -10 735.383 81.1716  70
  -9   4 -10 703.174 87.6440 156
  -9   4  -9 397.660 79.2197 138
  -9   4  -9 465.418 79.3162  70
  -9   4  -9 458.856 79.8054 156
  -9   4  -9 411.309 73.5323 151
  -9   4  -8 145.610 59.3222 129
  -9   4  -8 223.230 75.0306 138
  -9   4  -8 173.001 67.9168  70
  -9   4  -8 143.806 68.7228 151
  -9   4  -8 182.882 77.0641 156
  -9   4  -7 1647.44 154.724 138
  -9   4  -7 1804.24 144.157 129
  -9   4  -7 1858.37 149.361  70
  -9   4  -7 1429.06 132.695 151
  -9   4  -7 1641.71 149.244 156
  -9   4  -6 555.604 98.4182 129
  -9   4  -6 415.429 92.0682  70
  -9   4  -6 431.404 87.5035 151
  -9   4  -6 358.755 89.9691 156
  -9   4  -5 400.292 89.2569 129
  -9   4  -5 309.967 73.6617  89
  -9   4  -5 339.584 86.9175  70
  -9   4  -5 274.798 80.6890 151
  -9   4  -4 1193.48 130.188 129
  -9   4  -4 1208.32 125.134  89
  -9   4  -4 1267.62 131.019  70
  -9   4  -4 1116.97 129.982 151
  -9   4  -3 972.089 122.342 129
  -9   4  -3 1161.71 129.940 151
  -9   4  -3 1103.80 125.360  70
  -9   4  -3 984.420 118.868  89
  -9   4  -2 101.565 68.4085 151
  -9   4  -2 124.038 70.9339  89
  -9   4  -2 124.352 64.3322  70
  -9   4  -1 135.723 70.3046  89
  -9   4   0 4144.25 206.948   7
  -9   4   1 2416.73 157.416   7
  -9   4   2 142.576 57.5598   7
  -9   4   3 1100.41 102.623   7
  -9   4   3 945.947 92.1197  33
  -9   4   4 168.893 51.8916   7
  -9   4   4 75.7854 45.9914  33
  -9   4   5 4093.98 178.271  89
  -9   5  -8 1551.69 105.673  70
  -9   5  -7 306.639 63.5394 151
  -9   5  -7 197.043 57.4907  70
  -9   5  -6 68.0469 51.8898 151
  -9   5  -6 85.7596 54.1737  70
  -9   5  -6 70.9687 52.0037 129
  -9   5  -5 3047.98 175.500 151
  -9   5  -5 2762.33 161.535  70
  -9   5  -5 2794.25 164.377 129
  -9   5  -4 14.7289 56.2681  70
  -9   5  -4 25.3041 53.0421 151
  -9   5  -3 1237.25 105.574  70
  -9   5  -3 830.541 86.2569  89
  -9   5  -2 352.370 67.2718  89
  -9   5  -1 58.2669 50.9710  89
  -9   5   0 102.028 52.9424  89
  -9   5   1 27.9333 44.4362  89
  -9   5   2 6038.80 223.365  89
  -8  -8 -10 466.572 69.6343  31
  -8  -8  -9 150.161 54.2631  31
  -8  -8  -8 1017.13 103.598  31
  -8  -8  -7 80.5105 54.7258  31
  -8  -8  -7 217.345 69.8205 121
  -8  -8  -6 8.37724 47.3984  31
  -8  -8  -6 21.7718 68.4559 121
  -8  -8  -5 1179.57 103.321  39
  -8  -8  -5 1271.16 119.579  31
  -8  -8  -5 1370.37 147.382 121
  -8  -8  -4 23.5478 52.2184  39
  -8  -8  -4 50.9781 54.0643  31
  -8  -8  -4 36.1348 73.9209 121
  -8  -8  -3 207.783 62.5292  39
  -8  -8  -3 157.490 58.6181  31
  -8  -8  -3 147.142 81.6151 121
  -8  -8  -2 85.3288 60.2936  39
  -8  -8  -2 94.6710 54.6870  31
  -8  -8  -2 85.6718 76.9762 121
  -8  -8  -1 51.0422 57.1966  39
  -8  -8  -1-167.371 84.4565 121
  -8  -8   0 74.2398 54.2986  39
  -8  -8   0 68.5555 79.1846 121
  -8  -8   1 303.854 71.1512  39
  -8  -8   1 480.101 97.8330 121
  -8  -8   2 120.700 60.1011  39
  -8  -8   2 173.159 74.1241 121
  -8  -8   3 240.459 57.5089  39
  -8  -7 -13 512.891 67.0219  88
  -8  -7 -12 1843.56 130.954  90
  -8  -7 -11 1236.82 111.172   1
  -8  -7 -11 1220.23 119.837  90
  -8  -7 -10 5038.07 228.586   1
  -8  -7 -10 4775.13 234.792  90
  -8  -7  -9 1978.69 148.316   1
  -8  -7  -9 2092.36 162.381  90
  -8  -7  -8 228.868 75.6227  90
  -8  -7  -8 221.257 68.6822  39
  -8  -7  -7 817.914 139.291 121
  -8  -7  -7 657.565 100.846  90
  -8  -7  -7 756.681 109.059  31
  -8  -7  -7 601.971 99.6433  39
  -8  -7  -6 43.5458 69.2771  39
  -8  -7  -6 112.381 68.1077  31
  -8  -7  -6 32.4940 87.7817 121
  -8  -7  -5 1884.52 168.494  39
  -8  -7  -5 1982.97 165.746  31
  -8  -7  -5 2238.58 215.271 121
  -8  -7  -4 6327.27 304.235  39
  -8  -7  -4 7115.97 310.641  31
  -8  -7  -4 7221.95 379.523 121
  -8  -7  -3 708.432 113.606  39
  -8  -7  -3 551.829 96.3450  31
  -8  -7  -3 830.890 146.796 121
  -8  -7  -2 1425.77 153.207  39
  -8  -7  -2 1506.42 142.296  31
  -8  -7  -2 1689.84 174.640 122
  -8  -7  -1 372.477 98.7833  39
  -8  -7  -1 319.403 80.6597  31
  -8  -7  -1 405.746 126.138 121
  -8  -7  -1 421.574 105.716 122
  -8  -7   0 339.169 93.5241  39
  -8  -7   0 408.699 123.049 121
  -8  -7   0 530.697 111.535 122
  -8  -7   1 871.822 119.881  39
  -8  -7   1 1100.48 141.356 122
  -8  -7   1 1104.85 160.578 121
  -8  -7   2 185.264 75.5648  39
  -8  -7   2 116.013 84.4707 121
  -8  -7   2 211.904 94.4732 122
  -8  -7   3 9.96718 64.8904  39
  -8  -7   3 223.733 92.9779 121
  -8  -7   4 80.8834 79.2977 121
  -8  -7   4 123.321 65.6740  39
  -8  -7   5 85.8972 63.4929 121
  -8  -7   5 7.37662 57.2653  39
  -8  -6 -14 2597.61 151.238  90
  -8  -6 -13 1630.66 137.123  90
  -8  -6 -13 1592.82 125.033   1
  -8  -6 -12 3038.33 196.000  90
  -8  -6 -12 3213.35 189.178   1
  -8  -6 -11 20289.6 591.965  90
  -8  -6 -11 20915.3 574.863   1
  -8  -6 -10 511.225 109.772  90
  -8  -6 -10 433.072 92.1510   1
  -8  -6  -9 4102.60 255.847  90
  -8  -6  -9 4372.22 247.655   1
  -8  -6  -8 10001.1 411.300  90
  -8  -6  -8 10059.0 395.220   1
  -8  -6  -7 1412.09 161.829  90
  -8  -6  -7 1720.50 164.972   1
  -8  -6  -6 1622.35 166.216  90
  -8  -6  -5 997.009 131.525  90
  -8  -6  -5 824.847 133.323  39
  -8  -6  -4 1381.01 147.043  90
  -8  -6  -4 1543.75 158.702  31
  -8  -6  -4 1477.64 166.478  39
  -8  -6  -3 122.248 86.4668  39
  -8  -6  -3 89.3524 65.5503  31
  -8  -6  -3-20.9586 115.048 121
  -8  -6  -2 6996.48 349.250  39
  -8  -6  -2 6015.24 297.159  31
  -8  -6  -2 6520.99 398.425 121
  -8  -6  -1 243.996 99.3798  39
  -8  -6  -1 329.518 116.624 121
  -8  -6  -1 371.842 124.618 122
  -8  -6   0 224.784 100.753  39
  -8  -6   0 157.961 91.7227 123
  -8  -6   0-19.4279 99.7626 122
  -8  -6   0 40.0808 95.2751 121
  -8  -6   1 1278.08 153.953  39
  -8  -6   1 1009.87 167.196 122
  -8  -6   1 807.973 155.912 121
  -8  -6   2 1482.22 161.586  39
  -8  -6   2 1566.62 145.561  32
  -8  -6   2 1656.49 195.123 121
  -8  -6   2 1800.36 209.406 122
  -8  -6   3 77.6670 79.4465  39
  -8  -6   3 116.395 64.9461  32
  -8  -6   3-16.8355 99.3741 121
  -8  -6   3 86.9912 95.5053 122
  -8  -6   4 704.503 112.700  39
  -8  -6   4 561.095 123.558 121
  -8  -6   4 742.604 143.096 122
  -8  -6   4 665.738 98.9220  32
  -8  -6   5 158.105 80.8836 121
  -8  -6   5 143.641 67.5554  39
  -8  -6   5 111.854 60.7098  32
  -8  -6   6 3267.32 187.085  39
  -8  -6   6 3382.23 186.886  32
  -8  -6   6 3719.34 216.096 121
  -8  -6   7 5470.07 216.885  39
  -8  -6   7 5753.38 226.771  32
  -8  -5 -15 529.458 80.6744  90
  -8  -5 -14 1336.91 130.674  90
  -8  -5 -14 1005.51 120.693  83
  -8  -5 -13 890.981 122.231  90
  -8  -5 -13 831.001 106.958   1
  -8  -5 -13 973.360 119.861  83
  -8  -5 -12 1126.16 140.227  90
  -8  -5 -12 972.082 124.645   1
  -8  -5 -12 986.168 127.606  83
  -8  -5 -11 184.146 90.2198  90
  -8  -5 -11 248.753 89.5933   1
  -8  -5 -11 345.343 99.0784  83
  -8  -5 -10 7744.68 352.587   1
  -8  -5 -10 8052.38 375.406  90
  -8  -5 -10 7245.46 350.073  83
  -8  -5  -9 2074.04 184.668   1
  -8  -5  -9 1948.96 184.823  83
  -8  -5  -8 912.024 131.808   1
  -8  -5  -7 1030.63 145.928   1
  -8  -5  -7 1065.03 151.731  90
  -8  -5  -6 885.522 131.747   1
  -8  -5  -6 586.545 121.969  90
  -8  -5  -5 320.304 103.205  90
  -8  -5  -4 3696.89 255.905  90
  -8  -5  -4 3249.64 272.869 123
  -8  -5  -3 440.037 111.283  89
  -8  -5  -3 504.230 105.045  90
  -8  -5  -3 529.854 131.394 123
  -8  -5  -2 133.840 81.6474  89
  -8  -5  -2 83.9289 97.6580 123
  -8  -5  -1 1740.49 190.839  39
  -8  -5  -1 2098.43 230.845 123
  -8  -5   0 177.381 121.794 121
  -8  -5   0 411.291 122.565 123
  -8  -5   1 5951.60 309.563  32
  -8  -5   1 5216.44 362.648 121
  -8  -5   1 6260.07 394.397 123
  -8  -5   1 5904.53 396.431 122
  -8  -5   2 996.482 143.307  39
  -8  -5   2 1075.33 137.641  32
  -8  -5   2 1116.47 182.389 123
  -8  -5   2 1039.70 176.613 121
  -8  -5   2 1097.84 181.551 122
  -8  -5   3 432.162 110.310  39
  -8  -5   3 349.566 102.093  32
  -8  -5   3 419.767 132.140 123
  -8  -5   3 420.798 138.614 122
  -8  -5   3 438.109 125.522 121
  -8  -5   4 123.225 80.8315  39
  -8  -5   4 130.132 69.1844  32
  -8  -5   4 158.609 120.154 122
  -8  -5   4 52.2252 86.1505 121
  -8  -5   5 182.604 78.3603  39
  -8  -5   5 109.499 98.6007 122
  -8  -5   5-15.3868 80.4075 121
  -8  -5   5 12.2888 70.5507  32
  -8  -5   6 117.132 75.7805 121
  -8  -5   6 41.4983 66.0225  39
  -8  -5   6 78.9823 75.0676  32
  -8  -5   6 65.4279 96.5506 122
  -8  -5   7 1107.70 124.599 121
  -8  -5   7 938.181 116.116  32
  -8  -5   8 1912.21 139.945  32
  -8  -5   9 574.571 80.4885  32
  -8  -4 -16 94.7478 53.8646 155
  -8  -4 -16 7.24476 53.0795  83
  -8  -4 -16 49.6953 42.5338  90
  -8  -4 -15 58.2915 60.3721 155
  -8  -4 -15 94.5813 65.5496  83
  -8  -4 -15 60.4982 55.0026  90
  -8  -4 -14 106.434 73.4818 155
  -8  -4 -14 22.6409 64.0569  83
  -8  -4 -14 55.1910 67.7463  90
  -8  -4 -13 3836.58 243.680  83
  -8  -4 -13 3685.63 234.276  90
  -8  -4 -13 4031.19 254.312 155
  -8  -4 -12 144.439 66.2147 130
  -8  -4 -12 121.873 92.3206 155
  -8  -4 -12-12.5296 68.7839   1
  -8  -4 -12 58.0850 80.9507  90
  -8  -4 -12 98.7268 83.2521  83
  -8  -4 -11 4610.58 269.546   1
  -8  -4 -11 4528.16 295.357 155
  -8  -4 -11 5050.65 290.708  83
  -8  -4 -11 4526.67 285.887  90
  -8  -4 -11 4241.86 270.356 130
  -8  -4 -10 4405.46 272.437   1
  -8  -4 -10 4542.60 304.439 155
  -8  -4 -10 4811.76 294.268 130
  -8  -4  -9 967.243 139.988   1
  -8  -4  -9 1026.29 149.351  83
  -8  -4  -9 966.902 151.584  90
  -8  -4  -8 700.087 124.717   1
  -8  -4  -8 392.140 104.623  83
  -8  -4  -8 416.265 115.411  89
  -8  -4  -7 6022.18 359.103  89
  -8  -4  -7 5692.56 318.228  83
  -8  -4  -6 645.417 116.785  83
  -8  -4  -6 348.137 124.718  89
  -8  -4  -5 8139.30 416.228  89
  -8  -4  -5 8554.90 463.155 123
  -8  -4  -4 7428.62 387.894  89
  -8  -4  -4 6619.66 418.428 123
  -8  -4  -3 4534.06 306.536  89
  -8  -4  -3 4453.32 347.427 123
  -8  -4  -2 33582.8 913.652  89
  -8  -4  -2 31795.9 1015.26 123
  -8  -4  -1 416.113 108.942  89
  -8  -4  -1 531.008 150.136 123
  -8  -4   0 48.7989 97.6167 123
  -8  -4   0-51.3266 71.5253  10
  -8  -4   0 60.0172 69.8231  89
  -8  -4   0-14.9899 75.5789  32
  -8  -4   1 743.389 139.790  39
  -8  -4   1 550.066 145.230 121
  -8  -4   1 808.014 176.552 123
  -8  -4   1 748.403 131.363  32
  -8  -4   2 12689.9 604.265 123
  -8  -4   2 13290.3 574.141 121
  -8  -4   2 13316.7 528.093  39
  -8  -4   3 2722.01 251.061 121
  -8  -4   3 3403.20 300.889 122
  -8  -4   3 2989.60 296.404 123
  -8  -4   4 2193.05 196.641  39
  -8  -4   4 2232.25 217.806 121
  -8  -4   4 2268.28 253.543 123
  -8  -4   4 2248.53 248.253 122
  -8  -4   4 2224.24 200.122  32
  -8  -4   5 1602.44 167.469  39
  -8  -4   5 1603.75 183.354 121
  -8  -4   5 1785.57 219.883 122
  -8  -4   5 1955.60 229.303 123
  -8  -4   5 1919.03 184.311  32
  -8  -4   6-22.5449 66.5336  39
  -8  -4   6-40.1891 87.1995  32
  -8  -4   6 37.2688 82.8603 122
  -8  -4   7 1747.22 169.584  32
  -8  -4   8 3354.29 204.877  32
  -8  -4   9 1684.53 138.253  32
  -8  -4  10-38.0421 51.4768  32
  -8  -3 -17 268.688 54.8113  83
  -8  -3 -17 295.114 61.8993 155
  -8  -3 -16 37.5324 59.7054 155
  -8  -3 -16 22.7106 36.5470  90
  -8  -3 -16 42.3427 51.3191  83
  -8  -3 -15 703.156 111.340 155
  -8  -3 -15 612.619 108.363 154
  -8  -3 -15 718.846 95.2735  90
  -8  -3 -15 812.506 111.747  83
  -8  -3 -15 556.332 91.5547 130
  -8  -3 -14-41.3519 69.4986 155
  -8  -3 -14-55.3542 87.0232 154
  -8  -3 -14 70.1400 65.1615  90
  -8  -3 -14 37.5761 64.3115  83
  -8  -3 -14-36.5272 59.0724 130
  -8  -3 -13 437.517 114.602 154
  -8  -3 -13 482.686 118.129 155
  -8  -3 -13 352.407 93.9321 130
  -8  -3 -13 206.088 84.4942  90
  -8  -3 -13 379.100 98.3981  83
  -8  -3 -12 308.143 106.616 154
  -8  -3 -12 631.197 124.090 155
  -8  -3 -12 455.398 108.207  51
  -8  -3 -12 408.597 112.297 130
  -8  -3 -12 490.995 112.644  90
  -8  -3 -12 562.841 121.043  83
  -8  -3 -11 402.964 97.9093  51
  -8  -3 -11 585.895 135.415 154
  -8  -3 -11 164.193 97.1183 155
  -8  -3 -11 374.702 116.992 130
  -8  -3 -10 1702.17 173.766   1
  -8  -3 -10 1569.59 178.478  83
  -8  -3 -10 1128.83 145.390  51
  -8  -3  -9 219.160 92.4217   1
  -8  -3  -9 175.396 82.7268  51
  -8  -3  -9 221.240 115.959  89
  -8  -3  -9 16.6239 91.2744  83
  -8  -3  -8 2136.05 226.460 155
  -8  -3  -8 1937.05 211.708  89
  -8  -3  -8 2302.68 210.342  83
  -8  -3  -8 2441.47 238.114 130
  -8  -3  -7 1627.93 206.480 155
  -8  -3  -7 1618.38 200.340 130
  -8  -3  -7 1420.68 186.142  89
  -8  -3  -7 1282.61 161.056  83
  -8  -3  -6 682.792 146.572  89
  -8  -3  -6 831.121 136.593  83
  -8  -3  -5 904.318 157.750  89
  -8  -3  -5 727.554 121.275  83
  -8  -3  -4 2493.92 233.193  89
  -8  -3  -3 10840.1 485.700  89
  -8  -3  -2 1808.56 179.756  10
  -8  -3  -2 1963.18 204.841  89
  -8  -3  -1 5192.89 293.963  10
  -8  -3  -1 4968.28 312.811  89
  -8  -3   0 337.596 91.6712  10
  -8  -3   0 199.591 94.2132  89
  -8  -3   0 365.525 152.072 123
  -8  -3   1 4552.53 281.567  89
  -8  -3   1 4341.95 361.377 123
  -8  -3   2 15297.8 696.612 123
  -8  -3   2 16799.5 588.460  39
  -8  -3   3-15.7955 85.3379  39
  -8  -3   3 51.1799 121.646 123
  -8  -3   3 95.2016 88.6064 121
  -8  -3   3 32.8163 77.9999  32
  -8  -3   4 571.362 165.499 123
  -8  -3   5 128.198 103.703 122
  -8  -3   5 144.071 77.3600  39
  -8  -3   6 2890.56 263.452 122
  -8  -3   6 2607.22 266.146 123
  -8  -3   6 2760.86 221.347  32
  -8  -3   7 571.627 127.156 122
  -8  -3   7 471.988 104.994  32
  -8  -3   8 23.8240 71.2527  32
  -8  -3   9 458.876 94.0701  32
  -8  -3   9 382.808 72.8822   5
  -8  -3  10 1912.77 136.682  32
  -8  -3  10 1859.14 117.041   5
  -8  -2 -17 244.377 66.0709 155
  -8  -2 -17 426.454 69.0461  83
  -8  -2 -16 710.309 97.3612 130
  -8  -2 -16 1050.33 111.966  83
  -8  -2 -16 894.324 114.541 155
  -8  -2 -16 857.237 110.688 154
  -8  -2 -15 6079.41 278.976  51
  -8  -2 -15 5495.34 279.922 130
  -8  -2 -15 6118.30 287.918  83
  -8  -2 -15 5394.51 239.236  90
  -8  -2 -15 5677.38 288.055 154
  -8  -2 -15 5434.39 286.252 155
  -8  -2 -14 234.523 97.5739 155
  -8  -2 -14 159.307 91.1443 154
  -8  -2 -14 194.995 80.2866  51
  -8  -2 -14 388.230 103.405 130
  -8  -2 -14 263.227 84.6511  90
  -8  -2 -14 184.323 83.8513  83
  -8  -2 -13 1510.22 181.477 155
  -8  -2 -13 1916.99 199.313 154
  -8  -2 -13 1845.83 173.754  51
  -8  -2 -13 1898.17 187.096 130
  -8  -2 -13 1520.92 160.666  90
  -8  -2 -13 1568.00 172.708  83
  -8  -2 -12 213.083 82.7588  51
  -8  -2 -12 171.961 100.161 130
  -8  -2 -12 176.938 84.1633 154
  -8  -2 -12 196.410 106.845 155
  -8  -2 -11 1545.46 164.019  51
  -8  -2 -11 1498.60 196.825 155
  -8  -2 -11 1994.65 214.792 154
  -8  -2 -10 59.6234 72.3193  51
  -8  -2 -10 107.919 92.3526  89
  -8  -2 -10-50.4636 84.8134  70
  -8  -2  -9 954.820 164.440 155
  -8  -2  -9 1210.94 176.897 154
  -8  -2  -9 931.674 136.215  51
  -8  -2  -9 858.858 154.467  89
  -8  -2  -9 1048.63 157.078  70
  -8  -2  -9 819.855 153.525 130
  -8  -2  -8 17905.9 679.057 155
  -8  -2  -8 17601.6 613.751 156
  -8  -2  -8 18561.1 662.762  89
  -8  -2  -8 17969.1 637.349  70
  -8  -2  -8 18177.2 675.840 130
  -8  -2  -7 14523.8 603.431 155
  -8  -2  -7 13447.4 533.072 156
  -8  -2  -7 14874.3 584.094  89
  -8  -2  -7 13828.0 555.564  70
  -8  -2  -7 14775.6 605.686 130
  -8  -2  -6 183.803 84.2833 156
  -8  -2  -6 57.5635 93.1243  89
  -8  -2  -6 359.557 115.739  70
  -8  -2  -6 103.626 98.5494 130
  -8  -2  -5 9964.09 443.464 156
  -8  -2  -5 10236.5 461.884  70
  -8  -2  -5 10128.5 481.664  89
  -8  -2  -4 3713.92 265.486 156
  -8  -2  -4 4015.90 295.978  89
  -8  -2  -4 4090.45 288.481  70
  -8  -2  -3 18012.3 621.607 156
  -8  -2  -3 17901.2 654.361  89
  -8  -2  -3 18713.9 640.943  70
  -8  -2  -3 18565.9 614.448  10
  -8  -2  -2 486.932 113.157 156
  -8  -2  -2 423.720 131.601  89
  -8  -2  -2 526.448 122.874  70
  -8  -2  -2 572.409 124.042  10
  -8  -2  -1 13499.1 540.504  89
  -8  -2  -1 12598.8 500.174  70
  -8  -2   0 4120.87 263.640  10
  -8  -2   0 4149.62 288.830  89
  -8  -2   1 2796.96 216.260  10
  -8  -2   1 2584.25 290.289 123
  -8  -2   1 2464.39 221.436  89
  -8  -2   2-15.8798 75.5042  39
  -8  -2   2-162.061 94.3653  89
  -8  -2   2-80.1267 115.913 123
  -8  -2   3 9039.60 399.302  39
  -8  -2   3 8975.55 394.597  89
  -8  -2   3 8048.16 347.065   8
  -8  -2   3 8735.38 508.180 123
  -8  -2   4 13502.9 636.970 123
  -8  -2   5 4730.31 338.544 122
  -8  -2   5 4749.96 362.085 123
  -8  -2   6 2144.27 224.574 122
  -8  -2   6 2641.74 265.610 123
  -8  -2   6 2478.34 214.849  32
  -8  -2   7 204.681 122.443 123
  -8  -2   7 84.5028 86.7944 122
  -8  -2   7 98.5194 85.3044  32
  -8  -2   8 31.3492 64.9256  33
  -8  -2   8-37.4110 75.5665  32
  -8  -2   9 398.973 77.8766  33
  -8  -2   9 241.247 82.2170  32
  -8  -2  10 263.767 64.8603   5
  -8  -2  10 170.121 63.4815  32
  -8  -2  10 269.660 64.9195  33
  -8  -2  11 2923.76 144.407   5
  -8  -1 -17 2118.05 141.151 130
  -8  -1 -17 2067.94 126.027  83
  -8  -1 -17 2302.22 144.620 155
  -8  -1 -16-8.87581 61.5072  51
  -8  -1 -16 50.4473 58.7425 130
  -8  -1 -16 60.4304 59.4481 155
  -8  -1 -16 36.0347 58.6409  83
  -8  -1 -15 128.503 71.9994  51
  -8  -1 -15 62.2173 76.3734 130
  -8  -1 -15 155.295 72.3975 154
  -8  -1 -15 49.7137 72.3677 155
  -8  -1 -15-11.3394 73.8196  83
  -8  -1 -14 1920.32 180.797 154
  -8  -1 -14 2028.18 187.722 155
  -8  -1 -14 2059.68 191.082 130
  -8  -1 -14 2372.80 183.662  51
  -8  -1 -14 2023.28 159.020  90
  -8  -1 -14 1976.39 181.275  83
  -8  -1 -13 325.139 104.729 155
  -8  -1 -13 442.171 111.641 154
  -8  -1 -13 179.164 96.2342 130
  -8  -1 -13 225.500 71.8547  10
  -8  -1 -13 308.100 85.3475  51
  -8  -1 -13 282.661 84.6692  90
  -8  -1 -13 274.039 90.2806  67
  -8  -1 -12 1753.88 201.957 155
  -8  -1 -12 2139.69 206.556 154
  -8  -1 -12 2112.71 214.483 130
  -8  -1 -12 1477.04 162.302  51
  -8  -1 -12 1939.91 166.983  10
  -8  -1 -12 1976.95 184.874  90
  -8  -1 -12 2095.33 195.071  70
  -8  -1 -12 1898.48 179.269  67
  -8  -1 -11 4996.09 324.300 155
  -8  -1 -11 4250.53 306.699 154
  -8  -1 -11 4682.45 287.578  67
  -8  -1 -11 5067.27 303.400  70
  -8  -1 -11 4628.21 278.928  51
  -8  -1 -11 4506.07 293.120  50
  -8  -1 -10 490.696 110.135  51
  -8  -1 -10 419.609 111.901  50
  -8  -1 -10 475.681 117.434  89
  -8  -1 -10 492.265 116.705  70
  -8  -1 -10 479.413 110.005  67
  -8  -1  -9 9013.91 451.879 155
  -8  -1  -9 7974.14 400.567  50
  -8  -1  -9 8187.66 417.642  89
  -8  -1  -9 8485.31 416.059  70
  -8  -1  -9 8169.48 438.481 130
  -8  -1  -8 7876.89 431.664 155
  -8  -1  -8 7914.68 417.029  89
  -8  -1  -8 8368.40 414.426  70
  -8  -1  -8 7592.81 425.698 130
  -8  -1  -7 32578.9 956.347 155
  -8  -1  -7 29637.5 903.218  89
  -8  -1  -7 31562.2 906.109  70
  -8  -1  -7 31715.6 955.039 130
  -8  -1  -6 10875.6 487.532 156
  -8  -1  -6 12150.8 546.470 130
  -8  -1  -6 11241.0 507.000  89
  -8  -1  -6 11174.1 488.753  70
  -8  -1  -5 551.221 131.239 156
  -8  -1  -5 648.295 152.047 130
  -8  -1  -5 462.835 110.860  10
  -8  -1  -5 443.532 108.956  50
  -8  -1  -5 383.489 120.821  89
  -8  -1  -5 518.832 130.136  70
  -8  -1  -4 10242.2 449.185 138
  -8  -1  -4 10735.3 484.676 156
  -8  -1  -4 11003.9 456.640  10
  -8  -1  -4 10164.5 474.419  89
  -8  -1  -4 10153.2 462.948  70
  -8  -1  -3 3082.49 242.261 138
  -8  -1  -3 3094.82 260.638 156
  -8  -1  -3 3558.61 280.455  89
  -8  -1  -3 3401.64 258.200  70
  -8  -1  -3 3600.53 255.818  10
  -8  -1  -2 1164.61 171.185 156
  -8  -1  -2 1162.02 172.574  89
  -8  -1  -2 948.837 151.805  70
  -8  -1  -2 1532.05 173.955  10
  -8  -1  -1 9053.59 445.284 156
  -8  -1  -1 9410.57 418.220  10
  -8  -1  -1 9648.71 425.643  70
  -8  -1  -1 9808.14 458.227  89
  -8  -1   0 638.491 118.448  10
  -8  -1   0 623.064 117.484  70
  -8  -1   0 691.419 138.269  89
  -8  -1   1 355.451 103.689  89
  -8  -1   1 505.702 110.118  10
  -8  -1   2 6712.88 360.609  89
  -8  -1   2 6191.89 433.831 123
  -8  -1   2 5997.86 321.904  10
  -8  -1   3 8892.52 410.454  89
  -8  -1   3 9220.42 524.431 123
  -8  -1   4 2426.77 208.079  89
  -8  -1   4 2859.91 291.067 123
  -8  -1   4 2795.64 199.477   8
  -8  -1   5 4367.36 320.240 122
  -8  -1   5 4108.16 338.214 123
  -8  -1   6 263.606 126.225 123
  -8  -1   6 402.381 114.012 122
  -8  -1   6 293.382 90.7487  33
  -8  -1   6 473.352 115.852  32
  -8  -1   7 118.398 108.347 123
  -8  -1   7 251.252 89.8817  32
  -8  -1   7 139.881 69.8510  33
  -8  -1   8 1524.41 152.805  33
  -8  -1   8 1486.00 156.724  32
  -8  -1   9 1943.44 157.972  32
  -8  -1   9 1904.09 156.565  33
  -8  -1  10 482.997 81.6443   5
  -8  -1  10 308.746 76.5360  33
  -8  -1  10 431.752 76.9223  32
  -8  -1  11 84.5970 46.8346   5
  -8  -1  11 12.7760 45.5555  33
  -8   0 -17 49.8129 49.3177 130
  -8   0 -16 19.5155 58.3661 130
  -8   0 -16-8.61645 53.5353 155
  -8   0 -16-16.6625 53.0109  83
  -8   0 -16 25.1334 55.7312  51
  -8   0 -15 36.2672 71.3590 130
  -8   0 -15 66.5545 60.8933 155
  -8   0 -15 53.9193 62.7900  83
  -8   0 -15 71.6925 68.8579  51
  -8   0 -14 466.727 103.155 130
  -8   0 -14 483.822 104.005 154
  -8   0 -14 793.205 120.043 155
  -8   0 -14 778.280 112.981  67
  -8   0 -14 624.302 106.439  51
  -8   0 -13 95.6330 92.8524 130
  -8   0 -13 210.721 85.2226 155
  -8   0 -13 242.287 86.4252 154
  -8   0 -13 173.952 82.1815  67
  -8   0 -13 240.912 81.0433  70
  -8   0 -13 180.225 85.1407  50
  -8   0 -13 272.926 82.7588  51
  -8   0 -12 906.864 147.331 130
  -8   0 -12 1011.25 136.596  51
  -8   0 -12 1114.36 147.628  50
  -8   0 -12 994.743 149.313 154
  -8   0 -12 912.176 139.262 155
  -8   0 -12 807.380 126.128  70
  -8   0 -12 1025.41 139.705  67
  -8   0 -11 335.388 111.528 130
  -8   0 -11 201.529 83.9080  51
  -8   0 -11 191.302 90.2920  50
  -8   0 -11 247.404 81.5136  10
  -8   0 -11 409.541 123.457 155
  -8   0 -11 238.147 107.049 154
  -8   0 -11 309.478 93.8604  67
  -8   0 -10 2415.34 197.003  10
  -8   0 -10 2126.90 209.481  50
  -8   0 -10 2336.56 202.363  51
  -8   0 -10 2278.36 210.000  89
  -8   0 -10 2323.76 221.771  70
  -8   0 -10 2712.55 212.382  67
  -8   0  -9 193.356 104.496 155
  -8   0  -9 121.027 107.237 130
  -8   0  -9 117.304 76.6659  10
  -8   0  -9 167.295 93.2905  50
  -8   0  -9 101.526 82.1044  51
  -8   0  -9 282.847 104.374  89
  -8   0  -9 235.542 90.3831  67
  -8   0  -9 193.081 103.636  70
  -8   0  -8 1277.01 178.614 155
  -8   0  -8 778.918 156.261 130
  -8   0  -8 1169.76 167.014  50
  -8   0  -8 1028.85 158.352  89
  -8   0  -8 1183.40 168.634  70
  -8   0  -7 4783.31 327.676 155
  -8   0  -7 4756.20 292.949  10
  -8   0  -7 5381.77 349.901 130
  -8   0  -7 4636.92 305.555 138
  -8   0  -7 4813.69 323.087  89
  -8   0  -7 4879.14 318.058  70
  -8   0  -6 10529.0 484.320 156
  -8   0  -6 10242.0 469.693 138
  -8   0  -6 10550.1 503.905 130
  -8   0  -6 10842.9 450.567  10
  -8   0  -6 9965.38 474.115  89
  -8   0  -6 9944.05 461.969  70
  -8   0  -5 2827.91 250.353 156
  -8   0  -5 2583.87 233.705 138
  -8   0  -5 2026.10 232.719 130
  -8   0  -5 2183.67 206.625  10
  -8   0  -5 2464.42 210.953  50
  -8   0  -5 2598.75 239.739  89
  -8   0  -5 2266.73 224.036  70
  -8   0  -4 136.606 94.6814 156
  -8   0  -4 18.1260 74.6211 138
  -8   0  -4 79.0714 79.7361  10
  -8   0  -4 14.8864 80.4255  50
  -8   0  -4-76.3970 103.186  89
  -8   0  -4-17.7365 82.5380  70
  -8   0  -3 5676.82 342.589 138
  -8   0  -3 5473.80 350.421 156
  -8   0  -3 5898.25 326.298  10
  -8   0  -3 5213.70 342.166  89
  -8   0  -3 5441.43 330.388  70
  -8   0  -2 2793.63 228.688  10
  -8   0  -2 3451.72 278.859 156
  -8   0  -2 3033.03 251.823 138
  -8   0  -2 3383.44 254.684  70
  -8   0  -1 1318.46 184.702 156
  -8   0  -1 1622.81 181.806  70
  -8   0  -1 1593.54 175.801  10
  -8   0   0 21275.7 741.622 156
  -8   0   0 21388.3 673.374  10
  -8   0   0 20519.3 658.999  70
  -8   0   0 22737.9 734.523  85
  -8   0   1 91.2041 93.6576  85
  -8   0   1-45.9734 72.8468  10
  -8   0   2 266.700 103.592  85
  -8   0   2 233.815 128.602 123
  -8   0   3 2311.58 209.107  85
  -8   0   3 2058.99 253.257 123
  -8   0   4 2339.78 187.863   8
  -8   0   4 2006.05 241.040 123
  -8   0   4 2187.96 204.302  85
  -8   0   4 2113.85 191.305  33
  -8   0   5 490.390 133.540 123
  -8   0   5 466.192 92.5117   8
  -8   0   6 352.653 93.9876  33
  -8   0   6 466.120 127.553 123
  -8   0   6 282.589 76.2358   8
  -8   0   7 316.626 90.6687  32
  -8   0   7 294.467 90.1321  33
  -8   0   7 408.829 115.819 123
  -8   0   8 650.278 106.629  32
  -8   0   8 590.710 108.576  33
  -8   0   9 744.443 100.659  32
  -8   0   9 586.167 104.803  33
  -8   0  10 135.660 65.0995  33
  -8   0  10 66.8835 55.0416   5
  -8   0  11 574.722 80.1096  33
  -8   0  11 795.873 83.5465   5
  -8   1 -16 1877.76 127.956  83
  -8   1 -16 2191.57 148.290 130
  -8   1 -15 16.5690 44.7643 155
  -8   1 -15 37.4202 55.9628 138
  -8   1 -15 149.734 71.1522 130
  -8   1 -15 55.5524 61.5963  51
  -8   1 -14 556.251 91.5362 155
  -8   1 -14 523.704 111.920 130
  -8   1 -14 640.686 105.762  51
  -8   1 -14 592.299 101.706  50
  -8   1 -13 131.441 87.3933 130
  -8   1 -13 101.561 69.7288 155
  -8   1 -13 144.218 67.2710  70
  -8   1 -13 252.623 90.1006  67
  -8   1 -13 195.342 82.9003  50
  -8   1 -13 170.221 73.7206  51
  -8   1 -12 614.777 123.807 130
  -8   1 -12 660.457 118.422 155
  -8   1 -12 367.878 93.7472  67
  -8   1 -12 414.489 102.396  70
  -8   1 -12 458.354 108.777  50
  -8   1 -12 315.049 89.4371  51
  -8   1 -11 52.4217 73.9085 130
  -8   1 -11 45.8872 78.5374  50
  -8   1 -11 15.7017 71.4640 155
  -8   1 -11 14.2657 67.8155  67
  -8   1 -10 905.243 149.966 130
  -8   1 -10 1126.24 131.007  10
  -8   1 -10 1052.11 151.022  50
  -8   1 -10 1221.23 158.386 155
  -8   1 -10 1077.91 143.853  67
  -8   1 -10 1097.81 156.792  70
  -8   1 -10 1572.63 179.126  66
  -8   1  -9 3275.34 261.096 138
  -8   1  -9 3350.37 225.153  10
  -8   1  -9 3401.40 254.647  50
  -8   1  -9 2838.19 235.507  89
  -8   1  -9 2904.73 219.498  67
  -8   1  -9 3311.70 261.001  66
  -8   1  -9 3288.47 259.329  70
  -8   1  -8 3428.26 274.237 130
  -8   1  -8 3165.25 227.379  10
  -8   1  -8 3010.22 247.538  89
  -8   1  -8 3505.90 266.872  66
  -8   1  -8 3611.36 268.659  70
  -8   1  -8 3723.03 263.374  50
  -8   1  -7 2586.05 244.346 130
  -8   1  -7 2536.69 216.352  50
  -8   1  -7 2424.12 224.888  89
  -8   1  -7 2415.10 232.122  66
  -8   1  -7 2672.15 236.833  70
  -8   1  -6 7591.07 416.103 130
  -8   1  -6 7027.38 395.486 138
  -8   1  -6 7049.81 401.159 156
  -8   1  -6 7054.54 358.626  10
  -8   1  -6 7209.65 392.598  89
  -8   1  -6 7198.29 384.459  66
  -8   1  -5 4152.85 311.158 130
  -8   1  -5 4909.62 328.043 138
  -8   1  -5 5255.76 346.845 156
  -8   1  -5 4646.23 286.878  10
  -8   1  -5 3987.81 296.569  89
  -8   1  -5 4230.65 290.450  66
  -8   1  -4 521.724 131.381 138
  -8   1  -4 322.718 122.366 156
  -8   1  -4 349.083 104.699 151
  -8   1  -4 391.302 102.052  10
  -8   1  -4 246.784 120.933  89
  -8   1  -4 432.571 118.866  66
  -8   1  -3 14642.6 540.787  10
  -8   1  -3 16283.2 622.707 156
  -8   1  -3 14319.4 548.840 151
  -8   1  -3 14657.9 590.253 138
  -8   1  -2 23337.5 723.715 129
  -8   1  -2 23973.5 785.112 138
  -8   1  -2 24684.0 804.287 156
  -8   1  -2 23288.5 728.833 151
  -8   1  -2 23738.4 720.918  10
  -8   1  -2 24325.7 779.413  85
  -8   1  -2 24610.7 752.221  70
  -8   1  -1 2492.92 221.221 129
  -8   1  -1 3002.24 263.883 156
  -8   1  -1 2713.22 249.330  85
  -8   1  -1 2779.88 229.539  70
  -8   1  -1 2701.77 217.103  10
  -8   1   0 486.781 139.247 156
  -8   1   0 334.760 98.0570   8
  -8   1   0 345.060 101.067  10
  -8   1   0 113.192 100.379  85
  -8   1   0 326.820 97.9841  70
  -8   1   1 1043.37 166.509  85
  -8   1   2 2279.12 217.491  85
  -8   1   3 828.142 141.472  85
  -8   1   3 801.897 129.385   8
  -8   1   3 582.124 145.145 123
  -8   1   4-16.7426 84.4161  85
  -8   1   4-40.8429 68.6431   8
  -8   1   4 86.7916 94.1569 123
  -8   1   5 898.234 121.974   8
  -8   1   5 414.385 128.868 123
  -8   1   6 428.126 99.6763  85
  -8   1   6 560.120 112.615  33
  -8   1   7 1413.89 159.687  33
  -8   1   7 1618.49 154.382  32
  -8   1   8 525.267 102.243  33
  -8   1   8 449.868 83.0717  32
  -8   1   9 3008.13 181.232   5
  -8   1   9 2976.49 194.053  33
  -8   1  10 1237.68 106.462   5
  -8   1  10 1399.14 127.521  33
  -8   1  11 1560.69 103.655   5
  -8   1  11 1468.47 112.151  33
  -8   2 -16 324.050 66.9997 156
  -8   2 -15 602.018 83.9125  51
  -8   2 -15 623.822 92.4310 138
  -8   2 -15 550.223 83.6101 130
  -8   2 -14 9.97247 64.1873  50
  -8   2 -14 84.6762 59.1649  51
  -8   2 -14-10.7537 64.3238 138
  -8   2 -14-41.0963 63.0511 130
  -8   2 -13 64.8208 66.3000  51
  -8   2 -13-23.3673 65.1263  50
  -8   2 -13 28.5055 53.7610  70
  -8   2 -13-24.3588 64.7301 130
  -8   2 -12 1846.87 171.183  50
  -8   2 -12 1635.10 157.843  67
  -8   2 -12 1546.49 149.540  70
  -8   2 -12 1810.56 174.836 130
  -8   2 -11 881.581 135.187  50
  -8   2 -11 1013.04 144.495  66
  -8   2 -11 891.851 127.959  67
  -8   2 -11 821.576 126.064  70
  -8   2 -11 805.862 131.861 130
  -8   2 -10 2071.27 193.792  50
  -8   2 -10 2120.13 201.594 130
  -8   2 -10 2151.67 210.191 138
  -8   2 -10 1905.74 194.364  66
  -8   2 -10 2144.23 186.461  67
  -8   2  -9 1915.62 197.749 104
  -8   2  -9 1873.41 190.405  50
  -8   2  -9 1911.02 207.487 138
  -8   2  -9 1992.74 204.119 130
  -8   2  -9 1664.21 168.098  67
  -8   2  -9 1645.82 183.705  66
  -8   2  -8 398.192 111.593  66
  -8   2  -8 561.903 138.541 138
  -8   2  -8 407.117 104.335  50
  -8   2  -8 440.507 119.834  54
  -8   2  -8 425.054 101.875 104
  -8   2  -8 268.684 104.186  89
  -8   2  -8 294.161 89.6910  10
  -8   2  -7 192.165 103.867 138
  -8   2  -7 316.419 86.5705  10
  -8   2  -7 218.334 86.9877  50
  -8   2  -7 138.501 103.604  54
  -8   2  -7 235.922 96.7895  89
  -8   2  -7 87.7636 85.2187  66
  -8   2  -6 1313.46 184.943 156
  -8   2  -6 979.574 138.709  50
  -8   2  -6 1085.57 156.580  54
  -8   2  -6 819.099 151.800 130
  -8   2  -6 1391.10 175.023  89
  -8   2  -6 895.193 143.447  66
  -8   2  -5 661.875 149.896 156
  -8   2  -5 805.386 145.573  54
  -8   2  -5 813.339 120.561  50
  -8   2  -5 562.489 129.851  89
  -8   2  -5 980.921 154.349 129
  -8   2  -5 502.845 113.405  66
  -8   2  -4 329.760 109.380 129
  -8   2  -4 593.442 124.423  66
  -8   2  -4 499.448 116.331 151
  -8   2  -4 443.263 132.794 156
  -8   2  -3 4296.93 296.171 129
  -8   2  -3 5421.56 338.293  85
  -8   2  -3 5114.74 308.192  66
  -8   2  -3 5458.25 334.335 151
  -8   2  -3 5436.40 350.629 156
  -8   2  -2 12446.6 515.408 129
  -8   2  -2 12292.2 532.171  85
  -8   2  -2 13009.9 499.533  66
  -8   2  -2 12734.7 520.957 151
  -8   2  -2 13722.2 574.144 156
  -8   2  -1 370.197 111.046 129
  -8   2  -1 546.271 138.971 156
  -8   2  -1 404.025 111.961 151
  -8   2  -1 527.160 130.972  84
  -8   2  -1 302.999 107.344  85
  -8   2   0 2279.26 216.074 129
  -8   2   0 1866.03 208.030  85
  -8   2   0 2171.82 214.208  84
  -8   2   0 2004.44 210.525 151
  -8   2   0 2417.38 240.162 156
  -8   2   1 224.200 96.1745  84
  -8   2   1 130.509 102.378  85
  -8   2   2 18.2492 75.1294  85
  -8   2   2-87.7591 88.6339   8
  -8   2   2 197.340 124.061 123
  -8   2   3 84.9331 76.4811   8
  -8   2   3-60.7714 96.2989 123
  -8   2   4 201.671 79.4184   8
  -8   2   5 4561.50 258.387   8
  -8   2   5 4725.74 282.587  85
  -8   2   6 4643.31 247.619   7
  -8   2   6 4994.61 286.406  33
  -8   2   6 5161.13 281.874  85
  -8   2   7 14505.6 437.156   7
  -8   2   7 14010.6 464.885  85
  -8   2   8 3513.97 218.914  33
  -8   2   9 223.336 72.4363  33
  -8   2   9 174.117 55.9571   5
  -8   2  10 278.163 70.8357  33
  -8   2  10 229.945 46.8584   5
  -8   3 -14 1308.82 123.973 156
  -8   3 -14 1426.36 127.966 138
  -8   3 -13 32.9577 60.3019 138
  -8   3 -13 16.3720 45.6300 130
  -8   3 -13 22.0305 66.7493 156
  -8   3 -13-14.2523 43.7330  70
  -8   3 -13 39.0858 59.2124  50
  -8   3 -12 441.244 89.6407  66
  -8   3 -12 467.120 88.0736  70
  -8   3 -12 462.234 84.6638 130
  -8   3 -12 255.481 90.4455 138
  -8   3 -12 304.934 85.1077  50
  -8   3 -11 544.455 103.191  70
  -8   3 -11 503.229 96.5413  67
  -8   3 -11 356.855 93.5555  66
  -8   3 -11 231.166 81.0949 130
  -8   3 -11 258.294 103.435 138
  -8   3 -11 450.865 97.4022  50
  -8   3 -10 235.601 97.6248 138
  -8   3 -10 204.080 83.0672 130
  -8   3 -10 266.682 107.667 156
  -8   3 -10 202.803 88.9387  66
  -8   3 -10 206.190 94.3525  70
  -8   3 -10 111.502 83.3303  67
  -8   3 -10 67.2955 71.5810  50
  -8   3  -9 16.8340 81.6730 138
  -8   3  -9 13.6719 73.8640 130
  -8   3  -9 67.0539 89.0936 156
  -8   3  -9 77.2245 79.3024  66
  -8   3  -9-30.0874 78.6097  54
  -8   3  -9-14.0874 73.6127  50
  -8   3  -8 886.139 153.733 138
  -8   3  -8 1123.36 155.923  54
  -8   3  -8 1123.45 147.501  50
  -8   3  -8 862.692 145.890 156
  -8   3  -8 1257.33 161.876  66
  -8   3  -7 110.337 102.530 138
  -8   3  -7 171.558 67.5423   8
  -8   3  -7 115.800 71.6532  50
  -8   3  -7 163.523 86.9364  54
  -8   3  -7 164.146 101.687 156
  -8   3  -7 115.498 78.4648  66
  -8   3  -6 399.547 118.856  54
  -8   3  -6 428.174 103.808  50
  -8   3  -6 348.952 88.2388   8
  -8   3  -6 415.318 123.025 138
  -8   3  -6 289.904 100.829 129
  -8   3  -6 431.749 112.949  66
  -8   3  -5 863.987 155.218 138
  -8   3  -5 766.232 115.993   8
  -8   3  -5 768.539 135.198  54
  -8   3  -5 565.725 110.247  50
  -8   3  -5 822.756 141.609  89
  -8   3  -5 954.472 144.214  66
  -8   3  -4 645.105 121.801  54
  -8   3  -4 755.633 118.379   8
  -8   3  -4 1047.66 164.577 138
  -8   3  -4 804.952 138.512  66
  -8   3  -3 97.5209 103.661 138
  -8   3  -3 98.6370 68.3680   8
  -8   3  -3-48.4831 94.0917  54
  -8   3  -3 143.304 88.6315  85
  -8   3  -3 107.863 90.6431  84
  -8   3  -3-15.4973 86.3863  66
  -8   3  -2 357.619 97.3030   8
  -8   3  -2 409.093 101.379  66
  -8   3  -2 309.066 114.446  85
  -8   3  -2 322.832 124.392  84
  -8   3  -2 234.165 105.554 138
  -8   3  -1 1011.75 154.717  84
  -8   3  -1 877.813 153.323  85
  -8   3  -1 863.599 128.805   8
  -8   3   0 156.436 96.9097  84
  -8   3   0 109.255 88.3686  85
  -8   3   0 129.237 80.0691   8
  -8   3   1 436.946 111.943  84
  -8   3   1 466.383 118.191  85
  -8   3   1 380.405 107.587 151
  -8   3   1 255.366 87.2543   8
  -8   3   2 207.756 90.2140   8
  -8   3   3 1094.48 140.538   8
  -8   3   3 1079.74 145.958  84
  -8   3   4 5302.74 309.999  85
  -8   3   5 420.143 98.3629   7
  -8   3   5 565.330 117.924  85
  -8   3   6 229.480 75.1209   7
  -8   3   6 141.411 79.9282  85
  -8   3   7 4893.30 227.671   7
  -8   3   7 4464.69 202.476   5
  -8   3   7 4839.28 258.655  33
  -8   3   7 4830.90 248.293  85
  -8   3   8 1601.93 141.724  33
  -8   3   8 1267.41 106.896   7
  -8   3   9 807.707 95.2298  33
  -8   3  10 1300.64 101.572  33
  -8   4 -13 631.631 81.4917 156
  -8   4 -13 560.659 87.4174 138
  -8   4 -12 273.989 78.8956 138
  -8   4 -12 367.107 83.8269 156
  -8   4 -12 162.071 56.5542  70
  -8   4 -12 458.415 83.0514  50
  -8   4 -11 23.6194 67.7975 138
  -8   4 -11-11.1479 64.9063 156
  -8   4 -11 54.0239 58.3775  66
  -8   4 -11 76.1617 59.8713  70
  -8   4 -11 70.7672 62.0454  50
  -8   4 -10 583.268 114.150 138
  -8   4 -10 756.637 116.622 156
  -8   4 -10 603.402 104.233  70
  -8   4 -10 851.249 116.154  66
  -8   4 -10 752.513 115.205  54
  -8   4 -10 734.217 109.058  50
  -8   4  -9 1723.82 169.830 138
  -8   4  -9 1354.82 158.254 156
  -8   4  -9 1152.19 142.156  66
  -8   4  -9 912.472 125.942  50
  -8   4  -9 1424.83 152.117  54
  -8   4  -8 868.703 139.389 138
  -8   4  -8 755.379 133.145 156
  -8   4  -8 757.965 125.511  66
  -8   4  -8 762.773 116.476  50
  -8   4  -8 1052.40 137.648  54
  -8   4  -7 310.140 103.932 138
  -8   4  -7 182.396 86.0830 129
  -8   4  -7 265.087 104.898 156
  -8   4  -7 232.549 92.5586  66
  -8   4  -7 174.116 86.8731  54
  -8   4  -7 312.009 87.4098  50
  -8   4  -6 349.195 103.379 129
  -8   4  -6 203.313 102.730 138
  -8   4  -6 163.817 94.8265  54
  -8   4  -6 284.194 84.8554  50
  -8   4  -6 210.459 87.5362 156
  -8   4  -6 211.556 92.1444 151
  -8   4  -6 176.968 88.2839  66
  -8   4  -5 383.653 113.532 151
  -8   4  -5 432.278 110.839 156
  -8   4  -5 539.082 124.209 138
  -8   4  -5 458.078 116.879 129
  -8   4  -5 328.800 80.6189   8
  -8   4  -5 570.810 114.998  54
  -8   4  -5 549.463 111.299  89
  -8   4  -5 587.478 117.743  66
  -8   4  -4 3620.48 264.421 129
  -8   4  -4 3836.15 282.987 138
  -8   4  -4 4098.34 235.485   8
  -8   4  -4 3933.29 258.419  54
  -8   4  -4 4502.40 294.424 151
  -8   4  -4 4162.43 282.169 156
  -8   4  -4 3620.39 248.171  66
  -8   4  -3 4420.17 300.392 138
  -8   4  -3 4789.61 300.147 129
  -8   4  -3 3616.05 248.554 139
  -8   4  -3 4332.81 246.241   8
  -8   4  -3 4227.80 264.909  54
  -8   4  -3 4122.23 281.998 151
  -8   4  -3 4698.19 301.595 156
  -8   4  -3 3900.53 252.767  66
  -8   4  -2 471.909 103.765  54
  -8   4  -2 482.540 94.9900   8
  -8   4  -2 476.283 122.675 151
  -8   4  -2 598.799 126.688 156
  -8   4  -2 592.491 128.547 129
  -8   4  -1 1633.86 163.141   8
  -8   4  -1 1688.35 184.463 151
  -8   4  -1 1939.82 200.318 129
  -8   4   0 25.7292 59.8659   8
  -8   4   0 33.2038 77.2576 151
  -8   4   0-50.0510 95.7735 129
  -8   4   1 445.722 107.604  84
  -8   4   1 112.901 87.2105  85
  -8   4   1 162.032 93.0848 151
  -8   4   1 253.614 81.6976   8
  -8   4   2 1230.77 147.966  84
  -8   4   2 1232.46 160.664  85
  -8   4   3 1275.72 143.137   7
  -8   4   3 1099.07 150.373  85
  -8   4   3 1369.14 150.050  84
  -8   4   4 44.2707 67.0848   7
  -8   4   4 208.188 91.3535  85
  -8   4   4 94.1196 64.5966  84
  -8   4   5 141.376 67.9477   7
  -8   4   5 252.332 89.1713  85
  -8   4   6 2670.86 168.068   7
  -8   4   6 2900.14 194.264  85
  -8   4   7 6118.38 239.874   7
  -8   4   7 6259.60 261.497  85
  -8   4   7 6127.56 266.691  33
  -8   4   8 45.7046 42.5101  85
  -8   4   8 83.7650 56.2812  33
  -8   4   9 2555.05 136.508  33
  -8   5 -11 56.6737 57.7324 138
  -8   5 -11 22.6890 50.8463 129
  -8   5 -11 47.3011 40.9756  70
  -8   5 -11 8.15428 54.2471 151
  -8   5 -10 735.895 97.7043 138
  -8   5 -10 567.620 89.8399 129
  -8   5 -10 562.068 95.9586 151
  -8   5 -10 540.362 85.8858 156
  -8   5 -10 808.671 93.9832  70
  -8   5  -9 90.0942 60.6808  54
  -8   5  -9 131.080 58.7680  50
  -8   5  -9 121.114 65.0052 138
  -8   5  -9 84.0905 69.1938 129
  -8   5  -9 56.0077 62.1160 156
  -8   5  -9 76.8933 75.3857 151
  -8   5  -9 132.056 66.8704  66
  -8   5  -8 372.820 88.4632  54
  -8   5  -8 138.534 65.3513  50
  -8   5  -8 157.410 78.9072 138
  -8   5  -8 209.901 83.2354 129
  -8   5  -8 378.974 83.6968 156
  -8   5  -8 265.405 86.1039 151
  -8   5  -8 252.781 84.7306  66
  -8   5  -7 280.027 84.8040  54
  -8   5  -7 254.883 69.2555  50
  -8   5  -7 239.610 82.1708 129
  -8   5  -7 298.938 91.8890 138
  -8   5  -7 171.936 77.1466 156
  -8   5  -7 232.969 94.0535 151
  -8   5  -7 184.687 80.0730  66
  -8   5  -6 1501.63 147.968  54
  -8   5  -6 1724.34 167.748 138
  -8   5  -6 1323.48 156.066 129
  -8   5  -6 1827.62 161.028 156
  -8   5  -6 1458.42 160.137 151
  -8   5  -6 1748.60 156.688  66
  -8   5  -5 3268.90 216.206  54
  -8   5  -5 3554.99 241.738 129
  -8   5  -5 3323.28 234.588 138
  -8   5  -5 3267.22 216.207 139
  -8   5  -5 3450.94 241.591 151
  -8   5  -5 3520.97 224.889 156
  -8   5  -5 3226.38 210.937  66
  -8   5  -4 28.9688 78.2531 151
  -8   5  -4-50.1984 75.0658 139
  -8   5  -4-57.3318 87.9602 129
  -8   5  -4 97.5552 64.8100  54
  -8   5  -4 44.2767 55.8109  89
  -8   5  -4 11.4966 61.1015  66
  -8   5  -3 10076.3 395.337 139
  -8   5  -3 9598.12 414.186 129
  -8   5  -3 10151.9 348.435   7
  -8   5  -3 9371.98 372.290  54
  -8   5  -3 10233.9 410.733  84
  -8   5  -3 9386.03 412.261 151
  -8   5  -2 180.853 69.7077   7
  -8   5  -2 338.295 102.974 151
  -8   5  -2 223.950 94.1578  84
  -8   5  -2 288.096 89.9152  85
  -8   5  -2 190.242 89.8724 129
  -8   5  -2 162.170 74.6954 139
  -8   5  -1 3376.86 201.534   7
  -8   5  -1 3366.55 242.125 151
  -8   5  -1 3318.87 237.247  84
  -8   5  -1 3047.21 217.766  85
  -8   5  -1 3157.05 234.614 129
  -8   5   0 389.356 94.9601  85
  -8   5   0 269.658 98.0165  84
  -8   5   0 314.617 103.018 151
  -8   5   0 250.512 75.9396   7
  -8   5   1 485.035 90.5897   7
  -8   5   1 696.419 110.901  84
  -8   5   1 619.103 114.690  85
  -8   5   2 109.874 69.2701   7
  -8   5   2 204.703 75.7707  84
  -8   5   2 228.153 83.4611  85
  -8   5   3 766.851 101.684   7
  -8   5   3 652.137 103.953  84
  -8   5   3 740.546 115.873  85
  -8   5   4 716.528 95.3665   7
  -8   5   4 592.444 104.282  85
  -8   5   5 1530.09 122.130   7
  -8   5   5 1327.23 132.480  85
  -8   5   6 498.959 73.5844   7
  -8   5   6 681.409 91.9636  85
  -8   5   7 639.504 74.7479  85
  -8   5   7 672.748 78.5716  33
  -8   6  -9-40.2543 49.1497 129
  -8   6  -9 62.9717 42.6680  70
  -8   6  -9 20.6616 46.7804 151
  -8   6  -8 8.13119 57.9810 151
  -8   6  -8 27.6010 52.2960 139
  -8   6  -8 71.5880 57.7599 129
  -8   6  -7 437.488 86.0463 151
  -8   6  -7 455.924 76.6140 139
  -8   6  -7 474.598 82.2870 129
  -8   6  -6 3211.25 196.869 151
  -8   6  -6 2797.41 174.848 139
  -8   6  -5 1045.21 124.694 151
  -8   6  -5 1303.38 132.870 129
  -8   6  -5 1109.12 119.719 139
  -8   6  -4 7538.70 315.760 151
  -8   6  -4 6585.03 278.655 139
  -8   6  -4 7331.32 308.553 129
  -8   6  -3 1086.42 130.620 151
  -8   6  -3 1144.99 131.483 129
  -8   6  -3 1001.25 111.536 139
  -8   6  -2 747.044 89.2736  89
  -8   6  -2 993.132 121.884 151
  -8   6  -2 853.263 119.608 129
  -8   6  -2 1127.15 115.664 139
  -8   6  -1 5420.39 213.322   7
  -8   6  -1 5606.57 263.518  84
  -8   6   0 1372.85 106.838   7
  -8   6   0 1273.90 129.440  84
  -8   6   0 1426.81 128.069  85
  -8   6   1-48.7597 51.4762   7
  -8   6   1 9.49102 61.7797  84
  -8   6   1 9.03209 56.1188  85
  -8   6   2 310.321 62.1104   7
  -8   6   2 510.977 85.9578  84
  -8   6   2 546.106 84.7915  85
  -8   6   3 503.987 71.2545   7
  -8   6   3 570.005 86.0975  85
  -8   6   4 326.597 70.1078  85
  -8   6   5 52.4177 42.2992  85
  -7  -9  -9-25.7654 47.6020  31
  -7  -9  -8 1367.51 113.806  31
  -7  -9  -7 2025.75 142.070  31
  -7  -9  -6 2200.34 153.152  31
  -7  -9  -5 43.8919 61.4276  31
  -7  -9  -4 1492.69 131.922  31
  -7  -9  -3 3340.42 189.660  31
  -7  -9  -2 1281.12 109.553  39
  -7  -9  -2 1481.15 145.199 121
  -7  -9  -1 103.406 53.1170  39
  -7  -9  -1 93.1499 69.5970 121
  -7  -9   0 270.888 58.8938  39
  -7  -9   0 231.647 73.2436 121
  -7  -9   1 66.7407 57.0314 121
  -7  -9   1 13.4972 45.8402  39
  -7  -9   1 7.00644 49.0266  42
  -7  -9   2-6.28396 40.9080  39
  -7  -9   2 108.202 47.5395  42
  -7  -9   3 417.578 61.9488  39
  -7  -8 -12 688.061 82.5269  31
  -7  -8 -12 475.052 73.9202  88
  -7  -8 -12 579.374 73.6677   1
  -7  -8 -11 1323.13 110.644  88
  -7  -8 -11 1265.03 110.888   1
  -7  -8 -11 1086.95 113.793 127
  -7  -8 -10 629.811 89.2765   1
  -7  -8 -10 517.722 91.5981 127
  -7  -8  -9 1030.82 114.271  90
  -7  -8  -9 893.871 103.721   1
  -7  -8  -9 856.029 115.117 127
  -7  -8  -8 2099.12 169.004  31
  -7  -8  -8 2183.73 162.408  90
  -7  -8  -8 1859.86 164.848 127
  -7  -8  -8 2250.02 157.858   1
  -7  -8  -7 3736.45 224.496  31
  -7  -8  -7 3291.25 232.367 121
  -7  -8  -6 5034.15 268.784  31
  -7  -8  -6 5351.45 304.635 121
  -7  -8  -5 37.0302 67.7597  31
  -7  -8  -5 93.3560 84.0656 121
  -7  -8  -4 195.187 69.0556  39
  -7  -8  -4 137.236 80.3510  31
  -7  -8  -4 209.269 97.5881 121
  -7  -8  -3 1052.35 128.032  39
  -7  -8  -3 1095.40 136.513  31
  -7  -8  -3 857.584 146.659 121
  -7  -8  -2 1475.48 148.941  39
  -7  -8  -2 1483.78 152.749  31
  -7  -8  -2 1447.10 180.495 121
  -7  -8  -1-11.9365 67.5381  39
  -7  -8  -1 35.7608 67.4460  31
  -7  -8  -1 99.6480 91.1628 121
  -7  -8   0-47.4787 68.1386  39
  -7  -8   0-11.4011 70.8370  31
  -7  -8   0 114.260 98.9122 121
  -7  -8   1 429.176 95.1122  39
  -7  -8   1 506.498 123.079 121
  -7  -8   2 599.503 104.261  39
  -7  -8   2 511.325 116.163 121
  -7  -8   3 1776.92 154.491  39
  -7  -8   3 1788.84 174.870 121
  -7  -8   4 179.874 74.1248  39
  -7  -8   4 214.516 83.9981 121
  -7  -8   5 66.2319 53.9085  39
  -7  -8   5 142.582 77.4914 121
  -7  -8   6 95.4203 53.3410  39
  -7  -7 -15 378.964 66.2440  88
  -7  -7 -14 570.418 78.5695   1
  -7  -7 -14 569.758 85.6317  88
  -7  -7 -13 321.394 73.5709   1
  -7  -7 -13 306.309 79.5127  90
  -7  -7 -12 832.329 105.523   1
  -7  -7 -12 574.936 100.671  90
  -7  -7 -11 1186.02 126.371   1
  -7  -7 -11 1238.54 140.068  90
  -7  -7 -10 574.460 105.389   1
  -7  -7 -10 764.491 121.101  90
  -7  -7  -9 615.943 113.835   1
  -7  -7  -9 648.209 120.109  90
  -7  -7  -8 9110.97 377.771   1
  -7  -7  -8 10241.6 415.323  90
  -7  -7  -7 1932.56 170.877  39
  -7  -7  -7 2162.80 181.937   1
  -7  -7  -7 2023.27 187.463  90
  -7  -7  -6 1074.03 137.035  39
  -7  -7  -6 1106.01 130.876   1
  -7  -7  -6 791.895 123.044  90
  -7  -7  -5 6118.66 298.249   1
  -7  -7  -5 6163.95 319.648  39
  -7  -7  -4 457.582 132.607 121
  -7  -7  -4 566.958 97.6105   1
  -7  -7  -3 549.646 145.282 121
  -7  -7  -3 505.504 116.248 122
  -7  -7  -2 53.8836 85.3812 122
  -7  -7  -2-42.5698 118.645 121
  -7  -7  -1 386.729 105.987  31
  -7  -7  -1 340.986 146.327 121
  -7  -7  -1 311.279 105.254 122
  -7  -7   0 231.314 94.7403  39
  -7  -7   0 207.384 84.9618  31
  -7  -7   0 386.867 115.932 122
  -7  -7   0 421.416 134.144 121
  -7  -7   1 1794.67 182.817  39
  -7  -7   1 1776.39 166.288  31
  -7  -7   1 1772.44 215.278 121
  -7  -7   1 1615.33 189.651 122
  -7  -7   2 340.671 102.760  39
  -7  -7   2 405.876 94.1037  31
  -7  -7   2 99.4978 111.035 121
  -7  -7   2 378.091 115.991 122
  -7  -7   3 254.663 102.817  39
  -7  -7   3 254.184 74.9322  32
  -7  -7   3 295.763 104.149 122
  -7  -7   3 265.375 113.459 121
  -7  -7   4 132.367 86.2309  39
  -7  -7   4 194.234 107.057 121
  -7  -7   4 299.639 76.4341  32
  -7  -7   5 240.421 107.814 121
  -7  -7   5 350.509 95.3494  39
  -7  -7   5 176.088 67.8900  32
  -7  -7   6 196.790 94.6444 121
  -7  -7   6 436.682 92.5885  39
  -7  -7   6 357.835 77.3349  32
  -7  -7   7 435.343 100.532 121
  -7  -7   7 563.474 83.6058  32
  -7  -7   7 570.531 92.3309  39
  -7  -7   8 3484.19 168.385  32
  -7  -7   8 3458.47 172.573  39
  -7  -6 -16-26.8841 48.8033  88
  -7  -6 -16 21.7351 36.1469  76
  -7  -6 -15 112.296 61.0611 126
  -7  -6 -15 217.053 63.6423  90
  -7  -6 -15 119.172 52.1633   1
  -7  -6 -15 132.605 51.5950  76
  -7  -6 -14-43.1891 66.2625  90
  -7  -6 -14-43.6155 74.0631 126
  -7  -6 -14 28.1482 56.8576   1
  -7  -6 -13 3208.79 219.931  90
  -7  -6 -13 3398.14 208.892   1
  -7  -6 -12 2597.89 210.581  83
  -7  -6 -12 2837.36 221.395  90
  -7  -6 -12 2832.37 221.857 126
  -7  -6 -12 3140.58 215.151   1
  -7  -6 -11 4510.67 279.932  83
  -7  -6 -11 4653.43 284.850  90
  -7  -6 -11 4084.03 279.974 126
  -7  -6 -11 4594.93 269.186   1
  -7  -6 -10 130.284 85.1348 126
  -7  -6 -10 197.990 95.1053   1
  -7  -6  -9 1906.44 185.487   1
  -7  -6  -9 1661.38 189.411  90
  -7  -6  -8 7623.47 367.502   1
  -7  -6  -8 8352.24 401.542  90
  -7  -6  -8 7250.14 365.011  83
  -7  -6  -7 6184.28 324.502   1
  -7  -6  -7 5751.21 319.586  83
  -7  -6  -7 5459.43 328.083  90
  -7  -6  -6 1170.06 157.101  90
  -7  -6  -6 1324.63 153.089  83
  -7  -6  -5 464.337 111.194  90
  -7  -6  -4 13495.8 507.344  90
  -7  -6  -3 1669.53 185.948  39
  -7  -6  -2 2750.32 221.066  31
  -7  -6  -2 2523.59 230.682  39
  -7  -6  -1 933.410 137.556  31
  -7  -6  -1 768.846 145.496  39
  -7  -6   0 4268.51 296.211  39
  -7  -6   0 4458.06 276.298  31
  -7  -6   0 5350.51 367.152 122
  -7  -6   0 4572.93 328.066 123
  -7  -6   1 648.301 139.541  39
  -7  -6   1 585.666 119.672  31
  -7  -6   1 570.817 137.992 123
  -7  -6   1 941.461 178.665 121
  -7  -6   2 1675.68 194.595  39
  -7  -6   2 1913.38 239.414 121
  -7  -6   3 155.036 113.726 122
  -7  -6   3 22.2019 101.054 121
  -7  -6   4 192.148 106.531  39
  -7  -6   4 179.161 83.5293  32
  -7  -6   4-21.4051 111.863 122
  -7  -6   4 42.0883 109.977 121
  -7  -6   5 3267.46 239.509  39
  -7  -6   5 3168.66 226.498  32
  -7  -6   5 3750.31 289.564 121
  -7  -6   5 3007.48 275.941 122
  -7  -6   6 2603.23 205.880  39
  -7  -6   6 2718.91 244.143 121
  -7  -6   6 2739.69 207.150  32
  -7  -6   7 1325.07 166.589 121
  -7  -6   7 1318.66 140.558  32
  -7  -6   7 1538.68 153.210  39
  -7  -6   8 460.684 106.320 121
  -7  -6   8 454.715 90.8000  39
  -7  -6   8 418.199 86.5641  32
  -7  -6   9 1261.08 109.179  39
  -7  -6   9 1337.14 133.378 121
  -7  -6   9 1646.91 134.277  32
  -7  -6  10 124.035 52.6544  32
  -7  -5 -17 101.913 43.5571  88
  -7  -5 -17 88.6084 49.9159  76
  -7  -5 -16 717.101 83.1083   1
  -7  -5 -16 868.592 99.7039  90
  -7  -5 -16 699.158 100.485 126
  -7  -5 -15 203.722 79.2517 126
  -7  -5 -15 368.651 84.2232 154
  -7  -5 -15 174.685 63.7831   1
  -7  -5 -15 129.785 74.2702  90
  -7  -5 -15 132.714 75.9435  83
  -7  -5 -14 3851.92 225.261   1
  -7  -5 -14 3666.87 234.866 154
  -7  -5 -14 3098.42 213.681 155
  -7  -5 -14 3989.25 245.091  83
  -7  -5 -14 3467.00 230.685  90
  -7  -5 -14 3636.40 239.222 126
  -7  -5 -13 2741.97 204.578   1
  -7  -5 -13 2683.53 215.579 154
  -7  -5 -13 2778.34 212.663 155
  -7  -5 -13 2712.62 216.109  83
  -7  -5 -13 2561.90 213.572  90
  -7  -5 -13 2373.20 207.216 126
  -7  -5 -12 125.865 82.5953   1
  -7  -5 -12 257.332 105.886 154
  -7  -5 -12 123.049 80.4260 155
  -7  -5 -12 341.500 115.992 126
  -7  -5 -11 4076.99 265.448   1
  -7  -5 -11 3331.01 259.598 154
  -7  -5 -11 3784.38 269.019 155
  -7  -5 -11 3794.41 272.970 126
  -7  -5 -11 3796.47 271.911  83
  -7  -5 -11 3942.35 280.026  90
  -7  -5 -10 1980.91 204.805  90
  -7  -5 -10 2172.81 210.103  83
  -7  -5 -10 1903.70 190.828   1
  -7  -5  -9 1132.72 159.382 155
  -7  -5  -9 1072.53 152.499  83
  -7  -5  -9 1296.85 168.629  90
  -7  -5  -8 89.5892 85.1769 155
  -7  -5  -8-18.0871 92.8705  90
  -7  -5  -8 33.5428 87.6391  83
  -7  -5  -7 2799.98 246.236  90
  -7  -5  -7 3179.15 247.291  83
  -7  -5  -7 2954.61 237.641   1
  -7  -5  -7 2682.01 240.661 155
  -7  -5  -6 1058.71 159.974  90
  -7  -5  -6 1317.28 155.993   1
  -7  -5  -6 1329.89 160.417  83
  -7  -5  -5 1341.14 175.705  89
  -7  -5  -5 1523.69 168.024   1
  -7  -5  -5 1261.21 155.226  83
  -7  -5  -4 2418.54 206.137   1
  -7  -5  -4 1964.14 201.104  89
  -7  -5  -3 233.787 81.5002   1
  -7  -5  -3 134.265 84.6708  89
  -7  -5  -2 272.924 94.8550  89
  -7  -5  -1 3550.16 253.900  89
  -7  -5  -1 3882.60 256.640  31
  -7  -5  -1 3934.02 250.066  32
  -7  -5   0 182.671 101.828  39
  -7  -5   0-24.6584 117.221 121
  -7  -5   0 43.2751 68.5787  32
  -7  -5   0 86.7110 71.5111  31
  -7  -5   1 1432.36 184.483  39
  -7  -5   1 1226.99 204.374 121
  -7  -5   1 1282.58 146.363  31
  -7  -5   1 1064.77 147.531  32
  -7  -5   2 823.877 150.140  39
  -7  -5   2 943.125 193.846 121
  -7  -5   2 550.181 155.812 122
  -7  -5   2 825.621 176.706 123
  -7  -5   2 664.910 124.270  32
  -7  -5   3 1514.97 195.992  39
  -7  -5   3 1095.41 195.878 122
  -7  -5   3 1399.12 210.041 123
  -7  -5   3 1310.17 165.579  32
  -7  -5   4 628.029 133.611  39
  -7  -5   4 405.793 133.385 121
  -7  -5   4 784.737 178.310 123
  -7  -5   4 620.067 127.556  32
  -7  -5   5 532.107 141.836 121
  -7  -5   6-30.2398 76.2342  39
  -7  -5   6-30.3659 80.6930  32
  -7  -5   6 137.515 104.407 121
  -7  -5   6 66.5801 121.820 122
  -7  -5   7 946.542 156.484 121
  -7  -5   7 699.391 120.392  39
  -7  -5   7 988.317 138.963  32
  -7  -5   7 942.024 173.772 122
  -7  -5   8 105.163 79.8487 121
  -7  -5   8 34.3399 69.3681  39
  -7  -5   8 26.1390 73.9510  32
  -7  -5   9 1200.11 136.656  32
  -7  -5   9 1169.29 134.156 121
  -7  -5  10 3921.47 210.376  32
  -7  -5  11 612.168 85.7005  32
  -7  -4 -18 625.699 73.0978  76
  -7  -4 -17 823.974 96.3825 155
  -7  -4 -17 1073.07 113.620 154
  -7  -4 -17 764.815 95.0270 126
  -7  -4 -16 598.757 103.900 154
  -7  -4 -16 641.188 107.742 153
  -7  -4 -16 610.358 100.157 155
  -7  -4 -16 558.954 99.2491 126
  -7  -4 -16 420.505 82.9659  90
  -7  -4 -16 285.459 79.1759  83
  -7  -4 -15 289.241 99.3577 154
  -7  -4 -15 409.321 110.636 153
  -7  -4 -15 614.897 109.513 155
  -7  -4 -15 468.750 91.4250   1
  -7  -4 -15 273.759 89.7127 126
  -7  -4 -15 594.257 105.483  90
  -7  -4 -15 525.074 107.841  83
  -7  -4 -14 1269.80 156.151 155
  -7  -4 -14 1303.71 168.733 154
  -7  -4 -14 1106.76 159.103 153
  -7  -4 -14 1305.33 143.320   1
  -7  -4 -14 1294.47 153.975 126
  -7  -4 -14 915.616 135.932  90
  -7  -4 -14 1344.37 157.129  83
  -7  -4 -13 10525.1 415.343   1
  -7  -4 -13 8667.75 414.627 126
  -7  -4 -13 9527.50 403.712 130
  -7  -4 -13 9903.21 441.701 155
  -7  -4 -13 9298.63 436.383 154
  -7  -4 -13 9245.51 441.687 153
  -7  -4 -12 18113.7 598.501   1
  -7  -4 -12 17823.0 603.520 130
  -7  -4 -12 17850.9 637.042 155
  -7  -4 -12 18715.0 636.249  83
  -7  -4 -12 17827.3 626.645  90
  -7  -4 -11 6691.49 345.173   1
  -7  -4 -11 7274.61 379.890  83
  -7  -4 -11 7058.96 378.527  90
  -7  -4 -11 6278.73 383.031 153
  -7  -4 -11 7140.16 396.674 154
  -7  -4 -10 60.4717 101.648 153
  -7  -4 -10 116.055 95.7175 155
  -7  -4 -10 39.6252 99.9102 154
  -7  -4 -10 225.772 90.7666 130
  -7  -4 -10 73.5021 97.6765  90
  -7  -4 -10 124.200 95.8734  83
  -7  -4  -9 780.726 148.374 154
  -7  -4  -9 672.230 147.034 153
  -7  -4  -9 800.682 148.439 155
  -7  -4  -9 649.530 130.431   1
  -7  -4  -9 710.804 132.936 130
  -7  -4  -9 648.536 132.616  90
  -7  -4  -9 844.232 145.262  83
  -7  -4  -8 332.052 122.864 155
  -7  -4  -8 160.168 106.446 154
  -7  -4  -8 178.984 92.1082   1
  -7  -4  -8 215.474 104.581 130
  -7  -4  -8 132.607 110.330  89
  -7  -4  -8 137.339 95.7378  83
  -7  -4  -7 2072.32 196.520   1
  -7  -4  -7 1857.56 200.146 130
  -7  -4  -7 1671.28 188.167  83
  -7  -4  -7 1598.37 201.195  89
  -7  -4  -7 2194.02 224.840 155
  -7  -4  -6 2877.41 225.080   1
  -7  -4  -6 2497.74 229.066 130
  -7  -4  -6 2335.48 234.420  89
  -7  -4  -6 2385.99 207.818  83
  -7  -4  -6 2522.81 240.413 155
  -7  -4  -5 54.4417 86.2959  89
  -7  -4  -5 172.526 80.5632   1
  -7  -4  -5 209.292 90.6183  83
  -7  -4  -4 15960.4 554.630   1
  -7  -4  -4 15270.4 524.124  83
  -7  -4  -4 15262.9 576.521  89
  -7  -4  -3 31229.3 841.217   1
  -7  -4  -3 30998.2 883.151  89
  -7  -4  -2 7797.55 394.290  89
  -7  -4  -2 8028.88 460.221 123
  -7  -4  -1 2646.14 222.645  89
  -7  -4  -1 3232.47 298.206 123
  -7  -4   0 1852.38 181.460  89
  -7  -4   0 2611.74 271.407 123
  -7  -4   1 1190.19 200.851 123
  -7  -4   1 1661.94 217.247 121
  -7  -4   2 14897.1 572.375  39
  -7  -4   2 14632.4 633.332 121
  -7  -4   2 13679.9 528.127  32
  -7  -4   3 1777.97 197.365  39
  -7  -4   3 1613.60 216.141 121
  -7  -4   3 1870.34 254.888 122
  -7  -4   3 1509.57 179.719  32
  -7  -4   4 560.208 127.318  39
  -7  -4   4 492.969 141.088 121
  -7  -4   4 423.281 140.780 123
  -7  -4   4 381.419 152.263 122
  -7  -4   4 389.042 113.934  32
  -7  -4   5 5910.63 338.051  39
  -7  -4   5 5878.75 413.446 122
  -7  -4   5 7247.28 464.830 123
  -7  -4   5 7008.75 367.885  32
  -7  -4   6 980.594 167.847 121
  -7  -4   6 1356.85 217.182 123
  -7  -4   6 940.843 151.192  32
  -7  -4   7 8496.56 378.783  39
  -7  -4   7 7624.25 403.510 121
  -7  -4   7 8798.24 478.682 122
  -7  -4   8 675.352 124.729  32
  -7  -4   8 509.662 100.294  39
  -7  -4   8 521.321 112.983 121
  -7  -4   9 1322.56 155.545  32
  -7  -4   9 1127.13 126.418  33
  -7  -4  10 46.4255 56.9848  33
  -7  -4  10 23.0426 68.9174  32
  -7  -4  11 184.966 57.9528  33
  -7  -4  11 182.964 75.3780  32
  -7  -4  12 222.165 59.5008  32
  -7  -3 -18 368.539 74.5440 154
  -7  -3 -18 620.228 83.7936 155
  -7  -3 -17 146.035 66.4398 126
  -7  -3 -17 394.670 87.9495 153
  -7  -3 -17 411.919 90.6031 154
  -7  -3 -17 321.148 84.5166 155
  -7  -3 -17 334.856 76.1951  83
  -7  -3 -16 976.603 134.465 153
  -7  -3 -16 727.681 119.918 155
  -7  -3 -16 1068.65 137.925 154
  -7  -3 -16 977.898 125.014 126
  -7  -3 -16 880.662 117.889 130
  -7  -3 -16 911.776 105.250  53
  -7  -3 -16 800.774 101.503  90
  -7  -3 -16 1079.25 129.080  83
  -7  -3 -15 46.2632 77.7621 155
  -7  -3 -15 92.3985 79.0792 153
  -7  -3 -15 77.7283 87.9648 154
  -7  -3 -15 40.1028 71.0551 130
  -7  -3 -15 83.5029 72.7324 126
  -7  -3 -15 165.786 61.9898   1
  -7  -3 -15 81.2408 67.0037  51
  -7  -3 -15 43.8633 61.1367  53
  -7  -3 -15 75.0498 72.8330  90
  -7  -3 -15 41.7323 77.5496  83
  -7  -3 -14 15.3159 69.7071 130
  -7  -3 -14-24.9238 66.2324   1
  -7  -3 -14-60.2617 67.1820  53
  -7  -3 -14 104.940 79.6755  51
  -7  -3 -14 73.8319 79.7771  90
  -7  -3 -14 72.1328 74.0739 152
  -7  -3 -14 34.7203 85.8939 154
  -7  -3 -14 137.829 94.5690 155
  -7  -3 -14 34.4485 83.5666 153
  -7  -3 -13 3739.07 267.905 130
  -7  -3 -13 3448.90 225.358  53
  -7  -3 -13 4084.70 277.248  51
  -7  -3 -13 4412.13 263.487   1
  -7  -3 -13 4003.75 280.895  83
  -7  -3 -13 3877.12 290.633 153
  -7  -3 -13 3508.24 281.462 154
  -7  -3 -13 3985.31 286.986 155
  -7  -3 -13 3738.36 262.432 152
  -7  -3 -12 840.798 136.904 152
  -7  -3 -12 629.691 145.778 153
  -7  -3 -12 534.209 146.572 154
  -7  -3 -12 632.427 118.245   1
  -7  -3 -12 531.617 129.370  51
  -7  -3 -12 947.976 157.384  90
  -7  -3 -12 528.885 124.960  83
  -7  -3 -11 6777.94 395.683 155
  -7  -3 -11 6859.95 402.624 153
  -7  -3 -11 7138.51 402.578 154
  -7  -3 -11 6594.63 361.265 152
  -7  -3 -11 6809.27 380.425 130
  -7  -3 -11 6213.63 365.501  90
  -7  -3 -11 7070.49 377.361  83
  -7  -3 -10 5078.24 330.011 130
  -7  -3 -10 4959.87 302.947   1
  -7  -3 -10 4989.00 309.052  51
  -7  -3 -10 5411.51 346.699  89
  -7  -3 -10 5086.86 320.976 152
  -7  -3 -10 4751.73 334.609 154
  -7  -3 -10 5343.17 352.664 153
  -7  -3 -10 5036.84 337.143 155
  -7  -3  -9 134.183 91.1541 130
  -7  -3  -9 161.420 91.3625   1
  -7  -3  -9 178.488 93.1788  51
  -7  -3  -9 132.810 99.1704  89
  -7  -3  -9 205.476 112.812 154
  -7  -3  -9 184.155 112.340 153
  -7  -3  -9 81.4251 110.003 155
  -7  -3  -8 248.920 114.662 130
  -7  -3  -8 418.048 109.348   1
  -7  -3  -8 155.880 87.0599  51
  -7  -3  -8 452.935 137.145  89
  -7  -3  -8 509.214 138.457 154
  -7  -3  -8 588.334 147.413 153
  -7  -3  -8 383.145 126.927 155
  -7  -3  -7 457.477 133.818 155
  -7  -3  -7 482.096 132.300 154
  -7  -3  -7 438.080 119.890 130
  -7  -3  -7 397.657 114.584   1
  -7  -3  -7 118.577 80.2481  51
  -7  -3  -7 539.213 135.114  89
  -7  -3  -7 279.344 113.764  70
  -7  -3  -6 6137.21 377.794 154
  -7  -3  -6 7388.63 405.360 155
  -7  -3  -6 7176.84 391.800 130
  -7  -3  -6 6337.77 341.334   1
  -7  -3  -6 6106.31 319.061  51
  -7  -3  -6 6329.51 362.346  89
  -7  -3  -6 6745.35 367.744  70
  -7  -3  -5 966.907 164.100 155
  -7  -3  -5 642.765 135.425 130
  -7  -3  -5 951.872 161.194  89
  -7  -3  -5 794.872 147.353  70
  -7  -3  -5 847.576 133.542   1
  -7  -3  -4 3214.68 262.990 130
  -7  -3  -4 3009.60 247.232  89
  -7  -3  -4 3159.06 250.028  70
  -7  -3  -4 3304.92 240.017   1
  -7  -3  -3 1602.07 185.649  89
  -7  -3  -3 1547.33 176.728  70
  -7  -3  -3 1726.80 175.517   1
  -7  -3  -2 673.734 131.179  89
  -7  -3  -1 707.895 128.280  89
  -7  -3   0 2164.76 255.818 123
  -7  -3   0 1941.26 192.042  89
  -7  -3   1 6939.66 329.657  10
  -7  -3   1 7700.34 474.576 123
  -7  -3   1 6682.48 345.589  89
  -7  -3   2 138.920 67.1328  10
  -7  -3   2 29.7966 72.2934  89
  -7  -3   2 158.626 111.828 123
  -7  -3   2 21.9048 90.1863 121
  -7  -3   3 5327.46 361.208 121
  -7  -3   3 5519.55 410.157 123
  -7  -3   3 5929.50 338.377  39
  -7  -3   4 1473.33 196.931 121
  -7  -3   4 1254.49 214.583 122
  -7  -3   4 1169.64 157.656  39
  -7  -3   5 80.3280 88.2113  39
  -7  -3   5 135.215 131.221 123
  -7  -3   5 222.834 104.036 121
  -7  -3   5 24.7426 110.042 122
  -7  -3   5 245.833 109.121  32
  -7  -3   6 393.025 104.025  39
  -7  -3   6 612.079 141.183  32
  -7  -3   6 479.780 145.586 122
  -7  -3   6 716.007 166.954 123
  -7  -3   7 943.202 134.692  33
  -7  -3   7 1229.54 166.482  32
  -7  -3   7 917.104 188.942 123
  -7  -3   8 880.439 169.533 122
  -7  -3   9 3544.23 234.015  33
  -7  -3   9 3907.10 257.899  32
  -7  -3  10 4035.89 247.514  32
  -7  -3  10 4038.87 238.044  33
  -7  -3  10 4298.62 231.158   5
  -7  -3  11 41.2002 65.5380  32
  -7  -3  11 9.90567 62.2914  33
  -7  -3  11-17.1868 55.3109   5
  -7  -3  12 77.7094 54.9133  33
  -7  -3  12 104.525 57.0617  32
  -7  -2 -18-14.8318 42.5717 130
  -7  -2 -18-8.92787 54.1005 155
  -7  -2 -18-44.1966 61.8502 154
  -7  -2 -18 18.2127 39.5167  83
  -7  -2 -17 30.5772 58.5100  51
  -7  -2 -17 25.8745 48.7989  53
  -7  -2 -17 10.4087 56.2337 130
  -7  -2 -17-93.4001 81.6918 154
  -7  -2 -17 23.5146 66.5222 155
  -7  -2 -17 65.5295 60.8783 153
  -7  -2 -17-19.1299 59.4284  83
  -7  -2 -16 86.2049 72.6873  51
  -7  -2 -16-83.4115 64.7818  53
  -7  -2 -16 25.9760 54.9347 130
  -7  -2 -16 175.168 78.4485 153
  -7  -2 -16 14.2578 78.2622 155
  -7  -2 -16 85.0813 76.6103 154
  -7  -2 -16 85.9458 69.4688  83
  -7  -2 -15 555.065 127.082 154
  -7  -2 -15 781.796 130.827 152
  -7  -2 -15 641.722 128.321 153
  -7  -2 -15 655.602 137.137 155
  -7  -2 -15 521.243 97.3206  53
  -7  -2 -15 647.125 114.601  51
  -7  -2 -15 653.768 126.404 130
  -7  -2 -15 562.029 100.933  90
  -7  -2 -15 505.530 114.253  83
  -7  -2 -14 17.0039 85.7379 130
  -7  -2 -14 64.2861 63.6202  53
  -7  -2 -14 30.8411 70.1883  51
  -7  -2 -14 43.2273 68.5011  90
  -7  -2 -14 208.954 99.9631 153
  -7  -2 -14 18.1150 93.0159 155
  -7  -2 -14 18.0625 89.3729 154
  -7  -2 -14 100.610 87.6252 152
  -7  -2 -13 306.672 113.456 152
  -7  -2 -13 66.4387 83.7667 125
  -7  -2 -13 245.605 85.8248   1
  -7  -2 -13 67.2095 72.6450  53
  -7  -2 -13 32.6138 82.2405  51
  -7  -2 -13 194.700 89.0788  90
  -7  -2 -13 33.6190 89.3574  67
  -7  -2 -12 9238.43 468.215 153
  -7  -2 -12 10469.9 479.889 152
  -7  -2 -12 11089.7 513.798 155
  -7  -2 -12 10872.7 508.662 154
  -7  -2 -12 10367.9 485.143 130
  -7  -2 -12 10363.7 411.985  53
  -7  -2 -12 10914.2 473.619  90
  -7  -2 -12 10685.1 462.554  67
  -7  -2 -11 20748.5 735.445 154
  -7  -2 -11 20681.3 733.157 155
  -7  -2 -11 20436.0 710.772 152
  -7  -2 -11 20521.5 723.720 153
  -7  -2 -11 21756.4 737.238 130
  -7  -2 -11 21876.4 667.774   1
  -7  -2 -11 20505.5 674.560  51
  -7  -2 -11 20577.0 696.013  89
  -7  -2 -11 19557.7 663.100  70
  -7  -2 -11 19116.4 662.621  67
  -7  -2 -10 1472.76 191.954 152
  -7  -2 -10 1365.59 196.777 155
  -7  -2 -10 1137.36 189.368 154
  -7  -2 -10 1289.61 188.679 153
  -7  -2 -10 1738.28 204.389 130
  -7  -2 -10 1393.36 165.342   1
  -7  -2 -10 1378.80 176.976  50
  -7  -2 -10 1258.00 162.738  51
  -7  -2 -10 1042.69 163.916  89
  -7  -2 -10 1341.98 171.194  67
  -7  -2 -10 1206.93 162.664  70
  -7  -2  -9 1272.48 183.874 155
  -7  -2  -9 1581.77 196.516 153
  -7  -2  -9 1444.21 178.651 152
  -7  -2  -9 1518.67 195.366 154
  -7  -2  -9 1476.95 197.805 130
  -7  -2  -9 1685.02 177.272   1
  -7  -2  -9 975.021 148.001  51
  -7  -2  -9 1570.45 184.492  50
  -7  -2  -9 1364.72 194.958  89
  -7  -2  -9 1599.99 180.863  67
  -7  -2  -9 1309.10 177.414  70
  -7  -2  -8 3134.23 257.961 152
  -7  -2  -8 3375.08 282.194 154
  -7  -2  -8 3336.00 277.808 153
  -7  -2  -8 3555.65 288.823 155
  -7  -2  -8 3124.19 263.314 130
  -7  -2  -8 2590.24 218.323   1
  -7  -2  -8 2811.38 238.181  50
  -7  -2  -8 2958.80 226.217  51
  -7  -2  -8 3027.82 259.444  89
  -7  -2  -8 3222.67 256.999  70
  -7  -2  -7 5593.25 356.820 154
  -7  -2  -7 5549.95 358.152 155
  -7  -2  -7 5217.23 339.882 130
  -7  -2  -7 5422.62 308.379   1
  -7  -2  -7 5249.76 297.543  51
  -7  -2  -7 5197.37 316.385  50
  -7  -2  -7 5460.21 338.333  89
  -7  -2  -7 5787.39 307.225  67
  -7  -2  -7 5359.75 326.902  70
  -7  -2  -6 2449.30 245.044 154
  -7  -2  -6 2489.07 249.449 155
  -7  -2  -6 3259.80 268.534 130
  -7  -2  -6 2771.70 222.732   1
  -7  -2  -6 2732.76 225.605  50
  -7  -2  -6 2556.64 199.715  51
  -7  -2  -6 2501.53 231.385  89
  -7  -2  -6 2320.43 222.503  70
  -7  -2  -5 5103.10 332.759 155
  -7  -2  -5 5112.17 297.431   1
  -7  -2  -5 5321.08 324.623  89
  -7  -2  -5 4684.83 303.325  70
  -7  -2  -5 5512.26 351.832 130
  -7  -2  -4 12948.4 542.077 155
  -7  -2  -4 12986.0 494.208 156
  -7  -2  -4 12897.4 520.857  89
  -7  -2  -4 12772.7 502.708  70
  -7  -2  -4 12528.8 537.601 130
  -7  -2  -3 12576.9 484.804 156
  -7  -2  -3 12411.6 507.628  89
  -7  -2  -3 12330.2 486.500  70
  -7  -2  -3 11989.6 529.057 130
  -7  -2  -2 139.025 82.1195 156
  -7  -2  -2 230.285 94.2347  70
  -7  -2  -2 33.6094 81.5525  89
  -7  -2  -1 7702.64 376.387 156
  -7  -2  -1 8147.20 389.732  89
  -7  -2  -1 7033.06 351.584  70
  -7  -2   0 65.2681 80.7726  89
  -7  -2   0 274.333 89.7452  70
  -7  -2   0 164.390 77.5511  10
  -7  -2   1 963.801 143.449  89
  -7  -2   1 777.805 119.740  70
  -7  -2   1 782.565 122.110  10
  -7  -2   2 18039.2 567.852  10
  -7  -2   2 17909.2 600.003  89
  -7  -2   2 17214.6 683.453 124
  -7  -2   2 16072.0 718.661 123
  -7  -2   2 18380.4 664.161 121
  -7  -2   3 7837.23 379.411  39
  -7  -2   3 7522.05 338.000  10
  -7  -2   3 7695.21 363.257  89
  -7  -2   3 7456.79 474.630 123
  -7  -2   3 7368.39 404.765 121
  -7  -2   3 7146.58 439.122 124
  -7  -2   4 2425.78 286.467 123
  -7  -2   4 3135.59 235.106  39
  -7  -2   5 207.412 90.9337  39
  -7  -2   5 23.6940 107.850 122
  -7  -2   5 74.0321 71.8540  33
  -7  -2   6 4067.59 325.637 122
  -7  -2   6 3132.14 312.286 123
  -7  -2   6 3762.17 278.482  32
  -7  -2   6 3088.60 234.759  33
  -7  -2   7 2378.13 251.483 122
  -7  -2   7 1695.86 240.539 123
  -7  -2   7 2271.96 200.726  33
  -7  -2   7 2225.80 219.655  32
  -7  -2   8 264.808 110.128 122
  -7  -2   9 327.998 109.357  32
  -7  -2   9 361.567 99.3826  33
  -7  -2  10 4154.47 251.457  32
  -7  -2  10 4489.81 267.482  33
  -7  -2  10 4824.93 258.792   5
  -7  -2  11 1317.09 142.253  33
  -7  -2  11 1431.60 138.727  32
  -7  -2  11 1519.96 137.391   5
  -7  -2  12-9.47413 65.0051  33
  -7  -2  12 41.1647 51.7732   5
  -7  -2  13 667.913 83.9802  33
  -7  -2  13 743.694 76.2071   5
  -7  -1 -18 591.355 84.8909  51
  -7  -1 -18 587.019 86.6538 130
  -7  -1 -18 546.127 88.8632 154
  -7  -1 -18 702.522 96.1201 155
  -7  -1 -18 498.527 68.9141  83
  -7  -1 -17 20.5767 60.7383  51
  -7  -1 -17 71.8463 47.7474  53
  -7  -1 -17 215.942 78.7671 130
  -7  -1 -17 35.3154 65.6299 155
  -7  -1 -17 57.2146 67.5514 154
  -7  -1 -17 179.581 68.4650 153
  -7  -1 -17 56.5112 59.9426  83
  -7  -1 -16-38.4286 52.7341  52
  -7  -1 -16 12.4058 69.1518  51
  -7  -1 -16 10.7828 54.3671  53
  -7  -1 -16 13.8903 66.0293 130
  -7  -1 -16-56.5713 73.9020 152
  -7  -1 -16-27.9356 79.0292 154
  -7  -1 -16 14.2867 66.4840 155
  -7  -1 -16 37.8527 62.4285 153
  -7  -1 -16-24.4879 73.2374  83
  -7  -1 -15 395.801 101.863  51
  -7  -1 -15 449.430 112.439 130
  -7  -1 -15 344.754 106.994 155
  -7  -1 -15 354.365 104.983 154
  -7  -1 -15 296.267 95.4948 153
  -7  -1 -15 309.860 100.226 152
  -7  -1 -15 280.412 100.387  67
  -7  -1 -15 318.493 95.4240  83
  -7  -1 -14 1267.34 157.749  51
  -7  -1 -14 1298.78 175.412 130
  -7  -1 -14 1226.02 160.305 153
  -7  -1 -14 1158.47 170.533 154
  -7  -1 -14 1323.10 174.276 155
  -7  -1 -14 1082.20 155.763 152
  -7  -1 -14 1220.24 160.040  67
  -7  -1 -13-38.5861 91.7148 152
  -7  -1 -13 148.372 90.4936  50
  -7  -1 -13 81.5383 82.2260  51
  -7  -1 -13 30.6947 64.9165  90
  -7  -1 -13 67.4886 94.0501  67
  -7  -1 -12 8015.03 403.988  50
  -7  -1 -12 8494.79 438.287 130
  -7  -1 -12 8188.00 432.762 154
  -7  -1 -12 8304.83 440.559 155
  -7  -1 -12 8519.67 428.218 153
  -7  -1 -12 8337.91 439.573 152
  -7  -1 -12 8059.67 399.586  67
  -7  -1 -12 8757.71 403.155  70
  -7  -1 -11 2221.79 230.619 155
  -7  -1 -11 2648.23 240.626 153
  -7  -1 -11 2496.34 244.044 154
  -7  -1 -11 2499.00 240.575 152
  -7  -1 -11 2233.20 209.420  51
  -7  -1 -11 2299.06 234.050 130
  -7  -1 -11 2338.34 221.618  89
  -7  -1 -11 2388.03 217.981  67
  -7  -1 -11 2217.38 212.655  70
  -7  -1 -10 5498.03 351.015 153
  -7  -1 -10 5484.73 359.473 155
  -7  -1 -10 5773.32 367.577 152
  -7  -1 -10 5779.02 364.261 154
  -7  -1 -10 5362.91 331.252  50
  -7  -1 -10 5949.93 329.244  51
  -7  -1 -10 5966.34 369.950 130
  -7  -1 -10 5737.45 342.671  89
  -7  -1 -10 5372.13 330.679  70
  -7  -1 -10 5646.27 328.077  67
  -7  -1  -9 4767.75 322.958 153
  -7  -1  -9 4514.71 324.542 154
  -7  -1  -9 5316.87 344.099 152
  -7  -1  -9 5349.70 349.944 155
  -7  -1  -9 5148.88 304.951  51
  -7  -1  -9 5263.61 323.563  50
  -7  -1  -9 5783.82 365.847 130
  -7  -1  -9 4774.60 317.974  89
  -7  -1  -9 4935.20 299.315  67
  -7  -1  -9 4683.65 307.815  70
  -7  -1  -8 12697.1 532.398 153
  -7  -1  -8 11324.8 515.317 154
  -7  -1  -8 11470.1 523.535 152
  -7  -1  -8 11592.9 524.795 155
  -7  -1  -8 11013.4 476.636  50
  -7  -1  -8 11718.6 462.355  51
  -7  -1  -8 12537.0 542.173 130
  -7  -1  -8 12212.9 513.699  89
  -7  -1  -8 11806.7 498.247  70
  -7  -1  -7 4767.38 328.546 155
  -7  -1  -7 4707.04 323.002 154
  -7  -1  -7 5222.86 289.896  51
  -7  -1  -7 5316.95 313.070  50
  -7  -1  -7 5097.09 341.997 130
  -7  -1  -7 5167.28 324.238  89
  -7  -1  -7 5072.20 322.592  70
  -7  -1  -7 5334.80 295.814  67
  -7  -1  -6 10237.3 472.722 154
  -7  -1  -6 10323.8 476.893 155
  -7  -1  -6 9645.06 388.875  51
  -7  -1  -6 9402.85 413.060  50
  -7  -1  -6 9735.44 473.205 130
  -7  -1  -6 9014.34 410.199 138
  -7  -1  -6 8692.69 431.558  89
  -7  -1  -6 9534.05 435.556  70
  -7  -1  -5 3291.33 270.426 155
  -7  -1  -5 2959.13 225.904  50
  -7  -1  -5 3090.37 259.388 130
  -7  -1  -5 3250.77 237.642 138
  -7  -1  -5 3415.99 263.189  89
  -7  -1  -5 3198.83 248.309  70
  -7  -1  -4 6207.16 357.118 155
  -7  -1  -4 5657.10 328.985 156
  -7  -1  -4 5205.05 289.807  50
  -7  -1  -4 5455.67 304.748 138
  -7  -1  -4 4772.72 330.063 130
  -7  -1  -4 5408.94 327.148  89
  -7  -1  -4 5383.27 313.484  70
  -7  -1  -3 83.0939 82.2374 156
  -7  -1  -3 121.535 69.3503  50
  -7  -1  -3 51.0671 80.9304  89
  -7  -1  -3 15.7148 80.7000  70
  -7  -1  -3 113.101 108.219 130
  -7  -1  -3 166.069 87.9068 138
  -7  -1  -2 2119.14 209.255 156
  -7  -1  -2 1946.39 185.969 138
  -7  -1  -2 2155.31 201.636  70
  -7  -1  -1 9029.54 388.082  10
  -7  -1  -1 8731.29 416.519 156
  -7  -1  -1 8726.21 389.649  70
  -7  -1  -1 9552.49 414.671 138
  -7  -1   0 1172.29 182.417 124
  -7  -1   0 1358.48 170.635 156
  -7  -1   0 1421.97 157.407  10
  -7  -1   0 1472.17 173.394  85
  -7  -1   0 1234.48 152.748  70
  -7  -1   1 11287.7 439.927  10
  -7  -1   1 11560.2 438.900  70
  -7  -1   1 11888.0 480.917  85
  -7  -1   1 10651.6 538.051 124
  -7  -1   2 5037.00 305.334  85
  -7  -1   2 5496.81 293.753  10
  -7  -1   2 4543.47 354.366 124
  -7  -1   3 3057.57 220.520  10
  -7  -1   3 3373.11 323.804 123
  -7  -1   3 3577.64 315.140 124
  -7  -1   3 3343.16 252.079  85
  -7  -1   3 2874.34 218.035  33
  -7  -1   4 2004.05 175.873   8
  -7  -1   4 1911.20 189.141  85
  -7  -1   4 2194.47 192.342  33
  -7  -1   5 2690.47 199.160   8
  -7  -1   5 2803.98 268.788 122
  -7  -1   5 2796.77 224.264  33
  -7  -1   5 2023.14 189.268  85
  -7  -1   6 676.501 128.392  33
  -7  -1   6 601.119 146.226 122
  -7  -1   6 862.251 182.820 123
  -7  -1   7 358.644 111.902  33
  -7  -1   7 337.791 108.760  32
  -7  -1   7 61.0994 96.8717 122
  -7  -1   7 121.411 126.928 123
  -7  -1   8 2256.83 210.291  33
  -7  -1   8 2041.63 235.427 123
  -7  -1   9 390.934 100.522  32
  -7  -1  10 866.568 135.469  33
  -7  -1  10 1368.13 147.175  32
  -7  -1  11 454.663 88.6320  32
  -7  -1  11 501.468 111.143  33
  -7  -1  11 670.049 103.128   5
  -7  -1  12 676.595 100.573  33
  -7  -1  12 697.172 96.8484   5
  -7  -1  13 2777.49 167.447  33
  -7  -1  13 3266.54 164.858   5
  -7   0 -18 4646.44 208.179 155
  -7   0 -18 4762.61 221.298 130
  -7   0 -17 462.812 87.7890  51
  -7   0 -17 438.430 80.9534  53
  -7   0 -17 236.336 84.1057 130
  -7   0 -17 457.199 91.3263 155
  -7   0 -17 309.733 79.0030 154
  -7   0 -17 464.597 85.3601  83
  -7   0 -16 2806.28 201.641  51
  -7   0 -16 2819.46 213.141 130
  -7   0 -16 2713.55 201.220 154
  -7   0 -16 2443.72 174.951 153
  -7   0 -16 2564.33 201.540 155
  -7   0 -16 2352.80 201.855 152
  -7   0 -16 3056.23 203.001  83
  -7   0 -16 2884.08 205.588  67
  -7   0 -15 26.5558 70.5727  50
  -7   0 -15-13.7776 73.2283  51
  -7   0 -15 95.4913 87.3623 130
  -7   0 -15 82.6621 80.2134 152
  -7   0 -15 44.4685 68.9831 154
  -7   0 -15 15.4026 74.7320 155
  -7   0 -15 89.5865 66.8795 153
  -7   0 -15 72.0926 80.3744  67
  -7   0 -14 1133.04 160.464 155
  -7   0 -14 805.538 148.306 152
  -7   0 -14 1012.68 150.982 154
  -7   0 -14 1175.47 148.223 153
  -7   0 -14 914.540 129.668  98
  -7   0 -14 940.269 139.617  51
  -7   0 -14 796.940 126.385  50
  -7   0 -14 839.294 140.773  67
  -7   0 -13 531.462 118.282  51
  -7   0 -13 668.089 126.771  50
  -7   0 -13 603.239 126.227  67
  -7   0 -13 499.891 109.853 153
  -7   0 -13 373.300 130.970 152
  -7   0 -12 102.325 82.7429  50
  -7   0 -12 58.3672 103.404 155
  -7   0 -12 143.860 109.227 152
  -7   0 -12-18.9031 84.0571 154
  -7   0 -12 17.2238 74.7442  67
  -7   0 -12 15.7978 65.0390  70
  -7   0 -11 1549.73 193.419 154
  -7   0 -11 1773.44 208.048 155
  -7   0 -11 1748.31 188.701 153
  -7   0 -11 1642.04 206.905 152
  -7   0 -11 1591.42 204.498 130
  -7   0 -11 1536.75 178.249  89
  -7   0 -11 1526.39 183.067  70
  -7   0 -11 1760.09 188.227  67
  -7   0 -10 292.498 127.027 154
  -7   0 -10 360.486 128.594 152
  -7   0 -10 267.613 98.0570 153
  -7   0 -10 340.929 133.503 155
  -7   0 -10 175.129 96.2591  50
  -7   0 -10 225.901 111.062 130
  -7   0 -10 433.283 111.665  89
  -7   0 -10 484.778 122.407  70
  -7   0 -10 373.056 104.185  67
  -7   0  -9 8626.84 453.132 152
  -7   0  -9 7264.91 385.721 153
  -7   0  -9 8228.60 423.566 154
  -7   0  -9 8603.14 438.454 155
  -7   0  -9 9128.76 456.519 130
  -7   0  -9 7707.27 396.764  50
  -7   0  -9 8163.69 409.665  89
  -7   0  -9 7647.50 382.931  67
  -7   0  -9 7580.98 394.930  70
  -7   0  -8 16649.1 645.631 155
  -7   0  -8 17823.7 648.170 154
  -7   0  -8 18959.1 692.167 152
  -7   0  -8 17378.2 658.647 130
  -7   0  -8 18031.8 623.760  50
  -7   0  -8 18654.1 657.257 104
  -7   0  -8 16836.8 621.345  89
  -7   0  -8 17714.3 624.549  70
  -7   0  -8 18062.9 637.225  66
  -7   0  -7 7817.30 408.557 154
  -7   0  -7 8807.06 449.050 152
  -7   0  -7 8644.71 432.543 155
  -7   0  -7 7814.19 426.180 130
  -7   0  -7 8205.98 391.574  50
  -7   0  -7 8244.52 408.248 104
  -7   0  -7 7759.62 400.822  89
  -7   0  -7 8165.01 405.714  66
  -7   0  -6 2072.06 208.100 154
  -7   0  -6 2304.67 221.209 155
  -7   0  -6 1686.72 181.452  50
  -7   0  -6 2191.33 225.671 130
  -7   0  -6 2000.44 205.702  89
  -7   0  -6 1973.37 200.235  66
  -7   0  -5 6568.57 372.329 155
  -7   0  -5 6701.22 364.493 138
  -7   0  -5 7437.09 401.005 130
  -7   0  -5 6418.74 334.619  50
  -7   0  -5 7009.07 371.683  89
  -7   0  -5 6945.99 362.608  66
  -7   0  -4 4337.78 307.376 130
  -7   0  -4 4825.63 303.246 138
  -7   0  -4 4445.17 266.700  10
  -7   0  -4 4232.58 263.516  50
  -7   0  -4 4081.35 296.029 155
  -7   0  -4 4290.27 279.764  66
  -7   0  -3 1593.87 195.732 156
  -7   0  -3 1514.41 195.862 130
  -7   0  -3 1152.75 159.618 138
  -7   0  -3 1267.84 154.966  10
  -7   0  -3 1806.04 170.268  50
  -7   0  -3 1470.33 176.244  85
  -7   0  -3 1378.63 163.880  66
  -7   0  -2 18123.9 615.914 138
  -7   0  -2 16634.0 562.351  10
  -7   0  -2 16534.4 529.294  50
  -7   0  -2 16805.3 601.127  85
  -7   0  -2 18006.1 628.668 156
  -7   0  -1 1097.57 144.102  10
  -7   0  -1 860.975 151.709 156
  -7   0  -1 1329.83 172.781  85
  -7   0  -1 1139.06 161.705 138
  -7   0   0 6647.76 335.077 129
  -7   0   0 6818.17 370.341 138
  -7   0   0 7236.42 388.485 156
  -7   0   0 7105.89 371.175  85
  -7   0   0 6061.27 324.649  70
  -7   0   0 7090.49 340.409  10
  -7   0   1 16342.5 617.202 156
  -7   0   1 17114.6 565.906  10
  -7   0   1 17893.7 615.132  85
  -7   0   1 15862.1 541.666  70
  -7   0   2 5513.15 327.870  85
  -7   0   2 5799.57 404.922 124
  -7   0   2 5620.10 303.849  10
  -7   0   3 28903.9 834.963  85
  -7   0   3 28755.7 980.310 124
  -7   0   3 28736.8 787.632  10
  -7   0   3 27737.6 769.574   8
  -7   0   4 29617.4 847.908  85
  -7   0   4 29311.7 991.882 123
  -7   0   4 30450.3 805.228   8
  -7   0   5 1063.35 150.757  85
  -7   0   5 1319.59 170.274  33
  -7   0   5 1001.79 132.502   8
  -7   0   6 500.434 144.600 123
  -7   0   6 605.982 115.069  85
  -7   0   6 422.153 114.943  33
  -7   0   6 415.043 96.1419   8
  -7   0   7 84.8997 85.6140  33
  -7   0   7-22.5318 92.7595 123
  -7   0   8 533.561 126.479  33
  -7   0   8 227.910 102.657 123
  -7   0   9 134.854 81.7453  32
  -7   0  10 1507.44 146.670  32
  -7   0  10 1352.47 159.390  33
  -7   0  11 2009.43 176.976  33
  -7   0  11 1885.44 159.646   5
  -7   0  12 2107.81 169.117  33
  -7   0  12 2238.47 158.344   5
  -7   0  13 316.499 76.8291  33
  -7   0  13 165.567 56.5091   5
  -7   1 -18 2317.56 144.965 130
  -7   1 -17 2464.18 161.432  51
  -7   1 -17 2612.64 178.437 130
  -7   1 -17 2448.25 145.229  83
  -7   1 -17 2153.69 147.121 155
  -7   1 -16-9.85123 64.8360 154
  -7   1 -16 76.1546 60.6465 155
  -7   1 -16 121.853 66.1009  50
  -7   1 -16 44.2868 67.9498  51
  -7   1 -16 25.3042 81.4377 130
  -7   1 -15 175.271 76.9786  50
  -7   1 -15 350.289 93.4830  51
  -7   1 -15 252.329 88.9116 130
  -7   1 -15 283.652 87.2507 154
  -7   1 -15 371.721 93.9033 155
  -7   1 -15 283.564 106.014 152
  -7   1 -15 518.102 105.117  67
  -7   1 -14 609.073 116.634 155
  -7   1 -14 564.735 128.415 152
  -7   1 -14 343.693 96.6291 154
  -7   1 -14 431.628 102.925  50
  -7   1 -14 567.213 124.617 130
  -7   1 -14 800.945 127.446  98
  -7   1 -14 532.363 117.440  67
  -7   1 -13 1486.47 175.480  50
  -7   1 -13 1321.85 190.675 152
  -7   1 -13 1239.73 161.411 155
  -7   1 -13 1253.70 160.600 154
  -7   1 -13 1242.52 163.074  67
  -7   1 -12 385.036 129.092 152
  -7   1 -12 553.430 127.246  50
  -7   1 -12 417.686 120.684 104
  -7   1 -12 409.212 118.514  99
  -7   1 -12 432.471 110.305  70
  -7   1 -12 319.259 109.548  66
  -7   1 -12 290.232 100.956  67
  -7   1 -11 4657.45 333.596 152
  -7   1 -11 5085.01 324.932 155
  -7   1 -11 5375.37 323.032 154
  -7   1 -11 4813.99 330.501 130
  -7   1 -11 4517.07 298.699  50
  -7   1 -11 5146.50 342.565 104
  -7   1 -11 5154.51 328.998  99
  -7   1 -11 5039.88 313.652  67
  -7   1 -11 4755.54 301.481  70
  -7   1 -11 4778.76 308.861  66
  -7   1 -10 9152.22 470.233 152
  -7   1 -10 8980.13 429.185 154
  -7   1 -10 9006.07 442.071 155
  -7   1 -10 9059.69 457.200 130
  -7   1 -10 7948.09 400.293  54
  -7   1 -10 8846.48 455.929 104
  -7   1 -10 8519.94 400.005  89
  -7   1 -10 8985.28 434.984  99
  -7   1 -10 8305.58 422.873  66
  -7   1 -10 9662.45 435.937  70
  -7   1  -9 1166.67 162.370 154
  -7   1  -9 1280.60 168.308 155
  -7   1  -9 1067.67 177.814 152
  -7   1  -9 786.928 155.064 130
  -7   1  -9 1242.08 165.421  50
  -7   1  -9 1129.15 176.958 104
  -7   1  -9 1215.64 167.217  99
  -7   1  -9 829.806 139.462  89
  -7   1  -9 985.358 135.693  10
  -7   1  -8 100.136 77.3060  10
  -7   1  -8 105.935 114.479 152
  -7   1  -8 167.561 88.5217 155
  -7   1  -8 194.892 101.724 154
  -7   1  -8 139.747 98.7928 130
  -7   1  -8 88.1493 92.1411  54
  -7   1  -8 154.364 89.6423  50
  -7   1  -8 57.4338 98.3152 104
  -7   1  -8 102.010 87.3145  99
  -7   1  -8 52.1041 77.2507  89
  -7   1  -8 164.507 101.904  66
  -7   1  -7 15637.6 540.782  10
  -7   1  -7 16242.0 602.553 155
  -7   1  -7 15488.6 579.818 154
  -7   1  -7 16317.5 618.799 130
  -7   1  -7 16352.2 594.438  54
  -7   1  -7 15474.9 567.735  50
  -7   1  -7 15903.1 600.731 104
  -7   1  -7 15581.8 583.785  89
  -7   1  -7 14949.1 583.515  66
  -7   1  -6 451.571 103.259  10
  -7   1  -6 483.879 119.527 155
  -7   1  -6 751.149 149.756 130
  -7   1  -6 741.331 138.216  54
  -7   1  -6 320.122 107.945  50
  -7   1  -6 848.341 138.797 104
  -7   1  -6 545.598 129.220  89
  -7   1  -6 494.003 121.357  66
  -7   1  -5 15375.2 575.195 155
  -7   1  -5 15652.3 599.927 130
  -7   1  -5 15425.3 585.961 138
  -7   1  -5 16129.4 574.503  54
  -7   1  -5 15080.5 542.159  50
  -7   1  -5 14857.6 550.473 104
  -7   1  -5 14896.8 525.916  10
  -7   1  -5 14901.9 566.044  66
  -7   1  -4 19598.5 669.101 138
  -7   1  -4 18377.8 655.031 130
  -7   1  -4 17949.0 590.056  10
  -7   1  -4 18104.0 627.870  54
  -7   1  -4 17861.6 587.521  50
  -7   1  -4 18687.3 644.487  85
  -7   1  -4 19083.4 638.504  66
  -7   1  -3 11823.3 509.813 156
  -7   1  -3 12087.1 511.010 130
  -7   1  -3 12263.2 510.664 138
  -7   1  -3 11505.4 470.237 129
  -7   1  -3 11441.7 451.076  10
  -7   1  -3 10913.6 432.782  50
  -7   1  -3 11842.7 481.752  54
  -7   1  -3 11717.9 493.046  85
  -7   1  -3 12231.2 495.541  84
  -7   1  -3 11556.3 472.425  66
  -7   1  -2 5295.06 336.411 156
  -7   1  -2 5049.99 325.891 138
  -7   1  -2 4686.25 291.369 129
  -7   1  -2 5328.45 299.324  10
  -7   1  -2 5158.16 307.302  54
  -7   1  -2 5191.57 312.671  84
  -7   1  -2 5156.95 323.076  85
  -7   1  -2 4820.77 289.783  66
  -7   1  -1 3330.32 263.944 138
  -7   1  -1 2878.42 232.094 129
  -7   1  -1 2744.79 229.622 151
  -7   1  -1 3338.68 270.359 156
  -7   1  -1 3048.51 228.392  10
  -7   1  -1 3094.13 246.066  84
  -7   1  -1 3271.61 260.908  85
  -7   1  -1 3401.22 240.121  66
  -7   1   0 325.541 105.599  10
  -7   1   0 298.404 118.747 138
  -7   1   0 296.500 95.9974 129
  -7   1   0 402.780 109.325  84
  -7   1   0 285.167 113.487  85
  -7   1   0 308.611 101.010 151
  -7   1   0 57.3425 103.355 156
  -7   1   1 53460.6 1222.86  10
  -7   1   1 51953.7 1249.45 129
  -7   1   1 52525.7 1244.45 151
  -7   1   1 52443.5 1311.03 156
  -7   1   1 52851.5 1251.20  84
  -7   1   1 53599.5 1287.35  85
  -7   1   2 1566.55 164.540   8
  -7   1   2 1470.85 173.479 151
  -7   1   2 1802.43 196.379  85
  -7   1   2 1615.08 180.859  84
  -7   1   3 36339.3 999.494  85
  -7   1   3 36184.4 962.355  84
  -7   1   3 38087.6 949.152   8
  -7   1   4 6069.19 349.478  85
  -7   1   4 6047.43 325.367  84
  -7   1   4 5804.58 396.435 123
  -7   1   4 6123.99 321.421   8
  -7   1   5 9411.76 443.861  85
  -7   1   5 9815.50 412.168   8
  -7   1   6 3807.89 309.117 123
  -7   1   6 4070.90 277.625  85
  -7   1   7 311.828 100.519  85
  -7   1   7 451.568 122.825  33
  -7   1   8 425.529 84.4572   7
  -7   1   8 286.230 103.494  33
  -7   1   9 3843.15 232.683  32
  -7   1  10 256.991 105.584  33
  -7   1  11 265.627 76.1651   5
  -7   1  11-12.4035 67.0328  33
  -7   1  12 199.009 62.4078   5
  -7   1  12 213.802 78.4784  33
  -7   1  13 824.785 82.5570   5
  -7   1  13 812.220 95.7744  33
  -7   2 -17-15.4953 48.7212 130
  -7   2 -16 720.078 103.899 130
  -7   2 -16 839.583 107.377  51
  -7   2 -16 649.464 91.2462  50
  -7   2 -15 1157.52 138.878 130
  -7   2 -15 1190.53 146.470 152
  -7   2 -15 1192.60 141.556  67
  -7   2 -15 1529.47 145.726  50
  -7   2 -14 2216.75 194.684 130
  -7   2 -14 2137.45 189.020  50
  -7   2 -14 2444.44 217.154 152
  -7   2 -14 2701.86 211.265  67
  -7   2 -13 3277.30 248.299 130
  -7   2 -13 3505.05 247.769  50
  -7   2 -13 4160.94 294.404 104
  -7   2 -13 4344.79 291.173 152
  -7   2 -13 3659.87 255.286  67
  -7   2 -13 4115.96 263.634  66
  -7   2 -12 229.888 98.4629 152
  -7   2 -12 263.657 114.498 130
  -7   2 -12 172.893 105.539 104
  -7   2 -12 338.836 114.066  50
  -7   2 -12 377.906 119.792  99
  -7   2 -12 214.413 96.1258  67
  -7   2 -12 421.799 108.010  66
  -7   2 -11 221.427 110.517 152
  -7   2 -11 195.667 102.563  54
  -7   2 -11 50.8463 93.0609  50
  -7   2 -11 219.443 106.051 104
  -7   2 -11 18.4647 93.1276  99
  -7   2 -11 104.447 86.1602  66
  -7   2 -11 289.266 98.6495  70
  -7   2 -10 10038.6 481.871 152
  -7   2 -10 9308.05 450.797 130
  -7   2 -10 8383.30 413.977  50
  -7   2 -10 8709.70 418.222  54
  -7   2 -10 8484.21 445.255 104
  -7   2 -10 9499.96 451.324  99
  -7   2 -10 9271.75 442.502  66
  -7   2  -9 3449.57 284.352 152
  -7   2  -9 3171.97 246.926 155
  -7   2  -9 3596.40 281.967 130
  -7   2  -9 2787.12 244.559  54
  -7   2  -9 3559.42 285.901 104
  -7   2  -9 3119.14 256.335  99
  -7   2  -9 2944.16 252.103  66
  -7   2  -8 33.6806 76.6529 155
  -7   2  -8 114.965 96.6149 130
  -7   2  -8 73.0577 93.7857  49
  -7   2  -8 39.3176 91.4899 104
  -7   2  -8 16.4992 69.7936  89
  -7   2  -8 122.312 86.4600  99
  -7   2  -8 134.332 76.0130  10
  -7   2  -7 8689.09 375.630  10
  -7   2  -7 8338.00 398.304 155
  -7   2  -7 8511.33 428.936 130
  -7   2  -7 7902.83 412.688  49
  -7   2  -7 8477.49 429.990 104
  -7   2  -7 8028.84 398.032  89
  -7   2  -7 8212.91 425.864 100
  -7   2  -7 8459.29 418.408  68
  -7   2  -6 12657.0 528.161  66
  -7   2  -6 13036.6 536.033 130
  -7   2  -6 12858.0 531.321  49
  -7   2  -6 12691.9 524.997  54
  -7   2  -6 13035.7 532.311 104
  -7   2  -6 12192.4 510.601  89
  -7   2  -6 12425.4 522.881 100
  -7   2  -6 13570.4 488.451  10
  -7   2  -5 5120.44 341.541 138
  -7   2  -5 5780.99 346.963 130
  -7   2  -5 5715.33 308.850  10
  -7   2  -5 5023.30 321.332  49
  -7   2  -5 5185.09 326.565  54
  -7   2  -5 6120.92 343.888  85
  -7   2  -5 6119.71 350.335  84
  -7   2  -5 5218.73 325.910  66
  -7   2  -4 1620.54 201.361 156
  -7   2  -4 1441.29 193.635 138
  -7   2  -4 1581.06 194.383 130
  -7   2  -4 1793.27 177.839  10
  -7   2  -4 1876.92 201.290  54
  -7   2  -4 1681.28 191.179  84
  -7   2  -4 1763.63 198.872  85
  -7   2  -4 1717.97 190.869  66
  -7   2  -3 4999.97 335.773 156
  -7   2  -3 4571.06 303.733 130
  -7   2  -3 5046.96 330.799 138
  -7   2  -3 5450.88 302.135  10
  -7   2  -3 5484.88 322.509  54
  -7   2  -3 5284.61 290.600  50
  -7   2  -3 5068.82 322.056  84
  -7   2  -3 4977.83 322.392  85
  -7   2  -3 4858.94 312.863  68
  -7   2  -3 5562.16 321.763  66
  -7   2  -2 116.916 105.287 156
  -7   2  -2 178.145 97.7977 129
  -7   2  -2 116.722 103.404 138
  -7   2  -2 120.150 79.8374  10
  -7   2  -2 280.666 108.665  54
  -7   2  -2-18.2440 83.0496  85
  -7   2  -2 35.6197 99.2881  84
  -7   2  -2 35.3013 87.3463  68
  -7   2  -2 209.195 98.7685  66
  -7   2  -1 98.0504 105.964 156
  -7   2  -1 53.8051 96.9167 151
  -7   2  -1 234.883 124.561 138
  -7   2  -1 107.601 92.1020 129
  -7   2  -1 197.427 95.5224  10
  -7   2  -1 127.997 79.1882  54
  -7   2  -1 55.3299 96.3950  85
  -7   2  -1 266.422 106.260  84
  -7   2  -1 122.529 72.8359  66
  -7   2   0 14001.7 558.814 129
  -7   2   0 15367.5 599.960 138
  -7   2   0 14430.0 520.574   8
  -7   2   0 15058.3 536.214  10
  -7   2   0 13020.6 507.682  54
  -7   2   0 15038.7 569.292  84
  -7   2   0 15523.0 585.995  85
  -7   2   0 14493.4 591.282 156
  -7   2   0 14175.7 562.719 151
  -7   2   1 1945.81 184.003   8
  -7   2   1 1676.18 192.262 129
  -7   2   1 1803.84 200.233  85
  -7   2   1 2101.38 210.867  84
  -7   2   1 1881.85 222.590 156
  -7   2   1 1832.29 205.135 151
  -7   2   2 1871.48 188.592   8
  -7   2   2 1930.56 213.457 129
  -7   2   2 1844.24 198.770  84
  -7   2   2 1889.16 207.155  85
  -7   2   2 2051.94 213.238 151
  -7   2   3 2170.28 227.922  85
  -7   2   3 2052.22 201.018  84
  -7   2   3 1867.27 201.399 151
  -7   2   3 1905.05 184.983   8
  -7   2   4 16514.8 566.547   8
  -7   2   4 16826.0 621.951  85
  -7   2   4 16122.6 577.913  84
  -7   2   5 530.977 113.370  84
  -7   2   5 510.244 122.782  85
  -7   2   6 5651.36 334.112  85
  -7   2   7 948.784 125.582   7
  -7   2   7 1023.98 150.416  85
  -7   2   8 35.5572 61.9374   7
  -7   2   8-100.981 81.6238  85
  -7   2   9 3071.67 235.124  33
  -7   2  10-53.4924 83.0900  33
  -7   2  10 92.8222 62.4985   5
  -7   2  11 1771.32 158.595  33
  -7   2  11 1252.32 118.983   5
  -7   2  12 343.500 83.4472  33
  -7   2  12 430.880 67.0345   5
  -7   2  13 337.097 65.8198  33
  -7   3 -16 253.159 66.6995  51
  -7   3 -15 1034.62 112.567  50
  -7   3 -15 1013.75 112.497 130
  -7   3 -14 220.166 79.5472  50
  -7   3 -14 138.983 64.8346  66
  -7   3 -14 111.159 72.9439  67
  -7   3 -14 194.269 74.4278 130
  -7   3 -13 349.221 101.009  50
  -7   3 -13 252.001 86.3973 130
  -7   3 -13 237.815 94.1031  67
  -7   3 -13 91.7068 75.2811  66
  -7   3 -12 267.911 111.023 104
  -7   3 -12 134.233 84.4549  50
  -7   3 -12 124.662 82.9214  54
  -7   3 -12 309.644 92.7850 130
  -7   3 -12 169.361 72.6976  70
  -7   3 -12 405.905 103.205  66
  -7   3 -11 63.4816 72.2771 130
  -7   3 -11 295.272 92.9930  54
  -7   3 -11 170.545 110.354 104
  -7   3 -11 174.986 97.5743  99
  -7   3 -11 198.317 93.5417  66
  -7   3 -10-16.6466 75.7638 130
  -7   3 -10-51.1716 79.3772  49
  -7   3 -10-16.7731 86.1222  54
  -7   3 -10 53.7210 93.5716  99
  -7   3 -10-97.7941 105.669 100
  -7   3 -10 17.5997 85.3882  66
  -7   3 -10-19.6437 104.402 104
  -7   3  -9 6934.82 378.283  54
  -7   3  -9 7473.93 390.363  49
  -7   3  -9 7224.50 408.664 104
  -7   3  -9 6742.39 374.398  99
  -7   3  -9 7470.16 411.648 100
  -7   3  -9 7199.59 390.660  66
  -7   3  -8 189.901 88.7100 130
  -7   3  -8 201.857 112.670  49
  -7   3  -8 379.718 119.050  54
  -7   3  -8 177.651 99.5851 104
  -7   3  -8 295.701 122.532 100
  -7   3  -8 143.257 95.2360  68
  -7   3  -8 260.725 105.428  66
  -7   3  -7 17.1760 81.6562 130
  -7   3  -7 73.1038 88.6758  54
  -7   3  -7 111.141 96.7988  49
  -7   3  -7 57.8540 87.7767 104
  -7   3  -7 111.977 80.6631  89
  -7   3  -7 77.2646 95.5778 100
  -7   3  -7 128.499 95.9289  68
  -7   3  -7 18.7308 89.0464  66
  -7   3  -6 6907.01 379.172  68
  -7   3  -6 7504.46 410.677 138
  -7   3  -6 6787.04 362.155 130
  -7   3  -6 7029.43 385.156  49
  -7   3  -6 6706.97 376.381 104
  -7   3  -6 6086.81 362.144 100
  -7   3  -6 6854.14 371.029  84
  -7   3  -6 6057.03 344.810  89
  -7   3  -6 6491.76 316.309   8
  -7   3  -5 7004.05 405.536 156
  -7   3  -5 7184.22 408.701 138
  -7   3  -5 8015.30 390.829 130
  -7   3  -5 7624.16 349.785   8
  -7   3  -5 8276.13 413.937  49
  -7   3  -5 8086.60 407.204  84
  -7   3  -5 7515.01 387.984  85
  -7   3  -5 7125.78 386.132 100
  -7   3  -5 7588.56 401.541  68
  -7   3  -4 970.706 161.876 156
  -7   3  -4 1453.69 193.825 138
  -7   3  -4 1125.95 143.568   8
  -7   3  -4 1284.29 175.605  49
  -7   3  -4 1109.63 160.224  85
  -7   3  -4 1178.97 166.782  84
  -7   3  -4 1168.90 165.048  68
  -7   3  -3 7471.92 411.802 156
  -7   3  -3 8214.20 434.352 138
  -7   3  -3 7883.11 366.078   8
  -7   3  -3 8243.30 409.325  49
  -7   3  -3 8520.38 424.927  84
  -7   3  -3 8525.23 424.363  85
  -7   3  -3 8268.18 416.974  68
  -7   3  -2 57.8530 99.0163 151
  -7   3  -2 19.8742 103.851 156
  -7   3  -2 95.9432 101.983 129
  -7   3  -2 20.2114 109.194 138
  -7   3  -2 14.8464 69.0892   8
  -7   3  -2-34.1919 79.5577  49
  -7   3  -2-18.7050 94.3111  85
  -7   3  -2 37.0858 103.361  84
  -7   3  -2 109.030 93.3031  68
  -7   3  -1 2945.18 260.974 129
  -7   3  -1 3427.55 280.046 138
  -7   3  -1 3235.05 273.143 156
  -7   3  -1 3393.42 268.647 151
  -7   3  -1 3334.46 239.560   8
  -7   3  -1 2891.94 247.805  84
  -7   3  -1 3363.37 269.984  85
  -7   3  -1 2972.90 245.162  68
  -7   3   0 465.746 114.380 139
  -7   3   0 590.619 138.540 138
  -7   3   0 425.816 124.809 129
  -7   3   0 441.702 135.185 156
  -7   3   0 675.537 144.055 151
  -7   3   0 366.915 105.169   8
  -7   3   0 664.319 142.324  84
  -7   3   0 384.588 122.588  85
  -7   3   0 467.281 121.334  68
  -7   3   1 11722.6 471.652   8
  -7   3   1 12032.9 483.167 139
  -7   3   1 11753.5 520.714 129
  -7   3   1 12053.5 510.246  84
  -7   3   1 10815.3 498.964  85
  -7   3   1 11209.5 520.475 156
  -7   3   1 11752.2 519.967 151
  -7   3   2 1268.42 154.466   8
  -7   3   2 1311.31 163.520 139
  -7   3   2 1059.80 171.589 129
  -7   3   2 1161.77 177.466  85
  -7   3   2 1595.74 188.523  84
  -7   3   2 1626.62 200.814 151
  -7   3   3 250.389 115.251  85
  -7   3   3 382.774 110.751  84
  -7   3   3 135.383 104.535 151
  -7   3   3 107.929 83.3585   8
  -7   3   4 1004.33 158.791  85
  -7   3   4 798.761 141.461  84
  -7   3   5 586.227 117.664   8
  -7   3   5 527.470 114.060  84
  -7   3   5 789.600 141.754  85
  -7   3   6 4018.73 254.845   7
  -7   3   6 4095.12 284.088  85
  -7   3   7 2474.40 193.214   7
  -7   3   8 4069.89 232.255   7
  -7   3   8 3457.75 241.069  85
  -7   3   9 230.851 66.0867   5
  -7   3   9 498.223 83.9104   7
  -7   3   9 341.052 93.7738  33
  -7   3   9 468.632 92.5298  85
  -7   3  10 235.588 87.0767  33
  -7   3  10 114.064 50.6354   5
  -7   3  11 3008.95 186.069  33
  -7   3  11 2340.43 132.160   5
  -7   3  12 591.617 80.3639  33
  -7   4 -15 14.3886 46.8291 156
  -7   4 -15 8.43178 51.7453 138
  -7   4 -14 2315.97 163.415  50
  -7   4 -13 916.323 115.992  66
  -7   4 -13 1034.42 127.214  50
  -7   4 -12 2686.25 186.136  70
  -7   4 -12 3091.21 217.247  66
  -7   4 -12 3152.04 217.081  50
  -7   4 -12 3056.55 208.564  54
  -7   4 -11 44.3740 79.9418  66
  -7   4 -11 278.992 96.6895  54
  -7   4 -10 2142.71 215.122 104
  -7   4 -10 1760.44 190.803  66
  -7   4 -10 1823.98 183.983  49
  -7   4 -10 1544.78 171.910  54
  -7   4  -9 242.097 105.422 104
  -7   4  -9 231.904 107.875  54
  -7   4  -9 302.812 111.961  49
  -7   4  -9 128.812 87.0551  68
  -7   4  -9 222.582 112.730  66
  -7   4  -8-56.7906 84.1767 138
  -7   4  -8 70.2489 102.248  49
  -7   4  -8-34.6365 82.3260  54
  -7   4  -8 18.8278 87.6173 104
  -7   4  -8-18.8195 94.8888 100
  -7   4  -8-154.447 101.289  68
  -7   4  -8 53.3447 100.608  66
  -7   4  -7 426.418 129.225 138
  -7   4  -7 784.593 145.267 104
  -7   4  -7 738.611 144.404  49
  -7   4  -7 497.570 133.842  54
  -7   4  -7 580.079 136.147 100
  -7   4  -7 500.431 131.214  68
  -7   4  -7 380.667 123.425  66
  -7   4  -6 18.7670 92.8570 156
  -7   4  -6 109.357 93.5849 104
  -7   4  -6 17.3150 87.3053  84
  -7   4  -6-54.9036 90.5525 100
  -7   4  -6 127.426 102.999  66
  -7   4  -6 54.8985 100.449  68
  -7   4  -6 72.0468 92.4841  54
  -7   4  -6 72.9294 84.8482  49
  -7   4  -5 303.164 116.486 156
  -7   4  -5 522.394 128.631  54
  -7   4  -5 473.486 132.416  49
  -7   4  -5 376.694 113.013  84
  -7   4  -5 393.004 105.625  85
  -7   4  -5 462.238 128.311  68
  -7   4  -5 685.475 149.711  66
  -7   4  -4 12575.6 534.454 156
  -7   4  -4 13409.4 536.841  49
  -7   4  -4 12784.2 524.592  54
  -7   4  -4 13519.2 562.929 138
  -7   4  -4 12430.6 522.701  84
  -7   4  -4 12684.7 513.337  85
  -7   4  -4 13262.7 530.730  66
  -7   4  -4 12454.1 529.058  68
  -7   4  -3 18447.1 669.573 156
  -7   4  -3 17789.3 674.849 138
  -7   4  -3 19138.6 680.752 129
  -7   4  -3 19408.6 654.248  54
  -7   4  -3 19200.7 655.250  49
  -7   4  -3 19163.4 669.820  84
  -7   4  -3 18560.6 651.983  85
  -7   4  -3 18096.0 635.155  66
  -7   4  -3 18825.4 665.467  68
  -7   4  -2 948.486 165.580 151
  -7   4  -2 906.441 160.551 156
  -7   4  -2 886.888 165.444 138
  -7   4  -2 924.465 156.901 129
  -7   4  -2 884.641 133.550   8
  -7   4  -2 1169.05 157.502  49
  -7   4  -2 1093.39 154.670  54
  -7   4  -2 941.892 153.803  85
  -7   4  -2 824.276 150.602  84
  -7   4  -2 927.013 159.402  68
  -7   4  -2 735.304 134.389  66
  -7   4  -1 236.961 105.044 151
  -7   4  -1 116.067 99.4255 156
  -7   4  -1 256.687 102.178  54
  -7   4  -1 403.261 107.397  49
  -7   4  -1 221.914 115.897 138
  -7   4  -1 433.018 132.395 129
  -7   4  -1 243.242 114.914  84
  -7   4  -1 546.434 135.668  85
  -7   4  -1 265.733 107.445  68
  -7   4   0 4101.39 302.317 156
  -7   4   0 4176.72 305.820 151
  -7   4   0 4326.18 270.141  54
  -7   4   0 4043.50 299.400  85
  -7   4   0 4301.29 301.434  84
  -7   4   0 4104.12 285.949 139
  -7   4   0 3975.60 302.520 129
  -7   4   0 4406.11 294.043  68
  -7   4   1 2770.77 257.152 129
  -7   4   1 3026.10 248.622 139
  -7   4   1 3711.30 288.267 151
  -7   4   1 4188.50 287.988  84
  -7   4   1 3597.58 279.948  85
  -7   4   2 3344.70 273.274 129
  -7   4   2 2925.43 259.724 151
  -7   4   2 3479.39 269.436  84
  -7   4   2 3310.23 274.261  85
  -7   4   3 15841.4 591.945  84
  -7   4   3 16338.1 612.075  85
  -7   4   3 16334.8 560.590   8
  -7   4   4 5445.95 319.582  84
  -7   4   4 5051.24 324.729  85
  -7   4   4 4891.75 304.123 139
  -7   4   5 1801.90 175.081   7
  -7   4   6 2604.03 225.113  85
  -7   4   6 2904.93 208.895  84
  -7   4   6 3066.37 215.017   7
  -7   4   7 1062.34 145.456  85
  -7   4   7 959.473 126.378   7
  -7   4   8 204.900 87.0983  85
  -7   4   8 353.861 82.7832   7
  -7   4   9 124.887 69.2360  85
  -7   4   9 17.2955 56.2948   7
  -7   4   9 22.9347 72.1159  33
  -7   4  10 322.579 85.0283  33
  -7   4  11 101.035 56.9119  33
  -7   5 -13 289.572 72.5507 138
  -7   5 -12 211.745 73.9345  50
  -7   5 -12 166.066 77.5300 138
  -7   5 -12 288.868 74.9059 156
  -7   5 -12 203.413 68.4464  66
  -7   5 -12 161.022 55.5582  70
  -7   5 -11 91.0500 62.4758  54
  -7   5 -11 12.7884 70.1993 138
  -7   5 -11 21.8679 61.8676 156
  -7   5 -11 48.2524 66.2183  66
  -7   5 -10 743.579 115.810  54
  -7   5 -10 717.744 123.489  49
  -7   5 -10 611.539 115.121 138
  -7   5 -10 661.155 112.102 156
  -7   5 -10 639.080 121.391  66
  -7   5  -9 1463.52 164.807  54
  -7   5  -9 1720.15 176.120  49
  -7   5  -9 1723.07 180.202 138
  -7   5  -9 1465.77 161.396 156
  -7   5  -9 1491.62 159.656  68
  -7   5  -9 1566.54 173.834  66
  -7   5  -8 170.683 87.8566  49
  -7   5  -8 107.149 96.3164  54
  -7   5  -8 211.889 92.2810 138
  -7   5  -8 351.687 97.5374 156
  -7   5  -8 141.046 91.3026  66
  -7   5  -8 319.673 101.320  68
  -7   5  -7 271.943 101.809  54
  -7   5  -7 129.609 87.5559  49
  -7   5  -7 85.0231 84.1635 138
  -7   5  -7 169.247 83.1541 156
  -7   5  -7 48.4608 84.4379  68
  -7   5  -7 211.037 97.1267  66
  -7   5  -6 508.840 126.797  54
  -7   5  -6 664.178 130.266  49
  -7   5  -6 561.457 130.027 138
  -7   5  -6 765.484 132.576 156
  -7   5  -6 553.724 129.602  68
  -7   5  -6 676.761 127.505  66
  -7   5  -5 381.077 120.449  54
  -7   5  -5 368.329 111.524  49
  -7   5  -5 376.677 114.278 138
  -7   5  -5 294.674 107.894 156
  -7   5  -5 360.224 111.806  68
  -7   5  -5 445.589 119.975  66
  -7   5  -4 7541.41 381.067 156
  -7   5  -4 7850.56 407.220 138
  -7   5  -4 7889.66 389.039  54
  -7   5  -4 8128.95 395.589  49
  -7   5  -4 8463.41 405.257  84
  -7   5  -4 7614.96 396.082  68
  -7   5  -4 7007.89 369.015  66
  -7   5  -3 1706.42 194.023 156
  -7   5  -3 2096.72 220.341 138
  -7   5  -3 2235.01 181.955   8
  -7   5  -3 1821.43 192.875  49
  -7   5  -3 2160.37 206.040  54
  -7   5  -3 2319.85 216.891  84
  -7   5  -3 2371.84 222.151  68
  -7   5  -3 2191.07 203.879  66
  -7   5  -2 11870.5 491.432 156
  -7   5  -2 11709.7 506.714 138
  -7   5  -2 11597.9 435.734   8
  -7   5  -2 12895.0 516.533  84
  -7   5  -2 12914.6 508.012  85
  -7   5  -2 10893.3 473.465  68
  -7   5  -2 11264.8 455.176  66
  -7   5  -2 11668.2 470.795  54
  -7   5  -2 12230.9 481.880  49
  -7   5  -1 909.626 144.518 128
  -7   5  -1 1075.83 162.320 139
  -7   5  -1 1373.24 171.130  85
  -7   5  -1 1331.32 171.292  84
  -7   5  -1 1024.87 146.161  68
  -7   5  -1 790.596 131.989  54
  -7   5  -1 1014.24 142.137  49
  -7   5   0 173.592 87.9871  68
  -7   5   0 70.3219 88.6616  84
  -7   5   0 52.8233 81.9613  85
  -7   5   0 153.917 96.7811 139
  -7   5   0 176.579 90.8457 128
  -7   5   1 2036.34 222.809 129
  -7   5   1 2011.34 202.085 139
  -7   5   1 1988.96 191.279 128
  -7   5   1 2118.26 215.692 151
  -7   5   1 2127.42 185.282   7
  -7   5   1 2571.69 225.403  84
  -7   5   1 2095.41 212.017  85
  -7   5   1 2426.24 203.643  68
  -7   5   2 2627.76 203.633   7
  -7   5   2 2695.05 242.194 151
  -7   5   2 2431.89 232.202 129
  -7   5   2 2646.34 218.140 128
  -7   5   2 2557.78 222.266 139
  -7   5   3 6325.24 343.218 139
  -7   5   3 6339.24 335.067 128
  -7   5   3 7029.26 328.883   7
  -7   5   4 628.100 114.555   7
  -7   5   4 774.347 139.590  85
  -7   5   4 778.778 129.604  84
  -7   5   5 181.388 78.7479   7
  -7   5   5 198.076 77.9763  84
  -7   5   5 75.9890 75.2319  85
  -7   5   6 66.8792 66.6971   7
  -7   5   6 112.600 68.2558  84
  -7   5   6 209.706 94.9762  85
  -7   5   7 916.673 112.490   7
  -7   5   7 980.764 126.073  85
  -7   5   8-34.0526 57.2313   7
  -7   5   8 20.9135 63.3653  85
  -7   5   9 721.578 82.2524   7
  -7   5   9 627.786 86.6518  85
  -7   5   9 846.457 102.240  33
  -7   5  10 2431.71 142.750  33
  -7   6 -12 652.733 83.3437 129
  -7   6 -12 746.456 85.2914 151
  -7   6 -11 332.483 59.8613  70
  -7   6 -10 957.121 108.290 138
  -7   6  -9 304.740 84.9461  66
  -7   6  -9 285.852 86.7795  54
  -7   6  -9 250.623 79.9479 138
  -7   6  -8 1084.98 131.111  54
  -7   6  -8 929.884 127.637  49
  -7   6  -8 770.774 114.279 138
  -7   6  -8 977.133 131.617 151
  -7   6  -8 1084.18 129.442  68
  -7   6  -8 896.313 125.277  66
  -7   6  -7 39.0697 69.2147  49
  -7   6  -7-25.7192 74.8685  54
  -7   6  -7-64.7813 67.7014 138
  -7   6  -7-13.9411 82.2843 129
  -7   6  -7 83.6804 76.5539 151
  -7   6  -7-39.3065 78.3708  68
  -7   6  -7 51.8615 72.2705  66
  -7   6  -6 3815.85 243.504  54
  -7   6  -6 3790.53 245.350  49
  -7   6  -6 3703.43 244.324 138
  -7   6  -6 3517.47 247.116 129
  -7   6  -6 3756.51 255.065 151
  -7   6  -6 3473.31 234.186  66
  -7   6  -6 3987.36 255.952  68
  -7   6  -5 2619.86 220.850 151
  -7   6  -5 3153.41 224.327  54
  -7   6  -5 2977.22 221.209  49
  -7   6  -5 2720.26 220.863 129
  -7   6  -5 3236.73 230.845 138
  -7   6  -5 3069.93 219.036  84
  -7   6  -5 2911.25 216.140  66
  -7   6  -5 3444.62 237.402  68
  -7   6  -4 15.6418 85.8608 151
  -7   6  -4 13.7528 68.0488  49
  -7   6  -4 68.1800 76.0118  54
  -7   6  -4-14.5815 82.5043 138
  -7   6  -4 124.674 89.4646 129
  -7   6  -4 85.5322 69.1654  84
  -7   6  -4 66.6681 73.1916  66
  -7   6  -4 29.2744 85.2202  68
  -7   6  -3 222.717 96.4528 151
  -7   6  -3 174.092 93.4672 129
  -7   6  -3 153.345 88.0862 139
  -7   6  -3 114.215 84.3268 128
  -7   6  -3 349.253 97.5917  49
  -7   6  -3 213.500 83.9726  54
  -7   6  -3 192.865 84.0006  84
  -7   6  -3 167.007 78.9037  66
  -7   6  -3 293.414 94.4811  68
  -7   6  -2 3047.40 240.695 151
  -7   6  -2 3136.09 228.121 128
  -7   6  -2 3513.66 251.802 139
  -7   6  -2 2821.49 231.656 129
  -7   6  -2 2982.36 187.114   7
  -7   6  -2 3088.35 212.756  54
  -7   6  -2 2626.91 204.273  49
  -7   6  -2 2889.02 225.631  84
  -7   6  -2 3014.71 215.751  85
  -7   6  -2 3015.66 225.912  68
  -7   6  -1 1907.42 181.749 128
  -7   6  -1 1878.50 189.263 129
  -7   6  -1 1977.99 191.082 139
  -7   6  -1 2183.17 209.588 151
  -7   6  -1 1944.27 157.294   7
  -7   6  -1 2060.99 194.827  84
  -7   6  -1 2120.77 187.062  85
  -7   6  -1 1917.37 179.062  68
  -7   6   0 4007.66 268.563 139
  -7   6   0 3893.64 268.272 129
  -7   6   0 4207.15 260.774 128
  -7   6   0 4053.14 274.304 151
  -7   6   0 3940.38 224.856   7
  -7   6   0 4236.04 263.500  85
  -7   6   0 4514.52 280.734  84
  -7   6   0 3865.98 245.508  68
  -7   6   1 296.590 103.886 151
  -7   6   1 157.572 79.9051  85
  -7   6   1 160.163 88.2830  84
  -7   6   1 187.845 68.7203   7
  -7   6   1 218.141 85.7890 128
  -7   6   1 92.7313 84.8879 129
  -7   6   1 305.342 102.757 139
  -7   6   2 558.484 116.096  84
  -7   6   2 535.122 109.678  85
  -7   6   2 515.104 97.2942   7
  -7   6   2 562.454 111.007 128
  -7   6   2 683.502 116.775 139
  -7   6   3 353.535 104.968  84
  -7   6   3 543.594 111.298  85
  -7   6   3 404.929 88.5764   7
  -7   6   3 355.273 94.9061 139
  -7   6   4 334.717 83.0612   7
  -7   6   4 309.627 90.3708  84
  -7   6   4 231.168 93.3706  85
  -7   6   5 47.0071 59.8431   7
  -7   6   5 177.608 85.9935  85
  -7   6   5 134.417 68.0671  84
  -7   6   6 1139.77 110.783   7
  -7   6   6 921.144 104.682  84
  -7   6   6 1024.00 119.666  85
  -7   6   7 2289.32 142.919   7
  -7   6   7 2192.56 153.882  85
  -7   6   8 119.166 51.3725  85
  -7   6   8 60.8432 53.3112  33
  -7   7  -9 657.005 84.0821 129
  -7   7  -8 48.4478 50.7949 151
  -7   7  -8 143.290 62.8366 129
  -7   7  -7 1188.30 118.256 151
  -7   7  -7 1087.42 121.319 129
  -7   7  -6 838.651 109.165 151
  -7   7  -6 798.983 107.441 139
  -7   7  -6 1005.61 118.194 129
  -7   7  -5 258.992 82.5280 151
  -7   7  -5 274.036 87.7820 139
  -7   7  -5 141.442 73.2313 129
  -7   7  -5 256.376 72.9564 128
  -7   7  -4 754.110 101.078  84
  -7   7  -4 576.720 103.398 151
  -7   7  -4 534.200 102.744 139
  -7   7  -4 536.559 97.5652 128
  -7   7  -4 724.835 113.034 129
  -7   7  -3 359.467 83.5418  84
  -7   7  -3 360.834 89.1184 151
  -7   7  -3 394.589 91.6673 129
  -7   7  -3 429.263 101.480 139
  -7   7  -3 307.519 83.7897 128
  -7   7  -2 1128.56 129.089  84
  -7   7  -2 1218.24 140.151 151
  -7   7  -2 1156.42 127.597 128
  -7   7  -2 1576.30 155.434 139
  -7   7  -2 1524.70 156.117 129
  -7   7  -1 505.409 93.9975  84
  -7   7  -1 378.474 96.2613 151
  -7   7  -1 359.278 92.3036 139
  -7   7  -1 330.264 86.1418 128
  -7   7  -1 677.994 107.823 129
  -7   7   0 53.9086 53.7465  85
  -7   7   0 111.172 63.8224  84
  -7   7   0-6.69130 45.9154   7
  -7   7   0 45.3112 72.0803 139
  -7   7   0 114.569 67.7988 128
  -7   7   1 440.399 89.2280  84
  -7   7   1 439.891 81.4220  85
  -7   7   1 295.952 64.0207   7
  -7   7   1 380.933 92.2379 139
  -7   7   1 278.855 83.8766 128
  -7   7   2 355.272 76.6041  85
  -7   7   2 364.956 81.8640  84
  -7   7   2 305.277 68.3787   7
  -7   7   2 245.499 80.7908 139
  -7   7   3 71.8853 60.4288  85
  -7   7   3 120.249 61.5537  84
  -7   7   3 110.303 49.1832   7
  -7   7   4 104.230 57.7239  84
  -7   7   4 16.6188 53.5126  85
  -7   7   4 212.155 52.9626   7
  -7   7   5 1182.70 98.8134  84
  -7   7   5 1186.67 107.771  85
  -7   7   6 137.784 48.3343  85
  -7   8  -2 286.269 67.2732 139
  -7   8  -1 457.682 73.9377 139
  -7   8  -1 440.566 65.7393  84
  -7   8   0 1088.30 94.5157  84
  -7   8   1 138.399 49.1492  84
  -6 -10  -7 303.319 60.4402  31
  -6 -10  -6 880.194 93.8711  31
  -6 -10  -6 665.685 89.5097 127
  -6 -10  -5 308.572 66.5961  31
  -6 -10  -5 297.480 69.7836 127
  -6 -10  -4 412.151 76.5139  31
  -6 -10  -4 375.817 76.2249 127
  -6 -10  -3 175.685 65.0976  31
  -6 -10  -2 958.333 101.740  42
  -6 -10  -1 442.425 79.0128  42
  -6 -10   0 225.885 60.9834  42
  -6 -10   1 31.8458 48.6655  42
  -6  -9 -11 509.330 91.3510 127
  -6  -9 -11 514.838 75.0505  31
  -6  -9 -10 110.906 71.9006 127
  -6  -9 -10 60.2788 41.1184   1
  -6  -9 -10 69.5668 55.6353  31
  -6  -9  -9 756.711 97.2847  31
  -6  -9  -9 720.154 117.163 127
  -6  -9  -8 384.185 86.3658  31
  -6  -9  -8 669.328 118.332 127
  -6  -9  -7 4188.78 234.569  31
  -6  -9  -7 4354.59 259.088 127
  -6  -9  -6 6664.67 304.307  31
  -6  -9  -6 6800.84 326.049 127
  -6  -9  -5 1703.72 158.530  31
  -6  -9  -5 1706.19 170.905 127
  -6  -9  -4 806.387 116.923  31
  -6  -9  -4 827.474 125.533 127
  -6  -9  -3 167.632 82.1692  31
  -6  -9  -3 40.0943 76.7364 127
  -6  -9  -2 419.196 94.6088  31
  -6  -9  -2 400.784 106.619 127
  -6  -9  -2 336.674 96.2159 121
  -6  -9  -1 312.558 74.2637  39
  -6  -9  -1 354.686 87.5113  31
  -6  -9  -1 281.447 84.9422 127
  -6  -9  -1 327.437 97.4101 121
  -6  -9   0 368.814 83.4099  39
  -6  -9   0 356.646 92.9411  31
  -6  -9   0 489.800 103.300 121
  -6  -9   1 1957.65 155.704  39
  -6  -9   1 2272.92 193.231 121
  -6  -9   2 574.521 106.764 121
  -6  -9   2 358.224 81.0436  39
  -6  -9   2 364.211 81.7994  42
  -6  -9   3 4417.48 221.149  39
  -6  -9   3 4448.24 220.301  42
  -6  -9   3 4276.79 249.327 121
  -6  -9   4 4511.59 205.405  42
  -6  -9   4 4923.68 226.222  39
  -6  -9   4 5042.95 256.317 121
  -6  -9   5 936.401 97.5683  39
  -6  -9   5 1040.12 118.150 121
  -6  -9   6 267.529 58.9804  39
  -6  -8 -14 2435.72 144.313  88
  -6  -8 -13 595.709 85.1846   1
  -6  -8 -13 677.484 93.8618  88
  -6  -8 -12 2143.89 154.353   1
  -6  -8 -12 2525.76 174.303  88
  -6  -8 -11 1405.16 133.480   1
  -6  -8 -11 1425.75 142.535  88
  -6  -8 -10 699.162 109.157   1
  -6  -8 -10 672.621 108.649  90
  -6  -8  -9 4513.02 246.191   1
  -6  -8  -9 4560.77 264.891  90
  -6  -8  -8 177.084 77.7168   1
  -6  -8  -8 65.4657 76.2514  90
  -6  -8  -7 1366.86 140.127   1
  -6  -8  -7 1422.87 153.052  90
  -6  -8  -6 1860.84 163.664   1
  -6  -8  -6 2405.17 219.075 121
  -6  -8  -6 1868.75 200.845 127
  -6  -8  -5-17.5987 90.3616 127
  -6  -8  -5 71.3663 94.8237 121
  -6  -8  -4 500.569 127.265 121
  -6  -8  -4 105.252 96.3673 127
  -6  -8  -3 1043.84 134.651  39
  -6  -8  -3 900.437 151.924 127
  -6  -8  -3 798.161 151.643 121
  -6  -8  -2 329.636 95.3095  39
  -6  -8  -2 202.849 103.861 127
  -6  -8  -2 503.622 132.999 121
  -6  -8  -1 394.225 96.8156  39
  -6  -8  -1 430.081 128.815 121
  -6  -8   0 2247.95 198.000  39
  -6  -8   0 2185.38 198.912  31
  -6  -8   0 2411.70 238.031 121
  -6  -8   1 1399.86 162.855  31
  -6  -8   1 1184.62 177.464 121
  -6  -8   2 1189.01 149.657  39
  -6  -8   2 1091.00 142.831  31
  -6  -8   2 930.428 162.569 121
  -6  -8   3 1355.69 180.287 121
  -6  -8   3 1696.91 169.910  39
  -6  -8   4 3807.16 279.974 121
  -6  -8   4 3741.62 223.569  42
  -6  -8   4 3548.96 234.464  39
  -6  -8   5 682.652 117.101  39
  -6  -8   5 456.844 86.9373  32
  -6  -8   5 574.462 127.028 121
  -6  -8   6 215.937 79.1196  39
  -6  -8   6 73.1167 56.3296  32
  -6  -8   6 142.784 97.0025 121
  -6  -8   7 633.055 97.4369  39
  -6  -8   7 650.504 86.7118  32
  -6  -8   7 737.401 117.917 121
  -6  -8   8 860.317 100.324  39
  -6  -8   8 666.345 78.2817  32
  -6  -8   8 849.779 110.834 121
  -6  -7 -16 13.0624 49.0897  88
  -6  -7 -15 790.696 108.281 126
  -6  -7 -15 727.605 98.7493  88
  -6  -7 -15 574.747 79.7295   1
  -6  -7 -15 690.133 81.3807  76
  -6  -7 -14 112.324 83.9065 126
  -6  -7 -14 65.3921 63.4585  88
  -6  -7 -14 9.33678 54.3663   1
  -6  -7 -14 91.9794 58.5157  76
  -6  -7 -13 232.014 95.5309 126
  -6  -7 -13 285.464 86.1160  90
  -6  -7 -13 283.710 82.1311   1
  -6  -7 -13 289.426 73.8394  76
  -6  -7 -12-16.1829 91.5651 126
  -6  -7 -12 41.6825 78.6163  90
  -6  -7 -12 36.6652 60.4747   1
  -6  -7 -12 95.3532 58.1601  76
  -6  -7 -11 560.485 130.799 126
  -6  -7 -11 437.023 97.3584   1
  -6  -7 -11 602.058 120.710  90
  -6  -7 -10 796.576 126.367   1
  -6  -7 -10 777.105 154.942 126
  -6  -7  -9 441.164 127.797 126
  -6  -7  -9 389.648 105.034   1
  -6  -7  -9 557.580 126.506  90
  -6  -7  -8 1931.76 187.637   1
  -6  -7  -8 1932.42 201.200  90
  -6  -7  -7 628.263 117.409   1
  -6  -7  -7 770.009 139.916  90
  -6  -7  -6 2848.30 233.090  90
  -6  -7  -5 2415.77 206.776  90
  -6  -7  -5 2529.63 215.485  39
  -6  -7  -4 19962.5 645.802  39
  -6  -7  -4 20881.4 719.228 127
  -6  -7  -3 1143.91 153.989  39
  -6  -7  -3 607.808 149.210 127
  -6  -7  -2 4277.43 285.045  31
  -6  -7  -2 3391.72 256.196  39
  -6  -7  -1 1332.25 170.698  39
  -6  -7  -1 1290.64 163.914  31
  -6  -7  -1 1254.26 178.539 122
  -6  -7   0 795.679 136.113  31
  -6  -7   0 583.080 137.143 122
  -6  -7   1 860.838 141.753  31
  -6  -7   1 1057.98 159.518  39
  -6  -7   2 3208.56 250.514  39
  -6  -7   2 3864.50 263.629  31
  -6  -7   2 3275.00 302.250 121
  -6  -7   3 40.9238 99.2831 122
  -6  -7   3 159.357 114.790 121
  -6  -7   4 3625.69 238.915  32
  -6  -7   4 3758.15 297.874 122
  -6  -7   4 4110.88 324.059 121
  -6  -7   5 4881.33 295.273  39
  -6  -7   5 4231.39 249.013  42
  -6  -7   5 4742.44 342.297 121
  -6  -7   5 4317.37 261.981  32
  -6  -7   6 1124.06 176.941 121
  -6  -7   6 765.428 120.081  32
  -6  -7   6 858.096 133.840  39
  -6  -7   7 383.960 111.130 121
  -6  -7   7 210.440 81.1241  32
  -6  -7   7 263.120 100.606  39
  -6  -7   8 484.828 115.053 121
  -6  -7   8 473.126 88.6530  32
  -6  -7   8 433.822 101.186  39
  -6  -7   9 412.661 103.894 121
  -6  -7   9 513.543 91.3063  39
  -6  -7   9 370.637 86.2132  32
  -6  -7  10 2123.18 138.746  39
  -6  -7  10 2432.07 168.698 121
  -6  -7  10 2394.26 150.567  32
  -6  -6 -17 74.3574 55.0119 126
  -6  -6 -17 144.299 55.8352  88
  -6  -6 -17 240.623 56.8433  76
  -6  -6 -16 615.299 84.8599   1
  -6  -6 -16 445.636 97.7235 126
  -6  -6 -16 627.192 94.0754  88
  -6  -6 -16 615.381 89.4753  76
  -6  -6 -15 3596.18 203.840   1
  -6  -6 -15 3834.83 246.333 126
  -6  -6 -15 3321.08 213.817  90
  -6  -6 -15 3585.09 209.739  76
  -6  -6 -14 551.690 101.445   1
  -6  -6 -14 395.170 111.852 126
  -6  -6 -14 242.745 91.8325  90
  -6  -6 -14 497.577 100.257 153
  -6  -6 -13 915.544 130.113   1
  -6  -6 -13 966.374 157.778 126
  -6  -6 -13 911.011 142.736  90
  -6  -6 -13 738.936 120.755 153
  -6  -6 -12 3561.90 246.187   1
  -6  -6 -12 3875.12 290.958 126
  -6  -6 -12 3541.66 252.977 153
  -6  -6 -12 3543.84 243.418 154
  -6  -6 -11 720.804 123.450 154
  -6  -6 -11 904.200 144.943 153
  -6  -6 -11 958.602 156.501  90
  -6  -6 -11 867.284 138.366   1
  -6  -6 -11 902.084 150.158  83
  -6  -6 -10 2074.40 210.752  83
  -6  -6 -10 2367.27 225.558  90
  -6  -6  -9 4310.98 305.572  90
  -6  -6  -9 4299.89 299.774  83
  -6  -6  -9 4471.80 323.959 126
  -6  -6  -8 13979.2 553.106  83
  -6  -6  -8 14219.6 559.017  90
  -6  -6  -8 13851.5 584.039 126
  -6  -6  -8 15248.1 549.722   1
  -6  -6  -7 1009.78 169.288 126
  -6  -6  -7 866.027 150.310  90
  -6  -6  -7 1041.31 145.259   1
  -6  -6  -7 1023.06 154.309  83
  -6  -6  -6 39.7232 100.142 126
  -6  -6  -6 32.3181 73.5444  83
  -6  -6  -6-17.1734 88.1773  90
  -6  -6  -6 15.4215 68.5740   1
  -6  -6  -5 1497.79 169.508  83
  -6  -6  -5 1556.83 184.358  90
  -6  -6  -5 1898.98 180.164   1
  -6  -6  -4 20429.9 652.479  90
  -6  -6  -4 20375.9 633.028   1
  -6  -6  -3 13322.8 503.014  90
  -6  -6  -3 14395.6 498.303   1
  -6  -6  -2 3341.39 225.109   1
  -6  -6  -2 3572.54 265.014  39
  -6  -6  -1 1877.13 195.942  39
  -6  -6  -1 1819.56 190.111  31
  -6  -6   0 35.5049 87.8432  39
  -6  -6   0 146.138 97.1591 123
  -6  -6   0 74.0218 128.937 121
  -6  -6   0 65.5473 85.6365  31
  -6  -6   1 7449.36 395.342  39
  -6  -6   1 7833.83 473.286 121
  -6  -6   1 6966.44 434.894 122
  -6  -6   1 6986.32 344.486  32
  -6  -6   1 8224.05 390.395  31
  -6  -6   2 3756.12 282.316  39
  -6  -6   2 3393.97 306.431 122
  -6  -6   2 3513.01 317.014 121
  -6  -6   2 3270.85 239.888  32
  -6  -6   2 3267.21 248.728  31
  -6  -6   3 367.664 117.185  39
  -6  -6   3 272.695 131.945 121
  -6  -6   3 463.923 107.394  31
  -6  -6   3 489.967 111.407  32
  -6  -6   4 273.747 114.841  39
  -6  -6   4 383.642 143.485 122
  -6  -6   4 313.574 99.4224  31
  -6  -6   4 172.082 96.0980  32
  -6  -6   5 392.129 116.202  39
  -6  -6   5 409.679 112.541  32
  -6  -6   5 448.382 144.971 121
  -6  -6   6 1704.14 222.522 121
  -6  -6   6 1790.30 234.142 122
  -6  -6   7 187.266 119.517 121
  -6  -6   7 236.072 99.0551  39
  -6  -6   7 342.836 100.293  32
  -6  -6   8 149.816 104.444 121
  -6  -6   8 268.035 89.8285  39
  -6  -6   8 223.184 94.8091  32
  -6  -6   9 5607.14 288.069  39
  -6  -6   9 5757.04 332.101 121
  -6  -6   9 6318.79 308.249  32
  -6  -6  10 5422.51 253.719  39
  -6  -6  10 5572.20 296.410 121
  -6  -6  10 5375.35 268.581  32
  -6  -6  11 8.83269 59.3791  32
  -6  -6  11-5.94178 40.7683  33
  -6  -6  11-19.9814 58.9680 121
  -6  -6  12 1025.85 98.5051  32
  -6  -5 -18 2916.02 154.948  76
  -6  -5 -18 2588.48 161.090 126
  -6  -5 -17 720.560 100.858 153
  -6  -5 -17 491.821 98.6299 126
  -6  -5 -17 578.461 92.4258  88
  -6  -5 -17 516.834 90.4521  76
  -6  -5 -16 1212.46 118.722   1
  -6  -5 -16 1235.44 150.558 126
  -6  -5 -16 1146.36 130.668  90
  -6  -5 -16 1232.78 133.620 154
  -6  -5 -16 1125.87 138.160 153
  -6  -5 -15 1309.70 137.997   1
  -6  -5 -15 1132.94 151.174 143
  -6  -5 -15 1369.69 167.494 125
  -6  -5 -15 1474.65 176.942 126
  -6  -5 -15 1350.44 154.681  83
  -6  -5 -15 1072.85 139.773  90
  -6  -5 -15 1251.40 145.017 154
  -6  -5 -15 1274.60 142.970 155
  -6  -5 -15 1324.52 156.646 153
  -6  -5 -14 442.047 122.609 153
  -6  -5 -14 1071.31 148.241 154
  -6  -5 -14 934.907 136.481 155
  -6  -5 -14 612.198 118.958   1
  -6  -5 -14 650.992 138.678 126
  -6  -5 -14 707.790 143.618 125
  -6  -5 -14 1026.34 164.088 143
  -6  -5 -14 754.270 128.176  90
  -6  -5 -14 859.891 137.886  83
  -6  -5 -13 2677.52 244.070 125
  -6  -5 -13 2469.39 230.937 143
  -6  -5 -13 2648.98 251.538 126
  -6  -5 -13 2127.08 195.833   1
  -6  -5 -13 2234.33 216.945  90
  -6  -5 -13 2317.18 215.878  83
  -6  -5 -13 2524.03 229.435 153
  -6  -5 -13 2627.57 219.915 155
  -6  -5 -13 2492.43 221.722 154
  -6  -5 -12 498.284 111.218   1
  -6  -5 -12 342.316 93.2283  53
  -6  -5 -12 321.576 115.170  90
  -6  -5 -12 546.610 132.686  83
  -6  -5 -11 124.056 102.410 126
  -6  -5 -11 244.507 118.722 125
  -6  -5 -11 599.072 135.303 153
  -6  -5 -11 255.836 105.011 154
  -6  -5 -11 368.218 109.047 155
  -6  -5 -11 386.089 114.329  90
  -6  -5 -11 271.179 112.426  83
  -6  -5 -10 61.8068 101.959 126
  -6  -5 -10 136.647 86.8306 153
  -6  -5 -10 166.036 85.8792 154
  -6  -5 -10 159.154 90.8247 155
  -6  -5 -10 130.167 86.5035   1
  -6  -5 -10 111.231 93.4974  90
  -6  -5 -10 217.610 102.626  83
  -6  -5  -9 20.2541 90.0713 126
  -6  -5  -9 17.5866 74.3950 155
  -6  -5  -9 183.850 94.4065 154
  -6  -5  -9 253.061 111.754 153
  -6  -5  -9-16.2253 75.5162   1
  -6  -5  -9 202.923 104.383  90
  -6  -5  -9 142.908 98.0612  83
  -6  -5  -8 592.136 144.721 126
  -6  -5  -8 577.636 139.941 153
  -6  -5  -8 329.656 110.561 155
  -6  -5  -8 163.567 98.3701 154
  -6  -5  -8 384.610 104.485   1
  -6  -5  -8 598.859 131.909  90
  -6  -5  -8 312.204 106.612  83
  -6  -5  -7 1224.13 174.282 126
  -6  -5  -7 1586.03 180.885 155
  -6  -5  -7 1305.64 173.851 154
  -6  -5  -7 989.586 145.994   1
  -6  -5  -7 1557.02 188.367  90
  -6  -5  -7 1199.88 162.957  83
  -6  -5  -6 2034.20 192.760   1
  -6  -5  -6 2582.03 222.916 155
  -6  -5  -6 2033.05 204.047  83
  -6  -5  -6 2418.04 221.719  90
  -6  -5  -6 2273.15 221.743 126
  -6  -5  -5 2901.98 224.570   1
  -6  -5  -5 2745.54 227.123 155
  -6  -5  -5 2803.35 220.814  83
  -6  -5  -5 3015.69 243.060  89
  -6  -5  -5 3276.08 258.079 126
  -6  -5  -4 270.389 90.6359  83
  -6  -5  -4 148.714 86.4331  89
  -6  -5  -4 356.323 97.8728   1
  -6  -5  -3 2861.89 211.331  83
  -6  -5  -3 2845.28 233.735  89
  -6  -5  -3 2791.41 210.217   1
  -6  -5  -3 3060.31 254.268 123
  -6  -5  -2 12664.5 486.927  89
  -6  -5  -2 12357.6 452.979   1
  -6  -5  -2 13317.2 556.528 123
  -6  -5  -1 2224.27 182.552  32
  -6  -5  -1 2561.68 206.629  89
  -6  -5  -1 2715.79 258.123 123
  -6  -5  -1 2426.15 184.047   1
  -6  -5   0 1321.30 191.561 123
  -6  -5   0 1575.15 175.418  31
  -6  -5   0 1275.71 148.241  32
  -6  -5   1 13070.3 523.104  39
  -6  -5   1 12131.7 569.468 123
  -6  -5   1 11843.8 573.572 121
  -6  -5   1 11954.1 464.465  31
  -6  -5   1 11672.7 457.421  32
  -6  -5   2 5574.02 340.150  39
  -6  -5   2 4972.56 367.916 121
  -6  -5   2 4819.76 362.970 123
  -6  -5   2 4798.54 286.408  32
  -6  -5   2 4827.88 288.411  31
  -6  -5   3 10141.8 466.093  39
  -6  -5   3 9117.21 506.171 121
  -6  -5   3 9693.87 523.908 122
  -6  -5   3 10103.7 529.114 123
  -6  -5   3 8844.73 410.116  32
  -6  -5   3 8800.56 392.376  31
  -6  -5   4 10317.1 474.874  39
  -6  -5   4 10743.9 559.141 122
  -6  -5   4 10003.7 532.353 121
  -6  -5   4 9655.70 406.891  31
  -6  -5   4 9533.59 432.529  32
  -6  -5   5 586.474 139.128  39
  -6  -5   5 504.238 147.576 121
  -6  -5   5 306.588 148.964 122
  -6  -5   5 606.996 129.077  32
  -6  -5   6 1978.83 203.870  39
  -6  -5   6 2399.16 277.180 122
  -6  -5   6 2236.59 211.020  32
  -6  -5   7 7692.92 387.285  39
  -6  -5   7 7120.60 377.018  32
  -6  -5   7 7127.59 425.732 121
  -6  -5   8 3811.31 302.279 121
  -6  -5   9 54.9512 100.554 121
  -6  -5   9 122.835 84.8126  39
  -6  -5   9 114.230 70.7643  33
  -6  -5   9 76.1292 78.1919  32
  -6  -5  10 15.6331 81.6969 121
  -6  -5  10 95.5794 83.8022  32
  -6  -5  10 114.969 65.0587  33
  -6  -5  10 56.9983 66.3784  39
  -6  -5  11 5037.61 248.795  33
  -6  -5  11 5882.07 284.111  32
  -6  -5  11 5457.31 285.694 121
  -6  -5  12 2716.95 177.577  32
  -6  -5  12 2173.14 151.023  33
  -6  -5  13 265.160 61.7074  32
  -6  -4 -19 1551.46 107.825  76
  -6  -4 -18 420.536 95.8007 126
  -6  -4 -18 430.029 65.5166  88
  -6  -4 -18 520.183 90.9805 153
  -6  -4 -18 632.794 94.4090 154
  -6  -4 -18 617.133 85.6022 155
  -6  -4 -17 608.394 115.937 126
  -6  -4 -17 632.411 112.677 125
  -6  -4 -17 615.818 114.837 143
  -6  -4 -17 599.646 91.0456  53
  -6  -4 -17 627.245 108.193 154
  -6  -4 -17 643.361 113.701 153
  -6  -4 -17 696.140 112.286 155
  -6  -4 -17 676.901 100.476  83
  -6  -4 -16 1398.30 166.489 125
  -6  -4 -16 1552.93 171.211 143
  -6  -4 -16 1444.58 132.117   1
  -6  -4 -16 1861.74 160.061  53
  -6  -4 -16 1860.59 148.532  52
  -6  -4 -16 1710.94 156.494  90
  -6  -4 -16 1399.53 151.097  83
  -6  -4 -16 1597.03 171.030 153
  -6  -4 -16 1440.92 158.219 155
  -6  -4 -16 1740.92 175.312 154
  -6  -4 -15 1716.77 195.106 143
  -6  -4 -15 1592.91 181.048 125
  -6  -4 -15 1635.47 152.916   1
  -6  -4 -15 1554.52 158.196  53
  -6  -4 -15 1369.43 141.776  52
  -6  -4 -15 1785.39 178.211  83
  -6  -4 -15 1434.86 160.997  90
  -6  -4 -15 1712.07 183.431 154
  -6  -4 -15 1334.41 163.525 155
  -6  -4 -15 1697.99 187.613 153
  -6  -4 -14 5410.27 341.378 143
  -6  -4 -14 6064.87 361.427 125
  -6  -4 -14 5219.43 293.503   1
  -6  -4 -14 5257.03 298.697  53
  -6  -4 -14 5772.88 332.507  83
  -6  -4 -14 5338.01 326.635 155
  -6  -4 -14 5415.43 336.781 154
  -6  -4 -14 5954.16 349.320 153
  -6  -4 -13 17421.7 646.944 125
  -6  -4 -13 17201.0 583.287   1
  -6  -4 -13 16509.9 608.621  83
  -6  -4 -13 17541.9 625.855  90
  -6  -4 -13 17946.8 656.955 153
  -6  -4 -13 17683.7 621.052  51
  -6  -4 -13 15962.0 559.761  53
  -6  -4 -12 1481.12 196.877 143
  -6  -4 -12 1203.44 158.354 130
  -6  -4 -12 1863.45 214.690 125
  -6  -4 -12 1026.33 141.215  53
  -6  -4 -12 1692.11 197.893  83
  -6  -4 -12 1310.73 183.267  90
  -6  -4 -12 1699.01 200.921 154
  -6  -4 -12 1811.47 203.099 155
  -6  -4 -12 1542.62 196.670 153
  -6  -4 -11 216.447 109.743 154
  -6  -4 -11 307.176 103.786 155
  -6  -4 -11 383.619 123.961 153
  -6  -4 -11 61.2892 90.9171 125
  -6  -4 -11 165.979 110.327 143
  -6  -4 -11 168.118 81.6475 130
  -6  -4 -11 208.886 101.111   1
  -6  -4 -11 455.693 116.649  51
  -6  -4 -11 187.014 80.2714  53
  -6  -4 -11 294.960 110.330  90
  -6  -4 -11 365.165 116.233  83
  -6  -4 -10 3269.25 279.050 125
  -6  -4 -10 3239.71 277.734 143
  -6  -4 -10 2506.91 223.920 130
  -6  -4 -10 2816.06 227.641   1
  -6  -4 -10 2777.56 241.561  51
  -6  -4 -10 2846.07 211.719  53
  -6  -4 -10 3457.62 265.636  83
  -6  -4 -10 3228.85 259.701  90
  -6  -4 -10 2778.03 250.003 155
  -6  -4 -10 3086.95 267.202 153
  -6  -4 -10 2948.00 259.769 154
  -6  -4  -9 485.267 128.349 155
  -6  -4  -9 394.050 128.536 153
  -6  -4  -9 786.226 147.942 154
  -6  -4  -9 588.847 146.372 143
  -6  -4  -9 619.427 147.911 125
  -6  -4  -9 613.740 131.876 126
  -6  -4  -9 482.771 120.106 130
  -6  -4  -9 724.841 126.377   1
  -6  -4  -9 495.922 119.269  51
  -6  -4  -9 360.643 113.721  90
  -6  -4  -9 612.209 128.430  83
  -6  -4  -8 1666.02 193.900 126
  -6  -4  -8 2213.73 204.330 130
  -6  -4  -8 1864.40 185.193   1
  -6  -4  -8 1703.99 179.991  51
  -6  -4  -8 2150.60 206.685  83
  -6  -4  -8 2358.77 224.592  89
  -6  -4  -8 1982.35 208.189 155
  -6  -4  -8 2097.70 213.601 153
  -6  -4  -8 2208.79 222.452 154
  -6  -4  -7 795.553 135.515 155
  -6  -4  -7 824.977 148.205 153
  -6  -4  -7 674.396 135.136 154
  -6  -4  -7 573.716 127.830 126
  -6  -4  -7 645.092 125.666 130
  -6  -4  -7 721.446 133.317   1
  -6  -4  -7 628.625 121.133  51
  -6  -4  -7 684.711 137.781  89
  -6  -4  -7 767.521 136.587  83
  -6  -4  -6 659.217 133.291 126
  -6  -4  -6 638.819 118.532 130
  -6  -4  -6 713.021 146.704 153
  -6  -4  -6 622.387 136.311 154
  -6  -4  -6 671.653 134.141 155
  -6  -4  -6 846.811 130.310   1
  -6  -4  -6 698.956 131.759  89
  -6  -4  -6 756.089 129.227  83
  -6  -4  -5 8731.33 414.086 155
  -6  -4  -5 9573.69 442.441 154
  -6  -4  -5 8845.40 386.201  83
  -6  -4  -5 9018.10 416.380  89
  -6  -4  -5 9393.94 395.277   1
  -6  -4  -5 9150.82 412.623 130
  -6  -4  -4 2241.18 215.094 155
  -6  -4  -4 2234.33 185.700  83
  -6  -4  -4 2042.19 197.437  89
  -6  -4  -4 2141.18 182.583   1
  -6  -4  -4 1938.97 190.557 130
  -6  -4  -3 13224.7 463.579  83
  -6  -4  -3 13915.9 509.378  89
  -6  -4  -3 12867.8 460.688   1
  -6  -4  -2 9645.91 412.010  89
  -6  -4  -2 9866.37 390.952   1
  -6  -4  -1 288.222 90.6774  89
  -6  -4  -1 257.577 78.1068   1
  -6  -4  -1 41.7559 95.0721 123
  -6  -4   0 7120.61 427.525 123
  -6  -4   0 7356.55 346.627  89
  -6  -4   1 1022.76 131.782  89
  -6  -4   1 880.632 124.797  31
  -6  -4   2 1254.16 171.521  39
  -6  -4   2 1499.14 216.566 123
  -6  -4   2 1779.28 226.150 121
  -6  -4   2 1421.16 148.226  31
  -6  -4   2 1436.75 163.558  32
  -6  -4   3 1344.14 173.721  39
  -6  -4   3 1118.36 199.713 123
  -6  -4   3 1249.66 202.905 121
  -6  -4   3 1138.79 156.202  32
  -6  -4   3 1089.36 134.223  31
  -6  -4   4 6605.48 365.287  39
  -6  -4   4 6800.08 419.934 121
  -6  -4   4 6386.56 436.332 123
  -6  -4   4 6654.80 354.899  32
  -6  -4   5 8869.45 427.790  39
  -6  -4   5 8976.25 508.103 122
  -6  -4   5 8086.95 459.799 121
  -6  -4   5 8697.59 512.044 123
  -6  -4   5 8972.52 424.016  32
  -6  -4   6 1397.58 178.643  39
  -6  -4   6 1441.52 206.286 121
  -6  -4   6 1453.22 223.812 122
  -6  -4   6 1549.62 188.561  32
  -6  -4   6 1415.83 159.702  33
  -6  -4   7 3157.77 250.348  39
  -6  -4   7 3903.47 283.955  32
  -6  -4   7 2966.09 230.605  33
  -6  -4   7 3551.65 298.065 121
  -6  -4   7 3924.92 345.078 122
  -6  -4   8 580.332 136.739 121
  -6  -4   8 593.439 124.408  39
  -6  -4   8 673.708 118.317  33
  -6  -4   8 669.654 138.196  32
  -6  -4   8 486.996 153.424 122
  -6  -4   9 75.6254 57.3939   5
  -6  -4   9 264.674 110.081 121
  -6  -4  10-11.9805 66.7812  39
  -6  -4  10-66.0907 92.0997 121
  -6  -4  10 45.3271 65.0510   5
  -6  -4  10 70.1456 74.5612  33
  -6  -4  10 123.968 93.9018  32
  -6  -4  11 1495.91 160.654  33
  -6  -4  11 1557.10 164.689  32
  -6  -4  11 1387.31 156.375 121
  -6  -4  12 532.172 98.3456  32
  -6  -4  12 498.689 97.3236  33
  -6  -4  13 197.012 68.5950  33
  -6  -4  13 155.810 66.1557  32
  -6  -4  14 162.638 52.0261  33
  -6  -3 -19 132.744 64.9241 126
  -6  -3 -19 120.983 58.5885 153
  -6  -3 -19 109.959 58.0636 155
  -6  -3 -19 136.947 61.0717 154
  -6  -3 -19 46.3092 48.0647  76
  -6  -3 -18 855.696 103.544  53
  -6  -3 -18 730.740 106.641 125
  -6  -3 -18 875.786 111.594 143
  -6  -3 -18 853.493 96.5106  83
  -6  -3 -18 864.758 117.640 155
  -6  -3 -18 901.799 118.643 153
  -6  -3 -18 1100.61 128.827 154
  -6  -3 -17 459.142 89.7739  53
  -6  -3 -17 320.669 77.3735  52
  -6  -3 -17 362.710 102.785 143
  -6  -3 -17 331.397 100.610 125
  -6  -3 -17 259.795 89.1718 155
  -6  -3 -17 332.124 90.2441 154
  -6  -3 -17 318.781 99.8901 153
  -6  -3 -17 401.613 87.4457  83
  -6  -3 -16 16.1718 71.9101 154
  -6  -3 -16 32.3954 86.0866 153
  -6  -3 -16-13.5569 69.6082 130
  -6  -3 -16 93.8618 84.5162 125
  -6  -3 -16 95.2208 78.5215 143
  -6  -3 -16-23.3541 55.5090  52
  -6  -3 -16-25.8061 58.7256  53
  -6  -3 -16 28.1990 65.6130  51
  -6  -3 -16 12.0396 63.9875  90
  -6  -3 -16 69.1829 68.4601  83
  -6  -3 -15 128.869 70.7517  52
  -6  -3 -15 220.317 87.7321  51
  -6  -3 -15 84.9399 78.9246  53
  -6  -3 -15 110.102 72.2209   1
  -6  -3 -15 53.4243 97.7601 143
  -6  -3 -15 140.263 93.1937 125
  -6  -3 -15 18.0577 97.5688 153
  -6  -3 -15 54.1047 87.5113 154
  -6  -3 -15 46.3488 74.9706 152
  -6  -3 -14 5467.84 296.885   1
  -6  -3 -14 5043.79 283.335  52
  -6  -3 -14 5820.47 330.634  51
  -6  -3 -14 5718.28 310.688  53
  -6  -3 -14 6120.34 345.253  83
  -6  -3 -14 5201.70 315.655  90
  -6  -3 -14 5281.17 321.880 152
  -6  -3 -14 5794.66 354.602 143
  -6  -3 -13 1550.37 194.343 153
  -6  -3 -13 1068.68 158.791 152
  -6  -3 -13 1165.70 181.853 154
  -6  -3 -13 1098.87 172.418 125
  -6  -3 -13 1174.15 146.839  52
  -6  -3 -13 958.978 139.858  53
  -6  -3 -13 1248.97 159.463  98
  -6  -3 -13 1380.65 175.628  90
  -6  -3 -13 1511.23 180.736  83
  -6  -3 -12 5091.69 344.944 153
  -6  -3 -12 5482.37 357.246 143
  -6  -3 -12 5873.37 369.842 154
  -6  -3 -12 4747.96 310.189 152
  -6  -3 -12 5483.77 355.781 125
  -6  -3 -12 5562.23 313.473   1
  -6  -3 -12 5088.18 317.044  51
  -6  -3 -12 5065.37 308.435  98
  -6  -3 -12 5149.88 322.346  90
  -6  -3 -12 5483.54 335.900  83
  -6  -3 -11 2426.93 239.137 125
  -6  -3 -11 2388.36 210.870   1
  -6  -3 -11 1842.93 178.978  53
  -6  -3 -11 2221.26 211.312  51
  -6  -3 -11 2215.66 213.796  90
  -6  -3 -11 1905.78 197.291 152
  -6  -3 -11 2179.54 224.877 143
  -6  -3 -11 1835.49 217.837 154
  -6  -3 -11 2204.11 231.219 153
  -6  -3 -10 503.538 129.728 130
  -6  -3 -10 732.053 152.649 143
  -6  -3 -10 560.576 135.559 125
  -6  -3 -10 555.608 114.410   1
  -6  -3 -10 682.102 110.329  53
  -6  -3 -10 680.799 129.215  51
  -6  -3 -10 560.244 132.704  89
  -6  -3 -10 315.981 120.014 154
  -6  -3 -10 554.919 147.990 153
  -6  -3 -10 620.609 123.255 152
  -6  -3  -9 208.230 108.770 155
  -6  -3  -9 383.537 130.339 154
  -6  -3  -9 346.392 121.106 153
  -6  -3  -9 404.030 122.508 143
  -6  -3  -9 333.797 109.255 130
  -6  -3  -9 318.990 122.229 125
  -6  -3  -9 301.868 105.715   1
  -6  -3  -9 237.040 95.8740  51
  -6  -3  -9 264.457 80.2659  53
  -6  -3  -9 319.255 116.819  89
  -6  -3  -9 275.161 98.1939  67
  -6  -3  -8 74.4155 103.721 153
  -6  -3  -8 240.969 115.186 154
  -6  -3  -8 111.649 77.4109 152
  -6  -3  -8 255.894 103.437 155
  -6  -3  -8 148.891 97.2739 143
  -6  -3  -8 51.2775 81.2778 130
  -6  -3  -8 181.388 98.0182 125
  -6  -3  -8 132.044 79.2912   1
  -6  -3  -8 193.686 83.0744  51
  -6  -3  -8 17.2697 82.1197  89
  -6  -3  -8 159.810 90.4434  70
  -6  -3  -8 121.168 79.1707  67
  -6  -3  -7 829.982 146.938 155
  -6  -3  -7 645.305 145.021 154
  -6  -3  -7 961.105 139.428 152
  -6  -3  -7 665.465 139.085 153
  -6  -3  -7 682.688 136.715 130
  -6  -3  -7 766.997 123.906   1
  -6  -3  -7 712.207 126.285  51
  -6  -3  -7 785.087 142.778  89
  -6  -3  -7 1204.53 157.512  70
  -6  -3  -6 2205.03 212.900 155
  -6  -3  -6 2118.56 210.197 154
  -6  -3  -6 2335.11 228.482 153
  -6  -3  -6 2358.65 214.256 130
  -6  -3  -6 2296.27 195.799   1
  -6  -3  -6 2546.38 198.397  51
  -6  -3  -6 2295.71 210.658  89
  -6  -3  -6 2193.22 199.924  70
  -6  -3  -5 5170.42 315.775 155
  -6  -3  -5 5582.38 330.158 153
  -6  -3  -5 4532.26 302.262 154
  -6  -3  -5 6008.15 325.797 130
  -6  -3  -5 4821.37 275.599   1
  -6  -3  -5 5002.42 269.679  51
  -6  -3  -5 5590.39 311.952  89
  -6  -3  -5 5535.46 304.321  70
  -6  -3  -4 1325.46 177.263 154
  -6  -3  -4 1238.35 164.786 155
  -6  -3  -4 1531.01 174.872 130
  -6  -3  -4 1289.55 146.780   1
  -6  -3  -4 1350.92 134.824  51
  -6  -3  -4 1199.26 154.404  89
  -6  -3  -4 1079.60 145.883  70
  -6  -3  -3 1804.03 190.043 155
  -6  -3  -3 1661.25 180.685 130
  -6  -3  -3 1710.06 176.589  89
  -6  -3  -3 1777.62 172.210  70
  -6  -3  -3 1488.58 152.919   1
  -6  -3  -2 3361.18 234.808  89
  -6  -3  -2 2697.27 208.221  70
  -6  -3  -2 3128.96 206.806   1
  -6  -3  -1 3376.35 230.852  89
  -6  -3  -1 3625.86 230.178  70
  -6  -3  -1 2925.17 200.830   1
  -6  -3   0 10843.0 422.950  89
  -6  -3   1 4536.12 341.620 123
  -6  -3   1 4868.68 268.954  89
  -6  -3   2 603.545 98.9185  10
  -6  -3   2 992.817 125.432  89
  -6  -3   2 867.265 172.144 123
  -6  -3   3 4837.05 369.916 123
  -6  -3   3 4494.03 325.466 121
  -6  -3   4 2385.02 217.773  39
  -6  -3   4 2291.65 238.921 121
  -6  -3   4 3047.89 304.650 123
  -6  -3   4 2864.36 207.860  33
  -6  -3   5 32.2633 81.3452  39
  -6  -3   5 26.2851 127.532 123
  -6  -3   5 24.1889 128.563 122
  -6  -3   5 145.038 104.476 121
  -6  -3   5 85.5262 70.5379  33
  -6  -3   5 135.153 85.1892  32
  -6  -3   6 79.8805 83.4959  39
  -6  -3   6 49.0309 114.094 122
  -6  -3   6 103.569 92.1197 121
  -6  -3   6 188.497 130.655 123
  -6  -3   6 70.1294 104.882  32
  -6  -3   6 121.463 75.1369  33
  -6  -3   7 3967.54 263.882  39
  -6  -3   7 3861.05 298.761 121
  -6  -3   7 4211.12 346.776 122
  -6  -3   7 3786.13 262.299  33
  -6  -3   7 4381.47 300.858  32
  -6  -3   8 1492.49 162.865  39
  -6  -3   8 1637.80 195.277  32
  -6  -3   8 1568.22 183.123  33
  -6  -3   8 1705.21 228.504 122
  -6  -3   9 5021.43 316.658  32
  -6  -3   9 5057.73 309.896  33
  -6  -3  10 54.4842 64.7551   5
  -6  -3  11 2820.06 202.431   5
  -6  -3  11 3128.29 231.302  33
  -6  -3  11 3018.38 224.730  32
  -6  -3  12-83.6143 64.9386   5
  -6  -3  12 84.2356 75.6733  32
  -6  -3  12 90.6040 81.3944  33
  -6  -3  13 640.993 87.2190   5
  -6  -3  13 631.254 93.2403  32
  -6  -3  13 679.860 107.782  33
  -6  -3  14 459.157 79.4909  33
  -6  -2 -19 1142.44 117.162 154
  -6  -2 -19 978.027 109.104 153
  -6  -2 -19 954.279 112.010 155
  -6  -2 -18 1241.25 124.501  53
  -6  -2 -18 916.766 107.345  52
  -6  -2 -18 1000.11 122.433 130
  -6  -2 -18 1169.94 126.657 125
  -6  -2 -18 935.148 115.756 143
  -6  -2 -18 967.179 103.855  83
  -6  -2 -18 1044.53 131.225 155
  -6  -2 -18 1187.99 134.623 154
  -6  -2 -18 1164.20 132.297 153
  -6  -2 -17 151.411 80.3801  51
  -6  -2 -17 221.973 72.3497  52
  -6  -2 -17 347.729 82.3647  53
  -6  -2 -17 301.633 90.0677 125
  -6  -2 -17 158.672 77.0821 143
  -6  -2 -17 281.799 95.5429 154
  -6  -2 -17 345.180 94.7340 153
  -6  -2 -17 177.290 86.8637 152
  -6  -2 -17 324.536 85.0014  83
  -6  -2 -16 1216.88 162.198 153
  -6  -2 -16 1504.53 182.092 154
  -6  -2 -16 988.107 151.283 152
  -6  -2 -16 1547.69 171.467 143
  -6  -2 -16 1376.91 158.282  51
  -6  -2 -16 1362.51 151.509  53
  -6  -2 -16 1395.02 149.040  52
  -6  -2 -16 1265.98 159.819 125
  -6  -2 -16 1100.76 146.742  98
  -6  -2 -16 1195.43 147.526  83
  -6  -2 -15 2666.13 233.304 125
  -6  -2 -15 2700.78 214.655  53
  -6  -2 -15 2210.54 213.679  51
  -6  -2 -15 2791.95 233.365  98
  -6  -2 -15 2465.16 219.862  83
  -6  -2 -15 2792.09 238.867 152
  -6  -2 -15 2654.38 244.623 154
  -6  -2 -15 2934.78 242.813 143
  -6  -2 -15 3057.79 251.872 153
  -6  -2 -14 1218.92 185.830 154
  -6  -2 -14 1071.32 158.955 152
  -6  -2 -14 1293.98 181.366 153
  -6  -2 -14 1011.52 162.590 125
  -6  -2 -14 1301.77 143.205   1
  -6  -2 -14 966.095 145.272  90
  -6  -2 -14 1183.12 160.589  98
  -6  -2 -14 1209.88 170.977  67
  -6  -2 -14 1044.22 154.891  83
  -6  -2 -13 7567.48 421.350 153
  -6  -2 -13 7993.48 415.566 143
  -6  -2 -13 7735.26 413.542 152
  -6  -2 -13 7577.04 422.548 154
  -6  -2 -13 8255.31 420.681 125
  -6  -2 -13 7625.81 358.381   1
  -6  -2 -13 7909.34 396.656  51
  -6  -2 -13 6666.32 369.826  98
  -6  -2 -13 8140.91 395.939  90
  -6  -2 -13 7701.76 401.938  67
  -6  -2 -12 7459.21 410.005 143
  -6  -2 -12 8237.66 425.713 152
  -6  -2 -12 8066.84 428.370 153
  -6  -2 -12 7870.58 429.777 154
  -6  -2 -12 7641.60 407.690 125
  -6  -2 -12 7526.50 361.755   1
  -6  -2 -12 6965.05 375.938  50
  -6  -2 -12 8010.84 398.389  51
  -6  -2 -12 8143.33 398.884  90
  -6  -2 -12 7543.59 380.183  98
  -6  -2 -12 7256.12 393.635  67
  -6  -2 -11 5555.97 359.138 153
  -6  -2 -11 6364.55 368.384 152
  -6  -2 -11 6164.97 377.154 154
  -6  -2 -11 6346.25 369.463 143
  -6  -2 -11 5648.33 349.256 125
  -6  -2 -11 6656.07 337.998   1
  -6  -2 -11 5529.63 331.288  51
  -6  -2 -11 5527.82 334.407  50
  -6  -2 -11 5968.77 328.054  98
  -6  -2 -11 6336.70 353.834  89
  -6  -2 -11 5783.94 340.212  67
  -6  -2 -11 5943.48 325.189  70
  -6  -2 -10 2073.11 220.658 154
  -6  -2 -10 2433.79 232.645 143
  -6  -2 -10 2024.12 217.571 153
  -6  -2 -10 2108.23 214.685 125
  -6  -2 -10 2312.29 202.669   1
  -6  -2 -10 2218.19 209.714  50
  -6  -2 -10 2080.98 200.882  51
  -6  -2 -10 2627.22 228.408  89
  -6  -2 -10 1716.24 187.488  70
  -6  -2  -9 960.456 155.130 152
  -6  -2  -9 734.678 152.615 154
  -6  -2  -9 873.539 154.854 153
  -6  -2  -9 1056.96 160.245 125
  -6  -2  -9 1253.73 171.854 143
  -6  -2  -9 954.796 134.790   1
  -6  -2  -9 1051.14 148.618  51
  -6  -2  -9 955.353 145.750  50
  -6  -2  -9 884.861 147.564  89
  -6  -2  -9 1039.56 152.847  70
  -6  -2  -9 1035.26 146.007  67
  -6  -2  -8 974.124 156.483 155
  -6  -2  -8 900.492 146.568 152
  -6  -2  -8 1232.75 167.126 153
  -6  -2  -8 1103.68 160.824 154
  -6  -2  -8 1046.56 161.260 125
  -6  -2  -8 928.939 154.807 143
  -6  -2  -8 1233.69 149.959   1
  -6  -2  -8 927.920 142.570  50
  -6  -2  -8 1054.52 142.009  51
  -6  -2  -8 1173.75 155.605  89
  -6  -2  -8 1235.66 158.084  70
  -6  -2  -8 1049.17 143.088  67
  -6  -2  -7 2980.72 234.323 152
  -6  -2  -7 2678.91 233.470 153
  -6  -2  -7 2807.20 236.708 155
  -6  -2  -7 2921.32 241.073 154
  -6  -2  -7 2919.03 236.454 130
  -6  -2  -7 2768.84 226.153 125
  -6  -2  -7 3009.03 241.649 143
  -6  -2  -7 2801.18 210.002   1
  -6  -2  -7 2648.40 201.654  51
  -6  -2  -7 3144.56 232.018  50
  -6  -2  -7 2799.32 234.077  89
  -6  -2  -7 2670.59 202.564  67
  -6  -2  -7 3217.30 235.923  70
  -6  -2  -6 2946.11 237.831 153
  -6  -2  -6 3169.06 244.653 154
  -6  -2  -6 2687.30 222.182 152
  -6  -2  -6 2639.36 231.040 155
  -6  -2  -6 2962.09 237.381 130
  -6  -2  -6 2561.31 201.176   1
  -6  -2  -6 2317.40 184.433  51
  -6  -2  -6 2630.05 205.499  50
  -6  -2  -6 3120.47 233.847  89
  -6  -2  -6 3049.00 207.736  67
  -6  -2  -6 2609.13 211.405  70
  -6  -2  -5 37902.2 985.997 154
  -6  -2  -5 36550.3 973.483 155
  -6  -2  -5 36911.3 971.736 153
  -6  -2  -5 39202.4 987.535 130
  -6  -2  -5 39464.5 924.112   1
  -6  -2  -5 36246.2 876.056  51
  -6  -2  -5 37225.5 916.038  50
  -6  -2  -5 37979.6 959.198  89
  -6  -2  -5 37785.9 940.578  70
  -6  -2  -5 37713.3 879.262  67
  -6  -2  -4 9250.38 414.663 154
  -6  -2  -4 9407.31 417.333 155
  -6  -2  -4 9185.12 410.663 130
  -6  -2  -4 9423.27 370.986   1
  -6  -2  -4 8632.90 335.708  51
  -6  -2  -4 8548.79 361.677  50
  -6  -2  -4 8860.60 389.043  89
  -6  -2  -4 9107.28 388.710  70
  -6  -2  -4 9131.27 339.393  67
  -6  -2  -3 3663.80 229.407 156
  -6  -2  -3 3787.01 261.227 155
  -6  -2  -3 4161.79 272.251 130
  -6  -2  -3 3960.05 233.461   1
  -6  -2  -3 3717.08 229.090  50
  -6  -2  -3 3753.93 248.429  89
  -6  -2  -3 3456.19 231.163  70
  -6  -2  -2 173.465 90.5965 130
  -6  -2  -2 170.671 91.6471 155
  -6  -2  -2 227.452 79.5429 156
  -6  -2  -2 247.524 83.3406   1
  -6  -2  -2 263.790 83.1228  89
  -6  -2  -2 258.375 79.3620  70
  -6  -2  -1 2017.15 185.485 124
  -6  -2  -1 1969.20 177.403  89
  -6  -2  -1 1547.26 154.206  70
  -6  -2  -1 1893.40 170.610 156
  -6  -2   0 16.4174 67.5884 124
  -6  -2   0 36.8651 63.0969  70
  -6  -2   0 53.1811 69.4749 156
  -6  -2   1 195.765 88.0827 124
  -6  -2   1 108.275 71.9962  70
  -6  -2   2 2189.74 167.407  70
  -6  -2   2 1931.31 156.641  10
  -6  -2   3-11.1085 59.0385  10
  -6  -2   3 12.2015 59.1973  33
  -6  -2   3 47.3149 114.778 123
  -6  -2   3 83.5621 78.5081 124
  -6  -2   3-72.0666 85.6444 121
  -6  -2   4-14.4890 79.5321  39
  -6  -2   4 32.9103 55.3137  10
  -6  -2   4 24.5084 121.262 123
  -6  -2   4 22.5965 90.4052 124
  -6  -2   4 91.0313 88.3320 121
  -6  -2   4 53.2935 76.4853  33
  -6  -2   5 927.327 134.081  39
  -6  -2   5 1044.35 164.478 121
  -6  -2   5 607.308 145.419 122
  -6  -2   5 808.914 173.982 123
  -6  -2   5 937.055 136.312  33
  -6  -2   6 501.983 107.155  39
  -6  -2   6 539.952 117.151  33
  -6  -2   6 367.730 107.303 121
  -6  -2   6 435.233 135.408 122
  -6  -2   6 569.283 158.975 123
  -6  -2   7 281.975 119.839  32
  -6  -2   7 342.548 102.734  33
  -6  -2   7 471.113 141.516 123
  -6  -2   7 391.797 132.424 122
  -6  -2   8 1050.90 157.679  33
  -6  -2   8 848.426 153.249  32
  -6  -2   8 1140.43 191.032 122
  -6  -2   9 1100.20 160.793  33
  -6  -2   9 879.664 152.399  32
  -6  -2   9 1103.72 187.415 122
  -6  -2  10 924.982 148.368  32
  -6  -2  10 845.830 139.977  33
  -6  -2  11 130.133 84.2402  32
  -6  -2  11 286.154 92.6082   5
  -6  -2  12 145.639 74.5103  32
  -6  -2  12 55.3543 61.7454  34
  -6  -2  12 244.631 87.2244  33
  -6  -2  12 156.695 73.0701   5
  -6  -2  13 1436.49 154.323  33
  -6  -2  13 1500.09 134.532   5
  -6  -2  14 1223.92 126.942  33
  -6  -2  14 1274.31 112.394   5
  -6  -2  15 73.8983 51.7537  33
  -6  -1 -19 161.030 62.1037 130
  -6  -1 -19 157.088 64.6717 155
  -6  -1 -19 126.142 66.0215 154
  -6  -1 -19-15.4519 51.4135 153
  -6  -1 -18 1487.93 142.384  51
  -6  -1 -18 1763.79 147.251  53
  -6  -1 -18 1522.41 134.089  52
  -6  -1 -18 1210.37 144.203 155
  -6  -1 -18 1565.30 156.166 154
  -6  -1 -18 1348.90 139.769 153
  -6  -1 -17 1986.41 172.121  53
  -6  -1 -17 2031.37 176.465  51
  -6  -1 -17 2226.02 179.054 125
  -6  -1 -17 1945.21 167.326 143
  -6  -1 -17 2352.37 181.579  83
  -6  -1 -17 2494.68 201.937 153
  -6  -1 -17 2122.57 195.978 152
  -6  -1 -17 2407.87 206.816 154
  -6  -1 -16 723.754 144.277 152
  -6  -1 -16 804.457 139.408 154
  -6  -1 -16 791.073 133.399 153
  -6  -1 -16 797.343 131.013  51
  -6  -1 -16 597.010 115.121 125
  -6  -1 -16 556.956 112.284 143
  -6  -1 -16 709.151 128.429  98
  -6  -1 -16 777.311 123.933  83
  -6  -1 -16 794.473 138.993  67
  -6  -1 -15 416.601 111.866 152
  -6  -1 -15 303.638 108.334 153
  -6  -1 -15 210.645 100.783  51
  -6  -1 -15 255.451 95.6133 125
  -6  -1 -15 306.320 95.2721 143
  -6  -1 -15 562.068 119.270  98
  -6  -1 -15 152.960 90.4475  67
  -6  -1 -14 1532.10 194.337 154
  -6  -1 -14 1140.69 177.231 152
  -6  -1 -14 1310.17 180.002 153
  -6  -1 -14 1475.33 169.421  50
  -6  -1 -14 1447.64 172.730  98
  -6  -1 -14 1551.35 185.259  67
  -6  -1 -13 3135.17 269.135 152
  -6  -1 -13 2784.83 258.152 154
  -6  -1 -13 3356.49 262.290 143
  -6  -1 -13 3482.23 271.446 153
  -6  -1 -13 2614.13 232.870 125
  -6  -1 -13 2891.85 237.988  51
  -6  -1 -13 2757.43 237.043  98
  -6  -1 -13 2525.18 221.547  90
  -6  -1 -13 2740.11 241.846  67
  -6  -1 -12-19.4525 99.8792 153
  -6  -1 -12-20.4648 81.8751 152
  -6  -1 -12 20.2804 92.3013 154
  -6  -1 -12 210.044 107.418 125
  -6  -1 -12 53.9777 81.8888 143
  -6  -1 -12-27.7480 81.8884   1
  -6  -1 -12 85.5524 79.6243  50
  -6  -1 -12 51.6543 85.1906  98
  -6  -1 -12-76.3252 91.3081  70
  -6  -1 -12-17.9479 87.0769  67
  -6  -1 -11 21683.1 724.953 153
  -6  -1 -11 20286.4 687.476 143
  -6  -1 -11 20542.5 723.947 152
  -6  -1 -11 21327.7 741.347 154
  -6  -1 -11 20726.3 681.859 125
  -6  -1 -11 21024.1 637.732   1
  -6  -1 -11 20818.2 682.035  50
  -6  -1 -11 20222.9 676.201  89
  -6  -1 -11 20438.5 667.402  98
  -6  -1 -11 21649.2 670.179  70
  -6  -1 -10 30116.6 866.914 143
  -6  -1 -10 29725.1 898.766 154
  -6  -1 -10 30957.3 900.610 153
  -6  -1 -10 29723.3 849.653 125
  -6  -1 -10 31109.7 820.741   1
  -6  -1 -10 30976.3 858.790  50
  -6  -1 -10 30603.2 863.880  89
  -6  -1 -10 31355.5 849.287  70
  -6  -1  -9 1791.02 204.006 152
  -6  -1  -9 1637.74 192.496 153
  -6  -1  -9 1810.51 210.615 154
  -6  -1  -9 1451.21 168.221 125
  -6  -1  -9 1709.15 183.608 143
  -6  -1  -9 1600.29 165.697   1
  -6  -1  -9 1285.02 167.148  50
  -6  -1  -9 1740.53 189.579  89
  -6  -1  -9 1681.73 181.045  66
  -6  -1  -9 1849.55 183.395  70
  -6  -1  -9 1512.94 167.067  67
  -6  -1  -8 6596.55 365.307 154
  -6  -1  -8 7086.87 375.631 152
  -6  -1  -8 6705.74 361.605 153
  -6  -1  -8 6751.40 370.169 155
  -6  -1  -8 6851.70 343.377 125
  -6  -1  -8 6696.65 347.601 143
  -6  -1  -8 6829.89 328.151   1
  -6  -1  -8 6796.68 342.238  50
  -6  -1  -8 6832.71 360.686  89
  -6  -1  -8 6478.03 338.858  70
  -6  -1  -8 6674.93 334.530  67
  -6  -1  -8 6463.59 342.869  66
  -6  -1  -7 3708.00 265.962 154
  -6  -1  -7 3451.75 263.451 152
  -6  -1  -7 4001.73 271.274 153
  -6  -1  -7 3324.97 261.548 155
  -6  -1  -7 4181.60 257.123 125
  -6  -1  -7 3494.79 230.086   1
  -6  -1  -7 3545.64 240.809  50
  -6  -1  -7 3710.68 254.931  89
  -6  -1  -7 3821.15 256.862  66
  -6  -1  -7 3378.07 244.129  70
  -6  -1  -7 3348.48 228.809  67
  -6  -1  -6 3683.88 257.710 153
  -6  -1  -6 4097.47 275.565 154
  -6  -1  -6 3685.04 262.515 155
  -6  -1  -6 3529.98 259.387 152
  -6  -1  -6 3717.64 263.944 130
  -6  -1  -6 3709.37 235.185   1
  -6  -1  -6 3608.86 239.745  50
  -6  -1  -6 3668.85 251.977  89
  -6  -1  -6 3726.96 248.346  66
  -6  -1  -6 3193.58 212.643  67
  -6  -1  -6 3468.68 241.871  70
  -6  -1  -5 4129.41 267.091 154
  -6  -1  -5 4056.17 264.175 153
  -6  -1  -5 4097.28 272.209 152
  -6  -1  -5 4398.62 278.513 155
  -6  -1  -5 3868.46 267.506 130
  -6  -1  -5 3498.41 225.594   1
  -6  -1  -5 4361.22 252.129  50
  -6  -1  -5 3834.22 255.396  89
  -6  -1  -5 3861.59 223.820  67
  -6  -1  -5 3754.59 242.628  70
  -6  -1  -5 3462.99 236.529  66
  -6  -1  -4 3913.65 261.971 155
  -6  -1  -4 3483.70 249.528 154
  -6  -1  -4 3755.85 257.390 130
  -6  -1  -4 3516.72 219.078   1
  -6  -1  -4 3292.59 216.486  50
  -6  -1  -4 3406.31 234.335  89
  -6  -1  -4 3360.34 228.566  70
  -6  -1  -4 3624.01 201.932  67
  -6  -1  -4 3762.54 239.563  66
  -6  -1  -3 3466.35 212.464  50
  -6  -1  -3 3825.43 259.165 130
  -6  -1  -3 3480.82 220.465 138
  -6  -1  -3 3803.58 257.350 155
  -6  -1  -3 3224.19 219.075  66
  -6  -1  -3 3559.26 231.555  70
  -6  -1  -2 16569.4 543.468 156
  -6  -1  -2 15872.5 559.017 155
  -6  -1  -2 16426.8 492.708  50
  -6  -1  -2 15732.5 560.279 130
  -6  -1  -2 17123.5 531.282 138
  -6  -1  -2 16209.4 538.228  85
  -6  -1  -2 15883.4 518.588  70
  -6  -1  -1 507.884 104.366 156
  -6  -1  -1 472.377 88.9629  50
  -6  -1  -1 610.070 110.382  85
  -6  -1  -1 527.614 102.072  70
  -6  -1  -1 482.378 97.3515 138
  -6  -1  -1 701.729 126.876 130
  -6  -1   0 16942.0 561.931 156
  -6  -1   0 17116.8 543.325 138
  -6  -1   0 16846.1 547.103  85
  -6  -1   0 16609.0 518.810  70
  -6  -1   1 3208.15 230.165 156
  -6  -1   1 2956.61 255.940 124
  -6  -1   1 2830.69 209.197  85
  -6  -1   1 3095.02 201.001  10
  -6  -1   1 3003.27 201.437  70
  -6  -1   2 1224.17 178.408 124
  -6  -1   2 1245.51 149.484  85
  -6  -1   2 1307.70 137.420  10
  -6  -1   2 1693.46 149.147  70
  -6  -1   3 1091.71 145.212 121
  -6  -1   3 680.847 146.942 124
  -6  -1   3 1211.42 132.741  10
  -6  -1   3 950.902 133.306  85
  -6  -1   4 1675.97 221.853 124
  -6  -1   4 1054.92 185.952 123
  -6  -1   4 1284.23 147.016  85
  -6  -1   4 1335.76 139.855  10
  -6  -1   5 133.754 86.5856  33
  -6  -1   5 230.051 79.4753  39
  -6  -1   5 178.108 76.4390  85
  -6  -1   5 353.863 134.374 124
  -6  -1   5 192.195 121.175 123
  -6  -1   5 228.053 68.2837   8
  -6  -1   6 832.114 170.076 123
  -6  -1   6 1101.75 204.052 124
  -6  -1   6 506.749 139.546 122
  -6  -1   6 1001.37 150.080  33
  -6  -1   7 7697.35 431.464 122
  -6  -1   7 7631.18 463.840 123
  -6  -1   7 8536.63 404.610  33
  -6  -1   8 3791.09 306.313 122
  -6  -1   8 4108.78 290.899  33
  -6  -1   8 4166.36 285.556  32
  -6  -1   9 5702.90 367.691 122
  -6  -1   9 6296.98 359.846  33
  -6  -1   9 6471.43 350.767  32
  -6  -1  10 1494.79 182.822  33
  -6  -1  10 1410.63 167.023  32
  -6  -1  11 87.1063 94.1201 113
  -6  -1  11 13.7943 70.8275  32
  -6  -1  11-14.1929 71.5612   5
  -6  -1  12 62.3189 81.4122 113
  -6  -1  12 45.8285 63.8662  32
  -6  -1  12 71.1462 61.9640  34
  -6  -1  12-15.1887 80.7257  33
  -6  -1  12 12.7609 70.0474   5
  -6  -1  13 198.795 70.9190  34
  -6  -1  13 182.786 87.8074  33
  -6  -1  13 109.077 65.2927   5
  -6  -1  14 37.2863 50.6523  34
  -6  -1  14 10.4665 65.8180  33
  -6  -1  14-17.4048 58.5033   5
  -6  -1  15 232.112 66.2913  33
  -6   0 -19 60.2640 58.4771 130
  -6   0 -19-8.18680 49.6109 155
  -6   0 -19 30.6929 52.1201 154
  -6   0 -18 1843.48 149.902  53
  -6   0 -18 1938.16 151.407  51
  -6   0 -18 1430.17 131.611 153
  -6   0 -18 1674.08 151.679 154
  -6   0 -18 1856.39 163.020 155
  -6   0 -17 9476.80 383.571  51
  -6   0 -17 9822.29 363.532  83
  -6   0 -17 9486.05 393.840  67
  -6   0 -17 9972.32 407.120 154
  -6   0 -17 9629.41 380.495 153
  -6   0 -17 10252.6 429.439 152
  -6   0 -16 4651.76 279.554  51
  -6   0 -16 4800.58 262.999  50
  -6   0 -16 4649.03 292.292  98
  -6   0 -16 4388.95 278.980  67
  -6   0 -16 4477.24 276.432 153
  -6   0 -16 4889.83 315.248 152
  -6   0 -16 4791.74 296.201 154
  -6   0 -15 112.140 83.7141  51
  -6   0 -15 14.7952 73.2067  50
  -6   0 -15 51.6004 76.4859  98
  -6   0 -15 134.768 93.9046  67
  -6   0 -15 49.0375 76.0695 153
  -6   0 -15-53.6204 94.9953 154
  -6   0 -15 134.905 105.787 152
  -6   0 -14 4631.53 295.711  50
  -6   0 -14 5467.49 342.574 154
  -6   0 -14 4613.00 329.158 152
  -6   0 -14 5093.93 320.057  67
  -6   0 -14 4801.13 311.919  98
  -6   0 -13 4104.77 293.310 153
  -6   0 -13 3837.84 311.779 152
  -6   0 -13 3892.77 291.097 154
  -6   0 -13 4068.76 312.087  99
  -6   0 -13 4227.99 296.900  67
  -6   0 -12 7306.13 379.501  50
  -6   0 -12 7562.16 397.060 153
  -6   0 -12 6882.47 395.087 154
  -6   0 -12 7322.40 415.576 152
  -6   0 -12 7914.21 434.452 104
  -6   0 -12 7639.87 412.013  99
  -6   0 -12 6963.34 355.177  70
  -6   0 -12 7578.97 401.495  67
  -6   0 -11 391.888 119.313  50
  -6   0 -11 269.391 119.049 152
  -6   0 -11 520.921 129.786 154
  -6   0 -11 342.226 113.363 153
  -6   0 -11 464.840 127.178 104
  -6   0 -11 316.050 94.6378  89
  -6   0 -11 154.749 92.0703  99
  -6   0 -11 406.832 121.454  67
  -6   0 -11 152.291 92.9980  66
  -6   0 -11 220.802 95.6850  70
  -6   0 -10 5913.18 337.913  50
  -6   0 -10 6774.42 345.529  54
  -6   0 -10 6570.38 375.392 154
  -6   0 -10 6509.08 360.877 153
  -6   0 -10 6871.86 389.743 104
  -6   0 -10 6206.23 365.744  99
  -6   0 -10 6549.99 348.482  89
  -6   0 -10 6390.66 352.387  66
  -6   0 -10 7095.36 355.757  70
  -6   0  -9 18131.2 616.806  50
  -6   0  -9 18530.9 612.111  54
  -6   0  -9 18856.1 654.355 154
  -6   0  -9 18425.5 633.129 153
  -6   0  -9 18583.3 661.448 104
  -6   0  -9 17677.3 609.618  89
  -6   0  -9 18153.0 632.392  99
  -6   0  -9 19227.9 633.223  66
  -6   0  -8 3691.55 232.185   1
  -6   0  -8 3610.52 257.055 153
  -6   0  -8 3724.96 273.345 155
  -6   0  -8 3194.80 266.041 152
  -6   0  -8 3821.94 274.243 154
  -6   0  -8 3741.53 270.843 104
  -6   0  -8 3601.77 253.769  89
  -6   0  -8 3594.21 257.214  99
  -6   0  -8 3558.84 258.477  66
  -6   0  -8 3487.60 249.554  54
  -6   0  -8 3530.69 250.048  50
  -6   0  -7 3756.33 254.436 153
  -6   0  -7 3421.77 257.013 154
  -6   0  -7 3998.02 275.511 155
  -6   0  -7 4384.05 293.478 152
  -6   0  -7 3655.98 249.601  54
  -6   0  -7 3658.90 252.253  50
  -6   0  -7 3808.64 256.775  89
  -6   0  -7 3107.98 237.192  66
  -6   0  -6 1191.84 159.216 155
  -6   0  -6 1024.14 147.336 154
  -6   0  -6 1408.91 175.565 152
  -6   0  -6 1355.78 159.322 153
  -6   0  -6 1635.66 179.026 130
  -6   0  -6 1573.29 162.303  50
  -6   0  -6 1498.38 163.059  54
  -6   0  -6 1560.59 169.565 104
  -6   0  -6 1098.59 136.090  99
  -6   0  -6 1476.31 168.179  89
  -6   0  -6 1112.47 147.722  66
  -6   0  -5 637.234 121.942 154
  -6   0  -5 651.916 123.814 155
  -6   0  -5 638.415 127.588 152
  -6   0  -5 671.683 134.878 130
  -6   0  -5 835.592 129.378  54
  -6   0  -5 967.632 130.004  50
  -6   0  -5 768.567 128.432 104
  -6   0  -5 599.092 103.320  99
  -6   0  -5 914.867 137.733  66
  -6   0  -4 1750.39 178.496 155
  -6   0  -4 1502.13 164.641 154
  -6   0  -4 1826.45 183.306 130
  -6   0  -4 1557.13 159.404  54
  -6   0  -4 1492.07 153.041  50
  -6   0  -4 1368.72 146.149 104
  -6   0  -4 1360.53 156.168  85
  -6   0  -4 1352.15 152.025  66
  -6   0  -3 74.1047 81.4089 155
  -6   0  -3 289.289 83.5317 138
  -6   0  -3 292.200 96.7576 130
  -6   0  -3 129.647 76.5815  54
  -6   0  -3 261.855 81.9846  50
  -6   0  -3 243.066 77.8708 104
  -6   0  -3 322.007 105.272  85
  -6   0  -3 136.038 73.5584  84
  -6   0  -3 103.944 72.4883  66
  -6   0  -2 10772.9 439.643 155
  -6   0  -2 10706.3 424.201 138
  -6   0  -2 10745.6 442.188 130
  -6   0  -2 10995.8 385.036  50
  -6   0  -2 10603.2 410.059  54
  -6   0  -2 10674.4 419.988  84
  -6   0  -2 10334.0 420.942  85
  -6   0  -2 11085.5 411.824  66
  -6   0  -1 877.009 136.666 156
  -6   0  -1 908.232 135.535 138
  -6   0  -1 1030.91 144.573 130
  -6   0  -1 985.018 122.392 129
  -6   0  -1 711.918 112.866  10
  -6   0  -1 848.522 107.786  50
  -6   0  -1 740.208 121.158  85
  -6   0  -1 797.798 121.737  84
  -6   0  -1 687.160 109.890  66
  -6   0   0 2381.13 202.699 138
  -6   0   0 2244.67 179.892 129
  -6   0   0 2301.97 200.730 156
  -6   0   0 2467.49 185.316 151
  -6   0   0 2414.77 185.892  10
  -6   0   0 2363.95 188.928  84
  -6   0   0 2267.49 195.834  85
  -6   0   0 2358.15 176.835  66
  -6   0   1 11715.2 424.800  10
  -6   0   1 11973.6 433.745 151
  -6   0   1 12167.6 477.842 156
  -6   0   1 11909.5 444.733  84
  -6   0   1 12579.8 465.676  85
  -6   0   1 12154.7 443.109 129
  -6   0   1 12700.4 479.440 138
  -6   0   2 4026.80 252.601 129
  -6   0   2 4017.98 244.607 151
  -6   0   2 4128.69 276.408 156
  -6   0   2 3961.24 226.114  70
  -6   0   2 4432.48 269.418  85
  -6   0   2 4049.91 247.451  84
  -6   0   2 4390.49 246.735  10
  -6   0   3 8379.92 379.686  85
  -6   0   3 8297.39 357.316  84
  -6   0   3 8808.81 365.129  10
  -6   0   3 8551.76 477.700 124
  -6   0   4 8819.63 362.896  84
  -6   0   4 8277.94 385.321  85
  -6   0   4 8180.94 355.753  10
  -6   0   4 8560.84 356.968   8
  -6   0   4 9329.50 509.157 124
  -6   0   4 8895.89 480.717 123
  -6   0   5 23660.7 700.155  85
  -6   0   5 22904.4 645.459   8
  -6   0   5 23146.9 864.368 124
  -6   0   5 22555.4 805.044 123
  -6   0   6 5171.44 296.704  85
  -6   0   6 5492.29 277.986   8
  -6   0   6 4509.01 343.390 123
  -6   0   6 5471.02 407.901 124
  -6   0   6 5431.76 341.058 122
  -6   0   7 575.557 148.408 123
  -6   0   7 715.074 145.811  33
  -6   0   7 426.981 92.8162   8
  -6   0   8 883.479 154.150  33
  -6   0   9 2143.27 200.042  32
  -6   0   9 1969.75 217.759  33
  -6   0   9 2084.05 222.423 113
  -6   0  10 5408.01 303.076  32
  -6   0  10 6038.24 351.328  33
  -6   0  11 3027.93 222.749   5
  -6   0  11 2690.13 243.932 113
  -6   0  12 1010.45 145.512  33
  -6   0  12 974.848 124.288  34
  -6   0  12 807.062 121.379   5
  -6   0  12 891.309 147.497 113
  -6   0  13 205.071 75.1927  34
  -6   0  13 249.799 91.1682  33
  -6   0  13 230.984 82.0505   5
  -6   0  13 181.318 91.8531 113
  -6   0  14 256.343 69.7363   5
  -6   0  14 155.740 58.1047  34
  -6   0  14 126.395 70.1226  33
  -6   0  15 1062.84 104.787  33
  -6   1 -19 2193.55 144.328 130
  -6   1 -18 768.972 99.1083 155
  -6   1 -18 665.953 88.0388 154
  -6   1 -18 635.176 94.9160  51
  -6   1 -17 2396.29 201.592 152
  -6   1 -17 2446.96 182.772 154
  -6   1 -17 2588.59 192.641 155
  -6   1 -17 2426.39 192.028  67
  -6   1 -17 2825.80 195.814  51
  -6   1 -16 476.636 105.543 154
  -6   1 -16 488.629 115.768 152
  -6   1 -16 429.262 112.476  98
  -6   1 -16 408.141 106.959  67
  -6   1 -16 275.686 88.9315  51
  -6   1 -16 327.763 92.9501  50
  -6   1 -15 1917.46 187.541 154
  -6   1 -15 2437.01 234.261 152
  -6   1 -15 2500.57 203.784  50
  -6   1 -15 2496.86 220.320  98
  -6   1 -15 2124.60 205.590  67
  -6   1 -14 1365.92 186.707 152
  -6   1 -14 1097.22 173.971 104
  -6   1 -14 1231.00 156.823  50
  -6   1 -14 1062.89 168.453  99
  -6   1 -14 791.934 139.766  67
  -6   1 -13 375.850 123.375 152
  -6   1 -13 345.113 108.797 154
  -6   1 -13 518.958 132.206 104
  -6   1 -13 271.614 97.6182  50
  -6   1 -13 548.382 143.589  99
  -6   1 -13 338.452 105.062  66
  -6   1 -13 292.489 112.332  67
  -6   1 -12 402.377 130.078 152
  -6   1 -12 478.855 122.637 154
  -6   1 -12 293.970 128.975 104
  -6   1 -12 368.988 103.499  54
  -6   1 -12 325.234 113.435  99
  -6   1 -12 276.009 94.2575  70
  -6   1 -12 306.653 111.024  66
  -6   1 -11 1558.82 175.169 153
  -6   1 -11 1706.60 208.727 152
  -6   1 -11 1316.32 170.747 154
  -6   1 -11 1681.65 208.649 104
  -6   1 -11 1540.63 173.496  54
  -6   1 -11 1329.61 180.016  99
  -6   1 -11 1188.85 165.171  66
  -6   1 -11 1403.73 168.249  70
  -6   1 -10 26398.8 780.981 153
  -6   1 -10 27172.7 821.524 154
  -6   1 -10 26473.4 855.106 152
  -6   1 -10 28288.8 869.729 104
  -6   1 -10 27742.7 800.420  54
  -6   1 -10 27821.1 846.361  99
  -6   1 -10 27121.7 770.319  89
  -6   1 -10 27712.8 819.376  66
  -6   1  -9 35491.0 933.157 153
  -6   1  -9 37503.9 983.098 154
  -6   1  -9 35746.5 975.825 155
  -6   1  -9 34478.2 1001.23 104
  -6   1  -9 35449.5 958.112  49
  -6   1  -9 36134.7 948.952  54
  -6   1  -9 34890.5 994.585 100
  -6   1  -9 37356.3 943.746  89
  -6   1  -9 36300.4 990.342  99
  -6   1  -9 36166.2 970.958  66
  -6   1  -8 6683.08 385.338 152
  -6   1  -8 6916.19 365.211 155
  -6   1  -8 7358.98 373.237 154
  -6   1  -8 6659.87 334.332 153
  -6   1  -8 6568.23 372.536 104
  -6   1  -8 6426.30 344.536  54
  -6   1  -8 6029.28 339.050  49
  -6   1  -8 6577.94 353.449  99
  -6   1  -8 6215.64 335.808  89
  -6   1  -8 7118.26 385.585 100
  -6   1  -8 6954.23 363.401  66
  -6   1  -8 7157.17 357.327  68
  -6   1  -7 4337.25 277.754 154
  -6   1  -7 4732.49 271.890 153
  -6   1  -7 4359.54 304.119 152
  -6   1  -7 4903.44 298.070 155
  -6   1  -7 4479.18 283.676  54
  -6   1  -7 3968.60 271.839  49
  -6   1  -7 3770.82 281.615 104
  -6   1  -7 4264.01 271.215  89
  -6   1  -7 4863.95 288.159  99
  -6   1  -7 4127.87 284.143 100
  -6   1  -7 4579.84 282.528  68
  -6   1  -7 4275.04 279.246  66
  -6   1  -6 377.415 111.229 155
  -6   1  -6 266.309 102.071 152
  -6   1  -6 226.378 97.2994 154
  -6   1  -6 317.627 101.456 130
  -6   1  -6 443.288 110.142  49
  -6   1  -6 390.262 110.104  54
  -6   1  -6 433.757 108.145 100
  -6   1  -6 360.478 106.250  68
  -6   1  -6 449.420 112.669  66
  -6   1  -5 2039.60 203.973 152
  -6   1  -5 1955.38 184.513 155
  -6   1  -5 1741.38 174.611 154
  -6   1  -5 1742.09 182.439 130
  -6   1  -5 1911.33 189.415  49
  -6   1  -5 1951.30 191.531  54
  -6   1  -5 1830.64 180.371 104
  -6   1  -5 2195.95 192.197  85
  -6   1  -5 1967.55 186.326 100
  -6   1  -5 1992.81 176.904  99
  -6   1  -5 1866.13 186.259  84
  -6   1  -5 2300.73 201.176  68
  -6   1  -5 2014.87 190.214  66
  -6   1  -4 4691.49 256.285  10
  -6   1  -4 4482.14 272.069 155
  -6   1  -4 4799.18 292.995 130
  -6   1  -4 4618.23 277.784  49
  -6   1  -4 4416.12 273.252  54
  -6   1  -4 4506.08 265.613 104
  -6   1  -4 4237.16 267.228  84
  -6   1  -4 4666.72 279.994  85
  -6   1  -4 4703.87 279.340  68
  -6   1  -4 4935.67 285.011  66
  -6   1  -3 24975.1 695.607  10
  -6   1  -3 26952.8 757.047 155
  -6   1  -3 27507.4 775.745 130
  -6   1  -3 27450.6 748.729  49
  -6   1  -3 26385.2 740.860  54
  -6   1  -3 27345.8 723.545 104
  -6   1  -3 27718.9 756.028  84
  -6   1  -3 27353.9 762.838  85
  -6   1  -3 27223.0 744.244  66
  -6   1  -3 26531.1 748.644  68
  -6   1  -2 9892.24 422.760 130
  -6   1  -2 9501.30 417.531 138
  -6   1  -2 9436.78 374.641  10
  -6   1  -2 9427.95 391.631  49
  -6   1  -2 9814.09 397.158  54
  -6   1  -2 10010.1 414.192  85
  -6   1  -2 9901.66 407.146  84
  -6   1  -2 9267.92 397.614  68
  -6   1  -2 9351.08 389.029  66
  -6   1  -1 124.746 89.5265 156
  -6   1  -1 107.241 84.1060 138
  -6   1  -1 13.9434 71.6081 129
  -6   1  -1 61.0043 69.4278 130
  -6   1  -1 109.945 74.0414  10
  -6   1  -1 142.692 79.6219  54
  -6   1  -1 103.884 54.3043  50
  -6   1  -1 42.3478 73.7765  84
  -6   1  -1 147.412 78.3598  85
  -6   1  -1 138.560 87.1456  68
  -6   1  -1 113.558 72.4475  66
  -6   1   0 1366.23 166.568 156
  -6   1   0 1267.71 154.778 151
  -6   1   0 1282.52 164.030 138
  -6   1   0 1025.84 141.117 129
  -6   1   0 1547.33 153.774  10
  -6   1   0 1147.75 127.425  12
  -6   1   0 1451.56 151.392  54
  -6   1   0 1424.44 162.057  84
  -6   1   0 1286.46 156.321  85
  -6   1   0 1338.00 142.321  66
  -6   1   1 40200.4 976.008 151
  -6   1   1 37371.8 993.170 156
  -6   1   1 38694.9 973.036 129
  -6   1   1 39001.4 1006.26 138
  -6   1   1 39362.1 936.980  10
  -6   1   1 37488.0 912.183  12
  -6   1   1 39138.3 922.742  54
  -6   1   1 36685.0 941.535  84
  -6   1   1 38896.4 978.610  85
  -6   1   1 40014.5 910.044  66
  -6   1   2 3396.88 256.370 156
  -6   1   2 2594.81 215.160 151
  -6   1   2 3298.26 240.646  85
  -6   1   2 3511.91 234.865  84
  -6   1   2 3436.28 224.623  10
  -6   1   2 3077.55 237.193 129
  -6   1   3 202.151 86.7234 151
  -6   1   3 270.178 106.878  85
  -6   1   3 126.698 74.8704  84
  -6   1   3 115.719 74.9097   8
  -6   1   3 264.523 88.9590  10
  -6   1   3 161.871 92.9649 129
  -6   1   4 178.220 87.6554  85
  -6   1   4 334.600 94.8105  84
  -6   1   4 368.126 91.2243   8
  -6   1   4 332.940 136.194 124
  -6   1   5 8723.72 372.213  84
  -6   1   5 8622.25 403.537  85
  -6   1   5 7914.23 356.656   8
  -6   1   5 7904.19 442.089 123
  -6   1   5 7705.55 483.191 124
  -6   1   6 20935.2 671.190  85
  -6   1   6 20826.4 623.365   8
  -6   1   6 19496.3 725.813 123
  -6   1   6 19856.4 820.308 124
  -6   1   7 29352.2 780.762   8
  -6   1   7 29127.5 827.958  85
  -6   1   8 1010.47 126.713   7
  -6   1   8 1016.07 145.572  85
  -6   1   9 3885.36 251.423  32
  -6   1   9 3812.50 282.323  33
  -6   1  10 231.939 105.369  33
  -6   1  11 148.783 74.2515  34
  -6   1  11 27.4245 65.1931   5
  -6   1  11 37.2590 103.849 113
  -6   1  12 1937.04 169.120  34
  -6   1  12 2164.48 198.723  33
  -6   1  12 2192.31 175.688   5
  -6   1  13 2518.03 195.758  33
  -6   1  13 2660.60 178.867  34
  -6   1  13 2587.14 181.831   5
  -6   1  13 2921.96 216.435 113
  -6   1  14 238.702 79.7096  33
  -6   1  14 283.744 63.3237  34
  -6   1  14 377.356 75.2289   5
  -6   1  14 225.655 84.8259 113
  -6   1  15 123.346 54.4610  33
  -6   2 -18 2467.69 162.780 130
  -6   2 -17 142.770 71.3914  51
  -6   2 -16 3508.48 247.382 152
  -6   2 -16 3068.17 204.216 155
  -6   2 -16 3178.16 202.682  50
  -6   2 -16 3178.88 222.546  67
  -6   2 -15 695.246 134.162 104
  -6   2 -15 481.269 101.128 155
  -6   2 -15 538.183 125.248 152
  -6   2 -15 613.125 122.069  67
  -6   2 -15 566.248 109.033  50
  -6   2 -14 431.045 111.041  50
  -6   2 -14 361.480 119.880 152
  -6   2 -14 388.271 100.251 155
  -6   2 -14 634.481 134.746 104
  -6   2 -14 418.092 127.984  99
  -6   2 -14 521.532 108.825  66
  -6   2 -14 744.171 134.546  67
  -6   2 -13 16.7274 74.3807  50
  -6   2 -13-20.1631 97.8244 152
  -6   2 -13-20.4914 86.6703 104
  -6   2 -13 100.053 97.0851  99
  -6   2 -13 15.9937 74.4275  66
  -6   2 -12 4930.59 297.100  54
  -6   2 -12 4549.11 295.584 155
  -6   2 -12 4845.38 339.940 152
  -6   2 -12 4980.41 346.736 104
  -6   2 -12 4372.89 318.666  99
  -6   2 -12 4918.37 310.150  66
  -6   2 -11 2430.09 251.600 104
  -6   2 -11 2325.47 215.866 155
  -6   2 -11 2685.99 258.431 152
  -6   2 -11 2828.06 258.423  99
  -6   2 -11 2744.13 263.535 100
  -6   2 -11 2784.50 236.024  49
  -6   2 -10-17.1592 83.2511  54
  -6   2 -10 52.2978 77.5166  49
  -6   2 -10 41.6265 102.979 152
  -6   2 -10 51.7840 74.9052 155
  -6   2 -10-21.0169 103.986 104
  -6   2 -10-19.7977 92.1301  99
  -6   2 -10 20.7135 98.4648 100
  -6   2 -10 36.5164 97.0375  66
  -6   2  -9 18869.0 654.345  54
  -6   2  -9 19101.2 700.383 152
  -6   2  -9 19221.6 647.488 155
  -6   2  -9 20278.6 716.174 104
  -6   2  -9 20033.2 694.616  99
  -6   2  -9 19797.5 704.473 100
  -6   2  -9 20086.8 679.415  66
  -6   2  -9 19291.4 648.142  68
  -6   2  -8 14414.5 480.793  10
  -6   2  -8 15282.9 564.485  54
  -6   2  -8 14950.4 545.109 155
  -6   2  -8 14760.3 589.776 104
  -6   2  -8 13908.0 514.762  89
  -6   2  -8 15109.7 589.521 100
  -6   2  -8 14664.4 566.226  99
  -6   2  -8 15198.9 556.904  68
  -6   2  -8 14983.3 572.418  66
  -6   2  -7 5268.40 274.704  10
  -6   2  -7 5355.79 308.200 155
  -6   2  -7 5614.04 331.054  54
  -6   2  -7 4942.96 312.872  49
  -6   2  -7 5876.09 346.124 104
  -6   2  -7 5483.25 341.917 100
  -6   2  -7 5354.48 309.974  84
  -6   2  -7 5851.54 329.328  99
  -6   2  -7 5222.65 301.858  89
  -6   2  -7 5520.28 334.036  66
  -6   2  -7 5597.99 326.159  68
  -6   2  -6 11241.2 418.184  10
  -6   2  -6 11416.4 454.470 155
  -6   2  -6 11192.9 494.026 152
  -6   2  -6 11448.4 476.062 130
  -6   2  -6 11175.7 474.016  54
  -6   2  -6 11749.2 484.254  49
  -6   2  -6 11820.6 492.899 104
  -6   2  -6 11873.7 492.029 100
  -6   2  -6 12115.2 466.101  85
  -6   2  -6 11184.1 461.762  84
  -6   2  -6 11299.2 468.700  68
  -6   2  -6 12026.6 487.830  66
  -6   2  -5 1051.67 128.468  10
  -6   2  -5 1014.93 135.939 155
  -6   2  -5 855.480 142.775 130
  -6   2  -5 1047.04 154.042  54
  -6   2  -5 1017.37 152.808  49
  -6   2  -5 1202.41 150.058  85
  -6   2  -5 1272.88 165.378 100
  -6   2  -5 1042.67 148.094  84
  -6   2  -5 927.930 152.199  68
  -6   2  -4 1657.76 158.731  10
  -6   2  -4 1668.69 168.878 155
  -6   2  -4 1957.03 185.839 130
  -6   2  -4 2276.22 205.283  49
  -6   2  -4 1914.55 187.571  54
  -6   2  -4 1659.01 178.973 104
  -6   2  -4 1955.98 186.279 100
  -6   2  -4 1959.70 185.437  85
  -6   2  -4 1607.44 173.440  84
  -6   2  -4 1760.17 186.150  66
  -6   2  -4 2122.44 199.847  68
  -6   2  -3 10922.4 449.475  68
  -6   2  -3 10617.9 437.779  66
  -6   2  -3 10272.0 434.880 130
  -6   2  -3 10674.3 457.771 138
  -6   2  -3 10411.6 436.503  54
  -6   2  -3 11348.9 450.814  49
  -6   2  -3 11208.3 432.792 104
  -6   2  -3 10282.3 439.112  84
  -6   2  -3 10746.9 441.618  85
  -6   2  -3 10137.6 421.984 100
  -6   2  -3 9966.06 396.269  10
  -6   2  -2 2371.40 215.334 156
  -6   2  -2 2162.00 208.572 138
  -6   2  -2 2732.99 214.895 130
  -6   2  -2 2127.39 179.994  10
  -6   2  -2 2342.30 198.942  54
  -6   2  -2 2418.32 205.077  49
  -6   2  -2 1991.29 196.033  84
  -6   2  -2 2562.86 213.219  85
  -6   2  -2 2092.06 200.442  68
  -6   2  -2 2338.94 204.532  66
  -6   2  -1 2988.26 240.475 156
  -6   2  -1 3079.71 247.020 138
  -6   2  -1 3121.41 216.316  10
  -6   2  -1 2876.05 222.132  49
  -6   2  -1 2953.39 215.686  54
  -6   2  -1 3022.06 232.001  84
  -6   2  -1 2838.50 230.952  85
  -6   2  -1 2932.57 225.278  68
  -6   2  -1 2974.73 216.301  66
  -6   2   0 6758.79 349.996 151
  -6   2   0 5969.17 340.360 156
  -6   2   0 6142.11 337.198 129
  -6   2   0 6649.47 360.271 138
  -6   2   0 6232.05 314.011  10
  -6   2   0 6137.02 315.453  49
  -6   2   0 6106.79 313.549  54
  -6   2   0 6793.25 353.104  85
  -6   2   0 6171.03 330.051  84
  -6   2   0 5929.05 301.476  66
  -6   2   0 6195.75 324.713  68
  -6   2   1 2121.35 198.275 151
  -6   2   1 1856.71 198.690 156
  -6   2   1 1983.93 211.065 138
  -6   2   1 2551.66 200.174 139
  -6   2   1 2295.40 214.797 129
  -6   2   1 2140.36 191.377  10
  -6   2   1 2073.06 178.256  54
  -6   2   1 2023.78 189.235  84
  -6   2   1 2535.64 224.083  85
  -6   2   1 2228.84 179.862  66
  -6   2   1 2525.35 207.489  68
  -6   2   2 19882.0 673.345 129
  -6   2   2 20841.6 639.405 139
  -6   2   2 21261.2 682.872 151
  -6   2   2 21535.8 708.057 156
  -6   2   2 20828.3 607.940  54
  -6   2   2 21153.6 664.592  84
  -6   2   2 20769.9 685.535  85
  -6   2   2 21585.3 635.962   8
  -6   2   3 639.656 131.286 151
  -6   2   3 650.794 130.480  84
  -6   2   3 448.322 115.012  85
  -6   2   3 623.680 112.829   8
  -6   2   3 397.097 102.260 139
  -6   2   3 531.372 126.576 129
  -6   2   4 26713.1 822.098 151
  -6   2   4 27911.1 826.895  85
  -6   2   4 27616.4 785.189  84
  -6   2   4 28416.8 772.052   8
  -6   2   4 27488.2 777.584 139
  -6   2   5 1940.68 203.797  85
  -6   2   5 1649.00 174.919  84
  -6   2   5 1537.58 163.389   8
  -6   2   5 1298.79 217.665 124
  -6   2   6 1889.22 182.594   8
  -6   2   6 1767.45 195.054  85
  -6   2   7 1513.31 185.438  85
  -6   2   8 2015.86 201.139  85
  -6   2   9 372.726 94.3707   7
  -6   2   9 439.729 103.549  85
  -6   2  10 285.386 76.0796   7
  -6   2  10 379.780 129.832  33
  -6   2  10 269.266 88.1737  34
  -6   2  11 224.343 82.9787   5
  -6   2  11 236.057 108.029  33
  -6   2  11 195.236 76.8966  34
  -6   2  12 542.781 123.086 113
  -6   2  12 336.966 79.1387   5
  -6   2  12 440.631 110.329  33
  -6   2  12 282.962 80.1617  34
  -6   2  13 39.5043 76.6863 113
  -6   2  13 214.017 67.0494   5
  -6   2  13 125.441 72.5834  33
  -6   2  13 82.2820 58.8734  34
  -6   2  14-88.2151 69.2401 113
  -6   2  14 12.9023 41.5224  34
  -6   2  14-8.66315 61.1974  33
  -6   2  14 46.2832 41.0806   5
  -6   3 -17 106.663 52.8470 130
  -6   3 -17 148.266 57.1129  51
  -6   3 -16 9.30361 49.4463  50
  -6   3 -15 203.744 70.8237  50
  -6   3 -15 249.908 94.6823 152
  -6   3 -15 219.186 86.2163  67
  -6   3 -14 427.590 122.343 104
  -6   3 -14 397.040 104.905  50
  -6   3 -14 251.636 101.778 152
  -6   3 -14 259.886 82.8306  66
  -6   3 -13 256.821 100.776 152
  -6   3 -13 58.7531 95.1049 104
  -6   3 -13 286.846 88.0131  54
  -6   3 -13 476.593 135.995  99
  -6   3 -13 320.589 93.7764  66
  -6   3 -12 135.798 92.2672 152
  -6   3 -12 311.049 131.978 104
  -6   3 -12 233.537 89.4247  54
  -6   3 -12 47.7773 74.1708  49
  -6   3 -12 380.212 122.842  99
  -6   3 -12 203.822 106.546 100
  -6   3 -12 254.827 106.872  66
  -6   3 -11 3535.89 284.493 152
  -6   3 -11 3786.55 307.513 104
  -6   3 -11 3790.67 269.476  54
  -6   3 -11 3109.71 253.069  49
  -6   3 -11 3389.45 283.548 100
  -6   3 -11 3261.29 277.681  99
  -6   3 -11 3058.28 255.683  66
  -6   3 -11 3125.58 233.594  68
  -6   3 -10 2458.28 241.016 152
  -6   3 -10 2127.85 235.582 104
  -6   3 -10 2378.78 228.393  54
  -6   3 -10 2008.47 208.233  49
  -6   3 -10 2268.03 237.363  99
  -6   3 -10 2143.37 233.572 100
  -6   3 -10 1972.68 199.200  68
  -6   3 -10 1870.94 208.122  66
  -6   3  -9 100.082 89.0213 152
  -6   3  -9 147.710 98.1444  49
  -6   3  -9 190.643 112.592 104
  -6   3  -9 118.530 103.242  99
  -6   3  -9 85.4674 99.4458 101
  -6   3  -9-21.0053 103.942 100
  -6   3  -9 138.505 100.810  68
  -6   3  -8-34.8188 75.5512 130
  -6   3  -8 55.5125 106.227  49
  -6   3  -8-18.2454 114.738  54
  -6   3  -8 287.696 121.293 104
  -6   3  -8 85.2202 124.040 101
  -6   3  -8 61.3125 99.1586 100
  -6   3  -8 78.6053 87.3853 152
  -6   3  -7 153.786 96.9273 152
  -6   3  -7-16.8287 83.2686 130
  -6   3  -7-18.0463 105.069  54
  -6   3  -7 104.900 116.948 101
  -6   3  -7 19.6504 100.899 100
  -6   3  -7 89.2951 72.2103  89
  -6   3  -7 129.926 81.8904  84
  -6   3  -7 35.6405 84.7154  68
  -6   3  -6 16.2223 72.1375 130
  -6   3  -6 50.3120 62.2361  10
  -6   3  -6 53.1118 104.496  54
  -6   3  -6 91.9794 69.7734  85
  -6   3  -6-49.3504 93.0764  84
  -6   3  -6 61.6176 114.490 101
  -6   3  -6 93.6834 97.9087 100
  -6   3  -6 70.8453 92.5509  68
  -6   3  -5 14657.4 534.917 130
  -6   3  -5 14131.4 488.693  10
  -6   3  -5 15155.6 568.330  54
  -6   3  -5 14508.7 565.599  49
  -6   3  -5 14818.5 596.020 101
  -6   3  -5 14803.9 555.126  84
  -6   3  -5 14376.1 562.201 100
  -6   3  -5 15640.8 547.703  85
  -6   3  -5 15298.5 572.289  68
  -6   3  -4 6736.32 341.686 130
  -6   3  -4 7259.83 330.664  10
  -6   3  -4 7397.91 380.170  49
  -6   3  -4 6904.17 367.827  54
  -6   3  -4 6584.99 358.773 100
  -6   3  -4 7020.62 394.562 101
  -6   3  -4 7172.05 358.670  85
  -6   3  -4 6512.77 357.123  84
  -6   3  -4 6503.49 364.492  68
  -6   3  -3 10659.9 436.096 130
  -6   3  -3 11133.3 486.845 138
  -6   3  -3 10374.2 415.817  10
  -6   3  -3 10685.2 458.473  54
  -6   3  -3 10687.1 464.737  49
  -6   3  -3 11613.5 505.129 101
  -6   3  -3 11384.9 472.159  84
  -6   3  -3 10328.1 444.561 100
  -6   3  -3 10503.2 452.140  85
  -6   3  -3 11169.5 472.300  68
  -6   3  -2 547.348 123.670 156
  -6   3  -2 325.547 119.156 138
  -6   3  -2 318.678 93.9643   8
  -6   3  -2 491.921 105.388  10
  -6   3  -2 239.445 96.8917  54
  -6   3  -2 404.713 117.681  49
  -6   3  -2 419.003 115.131  84
  -6   3  -2 399.245 124.639 101
  -6   3  -2 251.177 105.449  85
  -6   3  -2 234.898 112.933  68
  -6   3  -1 5437.09 333.040 156
  -6   3  -1 6309.56 360.255 138
  -6   3  -1 5659.55 297.554   8
  -6   3  -1 5977.86 325.509  54
  -6   3  -1 5897.99 326.547  49
  -6   3  -1 5633.49 329.715  84
  -6   3  -1 5372.14 327.116  85
  -6   3  -1 5411.04 318.739  68
  -6   3   0 4100.29 294.569 151
  -6   3   0 4733.62 312.063 156
  -6   3   0 4341.65 302.172 138
  -6   3   0 4930.37 317.657 129
  -6   3   0 4387.82 266.432   8
  -6   3   0 4391.53 272.351  49
  -6   3   0 4744.89 283.476  54
  -6   3   0 4986.84 311.047  84
  -6   3   0 4385.73 300.596  85
  -6   3   0 4508.14 287.585  68
  -6   3   0 5242.61 288.432  66
  -6   3   1 3519.49 273.486 156
  -6   3   1 3449.86 265.201 151
  -6   3   1 3315.86 244.510 128
  -6   3   1 2954.62 257.947 138
  -6   3   1 3098.44 254.762 129
  -6   3   1 3382.29 235.233   8
  -6   3   1 3199.99 227.881  49
  -6   3   1 3199.10 227.153  54
  -6   3   1 3874.53 281.964  85
  -6   3   1 3157.86 248.101  84
  -6   3   1 3088.47 235.081  68
  -6   3   2 18743.9 660.875 129
  -6   3   2 17927.8 609.346 128
  -6   3   2 18613.4 631.216 139
  -6   3   2 19772.4 673.210 151
  -6   3   2 18061.4 657.551 156
  -6   3   2 18271.8 596.488   8
  -6   3   2 19393.9 667.283  85
  -6   3   2 17289.3 623.836  84
  -6   3   2 18039.9 602.351  68
  -6   3   3 4973.12 301.693 128
  -6   3   3 4091.81 302.534 129
  -6   3   3 4590.65 297.287 139
  -6   3   3 4540.80 315.955 151
  -6   3   3 4267.26 270.940   8
  -6   3   3 4330.13 289.929  84
  -6   3   3 4375.81 307.319  85
  -6   3   3 4060.67 263.946  68
  -6   3   4 61120.1 1455.87 151
  -6   3   4 60838.6 1395.42  84
  -6   3   4 60985.3 1443.76  85
  -6   3   4 61706.5 1367.44   8
  -6   3   4 60519.8 1457.41 129
  -6   3   4 59622.2 1395.66 139
  -6   3   4 62141.4 1404.64 128
  -6   3   5 66740.8 1565.52  85
  -6   3   5 69344.2 1519.03  84
  -6   3   5 70340.7 1500.95   8
  -6   3   5 69021.1 1541.14 139
  -6   3   5 67696.9 1529.63 128
  -6   3   6 1642.22 195.372  85
  -6   3   6 1483.14 172.905  84
  -6   3   7 1780.23 175.837   7
  -6   3   7 1475.17 185.148  85
  -6   3   8 169.248 85.4873   7
  -6   3   8 70.2604 86.9280  85
  -6   3   9 1186.07 142.628   7
  -6   3  10 743.666 108.788   5
  -6   3  10 782.674 112.306   7
  -6   3  10 877.266 124.938  34
  -6   3  10 613.393 113.790  85
  -6   3  11 122.467 60.2602   5
  -6   3  11 94.9334 62.0310  34
  -6   3  11 99.7587 86.3749  33
  -6   3  12 344.847 70.3285   5
  -6   3  12 199.045 74.9169  34
  -6   3  12 217.288 89.3025  33
  -6   3  13 2269.24 185.575 113
  -6   3  13 2169.50 159.328  33
  -6   3  13 2106.03 141.086  34
  -6   3  13 1862.83 123.220   5
  -6   3  14 1903.40 127.856  33
  -6   4 -15 88.1274 67.8678  50
  -6   4 -14 55.3977 65.4074  66
  -6   4 -14 122.271 77.8106  50
  -6   4 -13 1233.55 154.912 152
  -6   4 -13 1452.14 159.413  66
  -6   4 -13 1450.11 149.650  54
  -6   4 -13 1521.09 152.282  49
  -6   4 -12 2034.04 193.454  49
  -6   4 -12 1839.17 187.862  54
  -6   4 -12 2038.05 198.482 152
  -6   4 -12 2265.14 232.216 104
  -6   4 -12 1826.03 202.970  99
  -6   4 -12 2056.79 201.455  66
  -6   4 -11 393.821 114.895  54
  -6   4 -11 83.7102 97.5631  49
  -6   4 -11 210.214 100.651 152
  -6   4 -11 492.619 138.052 104
  -6   4 -11 404.903 131.847 100
  -6   4 -11 312.499 121.423  99
  -6   4 -11 156.588 89.4331  66
  -6   4 -11 325.131 94.1295  68
  -6   4 -10 423.778 117.648  54
  -6   4 -10 359.661 115.936  49
  -6   4 -10 454.096 115.764 152
  -6   4 -10 508.291 149.756 104
  -6   4 -10 377.382 130.431 101
  -6   4 -10 440.353 135.129 100
  -6   4 -10 438.846 125.614  99
  -6   4 -10 394.394 104.771  68
  -6   4 -10 425.162 129.514  66
  -6   4  -9 1452.02 199.950 104
  -6   4  -9 1419.76 196.303 100
  -6   4  -9 1542.27 215.043 101
  -6   4  -9 1637.94 191.571  68
  -6   4  -9 1406.61 195.547  49
  -6   4  -9 1050.17 168.194  54
  -6   4  -8 1555.22 211.414 100
  -6   4  -8 1674.43 223.546 101
  -6   4  -8 1483.50 188.866  68
  -6   4  -8 1391.75 190.392  54
  -6   4  -8 1820.02 206.819  49
  -6   4  -7 164.656 105.709 100
  -6   4  -7 220.346 135.248 101
  -6   4  -7 65.6601 81.2578  84
  -6   4  -7 149.424 102.556  68
  -6   4  -7 403.394 133.136  49
  -6   4  -6 3168.14 271.803  49
  -6   4  -6 3012.68 290.194 101
  -6   4  -6 3211.95 253.517  84
  -6   4  -6 3383.24 279.722 100
  -6   4  -5 5612.37 354.633  49
  -6   4  -5 5285.30 344.885 100
  -6   4  -5 5527.97 314.868  85
  -6   4  -5 5383.56 364.307 101
  -6   4  -5 5452.91 327.962  84
  -6   4  -5 5687.99 285.787   8
  -6   4  -4 4175.72 302.082 138
  -6   4  -4 4214.70 252.130   8
  -6   4  -4 4800.79 322.309  49
  -6   4  -4 4187.74 280.458  85
  -6   4  -4 4610.33 306.639 100
  -6   4  -4 4487.78 304.917  84
  -6   4  -4 3914.90 316.254 101
  -6   4  -4 4488.24 300.009 156
  -6   4  -3 14549.8 591.030 138
  -6   4  -3 15543.2 527.569   8
  -6   4  -3 16385.2 601.533  54
  -6   4  -3 16588.3 642.460 101
  -6   4  -3 15412.0 575.781  85
  -6   4  -3 16541.8 602.773  84
  -6   4  -3 16505.4 609.293 156
  -6   4  -2 4084.26 294.197 156
  -6   4  -2 4504.30 314.054 138
  -6   4  -2 4008.08 254.193   8
  -6   4  -2 4155.65 292.133  54
  -6   4  -2 4162.36 258.179  48
  -6   4  -2 4325.54 294.298  85
  -6   4  -2 4003.63 285.267  84
  -6   4  -2 4538.85 325.117 101
  -6   4  -2 4483.23 307.913  68
  -6   4  -1 21820.9 720.282 156
  -6   4  -1 21775.9 735.067 138
  -6   4  -1 20863.3 722.125 129
  -6   4  -1 21604.5 651.915   8
  -6   4  -1 20403.2 677.383  54
  -6   4  -1 22388.2 669.824  48
  -6   4  -1 21031.5 715.088  84
  -6   4  -1 21927.3 728.403 101
  -6   4  -1 20270.2 696.699  85
  -6   4  -1 22055.6 716.918  68
  -6   4   0 2434.30 240.670 151
  -6   4   0 2046.59 212.476 156
  -6   4   0 2463.70 238.277 129
  -6   4   0 2180.18 224.456 138
  -6   4   0 2111.17 192.268   8
  -6   4   0 1806.54 191.345  54
  -6   4   0 2021.57 195.585  48
  -6   4   0 2377.34 223.304  85
  -6   4   0 2120.56 215.536  84
  -6   4   0 2228.22 216.328  68
  -6   4   1 4165.58 302.237 138
  -6   4   1 3620.15 285.054 129
  -6   4   1 3662.61 278.986 139
  -6   4   1 3828.91 280.871 128
  -6   4   1 4232.12 299.472 156
  -6   4   1 4281.11 310.377 151
  -6   4   1 3615.94 252.554  54
  -6   4   1 3563.95 279.608  85
  -6   4   1 4183.35 268.933   8
  -6   4   2 6069.02 371.333 151
  -6   4   2 6234.80 368.719  85
  -6   4   2 6062.56 330.131   8
  -6   4   2 6475.50 383.527 129
  -6   4   2 6585.72 368.054 139
  -6   4   2 6207.68 359.259 128
  -6   4   3 11211.2 514.747 151
  -6   4   3 12146.5 524.003  85
  -6   4   3 11214.7 458.778   8
  -6   4   3 11100.0 493.857 139
  -6   4   3 11142.3 490.257 128
  -6   4   3 11489.4 520.132 129
  -6   4   4 3055.88 272.261 151
  -6   4   4 2997.40 249.087  84
  -6   4   4 3299.94 274.363  85
  -6   4   4 3152.91 239.037   8
  -6   4   4 3280.83 279.446 129
  -6   4   4 2959.00 252.800 139
  -6   4   4 3077.84 254.897 128
  -6   4   5 7770.54 396.502  84
  -6   4   5 7529.64 412.147  85
  -6   4   5 7123.76 388.413 128
  -6   4   5 7370.13 398.694 139
  -6   4   6 363.146 129.980  85
  -6   4   6 441.210 115.614  84
  -6   4   7 3483.06 241.287   7
  -6   4   7 3552.41 271.627  85
  -6   4   7 3359.55 242.925  84
  -6   4   8 2415.63 196.264   7
  -6   4   9 1344.77 146.491   7
  -6   4   9 1310.42 161.090  85
  -6   4  10 291.304 85.5167  34
  -6   4  10 431.659 89.0007   7
  -6   4  10 262.642 88.4324  85
  -6   4  11 842.600 122.524  33
  -6   4  11 705.280 107.129  34
  -6   4  11 747.735 96.5603   7
  -6   4  12 3608.48 205.349  33
  -6   4  12 3507.12 184.056  34
  -6   4  13 1528.34 118.906  33
  -6   4  13 1445.23 131.515 113
  -6   5 -14 47.2832 61.5594  50
  -6   5 -13 99.1142 60.0630  54
  -6   5 -13-22.2752 61.1371  66
  -6   5 -12 1441.01 152.000  54
  -6   5 -12 1905.77 170.431  49
  -6   5 -12 1491.75 160.979  66
  -6   5 -11 58.6974 79.2814  54
  -6   5 -11 29.9831 69.7664  49
  -6   5 -11 46.5282 86.4534  66
  -6   5 -11 13.0470 70.4902  68
  -6   5 -11 73.4850 102.405 104
  -6   5 -10 33.2361 94.0354  49
  -6   5 -10 65.2367 93.6351  54
  -6   5 -10 174.988 114.768 101
  -6   5 -10 60.5062 81.7353  68
  -6   5 -10 234.483 119.925 104
  -6   5  -9-17.4820 92.9133  54
  -6   5  -9 53.3455 97.6061  49
  -6   5  -9 117.073 79.5047  68
  -6   5  -9-40.1700 99.3765 100
  -6   5  -9 20.6517 111.573 101
  -6   5  -8 437.667 125.244  54
  -6   5  -8 426.780 126.155  49
  -6   5  -8 320.773 114.833  68
  -6   5  -8 256.697 129.742 101
  -6   5  -8 306.294 123.859 100
  -6   5  -7 1970.27 219.490  49
  -6   5  -7 1464.90 198.755 100
  -6   5  -7 1221.47 190.693 101
  -6   5  -7 1295.74 161.241  84
  -6   5  -7 1557.29 197.579  68
  -6   5  -6 6509.38 359.343 156
  -6   5  -6 5549.14 354.028 138
  -6   5  -6 6519.40 381.820  49
  -6   5  -6 7056.52 422.911 101
  -6   5  -6 6559.40 386.184 100
  -6   5  -6 6179.40 345.983  84
  -6   5  -6 6795.50 380.967  68
  -6   5  -5 35.0801 85.1018 156
  -6   5  -5 19.2211 83.4128 138
  -6   5  -5 57.2002 111.009  49
  -6   5  -5 21.6534 100.768 111
  -6   5  -5 152.377 130.209 101
  -6   5  -5 77.6798 86.3566 100
  -6   5  -5 122.723 99.1973  84
  -6   5  -5-19.0769 103.067  68
  -6   5  -4 7623.39 393.151 156
  -6   5  -4 8384.51 425.081 138
  -6   5  -4 8058.25 425.599  49
  -6   5  -4 7791.45 436.872 111
  -6   5  -4 8050.72 451.431 101
  -6   5  -4 7431.42 370.768  85
  -6   5  -4 8113.83 418.864 100
  -6   5  -4 8398.15 413.637  84
  -6   5  -4 7696.95 418.683  68
  -6   5  -3 1897.87 171.774   8
  -6   5  -3 1615.18 184.490 156
  -6   5  -3 2242.86 225.383 138
  -6   5  -3 1879.33 209.679  49
  -6   5  -3 1784.26 227.234 111
  -6   5  -3 1595.45 193.476  84
  -6   5  -3 1694.28 186.736  85
  -6   5  -3 1732.50 220.006 101
  -6   5  -3 2032.96 223.827  68
  -6   5  -2 1400.88 190.770 151
  -6   5  -2 1731.22 192.767 156
  -6   5  -2 1415.57 184.941 138
  -6   5  -2 1195.46 179.833 129
  -6   5  -2 1617.48 161.065   8
  -6   5  -2 1357.82 157.086  48
  -6   5  -2 1501.43 187.516  49
  -6   5  -2 1651.88 211.877 101
  -6   5  -2 1669.88 191.885  85
  -6   5  -2 1448.74 187.704  84
  -6   5  -2 1782.21 197.504  68
  -6   5  -1 358.752 116.874 156
  -6   5  -1 260.917 115.333 151
  -6   5  -1 194.484 101.758 138
  -6   5  -1 378.807 126.964 129
  -6   5  -1 271.737 93.2387   8
  -6   5  -1 290.793 107.692  49
  -6   5  -1 408.437 102.385  48
  -6   5  -1 386.524 118.582  85
  -6   5  -1 397.755 119.221  84
  -6   5  -1 364.657 125.035 101
  -6   5  -1 385.673 116.972  68
  -6   5   0 17277.7 611.692 148
  -6   5   0 18169.0 676.180 151
  -6   5   0 20612.1 672.554 156
  -6   5   0 17689.9 662.625 129
  -6   5   0 19122.4 681.551 138
  -6   5   0 17245.6 582.809   8
  -6   5   0 16908.9 604.036  54
  -6   5   0 17090.9 603.043  49
  -6   5   0 18524.0 622.358  48
  -6   5   0 19377.0 669.087  85
  -6   5   0 17932.2 635.848  68
  -6   5   1 3466.54 283.651 151
  -6   5   1 2807.00 248.162 128
  -6   5   1 3387.56 268.700 139
  -6   5   1 3339.45 283.500 129
  -6   5   1 3153.04 234.234   8
  -6   5   1 2599.94 227.634  48
  -6   5   1 3358.10 273.041  85
  -6   5   1 3286.89 254.901  68
  -6   5   2 1901.10 210.586 129
  -6   5   2 2277.63 230.363 139
  -6   5   2 1973.74 214.239 128
  -6   5   2 1585.08 197.436  85
  -6   5   2 2158.39 205.867  68
  -6   5   2 2159.17 229.659 151
  -6   5   3 656.036 147.060 128
  -6   5   3 531.884 132.107 139
  -6   5   3 698.970 145.443 129
  -6   5   3 906.653 170.800 151
  -6   5   3 869.249 153.829  85
  -6   5   4 6102.14 362.162  85
  -6   5   4 5948.74 359.959 128
  -6   5   4 5867.41 355.866 139
  -6   5   5 12099.6 520.970  85
  -6   5   5 13016.5 517.972  84
  -6   5   5 12841.8 487.134   7
  -6   5   6 17053.4 621.893  85
  -6   5   6 16481.9 558.106   7
  -6   5   7 922.265 132.998  84
  -6   5   7 973.500 133.984   7
  -6   5   8-31.1025 81.2614  85
  -6   5   8 12.4157 64.8766   7
  -6   5   9 122.415 75.8417  85
  -6   5   9 120.897 65.7687   7
  -6   5  10 806.637 113.137  85
  -6   5  10 913.543 120.527  33
  -6   5  10 826.760 102.428  34
  -6   5  10 673.153 93.8171   7
  -6   5  11 1481.54 131.164  33
  -6   5  11 1116.05 101.434  34
  -6   5  11 1200.07 115.219  85
  -6   5  12 416.204 68.9394  33
  -6   6 -12 1166.97 118.911 138
  -6   6 -11 1532.04 152.467 138
  -6   6 -11 1970.26 173.394  66
  -6   6 -11 1941.99 166.318  54
  -6   6 -10 2536.18 194.698 138
  -6   6 -10 2365.86 200.348  66
  -6   6 -10 2454.35 189.142  68
  -6   6 -10 2674.56 207.807  49
  -6   6 -10 2230.60 191.737  54
  -6   6  -9 1507.62 168.595 138
  -6   6  -9 1830.45 178.493  68
  -6   6  -9 1583.77 182.212  49
  -6   6  -9 1647.02 182.136  54
  -6   6  -8 550.744 113.539 138
  -6   6  -8 923.954 169.014 101
  -6   6  -8 565.704 122.433  68
  -6   6  -8 673.007 138.596  54
  -6   6  -8 798.447 143.562  49
  -6   6  -7 2161.55 203.942 138
  -6   6  -7 2396.68 251.105 101
  -6   6  -7 2608.43 223.564  68
  -6   6  -7 1870.95 210.519  49
  -6   6  -7 2426.41 224.324  54
  -6   6  -6 2549.97 221.333 138
  -6   6  -6 2809.16 267.619 101
  -6   6  -6 2330.54 224.666  68
  -6   6  -6 2199.10 225.432  49
  -6   6  -5 7123.17 377.714 138
  -6   6  -5 7532.77 423.710 101
  -6   6  -5 7660.34 403.410  68
  -6   6  -5 7813.65 402.063  49
  -6   6  -4 20602.5 685.426 138
  -6   6  -4 22201.7 751.701 101
  -6   6  -4 21381.5 692.761  84
  -6   6  -4 21311.0 711.911  68
  -6   6  -4 20912.6 696.577  49
  -6   6  -3 209.497 101.693 138
  -6   6  -3 275.439 130.918 101
  -6   6  -3 300.375 108.483  84
  -6   6  -3 216.330 106.453  68
  -6   6  -3 51.9090 108.858  49
  -6   6  -2 18198.5 643.765 138
  -6   6  -2 19268.0 644.260  54
  -6   6  -2 18167.4 632.965  49
  -6   6  -2 19263.9 603.895  48
  -6   6  -2 18707.5 671.072 101
  -6   6  -2 19038.9 631.032  85
  -6   6  -2 19401.1 670.142  84
  -6   6  -2 19170.0 658.796  68
  -6   6  -1 3692.25 268.290 148
  -6   6  -1 3363.15 243.706  48
  -6   6  -1 3648.96 261.759  49
  -6   6  -1 3139.84 241.210  54
  -6   6  -1 3507.32 226.089   7
  -6   6  -1 3646.57 263.244  85
  -6   6  -1 3566.99 273.953  84
  -6   6  -1 3399.65 265.620  68
  -6   6   0 2656.68 228.641 148
  -6   6   0 2846.54 224.837  48
  -6   6   0 3148.26 220.608   7
  -6   6   0 2812.05 243.285  85
  -6   6   0 3178.96 258.172  84
  -6   6   0 2564.57 226.928  68
  -6   6   1 618.518 128.135 148
  -6   6   1 643.760 109.148   7
  -6   6   1 542.636 113.089  48
  -6   6   1 462.048 124.661  85
  -6   6   1 521.214 120.999  68
  -6   6   2 11065.1 428.140   7
  -6   6   2 10241.4 422.422  68
  -6   6   2 10558.2 469.243  85
  -6   6   2 9873.29 430.402 137
  -6   6   2 10220.3 462.161 128
  -6   6   3 96.5011 75.7029   7
  -6   6   3 107.198 102.587 139
  -6   6   3 133.149 82.4946 137
  -6   6   3 263.785 103.819 128
  -6   6   4 432.858 108.535   7
  -6   6   4 545.161 127.231 128
  -6   6   4 586.967 128.923 139
  -6   6   5 756.313 134.687  85
  -6   6   5 516.277 116.315  84
  -6   6   5 469.753 104.742   7
  -6   6   5 476.620 113.074 139
  -6   6   5 502.828 117.021 128
  -6   6   6 170.203 95.0498  85
  -6   6   6 204.947 90.9880  84
  -6   6   6 430.970 94.1736   7
  -6   6   7 420.801 91.0201  84
  -6   6   7 582.978 113.162  85
  -6   6   7 408.038 92.2960   7
  -6   6   8 25.1868 75.3351  85
  -6   6   8 101.090 67.9672   7
  -6   6   9 720.629 107.315  85
  -6   6   9 559.205 87.3083   7
  -6   6  10 121.090 61.9035  33
  -6   6  10 106.139 54.3415  85
  -6   7 -11 4190.53 191.719 151
  -6   7 -10 135.869 66.9706 151
  -6   7  -9 2495.49 185.817  54
  -6   7  -9 2295.39 180.863  66
  -6   7  -9 2496.19 176.175 151
  -6   7  -8 1706.59 171.012  49
  -6   7  -8 1906.95 167.296 151
  -6   7  -8 1755.28 163.163  68
  -6   7  -7 1873.83 180.949  49
  -6   7  -7 1940.59 180.834  54
  -6   7  -7 2042.90 163.632 138
  -6   7  -7 2157.67 180.970 151
  -6   7  -7 2184.71 187.179  68
  -6   7  -6 616.238 125.017  49
  -6   7  -6 622.585 120.556  54
  -6   7  -6 938.982 133.564 129
  -6   7  -6 657.696 101.955 138
  -6   7  -6 683.547 121.547 151
  -6   7  -6 634.679 121.345  68
  -6   7  -5 3645.40 248.237 151
  -6   7  -5 3700.83 250.953  49
  -6   7  -5 3646.78 249.543  54
  -6   7  -5 3862.58 231.402 138
  -6   7  -5 3553.30 247.569 129
  -6   7  -5 3792.58 230.584  84
  -6   7  -5 4081.09 263.144  68
  -6   7  -4 303.428 98.9006 151
  -6   7  -4 214.066 95.0878  54
  -6   7  -4 446.509 115.377  49
  -6   7  -4 365.588 104.656 129
  -6   7  -4 366.219 96.8653  84
  -6   7  -4 421.473 117.881  68
  -6   7  -3 5675.95 312.091 148
  -6   7  -3 5117.34 307.808 151
  -6   7  -3 5504.11 305.506  49
  -6   7  -3 5658.99 308.536  54
  -6   7  -3 5231.77 306.898 129
  -6   7  -3 5517.52 303.498  84
  -6   7  -3 5778.51 319.945  68
  -6   7  -2 807.341 138.330 148
  -6   7  -2 862.621 131.630 147
  -6   7  -2 884.694 141.185 151
  -6   7  -2 909.230 129.768  54
  -6   7  -2 844.875 130.302  49
  -6   7  -2 1025.15 156.129 139
  -6   7  -2 894.024 142.637 129
  -6   7  -2 939.267 136.241  84
  -6   7  -2 825.365 138.842  68
  -6   7  -1 570.963 111.983 148
  -6   7  -1 254.800 107.190 151
  -6   7  -1 204.334 96.6071 129
  -6   7  -1 390.636 117.249 139
  -6   7  -1 96.0751 97.1773 128
  -6   7  -1 380.186 96.1892  54
  -6   7  -1 385.387 103.770  84
  -6   7  -1 524.104 114.016  68
  -6   7   0 1344.82 156.118 137
  -6   7   0 1517.91 176.539 139
  -6   7   0 1343.71 165.437 129
  -6   7   0 1443.35 174.809 128
  -6   7   0 1527.79 159.209 148
  -6   7   0 1289.07 166.317 151
  -6   7   0 1246.35 127.122   7
  -6   7   0 1282.24 145.709  85
  -6   7   0 1433.73 166.664  84
  -6   7   0 1572.44 163.187  68
  -6   7   1 199.919 87.0570 129
  -6   7   1 247.773 86.6089 137
  -6   7   1 265.170 102.693 128
  -6   7   1 333.574 110.109 139
  -6   7   1 125.751 87.6657 151
  -6   7   1 175.194 76.3026 148
  -6   7   1 181.544 69.5707   7
  -6   7   1 55.9907 73.1992  85
  -6   7   1 257.989 98.8232  84
  -6   7   1 151.454 78.4695  68
  -6   7   2 84.8589 69.9922  85
  -6   7   2 147.194 84.5106  84
  -6   7   2 32.4864 63.0624   7
  -6   7   2 139.140 93.6945 139
  -6   7   2 104.303 78.0007 137
  -6   7   2 136.786 95.5866 128
  -6   7   3 337.681 91.6145  84
  -6   7   3 97.5751 71.6102  85
  -6   7   3 129.180 63.5820   7
  -6   7   3 87.7081 87.4696 128
  -6   7   3 163.415 100.933 139
  -6   7   4 525.573 107.683  84
  -6   7   4 644.135 115.238  85
  -6   7   4 324.050 79.5638   7
  -6   7   4 491.551 114.256 139
  -6   7   4 510.731 110.696 128
  -6   7   5 249.461 80.7601  84
  -6   7   5 252.438 83.1375  85
  -6   7   5 168.368 72.6367   7
  -6   7   6 30.6849 58.7288  84
  -6   7   6 103.888 69.9587  85
  -6   7   6 109.515 56.0200   7
  -6   7   7 56.7855 51.6267  84
  -6   7   7 20.3406 67.6628  85
  -6   7   7 121.556 61.9237   7
  -6   7   8 899.211 104.758  85
  -6   7   9 3232.87 163.023  85
  -6   8  -8-15.6817 55.9092 139
  -6   8  -7 18.0842 56.8607 139
  -6   8  -7 31.1955 49.0429 129
  -6   8  -7-41.0468 50.1170 151
  -6   8  -6 174.882 62.3833 129
  -6   8  -6 179.844 70.6097 139
  -6   8  -6 72.5398 53.0834 151
  -6   8  -5 56.8122 60.9491 129
  -6   8  -5 21.4490 72.1007 139
  -6   8  -5 53.9759 57.9068 151
  -6   8  -4 601.990 82.3215  84
  -6   8  -4 664.819 108.707 139
  -6   8  -4 609.854 94.0941 129
  -6   8  -4 547.120 103.277 128
  -6   8  -4 805.340 104.054 151
  -6   8  -3 2114.39 155.118  84
  -6   8  -3 2266.66 179.639 128
  -6   8  -3 2164.23 165.476 129
  -6   8  -3 2455.43 185.775 139
  -6   8  -3 2219.51 166.523 151
  -6   8  -2 185.586 70.0871  84
  -6   8  -2 284.207 89.0500 139
  -6   8  -2 105.407 67.1276 129
  -6   8  -2 129.072 68.4966 137
  -6   8  -2 222.154 83.4185 128
  -6   8  -2 210.958 76.6426 151
  -6   8  -1 1212.56 140.534 139
  -6   8  -1 1213.76 127.124 129
  -6   8  -1 1225.60 131.719 137
  -6   8  -1 1171.36 137.572 128
  -6   8  -1 931.391 118.859  84
  -6   8   0 753.032 118.719 139
  -6   8   0 612.084 102.153 137
  -6   8   0 788.188 117.510 128
  -6   8   0 989.960 120.418  84
  -6   8   1 240.753 74.8157 137
  -6   8   1 344.146 93.1787 139
  -6   8   1 327.014 89.6128 128
  -6   8   1 84.9010 57.1158  85
  -6   8   1 141.073 76.7168  84
  -6   8   2 142.868 73.1567 139
  -6   8   2 151.058 74.8174 128
  -6   8   2 181.040 61.9098  85
  -6   8   2 208.254 77.6553  84
  -6   8   3 2034.41 160.934 128
  -6   8   3 2028.02 156.156  84
  -6   8   3 2146.57 147.530  85
  -6   8   4 1236.72 116.678  84
  -6   8   4 1080.96 109.492  85
  -6   8   5 205.885 59.7535  84
  -6   8   5 137.307 54.3813  85
  -6   8   6 60.6426 40.4049  84
  -6   8   6 98.2046 48.0312  85
  -5 -10 -10 1833.91 134.987 127
  -5 -10  -9 400.810 87.7299 127
  -5 -10  -8 327.467 88.9486 127
  -5 -10  -8 302.570 59.4621  31
  -5 -10  -7 221.845 58.7877  30
  -5 -10  -7 219.011 67.6855  31
  -5 -10  -6 836.192 120.343 127
  -5 -10  -6 648.379 83.1574  30
  -5 -10  -6 646.994 92.1557  31
  -5 -10  -5 770.266 123.199 127
  -5 -10  -5 554.336 79.8383  30
  -5 -10  -5 876.042 104.626  31
  -5 -10  -4 423.989 107.701 127
  -5 -10  -4 331.818 76.6281  31
  -5 -10  -3 12.5078 74.8304 127
  -5 -10  -3 165.923 70.2513  31
  -5 -10  -2 702.585 118.795 127
  -5 -10  -2 553.281 96.8309  31
  -5 -10  -1 170.563 72.2500  42
  -5 -10   0 175.828 69.7070  42
  -5 -10   1 735.563 100.868  42
  -5 -10   2 2144.55 152.710  42
  -5 -10   3 1119.65 111.524  42
  -5 -10   4 291.643 64.6034  42
  -5  -9 -13 389.682 61.4098  88
  -5  -9 -13 368.447 82.7842 127
  -5  -9 -12 152.908 44.6805  31
  -5  -9 -12 162.131 53.8839   1
  -5  -9 -12 21.0573 46.7221  88
  -5  -9 -11 470.372 79.8742   1
  -5  -9 -11 538.714 78.2634  31
  -5  -9 -10 499.347 86.0870   1
  -5  -9 -10 599.784 90.3391  31
  -5  -9  -9 901.263 108.028   1
  -5  -9  -9 1039.44 120.721  31
  -5  -9  -8 221.006 89.3495 127
  -5  -9  -8 117.470 61.6060   1
  -5  -9  -8 273.884 73.0355  30
  -5  -9  -8 68.6787 61.8871  31
  -5  -9  -7 44.4874 62.9426  30
  -5  -9  -7 135.011 78.1092  31
  -5  -9  -7 132.522 100.390 127
  -5  -9  -6 77.5564 69.8339  31
  -5  -9  -6-23.1133 54.9359  30
  -5  -9  -6-51.4640 101.252 127
  -5  -9  -5 4432.92 245.557  30
  -5  -9  -5 4297.17 260.512  31
  -5  -9  -5 4614.67 309.202 127
  -5  -9  -4 744.594 115.558  30
  -5  -9  -4 868.737 131.108  31
  -5  -9  -4 1048.73 158.650 127
  -5  -9  -3 140.435 84.0260  31
  -5  -9  -3 132.530 65.1228  30
  -5  -9  -3 106.890 89.8455 127
  -5  -9  -2 107.535 68.6115  30
  -5  -9  -2 127.486 80.1641  31
  -5  -9  -2 88.4003 95.5333 127
  -5  -9  -1 737.134 125.761  31
  -5  -9  -1 609.268 103.494  30
  -5  -9  -1 647.979 126.586 121
  -5  -9  -1 745.667 142.178 127
  -5  -9   0 670.100 107.770  39
  -5  -9   0 419.682 87.7940  30
  -5  -9   0 856.350 130.238  31
  -5  -9   0 375.277 106.566 121
  -5  -9   0 688.317 140.404 127
  -5  -9   1 1665.03 158.935  39
  -5  -9   1 1651.88 182.789 121
  -5  -9   1 1774.24 174.010  31
  -5  -9   2 333.841 86.7517  39
  -5  -9   2 521.138 119.148 121
  -5  -9   3 641.160 107.464  39
  -5  -9   3 743.860 118.952  42
  -5  -9   3 635.198 125.406 121
  -5  -9   4 225.262 79.4019  39
  -5  -9   4 406.533 92.4441  42
  -5  -9   4 264.856 99.5033 121
  -5  -9   5 226.529 70.2798  42
  -5  -9   5 79.7582 63.4933  39
  -5  -9   5 257.680 89.3204 121
  -5  -9   6 56.1529 53.3640  42
  -5  -9   6 35.8100 57.6229  39
  -5  -9   6-45.9569 78.0389 121
  -5  -9   7 768.893 97.5808  39
  -5  -9   7 910.194 114.706 121
  -5  -9   8 1273.24 104.818  39
  -5  -8 -15 1305.87 111.614  88
  -5  -8 -14 2152.89 153.735  88
  -5  -8 -14 2085.36 144.212   1
  -5  -8 -13 1706.53 155.598  88
  -5  -8 -13 1740.09 144.530   1
  -5  -8 -12 577.094 113.421  88
  -5  -8 -12 615.504 102.729   1
  -5  -8 -11 2645.83 206.855  88
  -5  -8 -11 2444.71 188.679   1
  -5  -8 -10 935.585 132.434   1
  -5  -8  -9 918.450 128.028   1
  -5  -8  -8 5594.46 297.707   1
  -5  -8  -7 621.779 120.907  90
  -5  -8  -7 705.094 113.668   1
  -5  -8  -6 1180.03 151.930  90
  -5  -8  -6 1173.27 142.340   1
  -5  -8  -5 3641.67 282.206 121
  -5  -8  -5 4284.21 255.370   1
  -5  -8  -4 200.596 79.8881  30
  -5  -8  -4 16.4560 84.5127  31
  -5  -8  -4 228.766 109.452 121
  -5  -8  -4 20.9550 115.036 127
  -5  -8  -3 816.930 142.677  31
  -5  -8  -3 1044.31 139.550  30
  -5  -8  -3 690.553 155.300 127
  -5  -8  -3 1082.88 170.409 121
  -5  -8  -2 1531.44 164.045  39
  -5  -8  -2 1165.15 145.629  30
  -5  -8  -2 1580.39 181.539  31
  -5  -8  -2 1453.85 199.709 127
  -5  -8  -1 163.152 94.4686  39
  -5  -8  -1 308.843 88.3805  30
  -5  -8  -1 439.114 119.381  31
  -5  -8  -1 267.094 114.602 121
  -5  -8  -1 205.062 114.382 127
  -5  -8   0 91.1382 73.7321  39
  -5  -8   0 137.994 72.1452  30
  -5  -8   0 253.479 105.019  31
  -5  -8   0 187.093 104.839 121
  -5  -8   1 5144.34 308.004  39
  -5  -8   1 5040.23 346.133 121
  -5  -8   1 5214.39 319.129  31
  -5  -8   2 230.238 120.212 121
  -5  -8   2 242.266 118.636 127
  -5  -8   3 20.6790 104.264 121
  -5  -8   4 664.790 145.444 121
  -5  -8   4 842.639 133.538  39
  -5  -8   4 721.895 130.637 120
  -5  -8   5 2173.17 202.966 120
  -5  -8   5 2624.34 214.341  39
  -5  -8   5 2457.91 199.008  42
  -5  -8   5 2331.36 237.241 121
  -5  -8   5 2349.07 182.129  32
  -5  -8   6 1211.61 178.342 121
  -5  -8   6 1136.48 131.634  32
  -5  -8   6 1490.21 149.485  42
  -5  -8   6 1255.24 151.111  39
  -5  -8   7 740.652 136.908 121
  -5  -8   7 760.815 125.684  39
  -5  -8   7 650.233 109.226  32
  -5  -8   8 2330.88 181.277  39
  -5  -8   8 2123.17 162.229  32
  -5  -8   8 2677.98 221.092 121
  -5  -8   9 1632.42 142.377  39
  -5  -8   9 1564.95 129.547  32
  -5  -8  10 3965.05 191.281  39
  -5  -7 -17 12.0108 41.2071  88
  -5  -7 -17 41.9234 38.7282  76
  -5  -7 -16 770.517 113.043 126
  -5  -7 -16 839.022 106.145  88
  -5  -7 -16 958.101 95.1814   1
  -5  -7 -16 900.930 95.1535  76
  -5  -7 -15 3657.56 243.077 126
  -5  -7 -15 3910.56 228.824  88
  -5  -7 -15 3736.47 203.353   1
  -5  -7 -15 3768.01 206.200  76
  -5  -7 -14 718.594 135.128 126
  -5  -7 -14 810.667 124.096  88
  -5  -7 -14 569.243 100.390   1
  -5  -7 -14 615.258 103.880  76
  -5  -7 -13 1638.77 191.836 126
  -5  -7 -13 1893.22 190.365  90
  -5  -7 -13 2082.14 176.189   1
  -5  -7 -13 1742.22 164.505  76
  -5  -7 -12 2131.62 230.310 126
  -5  -7 -12 2398.91 192.690  76
  -5  -7 -11 1425.39 197.902 126
  -5  -7 -11 1452.29 175.660  90
  -5  -7 -10 436.279 125.769  90
  -5  -7  -9 3347.37 294.742 126
  -5  -7  -9 3586.21 274.919  90
  -5  -7  -8 17328.9 681.171 126
  -5  -7  -8 17951.3 631.541  90
  -5  -7  -7 22272.5 784.040 126
  -5  -7  -7 21204.1 702.403  90
  -5  -7  -6 33.3542 77.6094  90
  -5  -7  -5 1195.95 148.047   1
  -5  -7  -5 1421.52 172.391  90
  -5  -7  -4 2999.22 227.714  39
  -5  -7  -4 2567.22 211.700  90
  -5  -7  -4 2709.43 207.398   1
  -5  -7  -3 636.833 128.506  39
  -5  -7  -3 401.328 91.5406  30
  -5  -7  -3 587.132 147.913 121
  -5  -7  -2 2739.38 220.291  39
  -5  -7  -2 2710.26 207.975  30
  -5  -7  -2 3041.74 273.484 121
  -5  -7  -2 2736.98 262.522 127
  -5  -7  -1 7593.04 373.951  39
  -5  -7  -1 7195.59 342.112  30
  -5  -7  -1 7121.58 381.122  31
  -5  -7  -1 6887.03 426.869 121
  -5  -7  -1 7441.41 418.944 127
  -5  -7   0 4103.36 282.562  39
  -5  -7   0 4423.75 301.451  31
  -5  -7   0 4762.73 272.908  30
  -5  -7   0 4189.33 307.330 122
  -5  -7   0 4647.00 331.906 127
  -5  -7   0 5349.34 374.035 121
  -5  -7   1 1967.71 204.853  39
  -5  -7   1 1870.60 199.078  31
  -5  -7   1 1793.39 211.894 122
  -5  -7   1 1483.15 217.318 121
  -5  -7   1 1732.56 208.213 127
  -5  -7   2 6260.22 350.301  39
  -5  -7   2 5832.77 343.794  31
  -5  -7   2 5218.07 349.135 127
  -5  -7   2 5988.86 372.416 122
  -5  -7   2 5817.47 399.819 121
  -5  -7   3 542.673 130.694  39
  -5  -7   3 303.163 106.030  32
  -5  -7   3 548.038 128.946  31
  -5  -7   3 576.111 154.690 121
  -5  -7   3 588.258 142.902 122
  -5  -7   4 4995.57 317.681  39
  -5  -7   4 4952.60 306.055  31
  -5  -7   4 4471.36 280.555  32
  -5  -7   4 4216.76 323.173 122
  -5  -7   5 6736.71 366.827  39
  -5  -7   5 6698.36 342.363  32
  -5  -7   5 6499.68 419.374 121
  -5  -7   6 792.020 169.082 121
  -5  -7   6 736.249 138.287 120
  -5  -7   7 1557.28 215.043 121
  -5  -7   7 1032.11 140.513  32
  -5  -7   7 1472.71 172.716  39
  -5  -7   7 1240.16 143.265  42
  -5  -7   8 1076.04 174.529 121
  -5  -7   8 796.649 127.765  32
  -5  -7   8 826.383 140.965  39
  -5  -7   9 138.905 114.336 121
  -5  -7   9 187.081 69.0080  33
  -5  -7   9 381.829 92.6598  32
  -5  -7   9 313.917 96.7373  39
  -5  -7  10 4360.53 241.190  39
  -5  -7  10 4077.79 270.611 121
  -5  -7  10 3881.99 227.207  32
  -5  -7  11 449.045 94.6794 121
  -5  -7  11 223.194 72.3014  39
  -5  -7  11 313.914 75.0231  32
  -5  -7  12 3081.74 163.144  32
  -5  -6 -18 113.787 63.5987 126
  -5  -6 -18 45.8035 43.7671  88
  -5  -6 -18 137.729 53.3233  76
  -5  -6 -17 60.3201 46.4513   1
  -5  -6 -17 34.0915 73.9741 126
  -5  -6 -17 36.1229 56.7958  88
  -5  -6 -17 78.6874 59.9945  76
  -5  -6 -16 1840.17 152.992 153
  -5  -6 -16 2174.67 155.257   1
  -5  -6 -16 1921.00 189.000 126
  -5  -6 -16 1991.41 176.085 143
  -5  -6 -16 2406.05 183.244  88
  -5  -6 -16 1912.87 160.187  76
  -5  -6 -15 4158.30 238.862   1
  -5  -6 -15 3793.26 259.647 125
  -5  -6 -15 4275.83 269.416 143
  -5  -6 -15 3732.00 273.763 126
  -5  -6 -15 3653.65 234.012 153
  -5  -6 -15 3740.41 237.548  76
  -5  -6 -14 387.758 100.650   1
  -5  -6 -14 291.119 99.8868  90
  -5  -6 -14 409.658 107.324 153
  -5  -6 -14 500.693 123.458 143
  -5  -6 -14 263.265 115.534 126
  -5  -6 -14 284.486 101.557 125
  -5  -6 -13 3680.18 274.707  90
  -5  -6 -13 3786.10 264.938 153
  -5  -6 -13 4008.37 290.697 125
  -5  -6 -13 3775.50 281.505 143
  -5  -6 -13 3665.12 296.431 126
  -5  -6 -12 1874.91 206.351  90
  -5  -6 -12 2468.86 229.833  83
  -5  -6 -12 2184.08 224.882 143
  -5  -6 -11 140.123 88.3562 153
  -5  -6 -11 202.091 102.446  90
  -5  -6 -11 162.202 97.4076  83
  -5  -6 -11 350.273 134.379 126
  -5  -6 -11 119.090 103.753 125
  -5  -6 -10 2760.84 247.355  90
  -5  -6 -10 2381.05 227.535  83
  -5  -6 -10 2503.25 224.154 153
  -5  -6 -10 2135.07 229.653 143
  -5  -6 -10 2105.58 227.460 125
  -5  -6 -10 2305.24 252.104 126
  -5  -6  -9 717.427 133.137 153
  -5  -6  -9 898.935 151.511  90
  -5  -6  -9 611.978 143.448  83
  -5  -6  -9 804.718 159.769 126
  -5  -6  -8 206.700 91.5641 153
  -5  -6  -8 161.395 104.420  90
  -5  -6  -8 42.7704 97.3463 126
  -5  -6  -8 52.6663 88.5328  83
  -5  -6  -7 173.526 98.2254  90
  -5  -6  -7 146.705 116.860 126
  -5  -6  -7 237.298 100.087  83
  -5  -6  -6 632.958 129.807  90
  -5  -6  -6 574.924 156.031 126
  -5  -6  -6 957.657 139.570  83
  -5  -6  -5 2254.49 241.927 126
  -5  -6  -5 2180.94 202.359  83
  -5  -6  -5 2434.43 210.261  90
  -5  -6  -4 8650.90 387.778  90
  -5  -6  -4 8817.99 389.819  83
  -5  -6  -4 7827.44 355.728   1
  -5  -6  -3 10518.7 426.835  90
  -5  -6  -3 10704.5 414.893   1
  -5  -6  -2 988.921 128.873  30
  -5  -6  -2 1042.95 148.219  39
  -5  -6  -2 987.013 134.854  90
  -5  -6  -2 1096.58 127.817   1
  -5  -6  -1 838.032 157.998 127
  -5  -6  -1 709.429 139.889  39
  -5  -6   0 25629.7 765.698  39
  -5  -6   0 24903.1 798.017 123
  -5  -6   0 24812.0 860.603 121
  -5  -6   0 25369.9 790.992 127
  -5  -6   0 25757.2 771.925  31
  -5  -6   1 27593.4 803.922  39
  -5  -6   1 27455.7 874.514 122
  -5  -6   1 26831.4 818.586 127
  -5  -6   1 27701.6 919.221 121
  -5  -6   1 25773.1 840.676 123
  -5  -6   1 25907.6 727.646  32
  -5  -6   1 27992.0 797.523  31
  -5  -6   2 12182.4 504.952  39
  -5  -6   2 12576.4 562.924 122
  -5  -6   2 12475.1 586.967 121
  -5  -6   2 12483.6 493.350  31
  -5  -6   2 12048.5 458.631  32
  -5  -6   3 19447.3 667.807  39
  -5  -6   3 19435.8 737.925 122
  -5  -6   3 19772.6 765.651 121
  -5  -6   3 18763.7 618.500  32
  -5  -6   3 19319.7 645.952  31
  -5  -6   4 4217.77 303.514  39
  -5  -6   4 4299.32 352.852 121
  -5  -6   4 4512.55 345.176 122
  -5  -6   4 3917.70 269.549  32
  -5  -6   4 4198.83 279.475  31
  -5  -6   5 24658.1 787.940  39
  -5  -6   5 25786.7 886.891 122
  -5  -6   5 25596.1 896.324 121
  -5  -6   5 24022.3 745.900  32
  -5  -6   6 2769.26 249.064  39
  -5  -6   6 3404.66 319.158 122
  -5  -6   6 3436.21 312.713 121
  -5  -6   6 3265.64 251.594  32
  -5  -6   7 1451.27 186.052  39
  -5  -6   7 1625.75 169.787  33
  -5  -6   8 1172.09 185.215 121
  -5  -6   9 20.7456 102.644 121
  -5  -6   9 108.937 88.0521  39
  -5  -6   9-15.3819 85.7407  32
  -5  -6   9-13.4858 71.6735  33
  -5  -6  10 184.239 107.295 121
  -5  -6  10 112.973 83.3901  32
  -5  -6  10 148.457 74.0453  33
  -5  -6  10 232.170 88.9338  39
  -5  -6  11 4112.83 276.713 121
  -5  -6  11 3521.07 220.235  33
  -5  -6  11 3711.00 235.897  32
  -5  -6  11 3964.21 228.596  39
  -5  -6  12 5160.10 242.965  33
  -5  -6  12 5861.59 272.529  32
  -5  -6  12 5148.87 237.078  39
  -5  -6  13 248.883 70.5007  32
  -5  -6  13 247.812 64.7817  33
  -5  -5 -19 83.0450 48.5069  76
  -5  -5 -19 23.2868 56.8718 126
  -5  -5 -18 127.010 62.2633 153
  -5  -5 -18 89.9207 80.8984 126
  -5  -5 -18 91.6178 69.1592 143
  -5  -5 -18 30.2961 67.9054 125
  -5  -5 -18 100.845 55.3318  88
  -5  -5 -18 96.6871 60.9260  76
  -5  -5 -17 153.927 77.9656 153
  -5  -5 -17 178.731 54.6752   1
  -5  -5 -17 85.8875 93.2109 126
  -5  -5 -17 194.442 87.1814 143
  -5  -5 -17 270.516 91.0335 125
  -5  -5 -17 122.349 75.5912  88
  -5  -5 -17 123.913 76.5569  76
  -5  -5 -16 6775.22 296.752   1
  -5  -5 -16 6565.76 344.564 143
  -5  -5 -16 6835.84 350.164 125
  -5  -5 -16 6660.70 363.229 126
  -5  -5 -16 6322.00 312.230 154
  -5  -5 -16 6252.30 325.276 153
  -5  -5 -15 387.220 99.5311 155
  -5  -5 -15 450.396 104.179 154
  -5  -5 -15 470.203 115.742 153
  -5  -5 -15 306.950 133.052 126
  -5  -5 -15 642.229 138.995 125
  -5  -5 -15 261.728 107.220 143
  -5  -5 -15 277.863 92.5832  53
  -5  -5 -15 263.365 86.2229  52
  -5  -5 -15 325.533 91.2771   1
  -5  -5 -15 332.425 96.3007  90
  -5  -5 -15 312.632 97.0587  83
  -5  -5 -14 12172.1 472.181   1
  -5  -5 -14 12227.3 473.255  53
  -5  -5 -14 11669.6 448.310  52
  -5  -5 -14 12546.9 504.353  83
  -5  -5 -14 12551.0 509.501  90
  -5  -5 -14 12091.2 525.370 143
  -5  -5 -14 12377.4 494.921 154
  -5  -5 -14 12475.1 511.128 153
  -5  -5 -13 1418.85 176.188 154
  -5  -5 -13 1362.79 181.395 153
  -5  -5 -13 1322.38 148.142  52
  -5  -5 -13 1377.29 163.708  53
  -5  -5 -13 1015.51 176.155 125
  -5  -5 -13 1416.72 181.992  90
  -5  -5 -13 1168.89 166.985  83
  -5  -5 -12 2670.78 206.798  52
  -5  -5 -12 2624.98 250.548 125
  -5  -5 -12 2915.99 248.998  83
  -5  -5 -12 2786.79 240.327  90
  -5  -5 -12 3153.62 270.963 143
  -5  -5 -12 2706.16 240.197 153
  -5  -5 -12 2916.78 242.770 154
  -5  -5 -11 494.848 133.310 153
  -5  -5 -11 479.730 120.035 155
  -5  -5 -11 571.608 129.846 154
  -5  -5 -11 183.372 87.9277  53
  -5  -5 -11 430.185 125.859 143
  -5  -5 -11 325.930 126.709 125
  -5  -5 -11 536.988 124.627  90
  -5  -5 -11 274.052 116.407  83
  -5  -5 -10 134.240 84.6137 155
  -5  -5 -10 112.267 90.7892 153
  -5  -5 -10 52.5982 88.4089 154
  -5  -5 -10 58.4053 70.8519  53
  -5  -5 -10 64.0012 103.512 126
  -5  -5 -10 100.914 95.9503 143
  -5  -5 -10 220.961 118.568 125
  -5  -5 -10 18.2250 100.045  90
  -5  -5 -10 35.9265 87.1607  83
  -5  -5  -9 422.349 103.630 155
  -5  -5  -9 618.563 132.316 153
  -5  -5  -9 459.534 112.259 154
  -5  -5  -9 439.427 95.4509  53
  -5  -5  -9 452.877 132.582 143
  -5  -5  -9 618.028 148.436 126
  -5  -5  -9 588.564 129.330 125
  -5  -5  -9 425.947 123.212  90
  -5  -5  -9 383.495 117.425  83
  -5  -5  -8 2422.28 236.386 125
  -5  -5  -8 2676.60 241.966 143
  -5  -5  -8 1999.95 222.286 126
  -5  -5  -8 2493.30 219.278  83
  -5  -5  -8 2536.38 225.648  90
  -5  -5  -8 2236.90 204.858 155
  -5  -5  -8 2533.08 225.068 153
  -5  -5  -8 2745.56 228.170 154
  -5  -5  -8 2131.74 181.297  53
  -5  -5  -7 2601.08 223.460 153
  -5  -5  -7 2302.22 208.016 154
  -5  -5  -7 2680.39 212.753 155
  -5  -5  -7 2372.63 228.663 143
  -5  -5  -7 2529.88 246.523 126
  -5  -5  -7 2446.29 238.992 125
  -5  -5  -7 2236.47 211.014  90
  -5  -5  -7 2485.26 214.902  83
  -5  -5  -6 10109.1 418.284 155
  -5  -5  -6 10019.8 442.337 153
  -5  -5  -6 9514.22 421.891 154
  -5  -5  -6 9867.65 460.465 126
  -5  -5  -6 9169.63 407.673  83
  -5  -5  -6 9834.94 426.962  90
  -5  -5  -5 1529.06 158.595 155
  -5  -5  -5 1501.51 170.545 154
  -5  -5  -5 1379.68 156.299  83
  -5  -5  -5 1033.15 142.376  90
  -5  -5  -5 1187.85 168.071 126
  -5  -5  -4 154.706 98.7662 126
  -5  -5  -4 278.152 88.5913 155
  -5  -5  -4 388.960 93.0362  83
  -5  -5  -4 206.713 83.6458  89
  -5  -5  -4 341.745 104.399  90
  -5  -5  -4 241.690 87.3793   1
  -5  -5  -3 797.526 115.935  83
  -5  -5  -3 732.779 122.204  89
  -5  -5  -3 908.422 121.107   1
  -5  -5  -3 800.135 139.726 126
  -5  -5  -2 2928.35 215.218  89
  -5  -5  -2 3389.34 209.900  83
  -5  -5  -2 3051.03 199.822   1
  -5  -5  -2 3321.37 248.076 123
  -5  -5  -1 1793.54 149.894  32
  -5  -5  -1 1924.86 171.409  89
  -5  -5  -1 2149.84 163.441   1
  -5  -5  -1 1842.09 202.525 123
  -5  -5   0 2068.07 196.757 127
  -5  -5   0 1636.92 197.568 123
  -5  -5   0 1742.99 156.969  32
  -5  -5   0 1811.45 146.827   1
  -5  -5   1 5738.42 320.869  39
  -5  -5   1 6240.79 370.519 123
  -5  -5   1 5591.05 290.385  32
  -5  -5   1 5360.36 297.605  31
  -5  -5   2 5360.15 312.871  39
  -5  -5   2 5735.82 382.657 121
  -5  -5   2 4697.05 338.680 123
  -5  -5   2 5006.34 282.497  32
  -5  -5   2 5269.61 293.943  31
  -5  -5   3 388.017 121.448  39
  -5  -5   3 219.924 116.932 123
  -5  -5   3 135.127 117.731 122
  -5  -5   3 228.677 135.014 121
  -5  -5   3 231.001 101.078  32
  -5  -5   3 158.552 80.4155  31
  -5  -5   4 3452.81 267.597  39
  -5  -5   4 4063.24 335.469 121
  -5  -5   4 3336.66 302.237 123
  -5  -5   4 3618.30 319.269 122
  -5  -5   4 3211.93 242.699  32
  -5  -5   4 3952.02 254.938  31
  -5  -5   5 6668.29 373.099  39
  -5  -5   5 6647.82 423.826 121
  -5  -5   5 6619.11 428.539 122
  -5  -5   5 7392.08 346.228  33
  -5  -5   5 6534.67 352.042  32
  -5  -5   5 7364.49 348.001  31
  -5  -5   6 2911.88 246.889  39
  -5  -5   6 2276.38 262.847 121
  -5  -5   6 2223.13 261.695 122
  -5  -5   6 2595.92 231.115  32
  -5  -5   6 2338.28 202.962  33
  -5  -5   7 1114.69 167.211  39
  -5  -5   7 1361.13 210.451 121
  -5  -5   7 886.064 190.973 122
  -5  -5   7 1181.06 171.813  32
  -5  -5   7 823.280 138.278  33
  -5  -5   8-87.4394 103.220  39
  -5  -5   8 15.8543 84.2626  33
  -5  -5   8-17.5520 96.3446  32
  -5  -5   9 3654.57 267.542  39
  -5  -5   9 3325.04 288.677 121
  -5  -5   9 2963.86 237.042  33
  -5  -5   9 3696.07 268.713  32
  -5  -5  10 876.090 156.278 121
  -5  -5  11 3429.66 228.785  39
  -5  -5  11 3886.99 261.291  32
  -5  -5  11 3268.54 232.610  33
  -5  -5  11 3498.40 275.262 121
  -5  -5  12 583.643 127.742 121
  -5  -5  12 591.060 109.880  33
  -5  -5  12 621.824 117.595  32
  -5  -5  12 526.566 92.8062  39
  -5  -5  13 2400.78 175.866  33
  -5  -5  13 2338.59 173.283  32
  -5  -5  14 249.123 66.8880  33
  -5  -5  14 372.133 74.8568  32
  -5  -4 -19 4801.43 243.054 126
  -5  -4 -19 4949.87 232.096 125
  -5  -4 -19 5291.65 240.211 143
  -5  -4 -19 5182.18 233.975 153
  -5  -4 -19 4605.06 213.148 154
  -5  -4 -19 4817.95 214.512  76
  -5  -4 -18 788.426 111.515 154
  -5  -4 -18 683.770 107.335 155
  -5  -4 -18 780.265 115.843 153
  -5  -4 -18 672.002 94.3647  52
  -5  -4 -18 791.424 123.303 125
  -5  -4 -18 711.294 114.701 143
  -5  -4 -18 675.151 94.9580  88
  -5  -4 -18 718.535 104.675  76
  -5  -4 -17-14.8514 85.2586 125
  -5  -4 -17 150.017 87.3426 143
  -5  -4 -17-12.2786 76.2922  53
  -5  -4 -17 34.1362 56.3038  52
  -5  -4 -17 36.6853 64.9949  88
  -5  -4 -17 124.162 82.5233 154
  -5  -4 -17 86.8300 70.2155 153
  -5  -4 -16 183.548 95.8153 153
  -5  -4 -16 32.0526 82.3190 154
  -5  -4 -16 222.238 102.281 125
  -5  -4 -16 241.961 107.406 143
  -5  -4 -16 126.244 80.5561  53
  -5  -4 -16 195.240 76.8584  52
  -5  -4 -16 91.6588 64.8657   1
  -5  -4 -16 272.719 85.7799  90
  -5  -4 -16 69.8303 80.2057  83
  -5  -4 -15 7559.44 349.602   1
  -5  -4 -15 7311.03 348.460  52
  -5  -4 -15 6919.66 355.466  53
  -5  -4 -15 7882.62 384.246  83
  -5  -4 -15 7648.92 399.610 154
  -5  -4 -15 7678.79 411.485 143
  -5  -4 -14 933.409 157.191 153
  -5  -4 -14 756.267 152.524 125
  -5  -4 -14 709.475 119.730  52
  -5  -4 -14 686.394 125.444  53
  -5  -4 -14 899.056 150.527  90
  -5  -4 -14 659.741 131.036  83
  -5  -4 -13 1546.02 201.084 125
  -5  -4 -13 1629.22 207.703 143
  -5  -4 -13 1753.82 180.426   1
  -5  -4 -13 1561.70 168.508  52
  -5  -4 -13 1699.47 191.551  51
  -5  -4 -13 1778.22 204.210  90
  -5  -4 -13 1872.11 207.609  83
  -5  -4 -13 1569.41 196.456 153
  -5  -4 -12 1961.96 191.496  53
  -5  -4 -12 2536.40 228.345  51
  -5  -4 -12 2069.75 234.951 125
  -5  -4 -12 2262.96 221.686  90
  -5  -4 -12 2243.55 224.326  83
  -5  -4 -12 2613.19 243.410 153
  -5  -4 -12 2673.28 251.843 143
  -5  -4 -11 5518.63 334.468  51
  -5  -4 -11 6203.49 307.080  52
  -5  -4 -11 5316.22 305.044  53
  -5  -4 -11 6301.32 382.215 125
  -5  -4 -11 6141.94 352.760  83
  -5  -4 -11 5884.72 347.007  90
  -5  -4 -11 5389.14 344.309 154
  -5  -4 -11 5919.25 365.018 143
  -5  -4 -11 5963.25 361.321 153
  -5  -4 -10 523.245 124.145 154
  -5  -4 -10 486.000 134.833 153
  -5  -4 -10 650.626 111.039  53
  -5  -4 -10 597.556 102.897  52
  -5  -4 -10 575.834 129.043  51
  -5  -4 -10 730.803 154.163 125
  -5  -4 -10 623.001 149.039 143
  -5  -4 -10 641.079 133.767  90
  -5  -4 -10 496.992 129.144  83
  -5  -4  -9 286.610 122.954 153
  -5  -4  -9 189.874 99.1476 154
  -5  -4  -9 171.701 87.0738  51
  -5  -4  -9 274.316 83.1859  53
  -5  -4  -9 258.674 117.614 125
  -5  -4  -9 336.364 120.325 143
  -5  -4  -9 175.374 81.5339 130
  -5  -4  -9 266.750 112.131  90
  -5  -4  -9 114.651 85.6532  83
  -5  -4  -8 325.293 106.454 153
  -5  -4  -8 197.538 91.8515 154
  -5  -4  -8 323.537 97.9167  51
  -5  -4  -8 238.547 76.8808  53
  -5  -4  -8 178.661 111.082 143
  -5  -4  -8 294.838 88.3860 130
  -5  -4  -8 212.843 110.280 125
  -5  -4  -8 207.401 94.2554  90
  -5  -4  -8 403.423 105.472  83
  -5  -4  -7 3835.95 266.065 154
  -5  -4  -7 3406.28 258.235 153
  -5  -4  -7 3234.18 234.919 155
  -5  -4  -7 3702.83 241.093  51
  -5  -4  -7 3717.94 213.915  53
  -5  -4  -7 3748.60 273.412 143
  -5  -4  -7 3900.22 273.610 125
  -5  -4  -7 3575.16 234.382 130
  -5  -4  -7 3664.93 255.666  89
  -5  -4  -7 3813.42 252.598  83
  -5  -4  -6 4683.53 292.377 153
  -5  -4  -6 4871.30 286.232 155
  -5  -4  -6 4421.69 277.280 154
  -5  -4  -6 4743.73 268.840  51
  -5  -4  -6 4768.55 233.121  53
  -5  -4  -6 4639.76 282.249  89
  -5  -4  -6 4562.09 293.447 125
  -5  -4  -6 4751.73 296.767 126
  -5  -4  -6 4909.69 306.444 143
  -5  -4  -6 4318.59 259.815 130
  -5  -4  -6 5081.72 283.201  83
  -5  -4  -5 879.616 119.138 130
  -5  -4  -5 1014.13 143.002 126
  -5  -4  -5 802.317 127.283 154
  -5  -4  -5 687.481 118.629 155
  -5  -4  -5 971.636 143.428 153
  -5  -4  -5 741.779 122.950  89
  -5  -4  -5 819.918 124.383  83
  -5  -4  -4 10699.9 421.277 154
  -5  -4  -4 9323.48 398.278 155
  -5  -4  -4 10605.0 429.295 153
  -5  -4  -4 10192.3 407.383  89
  -5  -4  -4 9903.61 382.674  83
  -5  -4  -4 9682.27 372.969   1
  -5  -4  -4 9137.61 385.788 130
  -5  -4  -4 9196.99 400.503 126
  -5  -4  -3 8767.08 371.016 155
  -5  -4  -3 8468.42 338.928  83
  -5  -4  -3 8628.88 366.856  89
  -5  -4  -3 8584.44 340.734   1
  -5  -4  -3 8265.89 361.078 130
  -5  -4  -3 8520.92 373.339 126
  -5  -4  -2 5437.28 277.079  89
  -5  -4  -2 5314.00 258.465   1
  -5  -4  -1 252.915 84.3013  89
  -5  -4  -1 101.665 59.2329   1
  -5  -4  -1 117.862 89.5152 123
  -5  -4   0 5114.09 264.004  89
  -5  -4   0 5282.18 246.066   1
  -5  -4   0 5812.07 338.620 123
  -5  -4   1 3776.75 202.190   1
  -5  -4   1 3708.12 283.049 123
  -5  -4   2 4932.15 335.319 123
  -5  -4   2 4823.21 258.638  31
  -5  -4   2 4147.24 247.272  32
  -5  -4   3 7082.81 356.451  39
  -5  -4   3 6878.38 410.264 123
  -5  -4   3 6869.22 399.125 121
  -5  -4   3 6656.58 312.242  31
  -5  -4   3 6570.34 326.674  32
  -5  -4   4 8823.14 406.841  39
  -5  -4   4 9377.48 490.551 123
  -5  -4   4 9144.45 489.486 122
  -5  -4   4 9032.02 471.827 121
  -5  -4   4 9152.29 366.482  31
  -5  -4   4 8580.77 361.730  33
  -5  -4   4 8465.59 382.034  32
  -5  -4   5 3048.84 241.211  39
  -5  -4   5 2389.28 252.920 121
  -5  -4   5 2922.75 282.019 122
  -5  -4   5 3135.30 298.084 123
  -5  -4   5 2898.56 234.184  32
  -5  -4   5 2997.02 217.836  33
  -5  -4   5 2702.41 197.874  31
  -5  -4   6 13773.5 530.770  39
  -5  -4   6 13284.9 590.904 121
  -5  -4   6 13996.9 623.107 122
  -5  -4   6 14339.8 645.006 123
  -5  -4   6 13761.0 525.759  32
  -5  -4   6 13128.5 496.130  33
  -5  -4   7 1701.99 191.499  39
  -5  -4   7 2056.02 234.354 121
  -5  -4   7 1656.04 233.108 122
  -5  -4   7 1908.26 206.361  32
  -5  -4   7 1911.63 190.904  33
  -5  -4   8 20079.2 666.610  39
  -5  -4   8 21009.0 690.987  32
  -5  -4   8 19191.8 647.682  33
  -5  -4   8 19028.3 730.005 121
  -5  -4   8 20676.4 796.998 122
  -5  -4   9 15840.3 650.863 121
  -5  -4   9 16510.8 581.641  39
  -5  -4   9 16695.9 617.599 113
  -5  -4   9 16547.6 593.167  33
  -5  -4   9 17407.4 624.574  32
  -5  -4   9 16499.5 545.359   5
  -5  -4  10 2159.96 206.273  39
  -5  -4  10 3015.41 238.210  33
  -5  -4  10 2585.83 234.790  32
  -5  -4  10 2259.43 238.630 121
  -5  -4  11 112.880 101.661 121
  -5  -4  11 153.579 99.3694 113
  -5  -4  11 93.5509 69.8648  39
  -5  -4  11 157.964 61.3006   5
  -5  -4  12 5188.37 295.200  32
  -5  -4  12 4265.25 276.758  33
  -5  -4  12 4699.63 300.936 121
  -5  -4  12 4482.42 285.395 113
  -5  -4  13 1129.84 140.702  33
  -5  -4  13 957.366 126.056  32
  -5  -4  14 775.702 112.971  33
  -5  -4  14 594.759 96.6155  32
  -5  -4  15 2341.31 153.021  33
  -5  -3 -20 147.526 55.2791 155
  -5  -3 -20 194.723 57.7199 154
  -5  -3 -20 236.999 61.9990 153
  -5  -3 -20 194.583 67.2714 126
  -5  -3 -20 116.236 53.9681 125
  -5  -3 -19 6049.37 255.826  53
  -5  -3 -19 6249.42 276.459 125
  -5  -3 -19 6501.93 281.991 143
  -5  -3 -19 5409.80 263.409 154
  -5  -3 -19 5887.39 274.093 153
  -5  -3 -19 5976.82 252.654  76
  -5  -3 -18 1758.77 167.691 125
  -5  -3 -18 1705.45 166.186 154
  -5  -3 -18 1604.18 165.527 153
  -5  -3 -18 1891.76 175.715 143
  -5  -3 -18 1473.83 141.626  52
  -5  -3 -18 1792.80 159.325  53
  -5  -3 -17 2274.11 209.477 125
  -5  -3 -17 2167.29 175.094  83
  -5  -3 -17 2203.48 204.181 143
  -5  -3 -17 2567.14 222.467 153
  -5  -3 -17 2111.80 187.054 152
  -5  -3 -17 2263.43 190.956  53
  -5  -3 -17 2289.59 187.066  52
  -5  -3 -16 1240.53 148.088  52
  -5  -3 -16 1653.53 170.290  53
  -5  -3 -16 1763.87 181.188  51
  -5  -3 -16 1637.02 192.187 143
  -5  -3 -16 1488.61 183.861 125
  -5  -3 -16 1147.87 152.657 152
  -5  -3 -16 1138.71 173.260 153
  -5  -3 -15 154.094 91.0100 152
  -5  -3 -15 78.4873 85.1629 143
  -5  -3 -15 210.506 76.6143   1
  -5  -3 -15 16.0087 76.1164  53
  -5  -3 -15 75.7296 74.9551  52
  -5  -3 -15 100.194 85.7556  51
  -5  -3 -15 90.5407 91.3149  98
  -5  -3 -15 110.141 91.6194  90
  -5  -3 -15 82.4762 87.6821  83
  -5  -3 -14 183.399 117.097 143
  -5  -3 -14 439.651 137.217 125
  -5  -3 -14 274.980 94.3509   1
  -5  -3 -14 366.441 105.869  51
  -5  -3 -14 448.594 104.123  52
  -5  -3 -14 331.525 125.211  98
  -5  -3 -14 254.048 107.893  90
  -5  -3 -14 401.325 112.432  83
  -5  -3 -13 288.958 93.4628 132
  -5  -3 -13 460.487 131.877 125
  -5  -3 -13 326.820 123.900 143
  -5  -3 -13 389.914 100.968   1
  -5  -3 -13 552.519 114.928  53
  -5  -3 -13 297.642 107.589  51
  -5  -3 -13 289.875 101.138  98
  -5  -3 -13 382.448 112.027  90
  -5  -3 -13 248.707 106.404  83
  -5  -3 -12 294.061 117.481 125
  -5  -3 -12 336.419 106.020 132
  -5  -3 -12 500.211 131.873 143
  -5  -3 -12 449.640 108.094   1
  -5  -3 -12 436.661 103.989  53
  -5  -3 -12 580.953 125.380  51
  -5  -3 -12 449.318 113.957  90
  -5  -3 -12 554.693 130.483  98
  -5  -3 -12 536.301 132.300  67
  -5  -3 -12 526.829 132.185  83
  -5  -3 -11 3606.93 280.339 125
  -5  -3 -11 3291.14 236.690   1
  -5  -3 -11 3285.30 253.801  51
  -5  -3 -11 3661.44 261.109  90
  -5  -3 -11 3845.13 264.493  98
  -5  -3 -11 3354.85 274.761 143
  -5  -3 -10 377.836 107.102 152
  -5  -3 -10 326.262 123.263 153
  -5  -3 -10 386.259 105.117  51
  -5  -3 -10 414.358 119.996 125
  -5  -3 -10 238.979 105.701 143
  -5  -3 -10 553.247 121.429  90
  -5  -3 -10 419.162 115.112  67
  -5  -3  -9 2939.76 244.404 153
  -5  -3  -9 2906.77 223.368 152
  -5  -3  -9 3049.89 249.357 143
  -5  -3  -9 3096.65 230.384  51
  -5  -3  -9 3251.41 256.028 125
  -5  -3  -9 3244.19 225.909  98
  -5  -3  -9 3165.01 237.499  89
  -5  -3  -9 3281.40 237.302  67
  -5  -3  -8 439.208 117.232 153
  -5  -3  -8 600.211 108.531 152
  -5  -3  -8 321.023 111.409 154
  -5  -3  -8 390.532 95.3420  51
  -5  -3  -8 363.202 113.452 143
  -5  -3  -8 373.298 113.744 125
  -5  -3  -8 430.007 87.7350  98
  -5  -3  -8 453.224 104.881  89
  -5  -3  -8 302.565 91.7088  70
  -5  -3  -8 373.278 100.589  67
  -5  -3  -7 20272.0 598.609 152
  -5  -3  -7 19799.8 640.307 153
  -5  -3  -7 19063.8 638.099 143
  -5  -3  -7 20200.9 642.078 154
  -5  -3  -7 20014.8 646.861 125
  -5  -3  -7 19903.9 547.269  53
  -5  -3  -7 19706.9 590.820  51
  -5  -3  -7 20699.9 631.507  89
  -5  -3  -7 19455.1 549.482  98
  -5  -3  -7 20282.6 597.786  67
  -5  -3  -7 20420.0 613.297  70
  -5  -3  -6 26192.7 753.812 153
  -5  -3  -6 28359.8 720.373 152
  -5  -3  -6 27425.5 756.176 155
  -5  -3  -6 27628.7 767.171 154
  -5  -3  -6 26611.9 731.172 130
  -5  -3  -6 25128.9 746.286 125
  -5  -3  -6 27809.0 774.940 143
  -5  -3  -6 26181.6 697.534   1
  -5  -3  -6 26316.8 640.217  53
  -5  -3  -6 27630.4 706.000  51
  -5  -3  -6 27065.7 743.771  89
  -5  -3  -6 26915.7 708.875  67
  -5  -3  -6 27198.6 730.646  70
  -5  -3  -5 1166.75 148.282 154
  -5  -3  -5 1212.55 149.232 153
  -5  -3  -5 1438.44 152.505 155
  -5  -3  -5 1384.48 135.587 152
  -5  -3  -5 1208.14 140.203 130
  -5  -3  -5 1243.18 150.147 125
  -5  -3  -5 1046.64 142.501 143
  -5  -3  -5 1076.75 123.376   1
  -5  -3  -5 1076.78 123.361  51
  -5  -3  -5 1229.35 141.485  89
  -5  -3  -5 1473.30 146.430  70
  -5  -3  -4 2746.17 209.986 153
  -5  -3  -4 3049.99 216.424 155
  -5  -3  -4 2760.19 208.319 154
  -5  -3  -4 2633.65 198.808 130
  -5  -3  -4 2976.71 173.085  14
  -5  -3  -4 2993.15 193.967   1
  -5  -3  -4 2970.11 184.043  51
  -5  -3  -4 3282.76 216.852  89
  -5  -3  -4 2701.41 194.956  70
  -5  -3  -3 3676.50 229.468 130
  -5  -3  -3 3646.36 231.995 155
  -5  -3  -3 3484.62 232.104 154
  -5  -3  -3 3403.78 193.132  51
  -5  -3  -3 3511.90 189.134  14
  -5  -3  -3 3480.10 204.267   1
  -5  -3  -3 3276.81 210.172  70
  -5  -3  -2 2144.49 159.323   1
  -5  -3  -2 2279.17 185.238 155
  -5  -3  -2 2436.69 190.464 130
  -5  -3  -1 613.069 88.0894  83
  -5  -3  -1 767.923 100.499   1
  -5  -3   0 407.030 76.9606   1
  -5  -3   1 1958.78 142.651   1
  -5  -3   1 1674.26 165.398 124
  -5  -3   2 801.785 150.838 123
  -5  -3   2 644.883 93.9343  33
  -5  -3   2 609.541 91.5816  31
  -5  -3   3 49666.7 1221.23 121
  -5  -3   3 50224.7 1280.11 123
  -5  -3   3 50573.8 1057.82  31
  -5  -3   3 49605.8 1069.90  33
  -5  -3   4 5307.93 292.883  39
  -5  -3   4 4827.99 348.707 123
  -5  -3   4 4378.81 302.485 121
  -5  -3   4 4754.98 255.199  33
  -5  -3   4 4936.15 242.392  31
  -5  -3   5 2689.26 213.884  39
  -5  -3   5 2971.65 276.447 122
  -5  -3   5 2823.60 277.775 123
  -5  -3   5 2671.13 247.201 121
  -5  -3   5 2958.99 222.835  32
  -5  -3   5 2845.00 208.587  33
  -5  -3   6 5568.60 310.593  39
  -5  -3   6 5079.88 308.596  32
  -5  -3   6 5219.26 273.122  34
  -5  -3   6 5165.33 294.099  33
  -5  -3   6 5546.35 385.925 123
  -5  -3   6 5548.94 354.769 121
  -5  -3   6 5696.76 378.688 122
  -5  -3   7 5801.21 333.744 113
  -5  -3   7 5848.35 322.383  39
  -5  -3   7 5474.56 330.320  32
  -5  -3   7 5856.87 302.351  34
  -5  -3   7 6480.29 333.227  33
  -5  -3   7 6208.12 377.911 121
  -5  -3   7 6074.97 404.007 122
  -5  -3   7 6188.07 421.647 123
  -5  -3   8 9496.49 447.888 113
  -5  -3   8 9687.83 422.453  39
  -5  -3   8 9780.76 413.663  34
  -5  -3   8 10670.4 464.995  32
  -5  -3   8 10084.6 441.599  33
  -5  -3   8 10357.5 530.128 122
  -5  -3   8 9398.38 472.215 121
  -5  -3   9 953.835 163.597 113
  -5  -3   9 1232.36 185.848 121
  -5  -3   9 1315.86 162.093  39
  -5  -3   9 1131.18 150.337  34
  -5  -3   9 1442.10 179.760  32
  -5  -3   9 1363.08 182.142  33
  -5  -3   9 1371.54 204.477 122
  -5  -3  10 6805.65 376.790  32
  -5  -3  10 7309.82 362.069  34
  -5  -3  10 7094.58 380.392  33
  -5  -3  10 6667.36 336.677  39
  -5  -3  10 6824.54 388.612 113
  -5  -3  11 1266.32 176.391 121
  -5  -3  11 983.336 144.228  34
  -5  -3  11 1332.00 171.838  32
  -5  -3  11 1290.29 177.636  33
  -5  -3  12 71.0158 87.8520 113
  -5  -3  12 105.794 61.5541   5
  -5  -3  12 14.4233 74.0685  34
  -5  -3  12 166.901 83.2946  32
  -5  -3  13 2830.14 230.931 113
  -5  -3  13 2462.19 183.685   5
  -5  -3  13 2800.56 207.271  32
  -5  -3  13 2726.61 224.222  33
  -5  -3  14 52.5711 72.1461 113
  -5  -3  14 59.6087 58.6443  32
  -5  -3  14 63.4909 81.7357  33
  -5  -3  14 46.8535 61.6756   5
  -5  -3  15 19.9235 63.3863  33
  -5  -3  16 168.461 62.0867  33
  -5  -2 -20 704.290 85.1552 125
  -5  -2 -20 832.632 100.340 155
  -5  -2 -20 711.968 93.4379 154
  -5  -2 -20 956.624 99.1095 153
  -5  -2 -19 808.930 103.417  53
  -5  -2 -19 841.118 104.029  52
  -5  -2 -19 782.875 119.870 154
  -5  -2 -19 707.507 110.160 153
  -5  -2 -19 706.093 108.394 125
  -5  -2 -19 791.396 110.404 143
  -5  -2 -19 676.484 92.8699  76
  -5  -2 -18 124.949 72.2833  51
  -5  -2 -18 47.1040 65.6492  52
  -5  -2 -18 133.737 81.7398  53
  -5  -2 -18 107.651 76.1427 152
  -5  -2 -18 71.1242 80.4902 153
  -5  -2 -18-27.1771 87.4681 143
  -5  -2 -18 40.6950 72.1017 125
  -5  -2 -17 486.530 122.043 143
  -5  -2 -17 321.624 104.848 125
  -5  -2 -17 485.820 123.943 153
  -5  -2 -17 384.682 109.036 152
  -5  -2 -17 353.125 106.336  53
  -5  -2 -17 361.781 94.7041  51
  -5  -2 -17 423.308 95.7361  52
  -5  -2 -17 309.713 103.894  98
  -5  -2 -17 372.030 86.1439  83
  -5  -2 -16 36.3831 99.9008 143
  -5  -2 -16 251.599 100.221 125
  -5  -2 -16 173.454 89.2703  51
  -5  -2 -16 186.399 95.3756  53
  -5  -2 -16 249.439 99.3617  98
  -5  -2 -16 247.285 82.2317  17
  -5  -2 -15 1574.13 193.321  67
  -5  -2 -15 1607.90 195.503 125
  -5  -2 -15 1331.81 172.520 108
  -5  -2 -15 1483.45 172.568  83
  -5  -2 -15 1501.90 163.228  17
  -5  -2 -14 5058.14 293.324  17
  -5  -2 -14 4758.10 329.859 143
  -5  -2 -14 4953.99 334.942 125
  -5  -2 -14 4760.97 304.160  51
  -5  -2 -14 4215.99 298.882 108
  -5  -2 -14 5564.81 314.619  90
  -5  -2 -14 4196.39 305.037  98
  -5  -2 -14 4761.25 308.081  83
  -5  -2 -14 5424.08 331.296  67
  -5  -2 -13 974.193 159.337  67
  -5  -2 -13 907.152 158.619 143
  -5  -2 -13 1002.74 169.172 125
  -5  -2 -13 976.262 147.390  50
  -5  -2 -13 1186.16 161.670  51
  -5  -2 -13 1175.45 161.996 108
  -5  -2 -13 1165.23 164.625  98
  -5  -2 -13 1183.57 159.526  90
  -5  -2 -13 838.254 133.313  17
  -5  -2 -13 957.729 133.625   1
  -5  -2 -12 9859.55 462.736 125
  -5  -2 -12 9427.96 398.489   1
  -5  -2 -12 9174.68 397.155  17
  -5  -2 -12 9213.70 421.081  51
  -5  -2 -12 9979.77 428.326  50
  -5  -2 -12 8672.48 422.676  98
  -5  -2 -12 9933.25 434.459  90
  -5  -2 -12 9413.60 455.531 143
  -5  -2 -11 12688.4 472.259 132
  -5  -2 -11 12241.2 511.784 125
  -5  -2 -11 12802.2 466.880   1
  -5  -2 -11 13279.0 467.680  17
  -5  -2 -11 12021.6 478.316  50
  -5  -2 -11 12270.7 490.849  51
  -5  -2 -11 12410.2 521.487 143
  -5  -2 -11 12870.7 470.295  70
  -5  -2 -11 12488.6 499.845  67
  -5  -2 -10 1648.31 190.722 143
  -5  -2 -10 1608.76 180.450 125
  -5  -2 -10 1421.50 150.202  17
  -5  -2 -10 1185.11 143.128   1
  -5  -2 -10 1662.63 170.902  50
  -5  -2 -10 1621.90 169.753  51
  -5  -2 -10 1659.72 168.511  98
  -5  -2 -10 1454.92 167.592  89
  -5  -2 -10 1498.66 163.502  70
  -5  -2 -10 1572.54 168.281  67
  -5  -2  -9 154.845 85.0011 152
  -5  -2  -9 80.7211 85.8085 143
  -5  -2  -9 141.600 87.7058 125
  -5  -2  -9 125.800 73.2479   1
  -5  -2  -9 27.5685 74.4779  50
  -5  -2  -9 39.4922 71.1276  98
  -5  -2  -9-14.8078 80.0072  89
  -5  -2  -9 40.2501 67.6550  70
  -5  -2  -9 85.3591 80.4999  67
  -5  -2  -8 1394.63 158.007 152
  -5  -2  -8 1203.10 156.956 153
  -5  -2  -8 1379.30 159.116 143
  -5  -2  -8 1460.90 162.098 125
  -5  -2  -8 1183.47 135.912   1
  -5  -2  -8 1450.68 159.869  50
  -5  -2  -8 1351.46 137.744  98
  -5  -2  -8 1365.61 152.959  89
  -5  -2  -8 1401.08 148.300  70
  -5  -2  -8 1224.83 144.030  67
  -5  -2  -7 2894.41 225.661 143
  -5  -2  -7 3338.74 238.450 153
  -5  -2  -7 3089.62 226.914 154
  -5  -2  -7 3732.61 237.180 152
  -5  -2  -7 2996.92 223.571 125
  -5  -2  -7 2800.89 190.458   1
  -5  -2  -7 3378.53 217.744  50
  -5  -2  -7 2930.85 187.686  98
  -5  -2  -7 3384.10 226.229  89
  -5  -2  -7 3180.24 212.396  70
  -5  -2  -7 3464.70 216.264  67
  -5  -2  -6 1267.15 140.756 152
  -5  -2  -6 869.000 126.547 154
  -5  -2  -6 1359.69 153.926 153
  -5  -2  -6 1131.76 142.293 143
  -5  -2  -6 1022.88 130.726 125
  -5  -2  -6 1302.78 131.440   1
  -5  -2  -6 959.645 124.449  50
  -5  -2  -6 978.021 116.862  51
  -5  -2  -6 702.616 91.2465  98
  -5  -2  -6 992.205 128.059  89
  -5  -2  -6 914.286 114.473  67
  -5  -2  -6 1127.07 134.599  70
  -5  -2  -5 49103.4 1103.34 125
  -5  -2  -5 49720.1 1114.44 130
  -5  -2  -5 48863.3 1113.72 143
  -5  -2  -5 50712.2 1061.53   1
  -5  -2  -5 49867.6 1035.11  14
  -5  -2  -5 50151.7 1048.22  51
  -5  -2  -5 47335.9 1063.93  50
  -5  -2  -5 50790.0 1104.19 152
  -5  -2  -5 50272.2 1128.28 155
  -5  -2  -5 49375.6 1125.50 153
  -5  -2  -5 49714.6 1122.79 154
  -5  -2  -5 51016.1 1050.12  67
  -5  -2  -4 2774.99 200.678 130
  -5  -2  -4 2571.56 172.127   1
  -5  -2  -4 2660.08 165.287  14
  -5  -2  -4 2639.46 180.257  50
  -5  -2  -4 2455.59 160.589  51
  -5  -2  -4 2393.58 188.707 155
  -5  -2  -4 2732.27 190.007 152
  -5  -2  -4 2428.38 191.005 153
  -5  -2  -4 2682.23 198.169 154
  -5  -2  -4 2773.04 169.515  67
  -5  -2  -3 254.226 62.8129 138
  -5  -2  -3 293.854 87.4160 130
  -5  -2  -3 391.590 74.5889  14
  -5  -2  -3 274.736 74.8111   1
  -5  -2  -3 205.731 62.5216  51
  -5  -2  -3 320.343 76.0694  50
  -5  -2  -3 295.144 86.1616 155
  -5  -2  -3 223.448 91.8417 154
  -5  -2  -3 197.469 81.3424 153
  -5  -2  -3 348.132 68.3803  67
  -5  -2  -2 2220.50 158.839  50
  -5  -2  -2 2114.97 140.322 138
  -5  -2  -2 2266.76 182.052 130
  -5  -2  -2 1914.38 172.968 154
  -5  -2  -2 2020.38 172.009 155
  -5  -2  -2 2293.46 155.265  14
  -5  -2  -2 2101.18 151.541   1
  -5  -2  -1 33557.9 758.282   1
  -5  -2  -1 32282.2 763.764  14
  -5  -2  -1 33860.4 825.019 155
  -5  -2  -1 32972.2 774.648  70
  -5  -2  -1 32525.4 737.007 138
  -5  -2  -1 34016.4 833.111 130
  -5  -2  -1 31608.4 793.542 124
  -5  -2   0 3797.14 208.699  70
  -5  -2   0 4058.61 207.151   1
  -5  -2   0 3934.65 236.144 124
  -5  -2   1 1825.39 143.008  70
  -5  -2   1 1669.82 146.851  85
  -5  -2   1 1755.25 130.953  33
  -5  -2   1 1722.39 172.168 124
  -5  -2   2 4039.61 211.702  70
  -5  -2   2 4236.06 224.920  85
  -5  -2   2 4052.16 208.182  33
  -5  -2   2 4176.17 267.316 124
  -5  -2   3 1307.96 172.098 124
  -5  -2   3 1714.66 206.120 123
  -5  -2   3 1499.42 126.937  10
  -5  -2   4 7801.34 420.950 123
  -5  -2   4 8089.16 382.413 121
  -5  -2   4 7586.29 401.578 124
  -5  -2   4 6971.53 277.961  10
  -5  -2   4 7244.87 312.844  33
  -5  -2   5 8057.56 343.153  39
  -5  -2   5 8091.48 435.479 124
  -5  -2   5 7509.63 432.618 123
  -5  -2   5 7306.57 372.649 121
  -5  -2   5 7471.10 335.915  33
  -5  -2   6 7711.47 367.620 113
  -5  -2   6 7776.91 346.730  39
  -5  -2   6 7350.75 382.610 121
  -5  -2   6 7917.89 449.967 123
  -5  -2   6 8472.80 441.776 122
  -5  -2   6 7829.85 329.459  34
  -5  -2   6 7643.35 355.572  33
  -5  -2   7 134.208 89.1637 113
  -5  -2   7 106.875 74.4714  39
  -5  -2   7-71.1918 110.435 123
  -5  -2   7 53.3877 89.7306 121
  -5  -2   7 63.9069 111.316 122
  -5  -2   7-15.8763 89.8312  32
  -5  -2   7 65.5421 67.3107  34
  -5  -2   7 76.2229 83.6821  33
  -5  -2   8 2431.70 227.984 113
  -5  -2   8 2879.46 208.691  39
  -5  -2   8 2762.81 242.217 121
  -5  -2   8 2737.41 267.997 122
  -5  -2   8 2296.64 266.638 123
  -5  -2   8 2507.77 223.429  32
  -5  -2   8 2218.53 212.364  33
  -5  -2   8 2538.11 205.897  34
  -5  -2   9 292.786 119.826 113
  -5  -2   9 158.003 111.721 122
  -5  -2   9 104.694 95.8264  33
  -5  -2   9 227.814 92.0831  34
  -5  -2   9 204.628 100.694  32
  -5  -2  10 3115.14 254.518  33
  -5  -2  10 2541.95 217.504  34
  -5  -2  10 2604.14 226.757  32
  -5  -2  10 2528.31 248.729 113
  -5  -2  11 183.715 85.4112   5
  -5  -2  11 254.349 95.1529  34
  -5  -2  11 182.258 106.169  33
  -5  -2  11 229.208 99.2729  32
  -5  -2  11 285.039 106.447 113
  -5  -2  12 2454.03 227.388  33
  -5  -2  12 2496.03 237.276 113
  -5  -2  13 1262.55 150.819   5
  -5  -2  13 1379.17 156.496  34
  -5  -2  13 1338.56 146.806  32
  -5  -2  13 1316.04 172.966 113
  -5  -2  14 584.105 102.011   5
  -5  -2  14 488.461 101.588  34
  -5  -2  14 589.591 119.046  33
  -5  -2  14 476.029 115.722 113
  -5  -2  15 417.280 78.6550   5
  -5  -2  15 207.452 83.8875 113
  -5  -2  15 351.537 90.8837  33
  -5  -2  16 33.6563 55.3758 113
  -5  -2  16 24.5677 58.3947  33
  -5  -1 -20 665.515 90.6675 154
  -5  -1 -20 476.971 74.8457 153
  -5  -1 -19 1484.37 134.810  52
  -5  -1 -19 1297.08 127.552  53
  -5  -1 -19 1637.62 147.421 153
  -5  -1 -19 1594.32 153.054 154
  -5  -1 -19 1246.41 120.894 143
  -5  -1 -19 1593.77 137.260 125
  -5  -1 -18 12.3720 66.8438  53
  -5  -1 -18 11.5978 66.5805  51
  -5  -1 -18 24.3139 60.1525  52
  -5  -1 -18 97.9000 82.5501 153
  -5  -1 -18 59.2218 71.8336 152
  -5  -1 -18 12.8511 69.4317 125
  -5  -1 -18 88.6858 70.6235 143
  -5  -1 -17 233.285 103.600  98
  -5  -1 -17 281.865 89.7534  51
  -5  -1 -17 169.182 87.1021 125
  -5  -1 -17 291.637 104.326 143
  -5  -1 -16 674.489 138.287  67
  -5  -1 -16 844.180 147.085 125
  -5  -1 -16 553.742 122.713 143
  -5  -1 -16 729.822 125.531  51
  -5  -1 -16 509.729 122.855  98
  -5  -1 -16 853.439 131.300  17
  -5  -1 -15 12521.9 515.375  67
  -5  -1 -15 11006.5 495.491 125
  -5  -1 -15 11658.3 456.835  50
  -5  -1 -15 11080.5 508.876 108
  -5  -1 -15 11838.0 510.217  98
  -5  -1 -15 11775.2 472.256  17
  -5  -1 -14 1077.58 165.051 125
  -5  -1 -14 1076.21 163.655 143
  -5  -1 -14 856.902 152.032  67
  -5  -1 -14 1038.98 159.354  51
  -5  -1 -14 1083.18 171.777  98
  -5  -1 -14 1099.54 150.228  17
  -5  -1 -13 148.925 103.859 143
  -5  -1 -13 420.028 120.264 125
  -5  -1 -13 233.391 106.055  67
  -5  -1 -13 302.780 96.6658  50
  -5  -1 -13 313.650 102.936  98
  -5  -1 -13 334.602 100.189  90
  -5  -1 -13 231.745 88.7981  17
  -5  -1 -12 2647.20 236.443 125
  -5  -1 -12 3299.04 259.122 143
  -5  -1 -12 2973.52 230.445  50
  -5  -1 -12 3280.33 240.625  90
  -5  -1 -12 3003.20 243.323  98
  -5  -1 -12 3223.68 229.922  17
  -5  -1 -12 3202.47 216.269   1
  -5  -1 -11 961.258 151.146 125
  -5  -1 -11 1019.20 155.733 143
  -5  -1 -11 1374.02 168.998  67
  -5  -1 -11 1238.98 142.886  70
  -5  -1 -11 1341.38 159.945  50
  -5  -1 -11 1280.62 157.869  89
  -5  -1 -11 1009.13 158.461  99
  -5  -1 -11 1023.88 129.395   1
  -5  -1 -11 1490.45 159.025  17
  -5  -1 -10 1779.47 166.711  17
  -5  -1 -10 2168.25 173.186   1
  -5  -1 -10 2250.28 202.018 125
  -5  -1 -10 2361.39 208.693 143
  -5  -1 -10 2106.73 190.588  50
  -5  -1 -10 1971.40 200.711  99
  -5  -1 -10 2367.86 202.374  89
  -5  -1 -10 2290.11 191.211  66
  -5  -1 -10 2016.12 178.170  70
  -5  -1 -10 2166.88 197.629  67
  -5  -1  -9 126.604 84.1432  67
  -5  -1  -9 13.4060 61.0145  66
  -5  -1  -9-39.1031 71.5461  70
  -5  -1  -9 43.3272 65.7314 125
  -5  -1  -9 29.8139 79.2265 143
  -5  -1  -9-27.0163 90.8106  50
  -5  -1  -9 27.9941 66.5371  89
  -5  -1  -9 35.5364 55.1238   1
  -5  -1  -9-12.2904 61.9686  17
  -5  -1  -8 1366.61 135.439   1
  -5  -1  -8 1352.46 164.395 152
  -5  -1  -8 1293.65 160.246 153
  -5  -1  -8 1407.60 152.059 125
  -5  -1  -8 1125.52 149.209 143
  -5  -1  -8 1343.59 148.594  50
  -5  -1  -8 1228.90 154.849 104
  -5  -1  -8 1347.12 151.856  89
  -5  -1  -8 1401.18 157.048  99
  -5  -1  -8 1660.56 164.703  67
  -5  -1  -8 1355.61 150.920  66
  -5  -1  -8 1293.24 141.041  70
  -5  -1  -7 4013.27 222.198   1
  -5  -1  -7 3618.10 239.121 153
  -5  -1  -7 3553.05 230.686 143
  -5  -1  -7 3453.93 239.788 152
  -5  -1  -7 3304.03 219.697 125
  -5  -1  -7 3493.33 213.931  54
  -5  -1  -7 3732.35 225.035  50
  -5  -1  -7 3594.36 236.790 104
  -5  -1  -7 3835.44 233.813  89
  -5  -1  -7 3762.76 232.217  99
  -5  -1  -7 3210.17 212.704  70
  -5  -1  -7 3495.14 225.395  66
  -5  -1  -6 755.030 105.930   1
  -5  -1  -6 582.574 109.455 153
  -5  -1  -6 1099.99 137.970 152
  -5  -1  -6 611.703 113.132 154
  -5  -1  -6 698.478 109.598 125
  -5  -1  -6 826.399 113.748 143
  -5  -1  -6 758.432 110.468  54
  -5  -1  -6 809.236 108.238  50
  -5  -1  -6 647.507 108.066 104
  -5  -1  -6 870.276 117.201  99
  -5  -1  -6 914.678 121.079  66
  -5  -1  -5 8806.02 327.165   1
  -5  -1  -5 8927.39 366.524 155
  -5  -1  -5 8184.25 355.295 154
  -5  -1  -5 9035.48 365.484 153
  -5  -1  -5 9678.38 381.544 152
  -5  -1  -5 9070.27 357.636 143
  -5  -1  -5 9385.63 344.779  50
  -5  -1  -5 8765.63 342.727  54
  -5  -1  -5 8680.18 349.505 104
  -5  -1  -5 9434.43 339.077  99
  -5  -1  -5 8245.40 336.959  66
  -5  -1  -4 7189.70 281.843   1
  -5  -1  -4 7035.81 316.137 155
  -5  -1  -4 6363.13 301.737 154
  -5  -1  -4 6393.68 306.884 152
  -5  -1  -4 6683.65 303.865 153
  -5  -1  -4 6392.37 306.236 130
  -5  -1  -4 6579.91 277.457  50
  -5  -1  -4 6539.84 285.350  54
  -5  -1  -4 6364.32 278.634 104
  -5  -1  -4 6071.54 258.647  99
  -5  -1  -4 7139.49 296.238  66
  -5  -1  -4 7006.32 268.927  67
  -5  -1  -3 3106.43 208.619 155
  -5  -1  -3 2989.97 205.755 154
  -5  -1  -3 3298.07 209.805 153
  -5  -1  -3 3355.45 215.888 152
  -5  -1  -3 3368.23 216.163 130
  -5  -1  -3 3191.41 183.218   1
  -5  -1  -3 3172.76 186.738  14
  -5  -1  -3 2887.97 185.197  54
  -5  -1  -3 3351.55 186.347  50
  -5  -1  -3 2771.92 188.570  85
  -5  -1  -3 3399.31 198.426  66
  -5  -1  -3 3194.93 168.328  67
  -5  -1  -2 27775.0 708.546 155
  -5  -1  -2 26574.2 701.449 154
  -5  -1  -2 26297.7 705.153 130
  -5  -1  -2 28110.9 656.946   1
  -5  -1  -2 26947.0 589.862  13
  -5  -1  -2 25606.0 651.607  14
  -5  -1  -2 27331.9 641.837  50
  -5  -1  -2 25616.2 669.940  85
  -5  -1  -2 26655.9 661.664  66
  -5  -1  -2 27303.0 593.724  67
  -5  -1  -1 3408.20 216.660 155
  -5  -1  -1 3564.60 178.571 129
  -5  -1  -1 3446.54 223.091 130
  -5  -1  -1 3711.40 197.003   1
  -5  -1  -1 3592.31 202.385  14
  -5  -1  -1 3966.41 172.811  13
  -5  -1  -1 3919.65 191.647  50
  -5  -1  -1 3873.58 216.277  85
  -5  -1  -1 3711.73 202.856  66
  -5  -1   0 14805.5 483.532 130
  -5  -1   0 13934.5 437.652 138
  -5  -1   0 14110.5 402.505 129
  -5  -1   0 13854.8 380.294  13
  -5  -1   0 13695.9 396.941  50
  -5  -1   0 13621.9 438.231  85
  -5  -1   0 14753.9 406.844 151
  -5  -1   1 90.6239 71.2617 156
  -5  -1   1 107.011 62.3317 138
  -5  -1   1 122.235 54.9387 129
  -5  -1   1 177.840 75.9860  85
  -5  -1   1 126.536 62.6608  70
  -5  -1   2 933.793 144.759 124
  -5  -1   2 830.509 124.451 156
  -5  -1   2 908.582 103.196  10
  -5  -1   2 991.696 106.916  70
  -5  -1   3 4017.53 280.616 124
  -5  -1   3 4108.50 208.491  10
  -5  -1   4 77.7867 98.0580 124
  -5  -1   4 95.9714 103.706 123
  -5  -1   4 67.7859 80.0285 121
  -5  -1   4 83.9823 53.5823  10
  -5  -1   5 409.358 84.4895  34
  -5  -1   5 486.071 87.3047  39
  -5  -1   5 319.342 124.102 124
  -5  -1   5 295.841 95.8887 121
  -5  -1   5 462.201 129.493 123
  -5  -1   5 336.495 83.1196  85
  -5  -1   5 429.640 81.5299  10
  -5  -1   6 1069.66 181.483 124
  -5  -1   6 1358.77 189.495 122
  -5  -1   6 1053.02 176.793 123
  -5  -1   6 1208.75 115.251   8
  -5  -1   6 1483.45 163.863  33
  -5  -1   6 1113.42 128.701  34
  -5  -1   6 1130.91 128.875  39
  -5  -1   7 330.307 128.259 123
  -5  -1   7 126.267 117.578 124
  -5  -1   7 312.479 118.406 122
  -5  -1   7 245.740 82.3823  34
  -5  -1   7 200.578 106.983  33
  -5  -1   8 1465.88 183.936 113
  -5  -1   8 1051.54 185.449 123
  -5  -1   8 1315.69 189.559 122
  -5  -1   8 1386.15 155.489  34
  -5  -1   8 1615.60 179.744  33
  -5  -1   8 1190.87 154.991  32
  -5  -1   9 3648.37 289.521 113
  -5  -1   9 3823.85 295.866 122
  -5  -1   9 3588.04 314.071 123
  -5  -1   9 4001.64 262.628  34
  -5  -1   9 3681.42 264.006  32
  -5  -1   9 3311.31 262.496  33
  -5  -1  10 6905.96 356.000  34
  -5  -1  10 6935.75 353.526  32
  -5  -1  10 6861.76 381.509  33
  -5  -1  10 7073.85 405.649 113
  -5  -1  11 503.728 130.891  33
  -5  -1  11 699.156 126.577  34
  -5  -1  11 569.819 118.052  32
  -5  -1  11 658.408 147.485 113
  -5  -1  12 1017.20 164.103  33
  -5  -1  12 861.467 142.624  34
  -5  -1  13 180.214 79.6232   5
  -5  -1  13 221.955 96.3527  34
  -5  -1  13 115.101 83.2881 113
  -5  -1  14 121.075 76.1743   5
  -5  -1  14 169.522 78.0357  34
  -5  -1  14 161.569 90.1702  33
  -5  -1  14 151.219 99.1992 113
  -5  -1  15 69.3568 60.0473   5
  -5  -1  15 35.9316 76.2149  33
  -5  -1  15 96.2078 66.4233  34
  -5  -1  15 13.7057 74.0515 113
  -5  -1  16 1653.24 128.247  34
  -5  -1  16 1621.61 134.434  33
  -5  -1  16 1640.31 142.993 113
  -5   0 -20 234.642 64.9687 155
  -5   0 -20 230.713 62.6803 154
  -5   0 -19 5016.35 239.300  52
  -5   0 -19 5043.71 238.222  53
  -5   0 -19 4966.60 223.086  51
  -5   0 -19 4293.62 225.488 153
  -5   0 -19 4621.43 246.476 154
  -5   0 -18 3898.58 226.042  51
  -5   0 -18 3896.66 238.046 153
  -5   0 -18 4185.92 270.666 152
  -5   0 -18 3784.85 223.454 125
  -5   0 -17 19165.4 597.510 125
  -5   0 -17 18306.8 614.682 153
  -5   0 -17 18254.4 652.949 152
  -5   0 -17 18246.4 585.827  51
  -5   0 -17 19611.2 647.396  98
  -5   0 -17 19614.5 623.750  67
  -5   0 -16 2314.80 205.470 125
  -5   0 -16 2557.68 222.638  67
  -5   0 -16 2643.25 217.095  51
  -5   0 -16 3105.75 258.929  98
  -5   0 -16 2592.43 212.872  17
  -5   0 -15 1330.42 169.829 125
  -5   0 -15 1625.36 192.045  67
  -5   0 -15 1410.74 160.833  50
  -5   0 -15 1381.81 193.124  98
  -5   0 -15 1651.57 176.543  17
  -5   0 -14 5705.99 325.023  17
  -5   0 -14 5638.88 335.364 143
  -5   0 -14 5665.67 333.168 125
  -5   0 -14 5783.93 362.901  99
  -5   0 -14 5661.36 340.774  67
  -5   0 -13 564.071 141.478  67
  -5   0 -13 426.784 113.849 143
  -5   0 -13 524.208 121.953 125
  -5   0 -13 469.024 116.664  50
  -5   0 -13 507.265 135.219 104
  -5   0 -13 486.728 133.710  99
  -5   0 -13 635.266 121.609  17
  -5   0 -12 38424.8 958.150  17
  -5   0 -12 35883.7 963.081 143
  -5   0 -12 36052.3 957.261 125
  -5   0 -12 36653.5 962.806  50
  -5   0 -12 37838.4 1039.09 104
  -5   0 -12 35946.9 1024.25  99
  -5   0 -12 36519.7 937.306  66
  -5   0 -11 444.776 100.775  66
  -5   0 -11 150.357 81.8508  70
  -5   0 -11 312.260 95.8926 143
  -5   0 -11 260.095 91.5963 125
  -5   0 -11 277.526 98.1789  50
  -5   0 -11 119.194 81.3665  54
  -5   0 -11 243.978 113.791 104
  -5   0 -11 110.477 105.770  99
  -5   0 -11 210.383 88.2830  89
  -5   0 -11 345.212 87.2913   1
  -5   0 -11 275.854 97.6792  17
  -5   0 -10 5119.29 261.004   1
  -5   0 -10 5290.88 286.614  17
  -5   0 -10 5635.04 305.475 143
  -5   0 -10 5586.39 299.035 125
  -5   0 -10 5421.02 283.140  54
  -5   0 -10 5617.54 334.207 104
  -5   0 -10 5919.67 338.117  99
  -5   0 -10 5642.63 294.326  89
  -5   0 -10 5052.29 284.091  70
  -5   0 -10 5600.93 304.447  66
  -5   0  -9 3834.30 235.933  17
  -5   0  -9 3671.41 219.176   1
  -5   0  -9 3619.29 237.401 143
  -5   0  -9 3828.82 237.759 125
  -5   0  -9 3956.28 238.525  54
  -5   0  -9 3991.40 241.139  49
  -5   0  -9 4090.61 248.954  89
  -5   0  -9 4193.10 280.887 100
  -5   0  -9 3804.01 246.999  66
  -5   0  -8 150.916 70.2073   1
  -5   0  -8 252.335 91.2805 153
  -5   0  -8 141.438 98.8538 152
  -5   0  -8 96.6075 65.2846 125
  -5   0  -8 37.7553 72.2848 143
  -5   0  -8 221.252 85.2096  54
  -5   0  -8 87.8403 73.0966  49
  -5   0  -8 214.006 97.2933 104
  -5   0  -8 216.567 86.3927  99
  -5   0  -8 141.876 74.0789  89
  -5   0  -8 240.097 105.027 100
  -5   0  -8 198.074 86.9355  66
  -5   0  -7 704.288 100.338   1
  -5   0  -7 468.547 107.585 152
  -5   0  -7 496.584 105.656 153
  -5   0  -7 542.399 98.2054 125
  -5   0  -7 453.604 94.1127 143
  -5   0  -7 580.268 106.884  54
  -5   0  -7 530.675 99.6484  49
  -5   0  -7 534.310 113.635 104
  -5   0  -7 404.722 103.250  99
  -5   0  -7 481.960 99.2298  89
  -5   0  -7 615.834 113.397  66
  -5   0  -6 547.271 93.4656   1
  -5   0  -6 438.862 105.938 152
  -5   0  -6 530.314 105.321 154
  -5   0  -6 452.638 95.3117 153
  -5   0  -6 453.155 87.3440 143
  -5   0  -6 603.252 104.510  54
  -5   0  -6 682.583 115.864  49
  -5   0  -6 451.722 102.831 104
  -5   0  -6 375.401 91.4284  99
  -5   0  -6 591.896 117.407 100
  -5   0  -6 561.215 110.827  66
  -5   0  -6 650.848 105.882  68
  -5   0  -5 845.304 100.758   1
  -5   0  -5 917.272 122.267 154
  -5   0  -5 792.320 122.854 152
  -5   0  -5 670.596 111.786 153
  -5   0  -5 896.366 123.257 155
  -5   0  -5 708.745 103.821 143
  -5   0  -5 799.844 101.293 125
  -5   0  -5 777.346 117.794 104
  -5   0  -5 782.448 115.579  66
  -5   0  -5 808.966 116.893  68
  -5   0  -5 910.509 114.246  99
  -5   0  -5 791.640 119.273 100
  -5   0  -5 765.136 115.425  54
  -5   0  -5 865.088 116.602  49
  -5   0  -4 15491.8 457.005   1
  -5   0  -4 15809.2 501.499 155
  -5   0  -4 15519.6 496.277 154
  -5   0  -4 16634.2 526.243 152
  -5   0  -4 15917.3 482.804  49
  -5   0  -4 15605.2 476.016  54
  -5   0  -4 16372.7 485.684 104
  -5   0  -4 16158.2 487.639 100
  -5   0  -4 15424.0 453.614  99
  -5   0  -4 14771.9 477.404  66
  -5   0  -4 15986.4 483.947  68
  -5   0  -3 9713.51 367.427 155
  -5   0  -3 8920.87 364.168 152
  -5   0  -3 9014.63 360.627 130
  -5   0  -3 9449.28 343.989  54
  -5   0  -3 9055.80 343.137  49
  -5   0  -3 9276.39 333.327 104
  -5   0  -3 8927.90 333.840 100
  -5   0  -3 9067.90 306.208  99
  -5   0  -3 8836.25 342.571  68
  -5   0  -3 9249.47 345.458  66
  -5   0  -2 9208.42 366.976 155
  -5   0  -2 9818.47 378.327 130
  -5   0  -2 10766.3 363.020  49
  -5   0  -2 9716.35 351.364  54
  -5   0  -2 10285.1 337.320 104
  -5   0  -2 9722.28 358.070  84
  -5   0  -2 9617.30 298.154  99
  -5   0  -2 9681.10 361.906  85
  -5   0  -2 9678.81 355.665  68
  -5   0  -2 10545.3 359.501  66
  -5   0  -1 50080.6 1014.49  13
  -5   0  -1 49376.8 1089.63 155
  -5   0  -1 49581.4 1105.29 130
  -5   0  -1 51129.7 1085.42 138
  -5   0  -1 51042.8 1013.87  50
  -5   0  -1 49934.7 1050.92  54
  -5   0  -1 50917.8 1000.86 104
  -5   0  -1 51465.9 1070.88  84
  -5   0  -1 49094.0 1072.30  85
  -5   0  -1 49143.3 1043.83  66
  -5   0   0 8480.95 343.743 156
  -5   0   0 8631.85 354.111 130
  -5   0   0 8665.82 342.344 138
  -5   0   0 8612.81 300.979  13
  -5   0   0 8170.18 313.432  54
  -5   0   0 8684.78 286.765  50
  -5   0   0 8996.01 336.331  84
  -5   0   0 8138.25 307.278  66
  -5   0   1 1254.42 135.581 138
  -5   0   1 1336.91 146.747 156
  -5   0   1 1327.70 121.146  13
  -5   0   1 1382.81 125.371  10
  -5   0   1 1493.37 118.940  12
  -5   0   1 1294.28 126.757  84
  -5   0   1 1509.70 124.740  66
  -5   0   2 554.263 105.462 156
  -5   0   2 464.871 86.9862  84
  -5   0   2 541.107 87.7654  10
  -5   0   2 519.722 81.4951  12
  -5   0   2 482.068 83.0236  13
  -5   0   2 592.464 103.792 129
  -5   0   2 492.813 101.766 138
  -5   0   3 1611.09 146.787 151
  -5   0   3 1313.30 150.026 156
  -5   0   3 1516.63 136.462  12
  -5   0   3 1463.99 132.201  10
  -5   0   3 1347.19 144.617 129
  -5   0   4 3620.04 223.985  85
  -5   0   4 3924.44 215.834  10
  -5   0   4 3746.93 219.952  12
  -5   0   4 3883.31 297.140 124
  -5   0   5 2317.81 181.124  85
  -5   0   5 2099.85 155.773   8
  -5   0   5 1805.95 223.484 124
  -5   0   5 1967.06 212.611 123
  -5   0   6 47.1623 59.4546  34
  -5   0   6 25.5885 63.3088  85
  -5   0   6 63.2350 49.0526   8
  -5   0   6 95.3983 115.713 124
  -5   0   6 101.406 85.2191 122
  -5   0   6 58.9558 102.693 123
  -5   0   7 380.629 93.9148  34
  -5   0   7 648.996 104.913  85
  -5   0   7 670.061 133.863 122
  -5   0   7 513.065 151.615 124
  -5   0   7 489.950 137.463 123
  -5   0   7 420.023 83.3150   8
  -5   0   8 14546.3 568.532 122
  -5   0   8 15141.6 698.611 124
  -5   0   8 15262.6 618.410 123
  -5   0   8 14633.8 518.321  34
  -5   0   8 14936.7 563.247  33
  -5   0   9 55126.8 1399.43 123
  -5   0   9 54735.4 1256.85  32
  -5   0   9 54330.8 1265.06  34
  -5   0   9 57978.2 1342.26  33
  -5   0  10 280.952 125.962  33
  -5   0  10 221.494 91.8081  32
  -5   0  10 179.033 89.4026  34
  -5   0  11 395.852 136.751 113
  -5   0  11 324.162 96.8621  32
  -5   0  11 470.394 134.280  33
  -5   0  11 299.053 99.5322  34
  -5   0  12 893.303 154.900  33
  -5   0  12 945.365 140.436  34
  -5   0  13 399.178 124.081 113
  -5   0  13 265.921 94.1857   5
  -5   0  13 212.216 87.1214  34
  -5   0  14 2070.46 214.938 113
  -5   0  14 1769.12 165.563   5
  -5   0  14 2096.31 200.075  33
  -5   0  14 2088.03 181.270  34
  -5   0  15 374.457 109.192 113
  -5   0  15 141.886 68.2044   5
  -5   0  15 226.201 82.5579  33
  -5   0  15 165.010 72.4643  34
  -5   0  16 1214.35 117.411  34
  -5   0  16 1419.86 128.361  33
  -5   0  16 1187.33 134.423 113
  -5   1 -19 944.000 108.098 154
  -5   1 -19 1044.97 110.563  53
  -5   1 -18 1371.51 145.778 154
  -5   1 -18 1707.33 170.816 152
  -5   1 -18 1275.37 129.256  51
  -5   1 -17 63.4443 69.6658 153
  -5   1 -17 68.3388 84.5441 152
  -5   1 -17 48.1214 83.8312  98
  -5   1 -17 98.9567 75.1476  67
  -5   1 -17 224.927 85.1741  51
  -5   1 -16 6329.49 327.586  17
  -5   1 -16 5734.03 357.970 152
  -5   1 -16 5117.71 300.101 153
  -5   1 -16 6415.72 362.669  98
  -5   1 -16 6285.95 339.111  67
  -5   1 -15 8449.09 382.159  50
  -5   1 -15 8930.91 430.269  67
  -5   1 -15 9130.40 459.790  99
  -5   1 -15 7523.16 377.607  17
  -5   1 -14 554.231 136.690  67
  -5   1 -14 369.837 121.461 104
  -5   1 -14 374.347 116.124  99
  -5   1 -14 451.528 110.853  17
  -5   1 -13 4182.75 316.118 104
  -5   1 -13 4845.76 296.367  17
  -5   1 -13 4856.23 337.057  99
  -5   1 -13 4052.63 281.609  50
  -5   1 -12 17144.5 590.108  66
  -5   1 -12 16359.0 647.164 104
  -5   1 -12 16086.1 633.751  99
  -5   1 -12 17795.4 593.931  17
  -5   1 -11 58951.3 1299.37  54
  -5   1 -11 61381.4 1319.84  49
  -5   1 -11 56777.4 1321.72  66
  -5   1 -11 57082.0 1414.38 104
  -5   1 -11 57353.1 1398.42  99
  -5   1 -11 58845.5 1410.94 100
  -5   1 -11 57516.5 1303.27  17
  -5   1 -10 33412.5 859.628  17
  -5   1 -10 32380.3 851.651  54
  -5   1 -10 34360.9 872.581  49
  -5   1 -10 32585.6 870.479 153
  -5   1 -10 31874.7 936.853 104
  -5   1 -10 31963.7 922.249  99
  -5   1 -10 31924.1 926.127 100
  -5   1 -10 33976.4 890.389  66
  -5   1  -9 1221.52 139.804  17
  -5   1  -9 1204.40 152.930  54
  -5   1  -9 977.403 137.820  49
  -5   1  -9 1033.71 137.087 153
  -5   1  -9 1393.85 178.734 152
  -5   1  -9 982.485 127.213  89
  -5   1  -9 1031.69 151.567  99
  -5   1  -9 1129.56 160.197 100
  -5   1  -9 950.603 144.413  66
  -5   1  -9 1076.27 132.467  68
  -5   1  -8 2384.66 185.171  17
  -5   1  -8 2441.71 219.913 152
  -5   1  -8 2580.01 197.451 153
  -5   1  -8 2653.43 223.869 104
  -5   1  -8 2423.66 197.205  49
  -5   1  -8 2371.32 197.006  54
  -5   1  -8 2253.07 209.801 100
  -5   1  -8 2315.85 184.890  89
  -5   1  -8 2575.54 193.082  68
  -5   1  -8 2316.30 197.762  66
  -5   1  -7 5325.90 275.983 153
  -5   1  -7 5597.08 313.338 152
  -5   1  -7 5683.46 295.170 154
  -5   1  -7 5501.00 311.917 104
  -5   1  -7 5713.71 300.535  49
  -5   1  -7 5120.03 283.016  54
  -5   1  -7 5945.82 287.497  89
  -5   1  -7 5739.16 318.608 101
  -5   1  -7 5705.73 286.065  68
  -5   1  -6 200.963 72.3004 154
  -5   1  -6 478.331 87.1793 153
  -5   1  -6 362.186 104.391 152
  -5   1  -6 442.680 106.678 104
  -5   1  -6 289.621 103.395 101
  -5   1  -6 335.289 87.8869  84
  -5   1  -6 351.941 89.0663  68
  -5   1  -6 384.244 100.048  54
  -5   1  -6 303.080 94.2738  49
  -5   1  -5 11982.8 449.688 152
  -5   1  -5 11875.2 420.142 154
  -5   1  -5 11256.4 418.200 155
  -5   1  -5 11431.6 446.048 101
  -5   1  -5 11309.9 427.753 100
  -5   1  -5 11854.7 422.056  68
  -5   1  -5 12035.5 423.424  54
  -5   1  -5 11657.3 421.601  49
  -5   1  -4 7835.33 328.381 155
  -5   1  -4 7553.53 342.604 152
  -5   1  -4 7596.65 323.059 154
  -5   1  -4 7694.26 328.164  54
  -5   1  -4 7393.90 325.201  49
  -5   1  -4 7385.76 344.058 101
  -5   1  -4 7304.15 323.869 100
  -5   1  -4 7304.66 318.387  68
  -5   1  -3 1522.34 157.625 152
  -5   1  -3 1518.00 147.373 155
  -5   1  -3 1353.46 144.869 130
  -5   1  -3 1276.32 142.985  49
  -5   1  -3 1491.22 145.528  54
  -5   1  -3 1281.03 131.451 104
  -5   1  -3 1518.18 142.327 100
  -5   1  -3 1493.91 156.025 101
  -5   1  -3 1372.12 145.680  68
  -5   1  -2 1352.16 126.593  10
  -5   1  -2 1450.66 144.023 155
  -5   1  -2 1721.32 155.260 130
  -5   1  -2 1844.32 154.752  54
  -5   1  -2 1661.75 154.827  49
  -5   1  -2 1757.18 144.518 104
  -5   1  -2 1498.81 137.703 100
  -5   1  -2 1710.70 154.232  68
  -5   1  -2 1402.18 138.226  66
  -5   1  -1 13235.8 433.605  68
  -5   1  -1 12824.2 417.643  66
  -5   1  -1 13200.0 448.739 138
  -5   1  -1 12986.1 444.218 130
  -5   1  -1 13065.7 423.873  54
  -5   1  -1 12829.8 420.480  49
  -5   1  -1 13087.2 391.703 104
  -5   1  -1 12143.2 386.546 100
  -5   1  -1 13565.8 415.561  10
  -5   1   0 9847.80 396.476 156
  -5   1   0 11152.7 410.235 138
  -5   1   0 11050.0 407.864 130
  -5   1   0 11294.7 376.392  10
  -5   1   0 11337.5 381.211  49
  -5   1   0 10807.9 374.156  54
  -5   1   0 11414.7 342.091 100
  -5   1   0 11272.6 390.573  68
  -5   1   0 11013.7 371.585  66
  -5   1   1 545.020 105.471 138
  -5   1   1 583.324 104.357 129
  -5   1   1 486.792 93.4036  10
  -5   1   1 656.848 94.6320  54
  -5   1   1 536.020 89.6733  49
  -5   1   1 637.703 119.049 156
  -5   1   1 767.322 113.175 151
  -5   1   1 548.783 96.4903  68
  -5   1   1 510.669 85.8123  66
  -5   1   2 294.033 100.516 156
  -5   1   2 231.408 81.0964 151
  -5   1   2 212.823 79.6405 138
  -5   1   2 314.342 90.5505 129
  -5   1   2 149.271 61.3080  12
  -5   1   2 194.717 71.7947  10
  -5   1   2 301.223 71.4250  54
  -5   1   2 210.575 78.8938  85
  -5   1   2 249.562 65.3125  66
  -5   1   2 167.407 67.4360  68
  -5   1   3 564.958 119.833 156
  -5   1   3 400.515 103.791 151
  -5   1   3 628.698 109.637  85
  -5   1   3 705.013 106.202  12
  -5   1   3 563.732 95.6013  10
  -5   1   3 553.016 96.8750 139
  -5   1   3 739.782 119.263 129
  -5   1   4 2136.72 189.266 151
  -5   1   4 1964.40 165.211  84
  -5   1   4 2322.18 193.021  85
  -5   1   4 2265.90 167.178   8
  -5   1   4 2185.32 179.724  12
  -5   1   4 2248.31 195.568 129
  -5   1   4 2319.74 174.276 139
  -5   1   5 12656.9 466.682  85
  -5   1   5 12758.7 434.768  84
  -5   1   5 12854.2 431.959   8
  -5   1   5 13189.4 583.841 124
  -5   1   5 12120.4 510.935 123
  -5   1   6 27333.7 752.625  85
  -5   1   6 26378.6 698.158   8
  -5   1   6 25777.9 895.716 124
  -5   1   6 26259.8 810.203 123
  -5   1   7 33706.8 876.523  85
  -5   1   7 33667.0 823.934   8
  -5   1   7 33080.8 949.617 123
  -5   1   7 31672.6 1055.71 124
  -5   1   8 2904.89 223.673  85
  -5   1   8 2653.36 296.518 124
  -5   1   9 2397.52 183.740   7
  -5   1   9 2458.56 213.687  34
  -5   1   9 1987.51 180.710  32
  -5   1  10 8218.12 422.644  33
  -5   1  10 8498.47 407.300  34
  -5   1  11 10527.1 486.099  33
  -5   1  11 12000.2 492.565  34
  -5   1  12 142.827 103.967  33
  -5   1  13 2850.95 260.703 113
  -5   1  13 2557.58 199.276   5
  -5   1  13 2237.61 199.106  34
  -5   1  14 2645.65 232.812 113
  -5   1  14 2605.51 193.077   5
  -5   1  14 2748.46 207.328  34
  -5   1  14 3069.84 223.832  33
  -5   1  15 142.838 89.8669 113
  -5   1  15 135.109 66.2753   5
  -5   1  15 279.414 80.1470  34
  -5   1  15 167.529 76.6822  33
  -5   1  16 47.0958 52.7779  34
  -5   1  16 78.9273 54.1638  33
  -5   1  16 73.7134 72.9786 113
  -5   2 -18 370.942 77.8318 155
  -5   2 -18 384.555 77.1711  51
  -5   2 -17 539.951 106.938  67
  -5   2 -17 567.749 113.728 152
  -5   2 -16 177.626 91.2088 152
  -5   2 -16 69.4984 66.0830 154
  -5   2 -16 15.2759 72.6241  67
  -5   2 -16 60.5429 63.2815  50
  -5   2 -15 75.0493 75.6936  17
  -5   2 -15 173.543 84.2099  50
  -5   2 -15 19.5103 92.7564 152
  -5   2 -15 57.1226 97.7764 104
  -5   2 -15 117.443 102.291  99
  -5   2 -15 102.892 88.0621  67
  -5   2 -14 402.462 112.721  50
  -5   2 -14 205.202 107.307 104
  -5   2 -14 328.827 123.001 152
  -5   2 -14 165.518 123.827  99
  -5   2 -14 235.437 93.9777  17
  -5   2 -13 111.281 81.6400  17
  -5   2 -13-20.9328 95.2835 152
  -5   2 -13 212.736 111.174 104
  -5   2 -13-21.1018 98.2108  99
  -5   2 -13 82.6613 106.118 100
  -5   2 -13 222.714 88.6880  66
  -5   2 -12 219.857 88.9036  17
  -5   2 -12 154.643 88.8241  49
  -5   2 -12 121.291 88.3201  54
  -5   2 -12 269.949 117.527 152
  -5   2 -12 319.584 125.788 104
  -5   2 -12 62.7729 109.379  99
  -5   2 -12 249.231 125.891 100
  -5   2 -12 251.668 99.0733  66
  -5   2 -11 350.109 98.1664  17
  -5   2 -11 499.317 112.452  54
  -5   2 -11 403.820 124.061 152
  -5   2 -11 228.275 115.836 104
  -5   2 -11 464.464 142.784  99
  -5   2 -11 528.160 139.512 100
  -5   2 -11 322.181 108.067  66
  -5   2 -10 1187.53 167.153  54
  -5   2 -10 1956.86 198.958  49
  -5   2 -10 1463.17 161.736  68
  -5   2 -10 1429.03 194.099 104
  -5   2 -10 1760.44 202.287  99
  -5   2 -10 1404.94 195.516 100
  -5   2 -10 1716.63 207.053 101
  -5   2 -10 1556.78 167.001  17
  -5   2  -9 20482.6 636.501 154
  -5   2  -9 20345.2 689.857 152
  -5   2  -9 19509.0 684.853 101
  -5   2  -9 20001.7 692.119 100
  -5   2  -9 20613.8 629.859  68
  -5   2  -9 20351.0 656.429  49
  -5   2  -9 20296.1 644.605  54
  -5   2  -8 5343.92 247.655  10
  -5   2  -8 5200.26 321.471 152
  -5   2  -8 5759.78 296.184 154
  -5   2  -8 5451.18 326.961 100
  -5   2  -8 5176.39 295.471  68
  -5   2  -8 5948.50 318.325  54
  -5   2  -8 5348.87 308.431  49
  -5   2  -7 5541.31 309.358  16
  -5   2  -7 6700.32 279.125  10
  -5   2  -7 6138.61 326.572  49
  -5   2  -7 6136.46 301.378 154
  -5   2  -7 6079.84 338.355 152
  -5   2  -7 6276.36 300.022  89
  -5   2  -7 6396.19 347.800 100
  -5   2  -7 6378.54 310.943  84
  -5   2  -7 6578.93 324.654  68
  -5   2  -6 423.284 85.5454  10
  -5   2  -6 346.400 123.795  16
  -5   2  -6 579.587 117.410  49
  -5   2  -6 477.435 95.0639 154
  -5   2  -6 443.073 91.3717 155
  -5   2  -6 537.617 115.668 152
  -5   2  -6 406.150 107.493 111
  -5   2  -6 318.321 106.299 100
  -5   2  -6 478.600 94.7783  85
  -5   2  -6 564.606 109.488  84
  -5   2  -6 582.862 133.493 101
  -5   2  -6 299.113 103.280  68
  -5   2  -5 261.523 72.5626  10
  -5   2  -5 280.141 125.969  16
  -5   2  -5 419.363 88.6900 155
  -5   2  -5 393.969 101.240 152
  -5   2  -5 337.182 78.0508 154
  -5   2  -5 312.779 104.861  49
  -5   2  -5 384.338 116.640 111
  -5   2  -5 328.822 90.3227  84
  -5   2  -5 355.028 97.3684  85
  -5   2  -5 355.927 120.236 101
  -5   2  -5 198.684 85.4070  68
  -5   2  -4 4141.24 220.627  10
  -5   2  -4 3853.42 238.057  16
  -5   2  -4 4370.19 236.328 155
  -5   2  -4 4391.14 265.704 152
  -5   2  -4 4016.03 239.826 130
  -5   2  -4 4022.46 247.014  49
  -5   2  -4 4432.80 273.217 111
  -5   2  -4 4135.42 244.340  84
  -5   2  -4 4067.96 266.572 101
  -5   2  -4 5035.29 258.934  85
  -5   2  -4 4190.23 252.786 100
  -5   2  -4 4273.55 251.279  68
  -5   2  -3 151.701 69.4012  10
  -5   2  -3 77.9555 61.1405 155
  -5   2  -3 98.0648 60.6620 130
  -5   2  -3 71.2542 62.3339  48
  -5   2  -3 63.0545 85.6657  49
  -5   2  -3 71.5587 83.3315 111
  -5   2  -3 99.8083 88.5974 101
  -5   2  -3 61.5868 66.5565  85
  -5   2  -3 85.1571 69.8461 100
  -5   2  -3 37.1480 66.9092  84
  -5   2  -3 25.2423 76.4901  68
  -5   2  -2 27268.9 732.170  68
  -5   2  -2 29373.1 733.490 130
  -5   2  -2 28914.2 735.475  49
  -5   2  -2 27245.2 672.422  48
  -5   2  -2 27880.1 764.492 111
  -5   2  -2 28490.9 760.016 101
  -5   2  -2 26976.1 701.414 100
  -5   2  -2 27714.0 731.271  85
  -5   2  -2 27730.5 729.193  84
  -5   2  -2 26393.0 679.134  10
  -5   2  -1 7462.11 346.238 138
  -5   2  -1 7632.94 327.556 130
  -5   2  -1 7666.15 312.876  10
  -5   2  -1 7549.86 327.062  54
  -5   2  -1 7867.06 330.040  49
  -5   2  -1 8096.40 354.597 101
  -5   2  -1 7283.40 303.128 100
  -5   2  -1 7938.09 345.352  85
  -5   2  -1 7899.12 337.459  68
  -5   2   0 2462.63 193.776 156
  -5   2   0 2116.38 186.211 138
  -5   2   0 2368.55 172.209  10
  -5   2   0 2555.78 182.167  54
  -5   2   0 2175.59 176.615  49
  -5   2   0 2523.60 195.853 101
  -5   2   0 2510.05 193.232  85
  -5   2   0 2338.45 183.380  68
  -5   2   1 3535.51 240.141 156
  -5   2   1 4080.99 250.619 129
  -5   2   1 3883.59 250.416 138
  -5   2   1 4054.68 226.556  10
  -5   2   1 4215.62 228.162  49
  -5   2   1 4478.13 241.952  48
  -5   2   1 4046.18 224.507  54
  -5   2   1 3873.52 245.929  85
  -5   2   1 4016.08 232.059  68
  -5   2   1 4210.57 249.866  82
  -5   2   1 4192.19 222.809  66
  -5   2   2 2413.14 197.894 151
  -5   2   2 2382.31 202.210 156
  -5   2   2 1983.37 185.741 129
  -5   2   2 2219.44 175.722 128
  -5   2   2 2354.41 204.478 138
  -5   2   2 2308.82 176.837  10
  -5   2   2 1993.10 163.052   8
  -5   2   2 2194.63 161.647  49
  -5   2   2 2255.29 164.217  54
  -5   2   2 2521.00 197.340  85
  -5   2   2 2309.53 188.342  82
  -5   2   2 2219.67 180.485  68
  -5   2   2 2140.35 156.681  66
  -5   2   3 590.787 106.872 128
  -5   2   3 387.969 108.741 129
  -5   2   3 687.766 116.453 139
  -5   2   3 727.046 121.545 156
  -5   2   3 497.064 114.738 151
  -5   2   3 683.420 110.823  12
  -5   2   3 538.840 99.9239   8
  -5   2   3 500.711 113.996  85
  -5   2   3 690.914 105.816  68
  -5   2   3 543.762 104.323  82
  -5   2   4 5100.27 285.134 139
  -5   2   4 4925.46 275.814 128
  -5   2   4 5245.32 308.692 129
  -5   2   4 5366.63 305.480 151
  -5   2   4 4928.44 263.262   8
  -5   2   4 5199.41 298.567  85
  -5   2   4 4853.89 285.316  82
  -5   2   5 2461.31 218.852 123
  -5   2   5 2395.79 200.897 128
  -5   2   5 1977.71 189.710 139
  -5   2   5 2285.82 213.397 151
  -5   2   5 2141.39 200.809  82
  -5   2   5 2230.26 198.503  85
  -5   2   5 2182.02 181.655   8
  -5   2   6 2467.18 194.414  84
  -5   2   6 2613.95 217.997  85
  -5   2   6 2278.91 187.460   8
  -5   2   6 2676.13 278.376 124
  -5   2   7 21530.2 688.211  85
  -5   2   7 21131.2 632.502   8
  -5   2   7 20937.9 822.249 124
  -5   2   8 36722.1 978.743  85
  -5   2   8 37745.1 921.880   7
  -5   2   8 35548.7 1150.47 124
  -5   2   9 9854.63 405.496   7
  -5   2   9 10096.1 440.162  85
  -5   2  10 3098.98 217.415   7
  -5   2  10 2994.69 235.195  85
  -5   2  11 2788.75 214.685   5
  -5   2  11 2164.12 218.386  33
  -5   2  11 2669.43 229.501  34
  -5   2  12 4464.78 270.313   5
  -5   2  12 4336.45 293.663  33
  -5   2  13 585.404 106.316   5
  -5   2  13 423.007 103.311  34
  -5   2  13 406.802 115.358  33
  -5   2  14 2452.37 222.862 113
  -5   2  14 2260.40 168.354   5
  -5   2  14 2320.90 188.701  34
  -5   2  14 2729.70 201.736  33
  -5   2  15 39.0534 56.8425  33
  -5   2  15-39.6137 60.0124  34
  -5   2  15 80.0435 85.8662 113
  -5   2  16-6.90639 47.8588  34
  -5   2  16 82.0705 45.0160  33
  -5   2  16-47.5557 70.8892 113
  -5   3 -16 45.0977 72.9330 152
  -5   3 -16-32.2586 51.1156  50
  -5   3 -16-27.3308 77.3183  67
  -5   3 -15 1227.99 169.667 104
  -5   3 -15 1366.01 169.967 152
  -5   3 -15 1454.88 157.764  50
  -5   3 -14 159.497 104.179  99
  -5   3 -14-57.8177 93.5040 100
  -5   3 -14-37.8281 84.1037 152
  -5   3 -14 99.3095 103.786 104
  -5   3 -13 3257.36 277.590 152
  -5   3 -13 3365.12 284.979 104
  -5   3 -13 3360.34 284.956 100
  -5   3 -13 3456.45 288.683  99
  -5   3 -13 3284.95 247.539  66
  -5   3 -12 11705.5 474.506  49
  -5   3 -12 10929.9 457.643  54
  -5   3 -12 10680.5 505.428 152
  -5   3 -12 11176.6 536.837 104
  -5   3 -12 11078.7 523.517  99
  -5   3 -12 11334.6 526.315 100
  -5   3 -12 10741.6 471.582  66
  -5   3 -11 28496.3 919.955 104
  -5   3 -11 29710.7 923.565 100
  -5   3 -11 28897.9 891.205 101
  -5   3 -11 29873.0 905.868 152
  -5   3 -11 29390.1 850.993  49
  -5   3 -10 40930.1 1081.90 152
  -5   3 -10 38455.0 1075.55 101
  -5   3 -10 38970.3 1094.49 100
  -5   3 -10 40293.3 1002.01  68
  -5   3 -10 40147.8 1035.30  54
  -5   3  -9 4164.33 275.237  68
  -5   3  -9 3599.54 290.679 101
  -5   3  -9 3785.98 302.997 100
  -5   3  -9 4141.57 297.409  16
  -5   3  -9 3773.63 277.076  49
  -5   3  -8 1475.64 187.686  16
  -5   3  -8 1695.05 194.309 152
  -5   3  -8 1489.56 192.314 100
  -5   3  -8 1550.47 198.476 101
  -5   3  -8 1395.53 155.353  84
  -5   3  -8 1502.77 175.120  68
  -5   3  -8 1763.15 194.507  49
  -5   3  -7 1898.91 191.145  16
  -5   3  -7 1807.55 198.681  49
  -5   3  -7 1932.03 200.269 152
  -5   3  -7 2159.77 222.618 101
  -5   3  -7 2035.60 182.458  84
  -5   3  -7 1712.89 201.709 100
  -5   3  -7 1766.65 191.057  68
  -5   3  -6 3706.08 245.593  16
  -5   3  -6 3694.22 209.155  10
  -5   3  -6 3398.06 249.783 152
  -5   3  -6 3053.53 244.131  49
  -5   3  -6 3481.30 265.164 111
  -5   3  -6 3296.63 228.536  84
  -5   3  -6 3116.97 247.869 100
  -5   3  -6 3179.75 216.151  85
  -5   3  -6 3244.24 245.172  68
  -5   3  -5 6815.76 317.296  16
  -5   3  -5 6927.78 296.058  10
  -5   3  -5 7173.57 359.107 152
  -5   3  -5 7040.83 329.762 130
  -5   3  -5 6891.13 300.162  55
  -5   3  -5 6691.92 365.844 111
  -5   3  -5 6616.55 328.137  84
  -5   3  -5 6323.72 311.421  85
  -5   3  -5 6925.09 348.549  68
  -5   3  -4 898.364 136.871  68
  -5   3  -4 739.170 111.969 130
  -5   3  -4 707.170 110.247  55
  -5   3  -4 769.796 142.091 111
  -5   3  -4 675.181 116.263  85
  -5   3  -4 780.858 124.611  84
  -5   3  -4 963.851 161.231 101
  -5   3  -4 658.510 101.758  10
  -5   3  -4 1048.37 135.854  16
  -5   3  -3 865.374 134.958  68
  -5   3  -3 1077.15 128.130 130
  -5   3  -3 1136.32 157.287  49
  -5   3  -3 983.869 119.135  48
  -5   3  -3 1103.23 132.982  55
  -5   3  -3 872.776 151.389 111
  -5   3  -3 822.410 124.889  85
  -5   3  -3 699.886 139.288 101
  -5   3  -3 615.678 99.9101  10
  -5   3  -2 694.515 122.695  68
  -5   3  -2 618.355 99.1479 130
  -5   3  -2 725.762 119.229  55
  -5   3  -2 681.294 105.056  48
  -5   3  -2 709.703 132.031  49
  -5   3  -2 602.309 137.200 111
  -5   3  -2 783.703 149.390 101
  -5   3  -2 716.723 116.302  85
  -5   3  -2 583.630 97.9776  10
  -5   3  -1 402.822 92.3194  10
  -5   3  -1 378.001 105.767 156
  -5   3  -1 344.537 99.8606 138
  -5   3  -1 419.911 97.6155  48
  -5   3  -1 578.301 123.282  49
  -5   3  -1 382.399 99.9282  55
  -5   3  -1 467.765 126.351 111
  -5   3  -1 451.842 99.9561  85
  -5   3  -1 285.852 116.053 101
  -5   3  -1 493.736 104.594  82
  -5   3  -1 362.632 109.303  68
  -5   3   0 817.900 117.885   8
  -5   3   0 752.489 122.946 156
  -5   3   0 849.534 134.675 138
  -5   3   0 673.713 115.313  55
  -5   3   0 821.949 119.604  48
  -5   3   0 827.292 126.659  49
  -5   3   0 863.708 146.114 111
  -5   3   0 901.073 137.284  85
  -5   3   0 837.110 146.065 101
  -5   3   0 622.741 116.946  82
  -5   3   0 754.782 129.695  68
  -5   3   1 525.388 121.073 151
  -5   3   1 378.406 103.029 156
  -5   3   1 480.090 115.622 129
  -5   3   1 512.548 115.957 138
  -5   3   1 380.500 84.2646   8
  -5   3   1 391.547 100.967  54
  -5   3   1 439.295 95.1573  48
  -5   3   1 370.980 92.4111  49
  -5   3   1 424.383 112.131 101
  -5   3   1 494.282 106.021  85
  -5   3   1 387.690 100.695  82
  -5   3   1 430.634 111.770  68
  -5   3   2 4087.35 269.357 156
  -5   3   2 4304.61 238.311 148
  -5   3   2 4247.42 281.952 151
  -5   3   2 4116.25 276.303 129
  -5   3   2 4613.54 288.465 138
  -5   3   2 3777.84 236.558   8
  -5   3   2 3555.80 242.913  48
  -5   3   2 4046.11 233.604  54
  -5   3   2 4193.79 238.962  49
  -5   3   2 4522.61 281.009  85
  -5   3   2 3920.98 245.845  68
  -5   3   2 4309.21 269.160  82
  -5   3   3 231.017 105.113 151
  -5   3   3 381.377 111.583 129
  -5   3   3 319.214 103.367 139
  -5   3   3 242.939 96.7396 128
  -5   3   3 357.109 95.1877   8
  -5   3   3 485.302 110.645  48
  -5   3   3 288.809 99.8133  85
  -5   3   3 170.393 91.5628  82
  -5   3   3 420.612 99.0659  68
  -5   3   4 499.844 120.967 151
  -5   3   4 451.145 117.025 129
  -5   3   4 669.969 127.042 128
  -5   3   4 475.454 119.487 139
  -5   3   4 689.602 119.701   8
  -5   3   4 539.018 118.039  48
  -5   3   4 765.624 133.507  85
  -5   3   4 741.601 131.218  82
  -5   3   5 910.468 163.511 129
  -5   3   5 1196.32 162.643 139
  -5   3   5 961.616 149.803 128
  -5   3   5 848.927 150.409 151
  -5   3   5 802.146 140.204  82
  -5   3   5 895.886 152.039  85
  -5   3   5 756.818 127.453   8
  -5   3   6 9487.31 431.196  82
  -5   3   6 9719.19 442.778  85
  -5   3   6 9210.17 391.491   8
  -5   3   6 9403.79 441.264 128
  -5   3   6 8751.14 503.368 124
  -5   3   6 8251.82 414.334 139
  -5   3   7 2339.05 223.785  82
  -5   3   7 2457.65 231.427  85
  -5   3   7 2663.74 214.669   7
  -5   3   7 2739.05 285.475 124
  -5   3   8 1638.11 172.045   7
  -5   3   8 1449.44 180.939  85
  -5   3   9 604.074 112.794   7
  -5   3   9 407.816 107.735  85
  -5   3  10 289.521 88.7871   5
  -5   3  10 100.670 83.0683  85
  -5   3  11-39.3350 63.6135   5
  -5   3  11-37.2449 70.2435   7
  -5   3  11 154.624 95.7658  33
  -5   3  12 1541.25 150.545   5
  -5   3  12 1641.13 177.465  34
  -5   3  13 988.321 112.117   5
  -5   3  13 939.751 134.847  34
  -5   3  13 719.706 122.805  33
  -5   3  14 119.940 93.1509 113
  -5   3  14 32.8332 43.6258   5
  -5   3  14 11.1238 61.0592  34
  -5   3  14-32.1704 64.9817  33
  -5   3  15 382.852 71.4632  33
  -5   3  15 311.477 76.3768  34
  -5   3  15 300.290 91.2011 113
  -5   4 -16 378.868 79.0483  50
  -5   4 -15 4015.66 233.575  50
  -5   4 -14 326.601 100.235 152
  -5   4 -14 326.713 116.940 104
  -5   4 -13 2388.71 218.242 152
  -5   4 -13 2428.41 244.123 104
  -5   4 -13 2559.13 243.658  99
  -5   4 -13 1725.28 184.111  66
  -5   4 -12-42.5697 113.129 104
  -5   4 -12 154.177 105.792 101
  -5   4 -12 83.3043 106.939  99
  -5   4 -12 83.6466 103.472 100
  -5   4 -12 18.1831 72.7568 152
  -5   4 -12 113.913 93.4253  49
  -5   4 -12 190.412 94.9207  54
  -5   4 -11 861.165 162.308 100
  -5   4 -11 746.773 162.769 101
  -5   4 -11 744.121 144.960 152
  -5   4 -11 863.267 149.439  54
  -5   4 -11 797.069 149.379  49
  -5   4 -10 490.915 169.117  16
  -5   4 -10 481.136 120.740  49
  -5   4 -10 519.747 123.761 152
  -5   4 -10 648.956 151.589 100
  -5   4 -10 515.670 138.544 101
  -5   4 -10 532.367 121.088  68
  -5   4  -9 17168.3 640.433  49
  -5   4  -9 17716.7 648.946 111
  -5   4  -9 18374.8 644.559 152
  -5   4  -9 17781.7 683.530 100
  -5   4  -9 17475.5 683.153 101
  -5   4  -9 19240.0 661.490  16
  -5   4  -8 672.616 142.418  16
  -5   4  -8 703.909 149.790 111
  -5   4  -8 617.178 128.507 152
  -5   4  -8 687.385 169.684 101
  -5   4  -8 911.152 162.367 100
  -5   4  -8 637.712 139.008  68
  -5   4  -7 630.598 148.407 111
  -5   4  -7 459.144 119.083  68
  -5   4  -7 650.456 159.288 101
  -5   4  -7 591.928 110.687  84
  -5   4  -7 680.140 135.492  16
  -5   4  -6 49.4301 81.5256 152
  -5   4  -6 30.3186 70.5482  84
  -5   4  -6 61.2255 104.790 101
  -5   4  -6-15.0567 88.8722  16
  -5   4  -6 156.806 105.897 111
  -5   4  -5 64.7517 69.9754  55
  -5   4  -5 54.7601 52.0756   8
  -5   4  -5 69.5296 83.1871  16
  -5   4  -5 82.1965 72.8184  85
  -5   4  -5 19.7760 118.297 101
  -5   4  -5 169.525 79.1385  84
  -5   4  -4 607.235 114.650  55
  -5   4  -4 700.567 101.058   8
  -5   4  -4 769.799 121.064  85
  -5   4  -4 858.002 136.655  84
  -5   4  -4 439.956 138.068 101
  -5   4  -3 69.8160 80.1564  55
  -5   4  -3-63.1125 68.1939  48
  -5   4  -3 14.7621 65.6413  85
  -5   4  -3 73.9560 104.610 101
  -5   4  -3-11.6437 55.3498   8
  -5   4  -2 737.357 129.023 156
  -5   4  -2 996.205 155.154 138
  -5   4  -2 1020.21 124.582   8
  -5   4  -2 757.334 118.276  48
  -5   4  -2 835.341 136.206  55
  -5   4  -2 885.783 134.911  85
  -5   4  -2 1005.63 135.149  82
  -5   4  -1 5071.75 302.409 156
  -5   4  -1 5070.71 308.495 138
  -5   4  -1 4978.60 266.959   8
  -5   4  -1 5146.67 297.054  55
  -5   4  -1 4996.55 283.360  48
  -5   4  -1 5541.42 311.466  85
  -5   4  -1 4891.04 290.092  82
  -5   4   0 366.862 103.968 156
  -5   4   0 335.867 106.994 138
  -5   4   0 345.456 93.8908   8
  -5   4   0 369.346 102.522  49
  -5   4   0 305.189 108.944  55
  -5   4   0 392.520 100.888  48
  -5   4   0 244.218 107.287  85
  -5   4   0 376.068 114.922  68
  -5   4   0 372.531 100.057  82
  -5   4   1 1137.00 162.851 151
  -5   4   1 1220.44 159.640 156
  -5   4   1 1127.71 158.251 138
  -5   4   1 1079.18 162.058 129
  -5   4   1 1045.06 134.531   8
  -5   4   1 1003.51 156.136  55
  -5   4   1 1151.25 151.622  48
  -5   4   1 1279.79 157.751  49
  -5   4   1 1192.51 161.457  85
  -5   4   1 1139.93 156.763  82
  -5   4   1 873.883 140.638  68
  -5   4   2 15724.2 555.712 148
  -5   4   2 17551.6 626.075 151
  -5   4   2 17352.0 603.105 156
  -5   4   2 17714.1 619.958 138
  -5   4   2 17059.0 615.682 129
  -5   4   2 17384.1 558.491   8
  -5   4   2 16669.4 542.851  54
  -5   4   2 16448.5 584.062  48
  -5   4   2 18007.4 624.545  85
  -5   4   2 17292.9 601.432  82
  -5   4   2 17481.9 577.710  68
  -5   4   3 47086.3 1202.97 151
  -5   4   3 48257.1 1126.19 148
  -5   4   3 46571.7 1193.60 129
  -5   4   3 49004.3 1193.21 139
  -5   4   3 47723.2 1189.74 128
  -5   4   3 49219.0 1127.21   8
  -5   4   3 47248.1 1158.19  48
  -5   4   3 47449.2 1195.51  85
  -5   4   3 48122.9 1124.27  68
  -5   4   3 48916.1 1181.58  82
  -5   4   4 1420.83 191.625 151
  -5   4   4 1969.27 187.432 137
  -5   4   4 1972.99 202.948 139
  -5   4   4 2148.30 220.717 129
  -5   4   4 1770.27 204.362 128
  -5   4   4 1875.14 182.563   8
  -5   4   4 2007.03 201.345  48
  -5   4   4 2267.13 225.710  85
  -5   4   4 1872.90 202.907  82
  -5   4   5 1877.74 209.531 151
  -5   4   5 1659.04 201.510  48
  -5   4   5 1594.08 197.711  85
  -5   4   5 2193.21 221.208  82
  -5   4   5 1515.01 186.399 139
  -5   4   5 1739.90 201.375 128
  -5   4   5 1225.89 179.022 129
  -5   4   6 368.949 117.652  82
  -5   4   6 611.508 135.230  85
  -5   4   6 411.977 104.999   7
  -5   4   6 733.341 146.473 128
  -5   4   6 550.061 129.083 139
  -5   4   7 553.622 134.123  82
  -5   4   7 423.058 122.492  85
  -5   4   7 276.621 97.9518   7
  -5   4   7 294.965 114.629 128
  -5   4   8 645.507 142.989  85
  -5   4   8 456.286 115.626   7
  -5   4   8 686.453 134.948  82
  -5   4   9 492.516 129.092  85
  -5   4  10 1852.56 172.949   7
  -5   4  10 1995.61 199.220  85
  -5   4  11 2284.43 183.385   7
  -5   4  11 2725.64 214.809  85
  -5   4  12 708.547 117.327  33
  -5   4  12 516.629 113.311  34
  -5   4  12 767.827 104.397   7
  -5   4  12 971.845 123.207  85
  -5   4  13-10.9267 65.3607  33
  -5   4  13 103.727 62.2684  34
  -5   4  14 199.266 68.7125  34
  -5   4  14 193.936 66.6044  33
  -5   4  15 1646.87 115.650  34
  -5   4  15 1601.14 135.430 113
  -5   5 -15 2370.16 162.135  50
  -5   5 -13 242.186 82.4413  54
  -5   5 -13 526.797 102.705  49
  -5   5 -13 361.141 101.522  66
  -5   5 -12 503.342 129.684 101
  -5   5 -12 729.139 148.062  99
  -5   5 -12 764.900 150.127 104
  -5   5 -12 440.794 113.531  54
  -5   5 -12 589.086 113.896  49
  -5   5 -11 116.709 97.0945  54
  -5   5 -11 153.893 98.1850  49
  -5   5 -11 206.835 113.554 100
  -5   5 -11 180.791 108.550 101
  -5   5 -11 103.237 80.9843  68
  -5   5 -10 6484.98 366.285 111
  -5   5 -10 6356.81 373.909  49
  -5   5 -10 6689.07 405.468 100
  -5   5 -10 7572.59 430.564 101
  -5   5 -10 6716.51 358.117  68
  -5   5  -9 2147.54 228.692 111
  -5   5  -9 1847.49 218.767  49
  -5   5  -9 2198.41 241.310 100
  -5   5  -9 2447.02 262.095 101
  -5   5  -9 2140.39 216.709  68
  -5   5  -8 371.455 118.361  68
  -5   5  -8 519.271 144.082 100
  -5   5  -8 247.320 146.499 101
  -5   5  -8 534.409 146.818  16
  -5   5  -8 435.232 130.498 111
  -5   5  -7 268.832 149.147 101
  -5   5  -7 437.830 103.760  84
  -5   5  -7 443.256 120.578  16
  -5   5  -7 275.977 130.417 111
  -5   5  -6 2869.71 225.742  84
  -5   5  -6 3377.89 298.490 101
  -5   5  -6 2775.65 234.226  16
  -5   5  -5 1540.42 215.441 111
  -5   5  -5 1794.39 220.677 101
  -5   5  -5 2021.95 196.187  84
  -5   5  -5 1558.99 167.398  55
  -5   5  -4 1136.74 165.317 138
  -5   5  -4 1244.75 162.386  55
  -5   5  -4 1189.50 189.838 111
  -5   5  -4 1179.96 191.631 101
  -5   5  -4 1211.92 160.812 156
  -5   5  -3 456.166 108.576 156
  -5   5  -3 429.761 114.129 138
  -5   5  -3 461.489 121.763  55
  -5   5  -3 343.708 95.4959  48
  -5   5  -3 336.812 144.585 111
  -5   5  -3 532.568 110.847  85
  -5   5  -3 593.504 160.240 101
  -5   5  -3 344.776 83.8963   8
  -5   5  -2 3487.82 227.450   8
  -5   5  -2 2898.38 231.481 156
  -5   5  -2 3390.61 264.237 138
  -5   5  -2 3490.89 255.689  55
  -5   5  -2 3396.12 242.022  48
  -5   5  -2 3319.61 291.805 111
  -5   5  -2 2913.24 233.313  85
  -5   5  -2 3092.24 272.813 101
  -5   5  -2 3522.41 247.992  82
  -5   5  -1 3330.02 222.847   8
  -5   5  -1 3336.79 245.434 156
  -5   5  -1 3075.93 249.345 138
  -5   5  -1 3370.54 245.296  48
  -5   5  -1 2924.78 243.343  55
  -5   5  -1 3400.34 283.771 111
  -5   5  -1 3203.87 251.156  85
  -5   5  -1 3226.05 269.973 101
  -5   5  -1 3009.19 237.577  82
  -5   5   0 524.842 104.882   8
  -5   5   0 429.057 109.978 156
  -5   5   0 343.050 126.955 151
  -5   5   0 453.573 131.129 129
  -5   5   0 539.785 122.393 138
  -5   5   0 257.740 110.795  55
  -5   5   0 427.391 120.606  49
  -5   5   0 374.027 103.687  48
  -5   5   0 466.466 143.422 111
  -5   5   0 425.827 120.698  85
  -5   5   0 273.866 133.918 101
  -5   5   0 541.952 119.822  82
  -5   5   1 2656.17 212.191   8
  -5   5   1 2695.48 249.021 151
  -5   5   1 2621.91 225.825 156
  -5   5   1 2870.27 246.937 138
  -5   5   1 2285.15 234.295 129
  -5   5   1 2292.53 221.180  55
  -5   5   1 2636.43 229.941  48
  -5   5   1 2972.48 261.826 111
  -5   5   1 2517.96 230.978  85
  -5   5   1 2502.50 225.875  68
  -5   5   1 2290.10 220.301  82
  -5   5   2 16370.8 617.871 151
  -5   5   2 14538.1 561.457 148
  -5   5   2 14081.1 583.385 129
  -5   5   2 15430.7 594.732 139
  -5   5   2 15963.3 587.643  55
  -5   5   2 15050.5 569.353  48
  -5   5   2 16162.7 613.108 111
  -5   5   2 15092.5 588.937  85
  -5   5   2 15807.3 587.489  82
  -5   5   2 14463.5 549.848  68
  -5   5   3 29118.9 850.825 148
  -5   5   3 30189.9 910.487 151
  -5   5   3 28733.9 888.238 139
  -5   5   3 32016.7 916.430 128
  -5   5   3 29510.7 903.137 129
  -5   5   3 31464.8 890.830  48
  -5   5   3 30488.9 898.799  85
  -5   5   3 29879.9 883.678  82
  -5   5   4 76789.9 1729.72 151
  -5   5   4 73591.4 1640.65 137
  -5   5   4 76656.4 1720.58 139
  -5   5   4 74404.1 1707.39 129
  -5   5   4 78833.4 1723.21 128
  -5   5   4 77206.5 1699.41  82
  -5   5   4 74567.3 1671.87  48
  -5   5   4 75757.7 1714.30  85
  -5   5   4 76789.1 1618.65   7
  -5   5   5 138.029 97.5933 139
  -5   5   5 219.363 111.187 128
  -5   5   5 102.476 93.7812 137
  -5   5   5 170.780 105.801  82
  -5   5   5 180.090 113.276  48
  -5   5   5 39.1286 113.930  85
  -5   5   5 265.796 105.138   7
  -5   5   6 835.258 153.327  82
  -5   5   6 666.616 141.437  85
  -5   5   6 578.140 122.638   7
  -5   5   6 682.397 148.647 128
  -5   5   6 487.103 123.447 137
  -5   5   6 632.811 134.684 139
  -5   5   7 348.685 126.227  85
  -5   5   7 446.360 114.286  82
  -5   5   7 298.423 129.631 128
  -5   5   8 1048.66 161.253  85
  -5   5   8 1159.30 150.706   7
  -5   5   8 816.858 147.060  82
  -5   5   9 265.551 92.0751   7
  -5   5  10 392.593 93.0185   7
  -5   5  10 471.144 110.093  85
  -5   5  11 1225.88 140.866  33
  -5   5  11 1258.00 134.710   7
  -5   5  11 1056.09 134.836  85
  -5   5  12 41.8251 60.8818  85
  -5   5  12 73.0590 64.8518  33
  -5   5  12 44.5691 61.1657  34
  -5   5  13 257.199 71.6418  34
  -5   5  13 337.953 67.6544  33
  -5   5  14 17.9516 65.7628 113
  -5   5  14 92.7791 47.2688  34
  -5   6 -13 193.851 69.3672  66
  -5   6 -12 142.800 81.6736  66
  -5   6 -12 199.580 80.3252  49
  -5   6 -12 132.954 77.8355  54
  -5   6 -11 4655.53 284.685  54
  -5   6 -11 4931.28 294.123  49
  -5   6 -10 2508.73 227.912  49
  -5   6 -10 2308.14 238.443 101
  -5   6 -10 2271.81 200.193  68
  -5   6  -9 2491.28 236.017  49
  -5   6  -9 3058.46 275.059 101
  -5   6  -9 2688.77 256.817 100
  -5   6  -9 2493.39 222.309  68
  -5   6  -9 2490.90 238.079 111
  -5   6  -8 4447.34 319.181  49
  -5   6  -8 5038.65 345.983 100
  -5   6  -8 5609.99 370.006 101
  -5   6  -8 4583.46 307.252  68
  -5   6  -8 4310.60 320.334 111
  -5   6  -7 751.527 172.301 101
  -5   6  -7 954.759 167.227  68
  -5   6  -6 4071.64 328.895 111
  -5   6  -6 4450.28 349.760 101
  -5   6  -6 4148.83 273.062  84
  -5   6  -5 2812.15 270.717 111
  -5   6  -5 3180.83 257.281 138
  -5   6  -5 2747.40 233.668  84
  -5   6  -4 1190.72 197.706 111
  -5   6  -4 701.329 134.612  84
  -5   6  -4 697.143 168.309 101
  -5   6  -4 921.637 147.533 138
  -5   6  -3 816.234 182.128 111
  -5   6  -3 813.945 136.294  48
  -5   6  -3 1130.50 191.290 101
  -5   6  -3 764.045 138.579 138
  -5   6  -2 3544.25 283.314 151
  -5   6  -2 3683.54 273.724 138
  -5   6  -2 3861.88 276.920  55
  -5   6  -2 3906.19 267.843  48
  -5   6  -2 3399.67 306.528 111
  -5   6  -2 3588.41 257.514  85
  -5   6  -2 3842.42 308.486 101
  -5   6  -2 3615.19 254.570  82
  -5   6  -1 712.052 116.136   7
  -5   6  -1 472.176 125.430 151
  -5   6  -1 390.023 122.884 129
  -5   6  -1 569.903 123.662 138
  -5   6  -1 298.192 108.119  48
  -5   6  -1 394.012 119.399  55
  -5   6  -1 629.069 165.922 111
  -5   6  -1 559.195 150.313 101
  -5   6  -1 590.257 119.375  85
  -5   6  -1 471.394 119.188  82
  -5   6   0 2895.26 216.732   7
  -5   6   0 2371.67 242.972 151
  -5   6   0 2906.91 258.640 129
  -5   6   0 2898.21 247.925  55
  -5   6   0 2625.91 234.510  49
  -5   6   0 3084.27 248.476  48
  -5   6   0 3060.15 274.937 111
  -5   6   0 3346.81 264.239  85
  -5   6   0 2881.11 262.050 101
  -5   6   0 2673.95 236.236  82
  -5   6   1 4577.57 273.779   7
  -5   6   1 3456.12 259.661 147
  -5   6   1 4188.84 308.722 151
  -5   6   1 3796.08 285.119 148
  -5   6   1 4217.79 305.643 129
  -5   6   1 3921.84 299.329 139
  -5   6   1 4023.67 282.652  48
  -5   6   1 3928.84 306.692 111
  -5   6   1 4232.98 300.219  85
  -5   6   1 4294.82 295.232  68
  -5   6   1 3822.49 278.765  82
  -5   6   2 1710.90 178.706   7
  -5   6   2 1604.48 191.497 148
  -5   6   2 1556.28 204.711 151
  -5   6   2 1614.98 183.623 147
  -5   6   2 1388.13 194.990 128
  -5   6   2 1478.78 198.504 139
  -5   6   2 1563.68 200.611 129
  -5   6   2 1446.10 184.356  48
  -5   6   2 1924.92 215.515 111
  -5   6   2 1994.38 215.718  85
  -5   6   2 1869.02 203.611  82
  -5   6   2 1753.39 187.273  68
  -5   6   3 19796.4 711.496 151
  -5   6   3 19078.1 668.238 148
  -5   6   3 19358.9 698.834 139
  -5   6   3 18566.6 686.171 129
  -5   6   3 20200.8 687.926 137
  -5   6   3 19858.6 714.110 128
  -5   6   3 19667.1 629.440   7
  -5   6   3 19582.1 675.073  48
  -5   6   3 19103.8 686.216  85
  -5   6   3 20030.1 686.826  82
  -5   6   4 5092.61 321.733 148
  -5   6   4 4878.58 321.224  48
  -5   6   4 5769.69 349.986  82
  -5   6   4 5825.89 354.424  85
  -5   6   4 5454.06 332.244 137
  -5   6   4 5422.27 358.140 128
  -5   6   4 5631.75 358.761 139
  -5   6   5 7027.06 377.659  48
  -5   6   5 6636.02 378.311  85
  -5   6   5 6612.40 376.166  82
  -5   6   5 6912.60 395.058 139
  -5   6   5 7093.50 409.442 128
  -5   6   6 688.038 139.732  82
  -5   6   6 373.316 117.714  85
  -5   6   6 637.259 117.162   7
  -5   6   6 590.754 126.695 137
  -5   6   7 1663.83 173.999   7
  -5   6   7 1397.54 164.555 137
  -5   6   8 1376.76 178.349  85
  -5   6   8 1354.77 168.032  82
  -5   6   8 1468.87 159.176   7
  -5   6   9 377.312 98.9985   7
  -5   6   9 395.597 105.610  85
  -5   6  10 1672.02 150.081   7
  -5   6  10 1794.66 170.117  85
  -5   6  11 771.292 109.114  85
  -5   6  11 1210.85 117.745  33
  -5   6  12 324.321 66.7917  85
[truncated: 1,676,877 more chars]
