# Supplementary material for: Accessing carbon, boron and germanium spiro stereocentres in a unified catalytic enantioselective approach
Source: Nat Catal. 2025 Jun 12;8(6):569–78. doi: 10.1038/s41929-025-01352-3 (PMC12198011; doi:10.1038/s41929-025-01352-3)
Supplement: Supplementary file 3 — Crystallographic data of Ni2. [file 41929_2025_1352_MOESM3_ESM.cif]

data_yca-r2122
_audit_creation_date               2024-11-19
_audit_creation_method
;
Olex2 1.5
(compiled 2024.02.16 svn.r378c4104 for OlexSys, GUI svn.r6928)
;
_shelx_SHELXL_version_number       '2019/3'
_audit_contact_author_address      ?
_audit_contact_author_email        ?
_audit_contact_author_name         'Rosario Scopelliti'
_audit_contact_author_phone        ?
_publ_contact_author_id_orcid      ?
_publ_section_references
;
Dolomanov, O.V., Bourhis, L.J., Gildea, R.J, Howard, J.A.K. & Puschmann, H.
 (2009), J. Appl. Cryst. 42, 339-341.

Sheldrick, G.M. (2015). Acta Cryst. A71, 3-8.

Sheldrick, G.M. (2015). Acta Cryst. C71, 3-8.
;
_chemical_name_common              ?
_chemical_name_systematic          ?
_chemical_formula_moiety           'C75 H68 N2 Ni, 0.458[C6H14], 0.5[C6H14]'
_chemical_formula_sum              'C80.75 H81.42 N2 Ni'
_chemical_formula_weight           1138.60
_chemical_absolute_configuration   rmad
_chemical_melting_point            ?
_chemical_oxdiff_formula           'C81 H82 N2 Ni1'
loop_
  _atom_type_symbol
  _atom_type_description
  _atom_type_scat_dispersion_real
  _atom_type_scat_dispersion_imag
  _atom_type_scat_source
 'C' 'C' 0.0181 0.0091 'International Tables Vol C Tables 4.2.6.8 and 6.1.1.4'
 'H' 'H' 0.0000 0.0000 'International Tables Vol C Tables 4.2.6.8 and 6.1.1.4'
 'N' 'N' 0.0311 0.0180 'International Tables Vol C Tables 4.2.6.8 and 6.1.1.4'
 'Ni' 'Ni' -3.0029 0.5091
 'International Tables Vol C Tables 4.2.6.8 and 6.1.1.4'

_shelx_space_group_comment
;
The symmetry employed for this shelxl refinement is uniquely defined
by the following loop, which should always be used as a source of
symmetry information in preference to the above space-group names.
They are only intended as comments.
;
_space_group_crystal_system        'monoclinic'
_space_group_IT_number             4
_space_group_name_H-M_alt          'P 1 21 1'
_space_group_name_Hall             'P 2yb'
loop_
  _space_group_symop_operation_xyz
 'x, y, z'
 '-x, y+1/2, -z'

_cell_length_a                     11.30822(8)
_cell_length_b                     21.95655(16)
_cell_length_c                     76.8633(9)
_cell_angle_alpha                  90
_cell_angle_beta                   90.0228(8)
_cell_angle_gamma                  90
_cell_volume                       19084.3(3)
_cell_formula_units_Z              12
_cell_measurement_reflns_used      105625
_cell_measurement_temperature      139.99(10)
_cell_measurement_theta_max        75.0540
_cell_measurement_theta_min        2.2620
_shelx_estimated_absorpt_T_max     0.872
_shelx_estimated_absorpt_T_min     0.634
_exptl_absorpt_coefficient_mu      0.781
_exptl_absorpt_correction_T_max    1.000
_exptl_absorpt_correction_T_min    0.265
_exptl_absorpt_correction_type     gaussian
_exptl_absorpt_process_details
;
CrysAlisPro 1.171.43.118a (Rigaku Oxford Diffraction, 2024)
Numerical absorption correction based on gaussian integration over
a multifaceted crystal model
Empirical absorption correction using spherical harmonics,
implemented in SCALE3 ABSPACK scaling algorithm.
;
_exptl_absorpt_special_details     ?
_exptl_crystal_colour              'clear intense orange'
_exptl_crystal_density_diffrn      1.189
_exptl_crystal_density_meas        ?
_exptl_crystal_density_method      ?
_exptl_crystal_description         irregular
_exptl_crystal_F_000               7295
loop_
  _exptl_crystal_face_index_h
  _exptl_crystal_face_index_k
  _exptl_crystal_face_index_l
  _exptl_crystal_face_perp_dist
 0 0 1 0.0954
 1 0 -2 0.3002
 -1 0 2 0.3287
 -4 10 22 0.2208
 0 13 18 0.0847
 2 9 -34 0.1258
 2 1 -47 0.1557
 0 -13 -23 0.0985
 -2 -11 30 0.1154
 -2 -1 47 0.1438
 1 14 2 0.0976
 -1 -14 -11 0.1205
 3 13 0 0.1556
 6 4 -24 0.2500
 0 -13 -18 0.0941
 -5 -9 15 0.2382
 4 11 16 0.1640
 2 0 1 0.3087
 1 -1 -1 0.2906
 -1 -13 -18 0.1207
 -2 -1 -2 0.3115
 2 -1 48 0.1190
 -2 11 -29 0.1317
 -2 -4 -47 0.1453
 -1 -2 49 0.0876
 1 -6 -45 0.1199
 4 -11 10 0.2119
 -6 6 -24 0.2602
 -5 11 -11 0.2258
 3 -11 20 0.1743
 -1 9 -37 0.0804
 0 -1 -50 0.1112
 0 10 -37 0.0668
 0 -9 -38 0.1062
 0 1 -1 0.0753
 3 -7 36 0.1662
 2 6 43 0.1332
 0 -2 -1 0.1023

_exptl_crystal_size_max            0.642
_exptl_crystal_size_mid            0.218
_exptl_crystal_size_min            0.18
loop_
  _exptl_oxdiff_crystal_face_indexfrac_h
  _exptl_oxdiff_crystal_face_indexfrac_k
  _exptl_oxdiff_crystal_face_indexfrac_l
  _exptl_oxdiff_crystal_face_x
  _exptl_oxdiff_crystal_face_y
  _exptl_oxdiff_crystal_face_z
 0.0000 0.0002 1.0000 -0.0186 0.0012 -0.0073
 1.0001 0.0003 -1.9994 0.0449 0.1336 0.0172
 -1.0001 -0.0003 1.9994 -0.0449 -0.1336 -0.0172
 -4.1413 9.9614 21.9027 -0.1870 -0.5385 -0.8217
 -0.2163 13.2827 18.0020 0.0002 -0.0096 -1.0000
 2.2677 9.4651 -34.0077 0.8919 0.2666 -0.3654
 2.4297 1.2929 -46.8573 0.9250 0.2743 0.2628
 0.3848 -12.6803 -22.5937 0.1020 0.0270 0.9944
 -2.1423 -10.5616 30.2192 -0.8481 -0.2539 0.4650
 -2.4326 -1.3688 46.8244 -0.9264 -0.2748 -0.2576
 0.7197 14.1706 2.3555 0.3216 0.0989 -0.9417
 -1.4418 -13.6253 -10.8552 -0.1549 -0.2073 0.9659
 3.3872 12.6453 -0.0470 0.3481 0.4590 -0.8174
 6.0213 4.4841 -23.8261 0.6043 0.7900 -0.1038
 0.1984 -13.2343 -18.4414 0.0091 0.0067 0.9999
 -5.3838 -8.6689 15.1556 -0.5441 -0.7131 0.4422
 3.8043 11.2548 16.3258 0.0107 0.5355 -0.8445
 2.0003 0.0014 1.0011 -0.0033 0.2733 -0.0020
 1.0004 -0.9993 -0.9985 0.0009 0.1350 0.0753
 -1.2940 -13.0276 -18.1875 -0.0018 -0.1960 0.9806
 -2.0000 -1.0014 -2.0002 -0.0035 -0.2743 0.0747
 1.8965 -0.5726 48.1466 -0.8976 0.3156 -0.3077
 -1.8343 11.1076 -28.7278 0.8037 -0.2853 -0.5221
 -1.5562 -3.8573 -46.8225 0.7630 -0.2671 0.5886
 -1.0059 -1.6910 49.0632 -0.9654 -0.0780 -0.2490
 0.8022 -6.2021 -44.5556 0.6792 0.0567 0.7317
 4.4460 -10.9941 9.8307 -0.4285 0.6180 0.6591
 -5.6635 6.0325 -23.7100 0.5519 -0.7995 -0.2370
 -4.5628 10.7313 -10.8631 0.4402 -0.6351 -0.6348
 3.3504 -11.3646 19.7681 -0.6316 0.4809 0.6082
 -0.5472 9.3795 -37.4229 0.9318 -0.1204 -0.3425
 -0.4392 -0.8285 -49.7036 0.9022 -0.1190 0.4146
 0.1709 9.5905 -36.9316 0.9335 -0.0221 -0.3579
 0.2184 -9.0643 -38.4331 0.4879 -0.0150 0.8728
 -0.0003 0.9996 -1.0008 0.0441 -0.0014 -0.0581
 3.4096 -7.4344 35.7336 -0.8289 0.5075 0.2352
 2.4574 5.6285 42.6485 -0.6333 0.3845 -0.6717
 0.0006 -1.9997 -0.9982 -0.0322 -0.0008 0.1380

_exptl_transmission_factor_max     ?
_exptl_transmission_factor_min     ?
_diffrn_reflns_av_R_equivalents    0.0684
_diffrn_reflns_av_unetI/netI       0.0452
_diffrn_reflns_Laue_measured_fraction_full  1.000
_diffrn_reflns_Laue_measured_fraction_max  1.000
_diffrn_reflns_limit_h_max         13
_diffrn_reflns_limit_h_min         -13
_diffrn_reflns_limit_k_max         22
_diffrn_reflns_limit_k_min         -26
_diffrn_reflns_limit_l_max         91
_diffrn_reflns_limit_l_min         -91
_diffrn_reflns_number              455910
_diffrn_reflns_point_group_measured_fraction_full  0.879
_diffrn_reflns_point_group_measured_fraction_max  0.879
_diffrn_reflns_theta_full          66.601
_diffrn_reflns_theta_max           66.601
_diffrn_reflns_theta_min           1.724
_diffrn_ambient_environment        N~2~
_diffrn_ambient_temperature        139.99(10)
_diffrn_detector                   'Hybrid Pixel Array Detector'
_diffrn_detector_area_resol_mean   10.0000
_diffrn_detector_type              'HyPix-Arc 150'
_diffrn_measured_fraction_theta_full  1.000
_diffrn_measured_fraction_theta_max  1.000
_diffrn_measurement_details
;
List of Runs (angles in degrees, time in seconds):

  # Type    Start    End  Width  t~exp~   \w     \q     \k     \f   Frames
--------------------------------------------------------------------------
  1  \w     35.00  60.00   0.50    2.00    --   63.61-132.00-127.00   50
  2  \w     38.00  63.00   0.50    2.00    --   63.61-138.00  55.00   50
  3  \w    -59.00 -29.00   0.50    2.00    --  -64.68 132.00 -58.00   60
  4  \w    -63.00 -27.00   0.50    2.00    --  -64.68 138.00 117.00   72
  5  \w    -66.00 -34.00   0.50    2.00    --  -71.11 132.00 -58.00   64
  6  \w   -107.00 -41.00   0.50    2.00    --  -71.11 138.00 117.00  132
  7  \w   -101.00 -68.00   0.50    2.00    --  -71.11-138.00  55.00   66
  8  \w     46.00  71.00   0.50    2.00    --   75.71-132.00-127.00   50
  9  \w     71.00  96.00   0.50    2.00    --   75.71 138.00 117.00   50
 10  \w     48.00  73.00   0.50    2.00    --   75.71-138.00  55.00   50
 11  \w     68.00 111.00   0.50    2.00    --   76.50-138.00  55.00   86
 12  \w     72.00 108.00   0.50    2.00    --   76.50-132.00-127.00   72
 13  \w     71.00  96.00   0.50    2.00    --   76.50 138.00 117.00   50
 14  \w     23.00  58.00   0.50    2.00    --   63.61-125.00 -90.00   70
 15  \w     27.00  52.00   0.50    2.00    --   63.61 -95.00 -60.00   50
 16  \w     26.00  72.00   0.50    2.00    --   63.61 -95.00  30.00   92
 17  \w     39.00  65.00   0.50    2.00    --   63.61 -95.00 120.00   52
 18  \w    -79.00 -36.00   0.50    2.00    --  -64.68 -15.00 150.00   86
 19  \w    -69.00 -29.00   0.50    2.00    --  -71.11 125.00  30.00   80
 20  \w    -63.00 -35.00   0.50    2.00    --  -71.11   0.00 120.00   56
 21  \w    -98.00 -73.00   0.50    2.00    --  -71.11 125.00  30.00   50
 22  \w    -71.00 -34.00   0.50    2.00    --  -71.11   0.00 -60.00   74
 23  \w    -97.00 -35.00   0.50    2.00    --  -71.11 125.00 -90.00  124
 24  \w    -70.00 -45.00   0.50    2.00    --  -71.11   0.00   0.00   50
 25  \w     52.00  78.00   0.50    2.00    --   75.71   0.00  30.00   52
 26  \w    -68.00 -43.00   0.50    2.00    --  -76.00  87.00  65.79   50
 27  \w   -111.00 -67.00   0.50    2.00    --  -76.25 136.00 -97.36   88
 28  \w   -112.00 -87.00   0.50    2.00    --  -76.25 -75.00  60.13   50
 29  \w    -80.00 -54.00   0.50    2.00    --  -76.25 103.00  32.10   52
 30  \w    -60.00 -35.00   0.50    2.00    --  -76.25  55.00 165.72   50
 31  \w   -111.00 -86.00   0.50    2.00    --  -76.25 -83.00 135.89   50
 32  \w    -95.00 -69.00   0.50    2.00    --  -76.25 139.00 144.99   52
 33  \w   -110.00 -83.00   0.50    2.00    --  -76.25 -81.00  72.56   54
 34  \w    -67.00 -41.00   0.50    2.00    --  -76.25  87.00 -78.31   52
 35  \w   -113.00 -80.00   0.50    2.00    --  -76.25 139.00 -21.26   66
 36  \w   -114.00 -89.00   0.50    2.00    --  -76.25 -38.00 -56.14   50
 37  \w   -121.00 -90.00   0.50    2.00    --  -76.25 -41.00 121.21   62
 38  \w   -106.00 -81.00   0.50    2.00    --  -76.25 -86.00  64.96   50
 39  \w    -82.00 -42.00   0.50    2.00    --  -76.25-176.00 179.36   80
 40  \w   -105.00 -79.00   0.50    2.00    --  -76.25 128.00 -67.97   52
 41  \w   -111.00 -83.00   0.50    2.00    --  -76.25 -75.00 -57.48   56
 42  \w    -60.00 -34.00   0.50    2.00    --  -76.25  60.00 -97.71   52
 43  \w    -97.00 -71.00   0.50    2.00    --  -76.25 115.00 -92.06   52
 44  \w   -113.00 -78.00   0.50    2.00    --  -76.25 139.00 126.26   70
 45  \w   -108.00 -80.00   0.50    2.00    --  -76.25 -83.00 -16.31   56
 46  \w   -102.00 -56.00   0.50    2.00    --  -76.25 130.00 109.74   92
 47  \w   -116.00 -90.00   0.50    2.00    --  -76.25 144.00 -21.00   52
 48  \w   -111.00 -84.00   0.50    2.00    --  -76.25 -74.00-105.01   54
 49  \w   -107.00 -81.00   0.50    2.00    --  -76.25 130.00 -36.56   52
 50  \w     41.00  77.00   0.50    2.00    --   76.50 -95.00 -30.00   72
 51  \w     60.00  89.00   0.50    2.00    --   76.50-125.00   0.00   58
 52  \w     48.00  73.00   0.50    2.00    --   76.50 -95.00-180.00   50
 53  \w     41.00  81.00   0.50    2.00    --   76.50 -95.00 150.00   80
 54  \w     76.00 103.00   0.50    2.00    --   76.50-125.00-150.00   54
 55  \w     76.00 101.00   0.50    2.00    --   76.50-125.00  60.00   50
 56  \w     73.00  98.00   0.50    2.00    --   76.50-125.00  30.00   50
 57  \w     59.00  85.00   0.50    2.00    --   76.50-125.00-120.00   52
 58  \w     45.00  83.00   0.50    2.00    --   76.50 -95.00  60.00   76
 59  \w     61.00 103.00   0.50    2.00    --   76.50-125.00 120.00   84
 60  \w     44.00  79.00   0.50    2.00    --   76.50 -95.00-150.00   70
 61  \w     50.00  85.00   0.50    2.00    --   76.50 -95.00  30.00   70
 62  \w     43.00  75.00   0.50    2.00    --   76.50 -95.00 -60.00   64
 63  \w     42.00  68.00   0.50    2.00    --   76.50 -95.00   0.00   52
 64  \w     39.00  64.00   0.50    2.00    --   76.50 -95.00 120.00   50
 65  \w     45.00  76.00   0.50    2.00    --   76.50 -95.00  90.00   62
 66  \w     53.00  84.00   0.50    2.00    --   76.50 -95.00 -90.00   62
 67  \w     62.00 114.00   0.50    2.00    --   79.75  20.00 -62.84  104
 68  \w     40.00  80.00   0.50    2.00    --   79.75-130.00 -75.20   80
 69  \w     59.00  87.00   0.50    2.00    --   79.75  20.00 -87.82   56
 70  \w     52.00  77.00   0.50    2.00    --   79.75-116.00 153.02   50
 71  \w     69.00 107.00   0.50    2.00    --   79.75   7.00-123.91   76
 72  \w    102.00 127.00   0.50    2.00    --   79.75  22.00-136.72   50
 73  \w     71.00  96.00   0.50    2.00    --   79.75  22.00-136.72   50
 74  \w     61.00 108.00   0.50    2.00    --   79.75  20.00  97.39   94
 75  \w     38.00 105.00   0.50    2.00    --   79.75-122.00 -96.16  134
 76  \w     60.00 106.00   0.50    2.00    --   79.75-123.00 -55.33   92
 77  \w     76.00 119.00   0.50    2.00    --   79.75   6.00 113.37   86
 78  \w     46.00  73.00   0.50    2.00    --   79.75   6.00 113.37   54
 79  \w     54.00 117.00   0.50    2.00    --   79.75   1.00  44.47  126
 80  \w     95.00 120.00   0.50    2.00    --   79.75   5.00 -66.14   50
 81  \w     64.00 109.00   0.50    2.00    --   79.75  22.00  42.40   90
 82  \w     74.00 109.00   0.50    2.00    --   79.75-127.00 156.79   70
 83  \w    100.00 125.00   0.50    2.00    --   79.75  20.00  17.19   50
 84  \w     42.00 105.00   0.50    2.00    --   79.75-121.00 -71.05  126
 85  \w     58.00  90.00   0.50    2.00    --   79.75  20.00  17.19   64
 86  \w     95.00 120.00   0.50    2.00    --   79.75  22.00 -46.80   50
 87  \w     64.00 111.00   0.50    2.00    --   79.75  22.00 142.69   94
;
_diffrn_measurement_device         'four-circle diffractometer'
_diffrn_measurement_device_type    'XtaLAB Synergy R, DW system, HyPix-Arc 150'
_diffrn_measurement_method         '\w scans'
_diffrn_orient_matrix_type        
 'CrysAlisPro convention (1999,Acta A55,543-557)'
_diffrn_orient_matrix_UB_11        0.0076622000
_diffrn_orient_matrix_UB_12        0.0254075000
_diffrn_orient_matrix_UB_13        -0.0186429000
_diffrn_orient_matrix_UB_21        0.1360267000
_diffrn_orient_matrix_UB_22        -0.0001309000
_diffrn_orient_matrix_UB_23        0.0011950000
_diffrn_orient_matrix_UB_31        0.0026679000
_diffrn_orient_matrix_UB_32        -0.0653799000
_diffrn_orient_matrix_UB_33        -0.0072744000
_diffrn_radiation_monochromator    mirror
_diffrn_radiation_probe            x-ray
_diffrn_radiation_type             'Cu K\a'
_diffrn_radiation_wavelength       1.54184
_diffrn_source                     'Rotating-anode X-ray tube'
_diffrn_source_type                'Rigaku (Cu) X-ray Source'
_reflns_Friedel_coverage           0.709
_reflns_Friedel_fraction_full      0.751
_reflns_Friedel_fraction_max       0.751
_reflns_number_gt                  48348
_reflns_number_total               59300
_reflns_special_details
;
 Reflections were merged by SHELXL according to the crystal
 class for the calculation of statistics and refinement.
 
 Structure factors included contributions from the .fab file.
 
 _reflns_Friedel_fraction is defined as the number of unique
 Friedel pairs measured divided by the number that would be
 possible theoretically, ignoring centric projections and
 systematic absences. Completness statistics refer to single and
 composite reflections containing twin component 1 only.
;
_reflns_threshold_expression       'I > 2\s(I)'
_computing_cell_refinement         'CrysAlisPro 1.171.43.118a (Rigaku OD, 2024)'
_computing_data_collection        
 'CrysAlisPro system (CCD 43.98a 64-bit (release 24-11-2023))'
_computing_data_reduction          'CrysAlisPro 1.171.43.118a (Rigaku OD, 2024)'
_computing_molecular_graphics      'Olex2 1.5 (Dolomanov et al., 2009)'
_computing_publication_material    'Olex2 1.5 (Dolomanov et al., 2009)'
_computing_structure_refinement    'SHELXL 2019/3 (Sheldrick, 2015)'
_computing_structure_solution      'SHELXT  (Sheldrick, 2015)'
_refine_diff_density_max           3.014
_refine_diff_density_min           -0.915
_refine_diff_density_rms           0.197
_refine_ls_abs_structure_details
;
 Flack x determined using 14267 quotients [(I+)-(I-)]/[(I+)+(I-)]
 (Parsons, Flack and Wagner, Acta Cryst. B69 (2013) 249-259).
;
_refine_ls_abs_structure_Flack     0.075(15)
_refine_ls_extinction_coef         .
_refine_ls_extinction_method       none
_refine_ls_goodness_of_fit_ref     1.606
_refine_ls_hydrogen_treatment      constr
_refine_ls_matrix_type             full
_refine_ls_number_parameters       4001
_refine_ls_number_reflns           59300
_refine_ls_number_restraints       7145
_refine_ls_R_factor_all            0.1660
_refine_ls_R_factor_gt             0.1516
_refine_ls_restrained_S_all        1.592
_refine_ls_shift/su_max            0.004
_refine_ls_shift/su_mean           0.000
_refine_ls_structure_factor_coef   Fsqd
_refine_ls_weighting_details      
 'w=1/[\s^2^(Fo^2^)+(0.2000P)^2^] where P=(Fo^2^+2Fc^2^)/3'
_refine_ls_weighting_scheme        calc
_refine_ls_wR_factor_gt            0.3695
_refine_ls_wR_factor_ref           0.3843
_refine_special_details
;
 Refined as a 2-component twin.
;
_olex2_refinement_description
;
1. Twinned data refinement
 Scales: 0.9806(8)
 0.0194(8)
2. Fixed Uiso
 At 1.2 times of:
  All C(H) groups, All C(H,H) groups
 At 1.5 times of:
  All C(H,H,H) groups
3. Restrained distances
 C152-C238
 2.5 with sigma of 0.02
 C152-C230
 2.5 with sigma of 0.02
 C212-C216
 2.5 with sigma of 0.02
 C224-C212
 2.5 with sigma of 0.02
 C327-C373
 2.5 with sigma of 0.02
 C369-C327
 2.5 with sigma of 0.02
 C171-C369
 3 with sigma of 0.02
 C183-C345 = C171-C327
 1.4 with sigma of 0.02
 C335-C21 \\sim C331-C21 \\sim C331-C83 \\sim C333-C83 \\sim C333-C167 \\sim
C335-C167 \\sim C337-C21
 \\sim C337-C169 \\sim C339-C169 \\sim C85-C339 \\sim C335-C85
 with sigma of 0.02
4. Uiso/Uaniso restraints and constraints
C1 \\sim C4 \\sim C6 \\sim C8 \\sim C10 \\sim C12 \\sim C14 \\sim C16 \\sim C18
\\sim C20 \\sim C22 \\sim C24 \\sim C26 \\sim C28 \\sim C30 \\sim C32 \\sim C34
\\sim C36 \\sim C38 \\sim C40 \\sim C42 \\sim C44 \\sim C46 \\sim C48 \\sim C50
\\sim C52 \\sim C54 \\sim C56 \\sim C58 \\sim C60 \\sim C62 \\sim C64 \\sim C66
\\sim C68 \\sim C70 \\sim C72 \\sim C74 \\sim C76 \\sim C78 \\sim C80 \\sim C82
\\sim C84 \\sim C86 \\sim C88 \\sim C90 \\sim C92 \\sim C94 \\sim C96 \\sim C98
\\sim C100 \\sim C102 \\sim C104 \\sim C106 \\sim C108 \\sim C110 \\sim C112
\\sim C114 \\sim C116 \\sim C118 \\sim C120 \\sim C122 \\sim C124 \\sim C126
\\sim C128 \\sim C130 \\sim C132 \\sim C134 \\sim C136 \\sim C138 \\sim C140
\\sim C142 \\sim C144 \\sim C146 \\sim C148 \\sim C150 \\sim C23 \\sim C369
\\sim C185 \\sim C371 \\sim C93 \\sim C373 \\sim C39 \\sim C41 \\sim C43 \\sim
C75 \\sim C301 \\sim C151 \\sim C303 \\sim C19 \\sim C305 \\sim C77 \\sim C81
\\sim C83 \\sim C85 \\sim C87 \\sim C89 \\sim C153 \\sim C155 \\sim C157 \\sim
C315 \\sim C79 \\sim C317 \\sim C159 \\sim C319 \\sim C161 \\sim C163 \\sim
C165 \\sim C331 \\sim C21 \\sim C337 \\sim C5 \\sim C167 \\sim C169 \\sim C171
\\sim C173 \\sim C175 \\sim C351 \\sim C11 \\sim C353 \\sim C177 \\sim C355
\\sim C179 \\sim C183 \\sim C187 \\sim C307 \\sim C309 \\sim C311 \\sim C313
\\sim C321 \\sim C323 \\sim C325 \\sim C327 \\sim C329 \\sim C333 \\sim C335
\\sim C339 \\sim C341 \\sim C343 \\sim C345 \\sim C347 \\sim C349 \\sim C357
\\sim C359 \\sim C45 \\sim C361 \\sim C181 \\sim C363 \\sim C91 \\sim C365
\\sim C367 \\sim C2 \\sim C9 \\sim C15 \\sim C17 \\sim C29 \\sim C31 \\sim C33
\\sim C35 \\sim C37 \\sim C57 \\sim C59 \\sim C61 \\sim C63 \\sim C65 \\sim C67
\\sim C69 \\sim C71 \\sim C73 \\sim C113 \\sim C115 \\sim C117 \\sim C119 \\sim
C121 \\sim C123 \\sim C125 \\sim C127 \\sim C129 \\sim C131 \\sim C133 \\sim
C135 \\sim C137 \\sim C139 \\sim C141 \\sim C143 \\sim C145 \\sim C147 \\sim
C149 \\sim C225 \\sim C227 \\sim C229 \\sim C231 \\sim C233 \\sim C235 \\sim
C237 \\sim C239 \\sim C241 \\sim C243 \\sim C245 \\sim C247 \\sim C249 \\sim
C251 \\sim C253 \\sim C255 \\sim C257 \\sim C259 \\sim C261 \\sim C263 \\sim
C265 \\sim C267 \\sim C269 \\sim C271 \\sim C273 \\sim C275 \\sim C277 \\sim
C279 \\sim C281 \\sim C283 \\sim C285 \\sim C287 \\sim C289 \\sim C291 \\sim
C293 \\sim C295 \\sim C297 \\sim C299 \\sim C152 \\sim C154 \\sim C156 \\sim
C158 \\sim C160 \\sim C162 \\sim C164 \\sim C166 \\sim C168 \\sim C170 \\sim
C172 \\sim C174 \\sim C176 \\sim C178 \\sim C180 \\sim C182 \\sim C184 \\sim
C186 \\sim C188 \\sim C190 \\sim C192 \\sim C194 \\sim C196 \\sim C198 \\sim
C200 \\sim C202 \\sim C204 \\sim C206 \\sim C208 \\sim C210 \\sim C212 \\sim
C214 \\sim C216 \\sim C218 \\sim C220 \\sim C222 \\sim C224 \\sim C226 \\sim
C228 \\sim C230 \\sim C232 \\sim C234 \\sim C236 \\sim C238 \\sim C240 \\sim
C242 \\sim C244 \\sim C246 \\sim C248 \\sim C250 \\sim C252 \\sim C254 \\sim
C256 \\sim C258 \\sim C260 \\sim C262 \\sim C264 \\sim C266 \\sim C268 \\sim
C270 \\sim C272 \\sim C274 \\sim C276 \\sim C278 \\sim C280 \\sim C282 \\sim
C284 \\sim C286 \\sim C288 \\sim C290 \\sim C292 \\sim C294 \\sim C296 \\sim
C298 \\sim C300 \\sim C3 \\sim C13 \\sim C25 \\sim C27 \\sim C47 \\sim C49
\\sim C51 \\sim C53 \\sim C55 \\sim C95 \\sim C97 \\sim C99 \\sim C101 \\sim
C103 \\sim C107 \\sim C109 \\sim C111 \\sim C445 \\sim C223 \\sim C447 \\sim C7
\\sim C449 \\sim C189 \\sim C191 \\sim C193 \\sim C195 \\sim C197 \\sim C199
\\sim C201 \\sim C203 \\sim C205 \\sim C207 \\sim C213 \\sim C215 \\sim C217
\\sim C219 \\sim C221 \\sim C375 \\sim C377 \\sim C379 \\sim C381 \\sim C383
\\sim C385 \\sim C387 \\sim C389 \\sim C391 \\sim C393 \\sim C395 \\sim C397
\\sim C399 \\sim C401 \\sim C403 \\sim C405 \\sim C407 \\sim C409 \\sim C411
\\sim C413 \\sim C415 \\sim C417 \\sim C209 \\sim C419 \\sim C105 \\sim C421
\\sim C211 \\sim C423 \\sim C425 \\sim C427 \\sim C429 \\sim C431 \\sim C433
\\sim C435 \\sim C437 \\sim C439 \\sim C441 \\sim C443 \\sim C302 \\sim C304
\\sim C306 \\sim C308 \\sim C310 \\sim C312 \\sim C314 \\sim C316 \\sim C318
\\sim C320 \\sim C322 \\sim C324 \\sim C326 \\sim C328 \\sim C330 \\sim C332
\\sim C334 \\sim C336 \\sim C338 \\sim C340 \\sim C342 \\sim C344 \\sim C346
\\sim C348 \\sim C350 \\sim C352 \\sim C354 \\sim C356 \\sim C358 \\sim C360
\\sim C362 \\sim C364 \\sim C366 \\sim C368 \\sim C370 \\sim C372 \\sim C374
\\sim C376 \\sim C378 \\sim C380 \\sim C382 \\sim C384 \\sim C386 \\sim C388
\\sim C390 \\sim C392 \\sim C394 \\sim C396 \\sim C398 \\sim C400 \\sim C402
\\sim C404 \\sim C406 \\sim C408 \\sim C410 \\sim C412 \\sim C414 \\sim C416
\\sim C418 \\sim C420 \\sim C422 \\sim C424 \\sim C426 \\sim C428 \\sim C430
\\sim C432 \\sim C434 \\sim C436 \\sim C438 \\sim C440 \\sim C442 \\sim C444
\\sim C446 \\sim C448 \\sim C450: within 2A with sigma of 0.01 and sigma for
terminal atoms of 0.02 within 2A
Uanis(C152) \\sim Ueq, Uanis(C176) \\sim Ueq, Uanis(C208) \\sim Ueq,
Uanis(C212) \\sim Ueq, Uanis(C228) \\sim Ueq, Uanis(C230) \\sim Ueq,
Uanis(C232) \\sim Ueq, Uanis(C234) \\sim Ueq, Uanis(C236) \\sim Ueq,
Uanis(C238) \\sim Ueq, Uanis(C278) \\sim Ueq, Uanis(C280) \\sim Ueq,
Uanis(C282) \\sim Ueq, Uanis(C296) \\sim Ueq, Uanis(C336) \\sim Ueq,
Uanis(C402) \\sim Ueq, Uanis(C418) \\sim Ueq, Uanis(C73) \\sim Ueq, Uanis(C75)
\\sim Ueq, Uanis(C301) \\sim Ueq, Uanis(C151) \\sim Ueq, Uanis(C303) \\sim Ueq,
Uanis(C19) \\sim Ueq, Uanis(C305) \\sim Ueq, Uanis(C311) \\sim Ueq, Uanis(C325)
\\sim Ueq, Uanis(C43) \\sim Ueq, Uanis(C175) \\sim Ueq, Uanis(C351) \\sim Ueq,
Uanis(C11) \\sim Ueq, Uanis(C353) \\sim Ueq, Uanis(C177) \\sim Ueq, Uanis(C355)
\\sim Ueq, Uanis(C367) \\sim Ueq: with sigma of 0.01 and sigma for terminal
atoms of 0.02
Uanis(C296) \\sim Ueq, Uanis(C73) \\sim Ueq: with sigma of 0.005 and sigma for
terminal atoms of 0.01
Uanis(C54) \\sim Ueq, Uanis(C41) \\sim Ueq: with sigma of 0.002 and sigma for
terminal atoms of 0.004
Uanis(C288) \\sim Ueq: with sigma of 0.005 and sigma for terminal atoms of 0.01
5. Rigid body (RIGU) restrains
 All non-hydrogen atoms
 with sigma for 1-2 distances of 0.001 and sigma for 1-3 distances of 0.001
6.a Ternary CH refined with riding coordinates:
 C46(H46), C54(H54), C70(H70), C104(H104), C120(H120), C130(H130), C43(H43),
 C179(H179), C183(H183), C323(H323), C325(H325), C327(H327), C61(H61),
 C235(H235), C245(H245), C269(H269), C275(H275), C285(H285), C152(H152),
 C178(H178), C212(H212), C270(H270), C288(H288), C290(H290), C107(H107),
 C203(H203), C411(H411), C427(H427), C433(H433), C443(H443), C336(H336),
 C388(H388), C404(H404), C410(H410), C432(H432), C448(H448)
6.b Secondary CH2 refined with riding coordinates:
 C18(H18A,H18B), C118(H11A,H11B), C171(H17A,H17B), C345(H34D,H34E), C139(H13D,
 H13E), C265(H26A,H26B), C176(H17C,H17D), C300(H30A,H30B), C435(H43A,H43B),
 C441(H44A,H44B), C402(H40D,H40E), C420(H42A,H42B)
6.c Me refined with riding coordinates:
 C74(H74A,H74B,H74C), C106(H10A,H10B,H10C), C122(H12A,H12B,H12C), C128(H12D,
 H12E,H12F), C142(H14A,H14B,H14C), C150(H15A,H15B,H15C), C163(H16A,H16B,H16C),
 C311(H31A,H31B,H31C), C321(H32A,H32B,H32C), C343(H34A,H34B,H34C), C357(H35A,
 H35B,H35C), C367(H36A,H36B,H36C), C73(H73A,H73B,H73C), C137(H13A,H13B,H13C),
 C149(H14D,H14E,H14F), C237(H23A,H23B,H23C), C277(H27A,H27B,H27C), C281(H28A,
 H28B,H28C), C208(H20A,H20B,H20C), C240(H24A,H24B,H24C), C264(H26C,H26D,H26E),
 C268(H26F,H26G,H26H), C284(H28D,H28E,H28F), C296(H29A,H29B,H29C), C109(H10D,
 H10E,H10F), C221(H22A,H22B,H22C), C379(H37A,H37B,H37C), C389(H38A,H38B,H38C),
 C395(H39A,H39B,H39C), C403(H40A,H40B,H40C), C328(H32D,H32E,H32F), C340(H34F,
 H34G,H34H), C386(H38D,H38E,H38F), C406(H40F,H40G,H40H), C414(H41A,H41B,H41C),
 C418(H41D,H41E,H41F)
6.d Aromatic/amide H refined with riding coordinates:
 C10(H10), C12(H12), C20(H20), C22(H22), C24(H24), C30(H30), C32(H32),
 C42(H42), C48(H48), C50(H50), C52(H52), C56(H56), C58(H58), C60(H60), C66(H66),
  C76(H76), C80(H80), C82(H82), C86(H86), C88(H88), C90(H90), C92(H92),
 C94(H94), C96(H96), C100(H100), C102(H102), C108(H108), C110(H110), C112(H112),
  C114(H114), C116(H116), C124(H124), C126(H126), C132(H132), C136(H136),
 C138(H138), C140(H140), C144(H144), C146(H146), C148(H148), C369(H369),
 C185(H185), C371(H371), C93(H93), C373(H373), C301(H301), C151(H151),
 C303(H303), C19(H19), C305(H305), C77(H77), C81(H81), C83(H83), C85(H85),
 C87(H87), C89(H89), C315(H315), C79(H79), C317(H317), C159(H159), C319(H319),
 C167(H167), C169(H169), C351(H351), C11(H11), C353(H353), C177(H177),
 C355(H355), C307(H307), C329(H329), C333(H333), C339(H339), C347(H347),
 C349(H349), C45(H45), C361(H361), C181(H181), C363(H363), C91(H91), C365(H365),
  C9(H9), C17(H17), C29(H29), C33(H33), C35(H35), C37(H37), C67(H67), C69(H69),
 C71(H71), C115(H115), C119(H119), C121(H121), C125(H125), C127(H127),
 C129(H129), C131(H131), C135(H135), C141(H141), C143(H143), C145(H145),
 C147(H147), C233(H233), C241(H241), C243(H243), C247(H247), C251(H251),
 C253(H253), C255(H255), C263(H263), C267(H267), C271(H271), C273(H273),
 C279(H279), C287(H287), C289(H289), C291(H291), C293(H293), C295(H295),
 C297(H297), C299(H299), C156(H156), C164(H164), C166(H166), C170(H170),
 C180(H180), C182(H182), C184(H184), C186(H186), C190(H190), C192(H192),
 C194(H194), C196(H196), C198(H198), C202(H202), C204(H204), C206(H206),
 C210(H210), C216(H216), C218(H218), C220(H220), C222(H222), C224(H224),
 C230(H230), C232(H232), C234(H234), C236(H236), C238(H238), C242(H242),
 C250(H250), C252(H252), C254(H254), C256(H256), C258(H258), C260(H260),
 C262(H262), C276(H276), C280(H280), C286(H286), C294(H294), C298(H298),
 C13(H13), C25(H25), C27(H27), C47(H47), C49(H49), C51(H51), C53(H53), C55(H55),
  C97(H97), C101(H101), C103(H103), C445(H445), C223(H223), C447(H447), C7(H7),
 C449(H449), C191(H191), C195(H195), C197(H197), C199(H199), C207(H207),
 C215(H215), C217(H217), C381(H381), C383(H383), C385(H385), C387(H387),
 C397(H397), C399(H399), C401(H401), C407(H407), C413(H413), C209(H209),
 C419(H419), C105(H105), C421(H421), C211(H211), C429(H429), C431(H431),
 C437(H437), C302(H302), C306(H306), C308(H308), C310(H310), C312(H312),
 C314(H314), C316(H316), C318(H318), C322(H322), C330(H330), C334(H334),
 C338(H338), C344(H344), C346(H346), C350(H350), C352(H352), C354(H354),
 C356(H356), C358(H358), C366(H366), C368(H368), C370(H370), C372(H372),
 C374(H374), C382(H382), C384(H384), C390(H390), C394(H394), C398(H398),
 C400(H400), C408(H408), C412(H412), C416(H416), C426(H426), C436(H436),
 C438(H438), C440(H440), C442(H442), C444(H444), C450(H450)
6.e Fitted pentagon refined as free rotating group:
 C165(C331,C21,C337,C5)
6.f Fitted hexagon refined as free rotating group:
 C84(C86,C88,C90,C92,C94), C23(C369,C185,C371,C93,C373), C75(C301,C151,C303,
 C19,C305), C157(C315,C79,C317,C159,C319), C175(C351,C11,C353,C177,C355),
 C359(C45,C361,C181,C363,C91), C188(C190,C192,C194,C196,C198), C214(C216,C218,
 C220,C222,C224), C228(C230,C232,C234,C236,C238), C248(C250,C252,C254,C256,
 C258), C272(C274,C276,C278,C280,C282), C111(C445,C223,C447,C7,C449), C417(C209,
 C419,C105,C421,C211), C304(C306,C308,C310,C312,C314), C348(C350,C352,C354,C356,
 C358), C364(C366,C368,C370,C372,C374), C434(C436,C438,C440,C442,C444)
;
_atom_sites_solution_hydrogens     geom
_atom_sites_solution_primary       dual
_atom_sites_solution_secondary     ?
loop_
  _atom_site_label
  _atom_site_type_symbol
  _atom_site_fract_x
  _atom_site_fract_y
  _atom_site_fract_z
  _atom_site_U_iso_or_equiv
  _atom_site_adp_type
  _atom_site_occupancy
  _atom_site_site_symmetry_order
  _atom_site_calc_flag
  _atom_site_refinement_flags_posn
  _atom_site_refinement_flags_adp
  _atom_site_refinement_flags_occupancy
  _atom_site_disorder_assembly
  _atom_site_disorder_group
 Ni1 Ni 0.97537(12) 0.46913(8) 0.62951(2) 0.0358(4) Uani 1 1 d . . . . .
 N1 N 0.9660(6) 0.3459(3) 0.61328(10) 0.0270(11) Uani 1 1 d . . . . .
 N4 N 1.0348(6) 0.3415(4) 0.63977(10) 0.0272(11) Uani 1 1 d . . . . .
 C1 C 1.0334(7) 0.2843(4) 0.63308(12) 0.0286(13) Uani 1 1 d . U . . .
 C4 C 0.9282(7) 0.3656(5) 0.59651(12) 0.0296(15) Uani 1 1 d . U . . .
 C6 C 0.9873(7) 0.2854(4) 0.61699(12) 0.0273(13) Uani 1 1 d . U . . .
 C8 C 1.0677(7) 0.3530(5) 0.65742(12) 0.0298(15) Uani 1 1 d . U . . .
 C10 C 0.7747(9) 0.2376(5) 0.64946(14) 0.0409(18) Uani 1 1 d . U . . .
 H10 H 0.749909 0.266325 0.640966 0.049 Uiso 1 1 calc R U . . .
 C12 C 0.8464(17) 0.6604(8) 0.5966(3) 0.097(4) Uani 1 1 d . U . . .
 H12 H 0.825073 0.701646 0.598567 0.116 Uiso 1 1 calc R U . . .
 C14 C 0.9729(8) 0.2224(4) 0.61026(12) 0.0320(14) Uani 1 1 d . U . . .
 C16 C 1.0352(12) 0.1234(5) 0.62176(15) 0.0479(19) Uani 1 1 d . U . . .
 C18 C 1.1087(9) 0.4928(5) 0.61431(16) 0.044(2) Uani 1 1 d . U . . .
 H18A H 1.188975 0.489410 0.619369 0.052 Uiso 1 1 calc R U . . .
 H18B H 1.104184 0.479558 0.602018 0.052 Uiso 1 1 calc R U . . .
 C20 C 0.7718(7) 0.3868(5) 0.57631(13) 0.0379(19) Uani 1 1 d . U . . .
 H20 H 0.689653 0.390742 0.574005 0.045 Uiso 1 1 calc R U . . .
 C22 C 1.2759(9) 0.4967(6) 0.65263(17) 0.054(2) Uani 1 1 d . U . . .
 H22 H 1.192181 0.493558 0.652155 0.065 Uiso 1 1 calc R U . . .
 C24 C 0.9294(10) 0.1949(5) 0.59520(14) 0.0429(19) Uani 1 1 d . U . . .
 H24 H 0.895018 0.218170 0.586089 0.051 Uiso 1 1 calc R U . . .
 C26 C 0.8315(8) 0.2584(5) 0.66411(13) 0.0331(15) Uani 1 1 d . U . . .
 C28 C 1.0628(9) 0.2209(5) 0.63791(13) 0.0354(16) Uani 1 1 d . U . . .
 C30 C 1.2474(8) 0.2774(5) 0.60085(13) 0.0362(16) Uani 1 1 d . U . . .
 H30 H 1.265761 0.303667 0.610307 0.043 Uiso 1 1 calc R U . . .
 C32 C 0.9143(15) 0.6302(7) 0.6080(3) 0.085(3) Uani 1 1 d . U . . .
 H32 H 0.931155 0.651000 0.618531 0.102 Uiso 1 1 calc R U . . .
 C34 C 0.8054(6) 0.3740(5) 0.59354(12) 0.0300(15) Uani 1 1 d . U . . .
 C36 C 1.1809(7) 0.2998(5) 0.58681(12) 0.0307(14) Uani 1 1 d . U . . .
 C38 C 1.3397(7) 0.4440(5) 0.65057(13) 0.0378(16) Uani 1 1 d . U . . .
 C40 C 1.0107(7) 0.3731(5) 0.58283(12) 0.0336(16) Uani 1 1 d . U . . .
 C42 C 0.8669(9) 0.2176(5) 0.67637(15) 0.0414(18) Uani 1 1 d . U . . .
 H42 H 0.911382 0.231776 0.686046 0.050 Uiso 1 1 calc R U . . .
 C44 C 0.6217(7) 0.4124(5) 0.60716(13) 0.0349(16) Uani 1 1 d . U . . .
 C46 C 0.8531(7) 0.3256(4) 0.66605(13) 0.0310(15) Uani 1 1 d . U . . .
 H46 H 0.835623 0.344836 0.654533 0.037 Uiso 1 1 calc R U . . .
 C48 C 0.8529(14) 0.5729(7) 0.5785(2) 0.079(3) Uani 1 1 d . U . . .
 H48 H 0.833953 0.553636 0.567788 0.094 Uiso 1 1 calc R U . . .
 C50 C 0.9662(8) 0.3871(6) 0.56670(13) 0.040(2) Uani 1 1 d . U . . .
 H50 H 1.021266 0.392410 0.557488 0.048 Uiso 1 1 calc R U . . .
 C52 C 1.2150(8) 0.3732(6) 0.67883(13) 0.043(2) Uani 1 1 d . U . . .
 H52 H 1.294591 0.383441 0.681500 0.051 Uiso 1 1 calc R U . . .
 C54 C 0.7153(7) 0.3632(4) 0.60738(11) 0.0271(13) Uani 1 1 d . U . . .
 H54 H 0.757049 0.366030 0.618828 0.033 Uiso 1 1 calc R U . . .
 C56 C 1.1159(11) 0.1915(6) 0.65155(15) 0.049(2) Uani 1 1 d . U . . .
 H56 H 1.143637 0.212616 0.661534 0.058 Uiso 1 1 calc R U . . .
 C58 C 1.2870(9) 0.2169(6) 0.60111(15) 0.0443(18) Uani 1 1 d . U . . .
 H58 H 1.332608 0.202631 0.610664 0.053 Uiso 1 1 calc R U . . .
 C60 C 0.8405(10) 0.1561(5) 0.67524(17) 0.048(2) Uani 1 1 d . U . . .
 H60 H 0.860800 0.128998 0.684404 0.058 Uiso 1 1 calc R U . . .
 C62 C 1.1386(8) 0.3616(6) 0.69230(13) 0.0415(19) Uani 1 1 d . U . . .
 C64 C 0.8465(8) 0.3940(6) 0.56276(13) 0.042(2) Uani 1 1 d . U . . .
 C66 C 0.5757(9) 0.5229(6) 0.60806(17) 0.053(2) Uani 1 1 d . U . . .
 H66 H 0.601374 0.564101 0.608163 0.064 Uiso 1 1 calc R U . . .
 C68 C 0.9957(7) 0.3800(4) 0.62691(12) 0.0288(13) Uani 1 1 d . . . . .
 C70 C 1.2767(7) 0.3817(5) 0.64711(13) 0.0342(15) Uani 1 1 d . U . . .
 H70 H 1.234523 0.385166 0.635721 0.041 Uiso 1 1 calc R U . . .
 C72 C 1.0272(10) 0.1856(5) 0.62347(13) 0.0384(16) Uani 1 1 d . U . . .
 C74 C 0.6641(8) 0.2991(5) 0.60604(14) 0.037(2) Uani 1 1 d . U . . .
 H74A H 0.605291 0.293077 0.615245 0.056 Uiso 1 1 calc R U . . .
 H74B H 0.626368 0.293869 0.594659 0.056 Uiso 1 1 calc R U . . .
 H74C H 0.727729 0.269138 0.607361 0.056 Uiso 1 1 calc R U . . .
 C76 C 0.9389(12) 0.1321(6) 0.59418(16) 0.051(2) Uani 1 1 d . U . . .
 H76 H 0.910208 0.112685 0.583963 0.061 Uiso 1 1 calc R U . . .
 C78 C 1.1812(7) 0.3705(5) 0.66140(12) 0.0352(16) Uani 1 1 d . U . . .
 C80 C 1.1566(9) 0.2591(5) 0.57324(13) 0.0392(17) Uani 1 1 d . U . . .
 H80 H 1.111916 0.272492 0.563490 0.047 Uiso 1 1 calc R U . . .
 C82 C 1.3222(11) 0.5531(7) 0.6553(2) 0.067(3) Uani 1 1 d . U . . .
 H82 H 1.274454 0.588092 0.657220 0.080 Uiso 1 1 calc R U . . .
 C84 C 0.9410(9) 0.5550(5) 0.65963(13) 0.078(3) Uani 1 1 d G U . . .
 C86 C 0.9434(10) 0.6182(5) 0.66068(15) 0.097(4) Uani 1 1 d G U . . .
 H86 H 0.906597 0.641995 0.651893 0.116 Uiso 1 1 calc R U . . .
 C88 C 0.9997(12) 0.6465(4) 0.67457(18) 0.108(4) Uani 1 1 d G U . . .
 H88 H 1.001339 0.689681 0.675286 0.129 Uiso 1 1 calc R U . . .
 C90 C 1.0536(10) 0.6116(6) 0.68742(15) 0.110(4) Uani 1 1 d G U . . .
 H90 H 1.092030 0.630992 0.696918 0.132 Uiso 1 1 calc R U . . .
 C92 C 1.0512(9) 0.5484(6) 0.68638(14) 0.097(4) Uani 1 1 d G U . . .
 H92 H 1.087979 0.524617 0.695158 0.116 Uiso 1 1 calc R U . . .
 C94 C 0.9949(9) 0.5201(4) 0.67248(15) 0.080(3) Uani 1 1 d G U . . .
 H94 H 0.993238 0.476930 0.671765 0.096 Uiso 1 1 calc R U . . .
 C96 C 0.7522(10) 0.1770(6) 0.64663(17) 0.049(2) Uani 1 1 d . U . . .
 H96 H 0.717643 0.163732 0.636023 0.059 Uiso 1 1 calc R U . . .
 C98 C 0.9814(7) 0.3420(5) 0.67071(13) 0.0324(15) Uani 1 1 d . U . . .
 C100 C 1.1969(10) 0.1995(6) 0.57386(15) 0.0463(19) Uani 1 1 d . U . . .
 H100 H 1.180180 0.172600 0.564493 0.056 Uiso 1 1 calc R U . . .
 C102 C 1.0221(8) 0.3464(5) 0.68759(13) 0.0389(18) Uani 1 1 d . U . . .
 H102 H 0.967360 0.338622 0.696695 0.047 Uiso 1 1 calc R U . . .
 C104 C 1.1424(7) 0.3641(5) 0.58655(12) 0.0303(14) Uani 1 1 d . U . . .
 H104 H 1.159238 0.381820 0.598282 0.036 Uiso 1 1 calc R U . . .
 C106 C 1.2206(8) 0.3996(5) 0.57284(14) 0.041(2) Uani 1 1 d . U . . .
 H10A H 1.196230 0.442375 0.572491 0.061 Uiso 1 1 calc R U . . .
 H10B H 1.303987 0.396950 0.576212 0.061 Uiso 1 1 calc R U . . .
 H10C H 1.209913 0.381302 0.561308 0.061 Uiso 1 1 calc R U . . .
 C108 C 1.5169(9) 0.5043(7) 0.65382(17) 0.056(2) Uani 1 1 d . U . . .
 H108 H 1.600418 0.506159 0.655050 0.067 Uiso 1 1 calc R U . . .
 C110 C 0.4195(8) 0.4487(6) 0.60630(15) 0.049(2) Uani 1 1 d . U . . .
 H110 H 0.337258 0.440426 0.605366 0.059 Uiso 1 1 calc R U . . .
 C112 C 0.9252(12) 0.5436(6) 0.59074(19) 0.063(2) Uani 1 1 d . U . . .
 H112 H 0.950151 0.502938 0.588648 0.075 Uiso 1 1 calc R U . . .
 C114 C 0.9860(13) 0.0966(6) 0.60670(17) 0.059(2) Uani 1 1 d . U . . .
 H114 H 0.986191 0.053533 0.605404 0.070 Uiso 1 1 calc R U . . .
 C116 C 1.2610(10) 0.1788(6) 0.58793(15) 0.050(2) Uani 1 1 d . U . . .
 H116 H 1.286826 0.137683 0.588327 0.060 Uiso 1 1 calc R U . . .
 C118 C 0.8371(9) 0.4642(5) 0.64582(16) 0.046(2) Uani 1 1 d . U . . .
 H11A H 0.759626 0.454365 0.640516 0.055 Uiso 1 1 calc R U . . .
 H11B H 0.851052 0.443078 0.657012 0.055 Uiso 1 1 calc R U . . .
 C120 C 0.8734(11) 0.5265(6) 0.6449(2) 0.061(2) Uani 1 1 d . U . . .
 H120 H 0.818757 0.554324 0.638514 0.074 Uiso 1 1 calc R U . . .
 C122 C 1.3576(8) 0.3247(6) 0.64608(14) 0.042(2) Uani 1 1 d . U . . .
 H12A H 1.418178 0.330988 0.637150 0.063 Uiso 1 1 calc R U . . .
 H12B H 1.395824 0.318080 0.657375 0.063 Uiso 1 1 calc R U . . .
 H12C H 1.309889 0.288913 0.643079 0.063 Uiso 1 1 calc R U . . .
 C124 C 1.4629(7) 0.4482(6) 0.65092(13) 0.0414(19) Uani 1 1 d . U . . .
 H124 H 1.509820 0.412780 0.649191 0.050 Uiso 1 1 calc R U . . .
 C126 C 1.0918(13) 0.0939(6) 0.63618(17) 0.061(3) Uani 1 1 d . U . . .
 H126 H 1.104070 0.051127 0.635965 0.073 Uiso 1 1 calc R U . . .
 C128 C 0.7666(9) 0.3540(5) 0.67942(16) 0.048(3) Uani 1 1 d . U . . .
 H12D H 0.782328 0.397742 0.680458 0.071 Uiso 1 1 calc R U . . .
 H12E H 0.685048 0.347734 0.675492 0.071 Uiso 1 1 calc R U . . .
 H12F H 0.777754 0.334458 0.690765 0.071 Uiso 1 1 calc R U . . .
 C130 C 1.0426(10) 0.5455(5) 0.61886(17) 0.0490(19) Uani 1 1 d . U . . .
 H130 H 1.082215 0.574053 0.627163 0.059 Uiso 1 1 calc R U . . .
 C132 C 1.1270(14) 0.1260(6) 0.64973(17) 0.062(3) Uani 1 1 d . U . . .
 H132 H 1.162525 0.104448 0.659087 0.075 Uiso 1 1 calc R U . . .
 C134 C 0.9623(12) 0.5739(6) 0.6064(2) 0.062(2) Uani 1 1 d . U . . .
 C136 C 1.4534(11) 0.5557(8) 0.6549(2) 0.072(3) Uani 1 1 d . U . . .
 H136 H 1.492490 0.593970 0.655454 0.087 Uiso 1 1 calc R U . . .
 C138 C 0.4584(9) 0.5071(6) 0.60775(16) 0.053(2) Uani 1 1 d . U . . .
 H138 H 0.401214 0.538594 0.608603 0.063 Uiso 1 1 calc R U . . .
 C140 C 0.6568(8) 0.4726(5) 0.60822(15) 0.045(2) Uani 1 1 d . U . . .
 H140 H 0.738963 0.481142 0.609096 0.054 Uiso 1 1 calc R U . . .
 C142 C 0.8042(9) 0.4095(8) 0.54460(14) 0.057(3) Uani 1 1 d . U . . .
 H14A H 0.872350 0.412618 0.536774 0.086 Uiso 1 1 calc R U . . .
 H14B H 0.750811 0.377554 0.540433 0.086 Uiso 1 1 calc R U . . .
 H14C H 0.762119 0.448553 0.544837 0.086 Uiso 1 1 calc R U . . .
 C144 C 0.7821(11) 0.1344(6) 0.65997(18) 0.056(2) Uani 1 1 d . U . . .
 H144 H 0.763357 0.092427 0.658716 0.068 Uiso 1 1 calc R U . . .
 C146 C 0.8092(18) 0.6308(8) 0.5823(3) 0.095(4) Uani 1 1 d . U . . .
 H146 H 0.753024 0.649344 0.574789 0.114 Uiso 1 1 calc R U . . .
 C148 C 0.4996(7) 0.4017(5) 0.60618(13) 0.0388(18) Uani 1 1 d . U . . .
 H148 H 0.471642 0.360995 0.605417 0.047 Uiso 1 1 calc R U . . .
 C150 C 1.1792(10) 0.3610(7) 0.71058(14) 0.051(3) Uani 1 1 d . U . . .
 H15A H 1.112260 0.351939 0.718243 0.076 Uiso 1 1 calc R U . . .
 H15B H 1.240224 0.329693 0.712031 0.076 Uiso 1 1 calc R U . . .
 H15C H 1.212116 0.400923 0.713571 0.076 Uiso 1 1 calc R U . . .
 Ni2 Ni 0.3334(2) 0.46699(18) 0.95764(4) 0.0903(10) Uani 1 1 d . . . . .
 N2 N 0.3652(8) 0.5667(6) 0.98270(14) 0.0606(18) Uani 1 1 d . . . . .
 N9 N 0.2942(9) 0.4859(6) 0.99564(17) 0.070(2) Uani 1 1 d . . . . .
 C23 C 0.360(2) 0.3470(11) 0.9471(3) 0.221(8) Uani 1 1 d G U . . .
 C369 C 0.307(2) 0.3234(12) 0.9620(2) 0.229(9) Uani 1 1 d DG U . . .
 H369 H 0.313379 0.344364 0.972736 0.275 Uiso 1 1 calc R U . . .
 C185 C 0.243(2) 0.2693(13) 0.9610(3) 0.243(9) Uani 1 1 d G U . . .
 H185 H 0.206778 0.253183 0.971170 0.292 Uiso 1 1 calc R U . . .
 C371 C 0.233(2) 0.2386(11) 0.9453(4) 0.253(10) Uani 1 1 d G U . . .
 H371 H 0.190152 0.201617 0.944639 0.304 Uiso 1 1 calc R U . . .
 C93 C 0.287(3) 0.2622(13) 0.9304(3) 0.253(9) Uani 1 1 d G U . . .
 H93 H 0.280128 0.241230 0.919673 0.303 Uiso 1 1 calc R U . . .
 C373 C 0.350(2) 0.3163(13) 0.9314(2) 0.240(9) Uani 1 1 d DG U . . .
 H373 H 0.386729 0.332411 0.921239 0.288 Uiso 1 1 calc R U . . .
 C39 C 0.3174(10) 0.6530(8) 0.96433(17) 0.062(2) Uani 1 1 d . U . . .
 C41 C 0.3301(14) 0.5087(8) 0.9789(2) 0.075(2) Uani 1 1 d . U . . .
 C43 C 0.0495(12) 0.4494(9) 0.9924(2) 0.086(3) Uani 1 1 d . U . . .
 H43 H 0.090698 0.481845 0.985526 0.103 Uiso 1 1 calc R U . . .
 C75 C -0.0331(11) 0.4200(7) 0.97972(19) 0.110(3) Uani 1 1 d G U . . .
 C301 C 0.0148(9) 0.3887(7) 0.9657(2) 0.114(4) Uani 1 1 d G U . . .
 H301 H 0.098086 0.386909 0.964195 0.137 Uiso 1 1 calc R U . . .
 C151 C -0.0593(14) 0.3599(7) 0.95382(18) 0.128(4) Uani 1 1 d G U . . .
 H151 H -0.026569 0.338417 0.944222 0.153 Uiso 1 1 calc R U . . .
 C303 C -0.1812(13) 0.3624(8) 0.9560(2) 0.128(5) Uani 1 1 d G U . . .
 H303 H -0.231816 0.342724 0.947883 0.154 Uiso 1 1 calc R U . . .
 C19 C -0.2291(9) 0.3938(8) 0.9700(2) 0.130(4) Uani 1 1 d G U . . .
 H19 H -0.312409 0.395523 0.971516 0.156 Uiso 1 1 calc R U . . .
 C305 C -0.1550(12) 0.4226(8) 0.98189(19) 0.121(4) Uani 1 1 d G U . . .
 H305 H -0.187756 0.444015 0.991489 0.146 Uiso 1 1 calc R U . . .
 C77 C 0.4772(13) 0.4230(10) 1.0411(2) 0.082(3) Uani 1 1 d . U . . .
 H77 H 0.432865 0.386838 1.043025 0.098 Uiso 1 1 calc R U . . .
 C81 C 0.1067(11) 0.3559(8) 1.0074(2) 0.080(3) Uani 1 1 d . U . . .
 H81 H 0.024677 0.346721 1.008001 0.096 Uiso 1 1 calc R U . . .
 C83 C 0.413(2) 0.6891(8) 1.0140(2) 0.114(4) Uani 1 1 d D U . . .
 H83 H 0.434951 0.709481 1.003582 0.137 Uiso 1 1 calc R U . . .
 C85 C 0.292(2) 0.6074(12) 1.0588(3) 0.136(5) Uani 1 1 d D U . . .
 H85 H 0.302126 0.623702 1.070160 0.163 Uiso 1 1 calc R U . . .
 C87 C 0.5568(10) 0.6647(8) 0.95535(18) 0.065(3) Uani 1 1 d . U . . .
 H87 H 0.637750 0.667843 0.952150 0.078 Uiso 1 1 calc R U . . .
 C89 C 0.5672(17) 0.5140(11) 1.0536(3) 0.100(4) Uani 1 1 d . U . . .
 H89 H 0.583891 0.539509 1.063325 0.120 Uiso 1 1 calc R U . . .
 C153 C 0.1450(10) 0.4118(8) 0.9997(2) 0.080(3) Uani 1 1 d . U . . .
 C155 C 0.1887(11) 0.3153(9) 1.0140(2) 0.083(3) Uani 1 1 d . U . . .
 C157 C 0.1528(9) 0.6755(5) 0.98600(10) 0.075(3) Uani 1 1 d G U . . .
 C315 C 0.1848(9) 0.7344(5) 0.99057(13) 0.082(3) Uani 1 1 d G U . . .
 H315 H 0.230888 0.758377 0.982834 0.099 Uiso 1 1 calc R U . . .
 C79 C 0.1493(11) 0.7584(5) 1.00647(14) 0.096(4) Uani 1 1 d G U . . .
 H79 H 0.171139 0.798726 1.009601 0.115 Uiso 1 1 calc R U . . .
 C317 C 0.0818(11) 0.7234(6) 1.01780(11) 0.102(4) Uani 1 1 d G U . . .
 H317 H 0.057514 0.739770 1.028666 0.122 Uiso 1 1 calc R U . . .
 C159 C 0.0498(10) 0.6644(6) 1.01322(13) 0.095(4) Uani 1 1 d G U . . .
 H159 H 0.003639 0.640464 1.020964 0.115 Uiso 1 1 calc R U . . .
 C319 C 0.0853(9) 0.6404(5) 0.99732(14) 0.085(3) Uani 1 1 d G U . . .
 H319 H 0.063389 0.600113 0.994197 0.102 Uiso 1 1 calc R U . . .
 C161 C 0.4013(10) 0.6118(8) 0.97018(18) 0.066(3) Uani 1 1 d . U . . .
 C163 C 0.1419(12) 0.2533(9) 1.0219(3) 0.090(5) Uani 1 1 d . U . . .
 H16A H 0.055740 0.251355 1.020656 0.134 Uiso 1 1 calc R U . . .
 H16B H 0.177885 0.219034 1.015630 0.134 Uiso 1 1 calc R U . . .
 H16C H 0.163184 0.251022 1.034212 0.134 Uiso 1 1 calc R U . . .
 C165 C 0.3570(11) 0.5807(6) 0.99982(11) 0.079(3) Uani 1 1 d G U . . .
 C331 C 0.3711(13) 0.6278(5) 1.01232(16) 0.097(3) Uani 1 1 d DG U . . .
 C21 C 0.3268(15) 0.6062(6) 1.02847(13) 0.110(3) Uani 1 1 d DG U . . .
 C337 C 0.2853(13) 0.5458(6) 1.02595(13) 0.100(3) Uani 1 1 d DG U . . .
 C5 C 0.3039(12) 0.5301(5) 1.00824(14) 0.083(3) Uani 1 1 d G U . . .
 C167 C 0.369(3) 0.7011(11) 1.0447(3) 0.141(5) Uani 1 1 d D U . . .
 H167 H 0.354246 0.725978 1.054600 0.169 Uiso 1 1 calc R U . . .
 C169 C 0.2369(18) 0.5178(10) 1.04070(19) 0.106(4) Uani 1 1 d D U . . .
 H169 H 0.206696 0.477488 1.040200 0.127 Uiso 1 1 calc R U . . .
 C171 C 0.483(2) 0.4201(13) 0.9631(4) 0.171(8) Uani 1 1 d D U . . .
 H17A H 0.558285 0.443000 0.962583 0.205 Uiso 1 1 calc R U . . .
 H17B H 0.478901 0.390118 0.972663 0.205 Uiso 1 1 calc R U . . .
 C173 C 0.5197(11) 0.6146(8) 0.9663(2) 0.074(3) Uani 1 1 d . U . . .
 C175 C 0.6989(10) 0.5594(7) 0.96144(17) 0.105(3) Uani 1 1 d G U . . .
 C351 C 0.8191(11) 0.5684(7) 0.96419(16) 0.110(4) Uani 1 1 d G U . . .
 H351 H 0.845549 0.588932 0.974354 0.132 Uiso 1 1 calc R U . . .
 C11 C 0.9007(8) 0.5474(7) 0.95208(19) 0.115(4) Uani 1 1 d G U . . .
 H11 H 0.982848 0.553513 0.953956 0.139 Uiso 1 1 calc R U . . .
 C353 C 0.8620(10) 0.5173(7) 0.93721(17) 0.112(4) Uani 1 1 d G U . . .
 H353 H 0.917745 0.502936 0.928926 0.135 Uiso 1 1 calc R U . . .
 C177 C 0.7418(12) 0.5083(7) 0.93445(16) 0.119(4) Uani 1 1 d G U . . .
 H177 H 0.715343 0.487779 0.924293 0.143 Uiso 1 1 calc R U . . .
 C355 C 0.6602(8) 0.5294(7) 0.94657(18) 0.109(4) Uani 1 1 d G U . . .
 H355 H 0.578042 0.523198 0.944691 0.130 Uiso 1 1 calc R U . . .
 C179 C 0.4792(10) 0.4049(8) 1.0083(2) 0.071(2) Uani 1 1 d . U . . .
 H179 H 0.497489 0.430192 0.997773 0.085 Uiso 1 1 calc R U . . .
 C183 C 0.253(2) 0.4762(12) 0.9348(3) 0.118(4) Uani 1 1 d D U . . .
 H183 H 0.207902 0.438999 0.931410 0.142 Uiso 1 1 calc R U . . .
 C187 C 0.2632(10) 0.4251(8) 1.0010(2) 0.076(3) Uani 1 1 d . U . . .
 C307 C 0.5640(14) 0.4931(10) 1.0227(2) 0.091(3) Uani 1 1 d . U . . .
 H307 H 0.585519 0.506527 1.011371 0.109 Uiso 1 1 calc R U . . .
 C309 C 0.5046(12) 0.4389(9) 1.0234(2) 0.078(3) Uani 1 1 d . U . . .
 C311 C -0.0188(14) 0.4856(9) 1.0078(3) 0.098(4) Uani 1 1 d . U . . .
 H31A H -0.082217 0.510516 1.002817 0.148 Uiso 1 1 calc R U . . .
 H31B H -0.052721 0.456207 1.016009 0.148 Uiso 1 1 calc R U . . .
 H31C H 0.037305 0.511985 1.013964 0.148 Uiso 1 1 calc R U . . .
 C313 C 0.3477(10) 0.3843(8) 1.0075(2) 0.071(3) Uani 1 1 d . U . . .
 C321 C 0.5212(10) 0.7607(7) 0.93872(17) 0.062(3) Uani 1 1 d . U . . .
 H32A H 0.452892 0.786234 0.935814 0.093 Uiso 1 1 calc R U . . .
 H32B H 0.578740 0.784770 0.945335 0.093 Uiso 1 1 calc R U . . .
 H32C H 0.558057 0.745902 0.927986 0.093 Uiso 1 1 calc R U . . .
 C323 C 0.1889(10) 0.6465(8) 0.96830(18) 0.067(2) Uani 1 1 d . U . . .
 H323 H 0.172299 0.601826 0.969178 0.080 Uiso 1 1 calc R U . . .
 C325 C 0.6125(12) 0.5761(9) 0.9740(2) 0.086(3) Uani 1 1 d . U . . .
 H325 H 0.574813 0.538162 0.978561 0.103 Uiso 1 1 calc R U . . .
 C327 C 0.434(3) 0.4031(12) 0.9475(4) 0.186(8) Uani 1 1 d D U . . .
 H327 H 0.479212 0.413536 0.936698 0.224 Uiso 1 1 calc R U . . .
 C329 C 0.3620(10) 0.7003(7) 0.95394(16) 0.056(3) Uani 1 1 d . U . . .
 H329 H 0.307732 0.729695 0.949605 0.067 Uiso 1 1 calc R U . . .
 C333 C 0.426(2) 0.7221(12) 1.0297(2) 0.131(5) Uani 1 1 d D U . . .
 H333 H 0.472349 0.758130 1.030060 0.157 Uiso 1 1 calc R U . . .
 C335 C 0.334(3) 0.6388(10) 1.0437(2) 0.129(4) Uani 1 1 d D U . . .
 C339 C 0.235(2) 0.5511(10) 1.0561(2) 0.121(4) Uani 1 1 d D U . . .
 H339 H 0.191227 0.534617 1.065564 0.146 Uiso 1 1 calc R U . . .
 C341 C 0.4808(9) 0.7069(7) 0.94961(17) 0.059(3) Uani 1 1 d . U . . .
 C343 C 0.5605(10) 0.3493(9) 1.0085(2) 0.082(4) Uani 1 1 d . U . . .
 H34A H 0.545700 0.324329 0.998192 0.122 Uiso 1 1 calc R U . . .
 H34B H 0.643111 0.362718 1.008583 0.122 Uiso 1 1 calc R U . . .
 H34C H 0.544676 0.325191 1.019011 0.122 Uiso 1 1 calc R U . . .
 C345 C 0.1927(17) 0.5122(11) 0.9480(2) 0.099(4) Uani 1 1 d D U . . .
 H34D H 0.113487 0.497866 0.951675 0.118 Uiso 1 1 calc R U . . .
 H34E H 0.199522 0.557001 0.947099 0.118 Uiso 1 1 calc R U . . .
 C347 C 0.3073(11) 0.3296(9) 1.0140(2) 0.081(3) Uani 1 1 d . U . . .
 H347 H 0.362419 0.301165 1.018586 0.097 Uiso 1 1 calc R U . . .
 C349 C 0.5105(15) 0.4563(10) 1.0554(2) 0.090(3) Uani 1 1 d . U . . .
 H349 H 0.495539 0.440550 1.066751 0.109 Uiso 1 1 calc R U . . .
 C357 C 0.1102(11) 0.6714(9) 0.9539(2) 0.076(4) Uani 1 1 d . U . . .
 H35A H 0.027017 0.666013 0.957117 0.114 Uiso 1 1 calc R U . . .
 H35B H 0.126687 0.714845 0.952235 0.114 Uiso 1 1 calc R U . . .
 H35C H 0.126190 0.649444 0.943044 0.114 Uiso 1 1 calc R U . . .
 C359 C 0.3286(17) 0.5022(9) 0.9195(2) 0.137(5) Uani 1 1 d G U . . .
 C45 C 0.3299(17) 0.4752(7) 0.9031(3) 0.153(5) Uani 1 1 d G U . . .
 H45 H 0.298208 0.435521 0.901585 0.184 Uiso 1 1 calc R U . . .
 C361 C 0.3777(18) 0.5063(9) 0.88902(18) 0.162(6) Uani 1 1 d G U . . .
 H361 H 0.378541 0.487839 0.877846 0.195 Uiso 1 1 calc R U . . .
 C181 C 0.4241(18) 0.5644(9) 0.89128(19) 0.159(6) Uani 1 1 d G U . . .
 H181 H 0.456692 0.585625 0.881639 0.191 Uiso 1 1 calc R U . . .
 C363 C 0.4228(17) 0.5914(7) 0.9076(2) 0.145(6) Uani 1 1 d G U . . .
 H363 H 0.454510 0.631093 0.909171 0.174 Uiso 1 1 calc R U . . .
 C91 C 0.3751(17) 0.5603(9) 0.92173(17) 0.136(5) Uani 1 1 d G U . . .
 H91 H 0.374176 0.578776 0.932910 0.164 Uiso 1 1 calc R U . . .
 C365 C 0.5970(18) 0.5308(11) 1.0362(3) 0.105(4) Uani 1 1 d . U . . .
 H365 H 0.638885 0.567462 1.033909 0.126 Uiso 1 1 calc R U . . .
 C367 C 0.6730(17) 0.6093(12) 0.9894(3) 0.110(5) Uani 1 1 d . U . . .
 H36A H 0.613260 0.620779 0.997998 0.164 Uiso 1 1 calc R U . . .
 H36B H 0.731246 0.582173 0.994754 0.164 Uiso 1 1 calc R U . . .
 H36C H 0.712782 0.645999 0.985073 0.164 Uiso 1 1 calc R U . . .
 Ni3 Ni 0.35599(14) -0.05317(8) 0.70801(2) 0.0379(4) Uani 1 1 d . . . . .
 N3 N 0.2980(6) -0.0352(3) 0.74528(10) 0.0292(12) Uani 1 1 d . . . . .
 N7 N 0.3657(6) 0.0488(3) 0.73334(10) 0.0293(12) Uani 1 1 d . . . . .
 C2 C 0.1503(9) -0.1143(5) 0.74639(18) 0.051(2) Uani 1 1 d . U . . .
 C9 C 0.4832(15) 0.0637(9) 0.6616(2) 0.081(3) Uani 1 1 d . U . . .
 H9 H 0.506653 0.104919 0.663032 0.098 Uiso 1 1 calc R U . . .
 C15 C 0.2665(8) -0.0962(4) 0.74954(15) 0.0375(18) Uani 1 1 d . U . . .
 C17 C 0.1783(8) 0.2127(5) 0.74004(15) 0.0394(17) Uani 1 1 d . U . . .
 H17 H 0.224576 0.237523 0.732540 0.047 Uiso 1 1 calc R U . . .
 C29 C 0.3033(15) -0.2898(8) 0.6858(3) 0.092(4) Uani 1 1 d . U . . .
 H29 H 0.263811 -0.326354 0.682680 0.111 Uiso 1 1 calc R U . . .
 C31 C -0.0104(9) -0.1139(6) 0.7234(2) 0.058(2) Uani 1 1 d . U . . .
 C33 C 0.5581(10) -0.0153(6) 0.77510(17) 0.051(2) Uani 1 1 d . U . . .
 H33 H 0.583116 0.000398 0.764192 0.062 Uiso 1 1 calc R U . . .
 C35 C 0.2037(14) 0.0201(7) 0.80524(18) 0.070(3) Uani 1 1 d . U . . .
 H35 H 0.163753 -0.000647 0.814361 0.084 Uiso 1 1 calc R U . . .
 C37 C 0.0510(12) -0.1408(7) 0.7111(2) 0.073(3) Uani 1 1 d . U . . .
 H37 H 0.134897 -0.139235 0.710935 0.088 Uiso 1 1 calc R U . . .
 C57 C 0.2051(12) -0.2107(6) 0.7605(2) 0.072(3) Uani 1 1 d . U . . .
 C59 C 0.4070(12) -0.1773(7) 0.6949(2) 0.070(3) Uani 1 1 d . U . . .
 C61 C 0.4818(7) -0.1087(5) 0.75980(14) 0.0361(16) Uani 1 1 d . U . . .
 H61 H 0.498742 -0.080928 0.749798 0.043 Uiso 1 1 calc R U . . .
 C63 C 0.7079(8) 0.0409(5) 0.71378(16) 0.0435(18) Uani 1 1 d . U . . .
 C65 C 0.3048(10) 0.0818(5) 0.77902(15) 0.0468(17) Uani 1 1 d . U . . .
 C67 C 0.2159(12) -0.0097(7) 0.78972(16) 0.062(2) Uani 1 1 d . U . . .
 H67 H 0.189572 -0.050511 0.788266 0.074 Uiso 1 1 calc R U . . .
 C69 C 0.4940(12) -0.0618(7) 0.80753(18) 0.063(2) Uani 1 1 d . U . . .
 H69 H 0.471994 -0.077384 0.818592 0.075 Uiso 1 1 calc R U . . .
 C71 C 0.4049(11) 0.1673(5) 0.76478(17) 0.050(2) Uani 1 1 d . U . . .
 H71 H 0.440746 0.186537 0.755039 0.060 Uiso 1 1 calc R U . . .
 C73 C 0.1584(15) -0.2689(7) 0.7691(2) 0.089(5) Uani 1 1 d . U . . .
 H73A H 0.076581 -0.275947 0.765400 0.133 Uiso 1 1 calc R U . . .
 H73B H 0.207567 -0.303534 0.765572 0.133 Uiso 1 1 calc R U . . .
 H73C H 0.161179 -0.264483 0.781771 0.133 Uiso 1 1 calc R U . . .
 C113 C 0.3374(7) -0.0118(4) 0.72937(12) 0.0283(13) Uani 1 1 d . . . . .
 C115 C 0.4336(15) -0.2015(8) 0.6786(3) 0.086(3) Uani 1 1 d . U . . .
 H115 H 0.483999 -0.181147 0.670629 0.103 Uiso 1 1 calc R U . . .
 C117 C 0.1505(7) 0.1534(4) 0.73507(13) 0.0309(14) Uani 1 1 d . U . . .
 C119 C 0.3609(8) 0.1806(4) 0.70282(13) 0.0332(18) Uani 1 1 d . U . . .
 H119 H 0.306168 0.208978 0.698092 0.040 Uiso 1 1 calc R U . . .
 C121 C 0.0807(9) 0.1160(5) 0.74641(14) 0.0413(18) Uani 1 1 d . U . . .
 H121 H 0.059414 0.075714 0.743195 0.050 Uiso 1 1 calc R U . . .
 C123 C 0.4789(8) 0.1872(5) 0.69883(15) 0.039(2) Uani 1 1 d . U . . .
 C125 C 0.1197(11) -0.1703(6) 0.7535(2) 0.067(3) Uani 1 1 d . U . . .
 H125 H 0.038808 -0.182014 0.753638 0.080 Uiso 1 1 calc R U . . .
 C127 C 0.3484(13) 0.1711(7) 0.79631(19) 0.066(3) Uani 1 1 d . U . . .
 H127 H 0.344649 0.192543 0.807035 0.079 Uiso 1 1 calc R U . . .
 C129 C 0.2868(13) -0.2635(7) 0.7018(3) 0.084(3) Uani 1 1 d . U . . .
 H129 H 0.240415 -0.284658 0.710200 0.101 Uiso 1 1 calc R U . . .
 C131 C -0.1340(13) -0.1774(8) 0.6984(3) 0.086(3) Uani 1 1 d . U . . .
 H131 H -0.172524 -0.202036 0.689947 0.103 Uiso 1 1 calc R U . . .
 C133 C 0.3531(8) -0.1324(4) 0.75759(16) 0.0398(18) Uani 1 1 d . U . . .
 C135 C -0.1960(11) -0.1480(7) 0.7103(2) 0.075(3) Uani 1 1 d . U . . .
 H135 H -0.279864 -0.146935 0.709696 0.090 Uiso 1 1 calc R U . . .
 C137 C 0.6637(10) 0.0942(7) 0.74256(17) 0.056(3) Uani 1 1 d . U . . .
 H13A H 0.597932 0.105366 0.750226 0.084 Uiso 1 1 calc R U . . .
 H13B H 0.718707 0.067682 0.748859 0.084 Uiso 1 1 calc R U . . .
 H13C H 0.705166 0.131143 0.738814 0.084 Uiso 1 1 calc R U . . .
 C139 C 0.2188(11) -0.0156(6) 0.69559(15) 0.053(2) Uani 1 1 d . U . . .
 H13D H 0.139399 -0.031642 0.698515 0.063 Uiso 1 1 calc R U . . .
 H13E H 0.220821 0.029134 0.694042 0.063 Uiso 1 1 calc R U . . .
 C141 C 0.1395(10) 0.2359(6) 0.75571(17) 0.053(2) Uani 1 1 d . U . . .
 H141 H 0.159064 0.276486 0.758930 0.064 Uiso 1 1 calc R U . . .
 C143 C -0.0133(13) -0.1718(8) 0.6984(3) 0.085(3) Uani 1 1 d . U . . .
 H143 H 0.029381 -0.190151 0.689170 0.102 Uiso 1 1 calc R U . . .
 C145 C -0.1327(10) -0.1165(7) 0.7249(2) 0.071(3) Uani 1 1 d . U . . .
 H145 H -0.173525 -0.099339 0.734551 0.085 Uiso 1 1 calc R U . . .
 C147 C 0.8743(9) -0.0040(6) 0.68923(19) 0.057(2) Uani 1 1 d . U . . .
 H147 H 0.930620 -0.019544 0.681204 0.068 Uiso 1 1 calc R U . . .
 C149 C 0.5186(10) 0.2352(5) 0.68645(17) 0.048(3) Uani 1 1 d . U . . .
 H14D H 0.604759 0.233250 0.685170 0.073 Uiso 1 1 calc R U . . .
 H14E H 0.481154 0.228602 0.675111 0.073 Uiso 1 1 calc R U . . .
 H14F H 0.496087 0.275339 0.690936 0.073 Uiso 1 1 calc R U . . .
 C225 C 0.3429(8) 0.0617(4) 0.75043(13) 0.0336(15) Uani 1 1 d . U . . .
 C227 C 0.2999(9) 0.0106(4) 0.75766(14) 0.0385(17) Uani 1 1 d . U . . .
 C229 C 0.3563(9) 0.1112(5) 0.76376(14) 0.0404(16) Uani 1 1 d . U . . .
 C231 C 0.4042(7) 0.0937(4) 0.72078(13) 0.0304(16) Uani 1 1 d . U . . .
 C233 C 0.3363(11) -0.2058(6) 0.7065(2) 0.071(3) Uani 1 1 d . U . . .
 H233 H 0.319955 -0.188029 0.717544 0.085 Uiso 1 1 calc R U . . .
 C235 C 0.1877(7) 0.1254(4) 0.71789(13) 0.0312(14) Uani 1 1 d . U . . .
 H235 H 0.171781 0.080668 0.718518 0.037 Uiso 1 1 calc R U . . .
 C237 C 0.1088(8) 0.1523(5) 0.70337(14) 0.039(2) Uani 1 1 d . U . . .
 H23A H 0.131521 0.134718 0.692146 0.058 Uiso 1 1 calc R U . . .
 H23B H 0.025766 0.142620 0.705789 0.058 Uiso 1 1 calc R U . . .
 H23C H 0.118915 0.196604 0.702986 0.058 Uiso 1 1 calc R U . . .
 C239 C 0.3007(12) 0.1112(7) 0.79506(17) 0.059(2) Uani 1 1 d . U . . .
 C241 C 0.4072(13) 0.0394(7) 0.67309(18) 0.064(3) Uani 1 1 d . U . . .
 H241 H 0.378359 0.063182 0.682491 0.077 Uiso 1 1 calc R U . . .
 C243 C 0.2441(14) 0.0769(8) 0.80860(19) 0.070(3) Uani 1 1 d . U . . .
 H243 H 0.235168 0.093963 0.819875 0.084 Uiso 1 1 calc R U . . .
 C245 C 0.6155(8) 0.0604(5) 0.72653(14) 0.0381(16) Uani 1 1 d . U . . .
 H245 H 0.573711 0.023011 0.730709 0.046 Uiso 1 1 calc R U . . .
 C247 C 0.4847(19) -0.0290(10) 0.6454(2) 0.099(4) Uani 1 1 d . U . . .
 H247 H 0.502148 -0.051175 0.635051 0.119 Uiso 1 1 calc R U . . .
 C249 C 0.3180(7) 0.1340(4) 0.71354(12) 0.0291(15) Uani 1 1 d . U . . .
 C251 C 0.5610(8) 0.1476(4) 0.70640(14) 0.037(2) Uani 1 1 d . U . . .
 H251 H 0.642608 0.152630 0.703861 0.045 Uiso 1 1 calc R U . . .
 C253 C 0.6711(9) 0.0098(5) 0.69820(16) 0.0458(19) Uani 1 1 d . U . . .
 H253 H 0.589523 0.002695 0.696030 0.055 Uiso 1 1 calc R U . . .
 C255 C 0.8279(8) 0.0483(6) 0.71601(18) 0.053(2) Uani 1 1 d . U . . .
 H255 H 0.856015 0.069835 0.725899 0.064 Uiso 1 1 calc R U . . .
 C257 C 0.2683(10) 0.0222(5) 0.77621(15) 0.0459(18) Uani 1 1 d . U . . .
 C259 C 0.5256(7) 0.1005(4) 0.71772(13) 0.0324(16) Uani 1 1 d . U . . .
 C261 C 0.5003(9) -0.0726(5) 0.77636(15) 0.0429(17) Uani 1 1 d . U . . .
 C263 C 0.3777(16) -0.2617(9) 0.6746(3) 0.097(4) Uani 1 1 d . U . . .
 H263 H 0.395069 -0.280765 0.663773 0.116 Uiso 1 1 calc R U . . .
 C265 C 0.4931(10) -0.1037(5) 0.71606(16) 0.049(2) Uani 1 1 d . U . . .
 H26A H 0.568720 -0.081879 0.717884 0.059 Uiso 1 1 calc R U . . .
 H26B H 0.476113 -0.134333 0.725168 0.059 Uiso 1 1 calc R U . . .
 C267 C 0.7562(9) -0.0097(6) 0.68630(18) 0.054(2) Uani 1 1 d . U . . .
 H267 H 0.730645 -0.027725 0.675714 0.065 Uiso 1 1 calc R U . . .
 C269 C 0.2885(11) -0.0511(7) 0.68367(16) 0.057(2) Uani 1 1 d . U . . .
 H269 H 0.251100 -0.089936 0.679638 0.069 Uiso 1 1 calc R U . . .
 C271 C 0.5771(12) 0.0172(7) 0.79067(18) 0.064(3) Uani 1 1 d . U . . .
 H271 H 0.612498 0.056421 0.790073 0.077 Uiso 1 1 calc R U . . .
 C273 C 0.3987(14) 0.1974(7) 0.78230(18) 0.064(3) Uani 1 1 d . U . . .
 H273 H 0.431889 0.236901 0.783581 0.076 Uiso 1 1 calc R U . . .
 C275 C 0.0546(8) -0.0762(5) 0.73813(17) 0.0518(19) Uani 1 1 d . U . . .
 H275 H 0.096123 -0.042079 0.732056 0.062 Uiso 1 1 calc R U . . .
 C277 C -0.0199(10) -0.0470(6) 0.75206(19) 0.065(3) Uani 1 1 d . U . . .
 H27A H -0.081942 -0.022338 0.746631 0.097 Uiso 1 1 calc R U . . .
 H27B H -0.056267 -0.078790 0.759249 0.097 Uiso 1 1 calc R U . . .
 H27C H 0.029995 -0.021010 0.759371 0.097 Uiso 1 1 calc R U . . .
 C279 C 0.9091(9) 0.0249(6) 0.70413(17) 0.053(2) Uani 1 1 d . U . . .
 H279 H 0.991206 0.029113 0.706463 0.064 Uiso 1 1 calc R U . . .
 C281 C 0.5705(9) -0.1613(6) 0.75893(16) 0.050(3) Uani 1 1 d . U . . .
 H28A H 0.557946 -0.184431 0.748183 0.075 Uiso 1 1 calc R U . . .
 H28B H 0.651117 -0.144956 0.759072 0.075 Uiso 1 1 calc R U . . .
 H28C H 0.559134 -0.188139 0.768976 0.075 Uiso 1 1 calc R U . . .
 C283 C 0.3701(14) -0.0222(7) 0.67113(18) 0.067(3) Uani 1 1 d . U . . .
 C285 C 0.4674(11) -0.1204(6) 0.69917(18) 0.056(2) Uani 1 1 d . U . . .
 H285 H 0.526569 -0.106666 0.690334 0.067 Uiso 1 1 calc R U . . .
 C287 C 0.3166(10) -0.1897(5) 0.7633(2) 0.059(3) Uani 1 1 d . U . . .
 H287 H 0.371323 -0.214856 0.769374 0.071 Uiso 1 1 calc R U . . .
 C289 C 0.5298(19) 0.0305(9) 0.6473(2) 0.094(4) Uani 1 1 d . U . . .
 H289 H 0.587205 0.047069 0.639656 0.113 Uiso 1 1 calc R U . . .
 C291 C 0.0455(11) 0.1401(6) 0.76199(16) 0.053(2) Uani 1 1 d . U . . .
 H291 H 0.001804 0.115193 0.769771 0.064 Uiso 1 1 calc R U . . .
 C293 C 0.4174(16) -0.0552(9) 0.6578(2) 0.084(3) Uani 1 1 d . U . . .
 H293 H 0.402447 -0.097773 0.657219 0.101 Uiso 1 1 calc R U . . .
 C295 C 0.5475(12) -0.0046(7) 0.80596(19) 0.065(3) Uani 1 1 d . U . . .
 H295 H 0.562637 0.018820 0.816114 0.078 Uiso 1 1 calc R U . . .
 C297 C 0.0712(12) 0.1996(7) 0.76691(19) 0.061(2) Uani 1 1 d . U . . .
 H297 H 0.043055 0.215415 0.777645 0.073 Uiso 1 1 calc R U . . .
 C299 C 0.4744(10) -0.0946(6) 0.79266(16) 0.051(2) Uani 1 1 d . U . . .
 H299 H 0.441602 -0.134307 0.793650 0.062 Uiso 1 1 calc R U . . .
 Ni4 Ni 0.67192(18) 0.43374(12) 0.79342(3) 0.0612(6) Uani 1 1 d . . . . .
 N6 N 0.6930(6) 0.4641(4) 0.75619(11) 0.0330(12) Uani 1 1 d . . . . .
 N8 N 0.6254(7) 0.5413(4) 0.77104(13) 0.0436(15) Uani 1 1 d . . . . .
 C152 C 0.3820(11) 0.5401(7) 0.78563(19) 0.074(2) Uani 1 1 d D U . . .
 H152 H 0.422541 0.505630 0.779564 0.089 Uiso 1 1 calc R U . . .
 C154 C 0.6791(10) 0.5108(5) 0.74455(15) 0.0446(18) Uani 1 1 d . U . . .
 C156 C 0.6771(16) 0.6032(7) 0.6971(2) 0.079(3) Uani 1 1 d . U . . .
 H156 H 0.680217 0.629032 0.687161 0.095 Uiso 1 1 calc R U . . .
 C158 C 0.6652(8) 0.4821(5) 0.77264(15) 0.0395(15) Uani 1 1 d . . . . .
 C160 C 0.7338(7) 0.4055(4) 0.75050(13) 0.0308(15) Uani 1 1 d . U . . .
 C162 C 0.6902(12) 0.5300(5) 0.72652(16) 0.0520(19) Uani 1 1 d . U . . .
 C164 C 0.9193(13) 0.6539(7) 0.7380(2) 0.065(3) Uani 1 1 d . U . . .
 H164 H 0.957357 0.633554 0.728675 0.078 Uiso 1 1 calc R U . . .
 C166 C 0.8838(14) 0.7140(7) 0.7360(2) 0.069(3) Uani 1 1 d . U . . .
 H166 H 0.896553 0.734062 0.725183 0.083 Uiso 1 1 calc R U . . .
 C168 C 0.8067(8) 0.2974(5) 0.73538(14) 0.0360(17) Uani 1 1 d . U . . .
 C170 C 0.7263(15) 0.5449(7) 0.6957(2) 0.071(3) Uani 1 1 d . U . . .
 H170 H 0.754499 0.530131 0.684846 0.085 Uiso 1 1 calc R U . . .
 C172 C 0.6323(10) 0.5567(5) 0.75439(16) 0.0476(18) Uani 1 1 d . U . . .
 C174 C 0.8371(9) 0.6514(6) 0.76700(16) 0.0492(18) Uani 1 1 d . U . . .
 C176 C 0.8094(18) 0.4784(11) 0.8034(2) 0.104(4) Uani 1 1 d . U . . .
 H17C H 0.885635 0.474145 0.797198 0.125 Uiso 1 1 calc R U . . .
 H17D H 0.794085 0.520236 0.807656 0.125 Uiso 1 1 calc R U . . .
 C178 C 0.5163(7) 0.3813(5) 0.74320(14) 0.0360(16) Uani 1 1 d . U . . .
 H178 H 0.500261 0.403631 0.754284 0.043 Uiso 1 1 calc R U . . .
 C180 C 0.8899(8) 0.3368(5) 0.74286(15) 0.0399(19) Uani 1 1 d . U . . .
 H180 H 0.971664 0.326949 0.742628 0.048 Uiso 1 1 calc R U . . .
 C182 C 0.4129(11) 0.4726(6) 0.7321(2) 0.063(2) Uani 1 1 d . U . . .
 H182 H 0.389818 0.480766 0.743713 0.076 Uiso 1 1 calc R U . . .
 C184 C 0.8071(12) 0.7132(6) 0.76378(19) 0.059(2) Uani 1 1 d . U . . .
 H184 H 0.766233 0.734254 0.772739 0.071 Uiso 1 1 calc R U . . .
 C186 C 0.6899(8) 0.3109(4) 0.73544(13) 0.0341(17) Uani 1 1 d . U . . .
 H186 H 0.635668 0.282852 0.730442 0.041 Uiso 1 1 calc R U . . .
 C188 C 1.0322(6) 0.4043(5) 0.76917(12) 0.069(2) Uani 1 1 d G U . . .
 C190 C 0.9904(5) 0.3704(5) 0.78314(13) 0.072(3) Uani 1 1 d G U . . .
 H190 H 0.907737 0.366613 0.785041 0.086 Uiso 1 1 calc R U . . .
 C192 C 1.0696(8) 0.3419(5) 0.79433(13) 0.089(3) Uani 1 1 d G U . . .
 H192 H 1.041109 0.318682 0.803872 0.107 Uiso 1 1 calc R U . . .
 C194 C 1.1906(7) 0.3474(5) 0.79154(14) 0.085(3) Uani 1 1 d G U . . .
 H194 H 1.244773 0.327922 0.799188 0.102 Uiso 1 1 calc R U . . .
 C196 C 1.2324(5) 0.3813(5) 0.77757(15) 0.088(3) Uani 1 1 d G U . . .
 H196 H 1.315065 0.385093 0.775673 0.106 Uiso 1 1 calc R U . . .
 C198 C 1.1532(7) 0.4098(5) 0.76639(13) 0.080(3) Uani 1 1 d G U . . .
 H198 H 1.181694 0.433025 0.756842 0.096 Uiso 1 1 calc R U . . .
 C200 C 0.8511(8) 0.3914(5) 0.75076(16) 0.0424(18) Uani 1 1 d . U . . .
 C202 C 0.8312(13) 0.7443(7) 0.74923(19) 0.065(2) Uani 1 1 d . U . . .
 H202 H 0.812054 0.786313 0.748232 0.078 Uiso 1 1 calc R U . . .
 C204 C 0.3803(14) 0.5116(8) 0.7184(2) 0.082(3) Uani 1 1 d . U . . .
 H204 H 0.335904 0.547266 0.720963 0.098 Uiso 1 1 calc R U . . .
 C206 C 0.5860(19) 0.6864(7) 0.7147(3) 0.093(3) Uani 1 1 d . U . . .
 H206 H 0.594562 0.715943 0.705785 0.111 Uiso 1 1 calc R U . . .
 C208 C 0.3073(13) 0.5683(8) 0.7729(3) 0.088(4) Uani 1 1 d . U . . .
 H20A H 0.355945 0.584702 0.763501 0.131 Uiso 1 1 calc R U . . .
 H20B H 0.252182 0.538011 0.768245 0.131 Uiso 1 1 calc R U . . .
 H20C H 0.262669 0.601392 0.778410 0.131 Uiso 1 1 calc R U . . .
 C210 C 0.8994(11) 0.6220(6) 0.75404(18) 0.058(2) Uani 1 1 d . U . . .
 H210 H 0.928182 0.581718 0.755676 0.070 Uiso 1 1 calc R U . . .
 C212 C 0.7784(18) 0.4312(11) 0.8145(2) 0.116(4) Uani 1 1 d D U . . .
 H212 H 0.835554 0.396479 0.814549 0.139 Uiso 1 1 calc R U . . .
 C214 C 0.7159(17) 0.4401(9) 0.83100(17) 0.147(5) Uani 1 1 d G U . . .
 C216 C 0.6522(17) 0.4934(8) 0.8337(2) 0.157(6) Uani 1 1 d DG U . . .
 H216 H 0.645801 0.522660 0.824625 0.189 Uiso 1 1 calc R U . . .
 C218 C 0.5979(18) 0.5039(9) 0.8496(2) 0.172(6) Uani 1 1 d G U . . .
 H218 H 0.554415 0.540388 0.851459 0.206 Uiso 1 1 calc R U . . .
 C220 C 0.6073(19) 0.4612(11) 0.86288(18) 0.181(7) Uani 1 1 d G U . . .
 H220 H 0.570242 0.468351 0.873775 0.218 Uiso 1 1 calc R U . . .
 C222 C 0.6710(19) 0.4078(10) 0.86020(19) 0.176(6) Uani 1 1 d G U . . .
 H222 H 0.677454 0.378584 0.869255 0.211 Uiso 1 1 calc R U . . .
 C224 C 0.7253(17) 0.3973(8) 0.8443(2) 0.165(6) Uani 1 1 d DG U . . .
 H224 H 0.768841 0.360855 0.842421 0.198 Uiso 1 1 calc R U . . .
 C226 C 0.6468(7) 0.3652(4) 0.74268(13) 0.0301(15) Uani 1 1 d . U . . .
 C228 C 0.3170(9) 0.5117(6) 0.80153(14) 0.089(3) Uani 1 1 d G U . . .
 C230 C 0.1941(9) 0.5123(6) 0.80175(15) 0.099(3) Uani 1 1 d DG U . . .
 H230 H 0.151527 0.527632 0.792037 0.119 Uiso 1 1 calc R U . . .
 C232 C 0.1335(7) 0.4903(7) 0.81617(17) 0.106(4) Uani 1 1 d G U . . .
 H232 H 0.049458 0.490731 0.816325 0.127 Uiso 1 1 calc R U . . .
 C234 C 0.1957(11) 0.4678(7) 0.83038(15) 0.121(4) Uani 1 1 d G U . . .
 H234 H 0.154290 0.452848 0.840244 0.145 Uiso 1 1 calc R U . . .
 C236 C 0.3186(11) 0.4672(8) 0.83016(15) 0.121(4) Uani 1 1 d G U . . .
 H236 H 0.361194 0.451866 0.839875 0.145 Uiso 1 1 calc R U . . .
 C238 C 0.3793(7) 0.4892(7) 0.81574(17) 0.107(4) Uani 1 1 d DG U . . .
 H238 H 0.463266 0.488767 0.815587 0.128 Uiso 1 1 calc R U . . .
 C240 C 0.8994(11) 0.6437(9) 0.79783(18) 0.074(4) Uani 1 1 d . U . . .
 H24A H 0.885857 0.622807 0.808924 0.111 Uiso 1 1 calc R U . . .
 H24B H 0.981127 0.636908 0.794070 0.111 Uiso 1 1 calc R U . . .
 H24C H 0.885449 0.687409 0.799284 0.111 Uiso 1 1 calc R U . . .
 C242 C 0.4750(14) 0.4476(7) 0.6979(2) 0.075(3) Uani 1 1 d . U . . .
 H242 H 0.495385 0.437473 0.686243 0.090 Uiso 1 1 calc R U . . .
 C244 C 0.6026(13) 0.6086(5) 0.74276(19) 0.061(2) Uani 1 1 d . U . . .
 C246 C 0.4795(9) 0.4219(5) 0.72804(16) 0.0469(17) Uani 1 1 d . U . . .
 C248 C 0.6526(11) 0.2960(5) 0.80186(18) 0.095(3) Uani 1 1 d G U . . .
 C250 C 0.6527(12) 0.2552(7) 0.81568(14) 0.109(4) Uani 1 1 d G U . . .
 H250 H 0.617342 0.266272 0.826436 0.131 Uiso 1 1 calc R U . . .
 C252 C 0.7046(13) 0.1982(6) 0.81377(17) 0.120(4) Uani 1 1 d G U . . .
 H252 H 0.704619 0.170304 0.823214 0.144 Uiso 1 1 calc R U . . .
 C254 C 0.7563(13) 0.1820(5) 0.7980(2) 0.123(5) Uani 1 1 d G U . . .
 H254 H 0.791743 0.143062 0.796725 0.147 Uiso 1 1 calc R U . . .
 C256 C 0.7562(12) 0.2228(6) 0.78421(15) 0.115(4) Uani 1 1 d G U . . .
 H256 H 0.791589 0.211788 0.773457 0.138 Uiso 1 1 calc R U . . .
 C258 C 0.7044(11) 0.2799(6) 0.78613(15) 0.098(4) Uani 1 1 d G U . . .
 H258 H 0.704312 0.307756 0.776679 0.117 Uiso 1 1 calc R U . . .
 C260 C 0.7333(13) 0.5068(6) 0.71151(17) 0.061(2) Uani 1 1 d . U . . .
 H260 H 0.767055 0.467170 0.711146 0.073 Uiso 1 1 calc R U . . .
 C262 C 0.4119(15) 0.4990(8) 0.7012(2) 0.082(3) Uani 1 1 d . U . . .
 H262 H 0.389743 0.525733 0.692007 0.099 Uiso 1 1 calc R U . . .
 C264 C 0.8512(9) 0.2372(5) 0.72754(16) 0.042(2) Uani 1 1 d . U . . .
 H26C H 0.937435 0.235106 0.728620 0.063 Uiso 1 1 calc R U . . .
 H26D H 0.815418 0.202920 0.733781 0.063 Uiso 1 1 calc R U . . .
 H26E H 0.829042 0.235234 0.715227 0.063 Uiso 1 1 calc R U . . .
 C266 C 0.6243(16) 0.6254(7) 0.7120(2) 0.076(3) Uani 1 1 d . U . . .
 C268 C 0.4395(8) 0.3229(5) 0.74297(16) 0.043(2) Uani 1 1 d . U . . .
 H26F H 0.355668 0.334167 0.743312 0.064 Uiso 1 1 calc R U . . .
 H26G H 0.455611 0.299782 0.732326 0.064 Uiso 1 1 calc R U . . .
 H26H H 0.458546 0.297780 0.753134 0.064 Uiso 1 1 calc R U . . .
 C270 C 0.5874(15) 0.3512(9) 0.8032(3) 0.090(3) Uani 1 1 d . U . . .
 H270 H 0.546261 0.356566 0.814646 0.108 Uiso 1 1 calc R U . . .
 C272 C 0.5982(6) 0.5833(4) 0.78461(13) 0.061(2) Uani 1 1 d G U . . .
 C274 C 0.6818(5) 0.6253(4) 0.79025(12) 0.055(2) Uani 1 1 d G U . . .
 C276 C 0.6487(7) 0.6722(4) 0.80138(14) 0.076(3) Uani 1 1 d G U . . .
 H276 H 0.705791 0.700939 0.805236 0.092 Uiso 1 1 calc R U . . .
 C278 C 0.5319(8) 0.6771(5) 0.80687(15) 0.087(3) Uani 1 1 d G U . . .
 C280 C 0.4483(6) 0.6351(5) 0.80123(16) 0.087(3) Uani 1 1 d G U . . .
 H280 H 0.368557 0.638432 0.804979 0.104 Uiso 1 1 calc R U . . .
 C282 C 0.4815(6) 0.5882(4) 0.79010(15) 0.074(3) Uani 1 1 d G U . . .
 C284 C 1.0026(10) 0.4706(6) 0.7425(2) 0.066(3) Uani 1 1 d . U . . .
 H28D H 0.941231 0.490268 0.735490 0.099 Uiso 1 1 calc R U . . .
 H28E H 1.056447 0.501607 0.747145 0.099 Uiso 1 1 calc R U . . .
 H28F H 1.047166 0.441946 0.735263 0.099 Uiso 1 1 calc R U . . .
 C286 C 0.5380(19) 0.7016(8) 0.7300(3) 0.094(3) Uani 1 1 d . U . . .
 H286 H 0.493340 0.738121 0.730740 0.113 Uiso 1 1 calc R U . . .
 C288 C 0.9442(8) 0.4357(6) 0.75781(17) 0.0531(19) Uani 1 1 d . U . . .
 H288 H 0.901958 0.466350 0.765149 0.064 Uiso 1 1 calc R U . . .
 C290 C 0.8112(9) 0.6174(6) 0.78355(15) 0.0491(19) Uani 1 1 d . U . . .
 H290 H 0.827769 0.573114 0.781764 0.059 Uiso 1 1 calc R U . . .
 C292 C 0.6376(14) 0.5902(6) 0.72650(19) 0.065(2) Uani 1 1 d . U . . .
 C294 C 0.5509(16) 0.6669(6) 0.7442(2) 0.079(3) Uani 1 1 d . U . . .
 H294 H 0.525344 0.681491 0.755222 0.095 Uiso 1 1 calc R U . . .
 C296 C 0.4921(15) 0.7280(9) 0.8185(3) 0.096(5) Uani 1 1 d . U . . .
 H29A H 0.407454 0.723598 0.820904 0.144 Uiso 1 1 calc R U . . .
 H29B H 0.536427 0.726485 0.829443 0.144 Uiso 1 1 calc R U . . .
 H29C H 0.506452 0.767083 0.812721 0.144 Uiso 1 1 calc R U . . .
 C298 C 0.5094(11) 0.4104(6) 0.71126(17) 0.055(2) Uani 1 1 d . U . . .
 H298 H 0.555712 0.375443 0.708708 0.067 Uiso 1 1 calc R U . . .
 C300 C 0.5332(12) 0.3832(8) 0.7891(2) 0.073(3) Uani 1 1 d . U . . .
 H30A H 0.456200 0.402526 0.791785 0.088 Uiso 1 1 calc R U . . .
 H30B H 0.532541 0.361465 0.777835 0.088 Uiso 1 1 calc R U . . .
 Ni5 Ni 0.66066(14) -0.00182(8) 0.53844(2) 0.0398(4) Uani 1 1 d . . . . .
 N5 N 0.6422(6) 0.1039(4) 0.51390(11) 0.0355(13) Uani 1 1 d . . . . .
 N11 N 0.7054(6) 0.0220(4) 0.50077(12) 0.0367(13) Uani 1 1 d . . . . .
 C3 C 0.5236(8) 0.2385(5) 0.54913(13) 0.0343(17) Uani 1 1 d . U . . .
 C13 C 1.2092(12) -0.0846(7) 0.5339(3) 0.080(3) Uani 1 1 d . U . . .
 H13 H 1.293175 -0.086285 0.533732 0.096 Uiso 1 1 calc R U . . .
 C25 C 0.9247(8) 0.1674(5) 0.50236(15) 0.0429(18) Uani 1 1 d . U . . .
 H25 H 0.942884 0.126664 0.505563 0.051 Uiso 1 1 calc R U . . .
 C27 C 1.1502(13) -0.1109(9) 0.5464(3) 0.088(3) Uani 1 1 d . U . . .
 H27 H 1.193341 -0.127740 0.555850 0.105 Uiso 1 1 calc R U . . .
 C47 C 0.6039(12) 0.2608(7) 0.46785(17) 0.061(2) Uani 1 1 d . U . . .
 H47 H 0.576092 0.301638 0.467790 0.073 Uiso 1 1 calc R U . . .
 C49 C 0.7897(17) 0.0845(8) 0.4417(2) 0.083(3) Uani 1 1 d . U . . .
 H49 H 0.834559 0.066556 0.432576 0.099 Uiso 1 1 calc R U . . .
 C51 C 0.9393(12) 0.2489(7) 0.48137(18) 0.059(2) Uani 1 1 d . U . . .
 H51 H 0.966718 0.263822 0.470501 0.071 Uiso 1 1 calc R U . . .
 C53 C 0.5273(10) -0.0450(6) 0.45379(16) 0.052(2) Uani 1 1 d . U . . .
 H53 H 0.563181 -0.083950 0.452699 0.063 Uiso 1 1 calc R U . . .
 C55 C 0.2574(11) 0.0368(6) 0.5616(2) 0.065(2) Uani 1 1 d . U . . .
 H55 H 0.283517 0.013416 0.571315 0.078 Uiso 1 1 calc R U . . .
 C95 C 0.6700(7) 0.0430(5) 0.51692(14) 0.0340(13) Uani 1 1 d . . . . .
 C97 C 0.8703(11) 0.2866(6) 0.49229(17) 0.054(2) Uani 1 1 d . U . . .
 H97 H 0.849772 0.326625 0.488651 0.065 Uiso 1 1 calc R U . . .
 C99 C 0.6849(7) 0.1861(5) 0.53420(13) 0.0328(16) Uani 1 1 d . U . . .
 C101 C 0.6916(8) -0.1334(5) 0.48278(14) 0.0374(18) Uani 1 1 d . U . . .
 H101 H 0.635297 -0.160037 0.477679 0.045 Uiso 1 1 calc R U . . .
 C103 C 0.1845(9) 0.0982(6) 0.53259(19) 0.056(2) Uani 1 1 d . U . . .
 H103 H 0.157796 0.120423 0.522746 0.068 Uiso 1 1 calc R U . . .
 C107 C 0.3912(8) 0.1117(6) 0.52095(15) 0.0455(18) Uani 1 1 d . U . . .
 H107 H 0.434184 0.075081 0.516488 0.055 Uiso 1 1 calc R U . . .
 C109 C 1.0257(10) 0.0106(6) 0.4922(2) 0.064(3) Uani 1 1 d . U . . .
 H10D H 1.085668 0.037277 0.497341 0.096 Uiso 1 1 calc R U . . .
 H10E H 1.064723 -0.021841 0.485558 0.096 Uiso 1 1 calc R U . . .
 H10F H 0.975167 0.034438 0.484353 0.096 Uiso 1 1 calc R U . . .
 C111 C 0.6367(9) -0.1317(3) 0.54736(13) 0.064(2) Uani 1 1 d G U . . .
 C445 C 0.6493(11) -0.1608(4) 0.56332(11) 0.084(3) Uani 1 1 d G U . . .
 H445 H 0.615116 -0.143522 0.573470 0.101 Uiso 1 1 calc R U . . .
 C223 C 0.7119(12) -0.2151(5) 0.56442(11) 0.096(4) Uani 1 1 d G U . . .
 H223 H 0.720557 -0.234991 0.575333 0.115 Uiso 1 1 calc R U . . .
 C447 C 0.7620(11) -0.2404(4) 0.54957(15) 0.087(3) Uani 1 1 d G U . . .
 H447 H 0.804760 -0.277553 0.550327 0.104 Uiso 1 1 calc R U . . .
 C7 C 0.7493(9) -0.2114(4) 0.53361(12) 0.072(3) Uani 1 1 d G U . . .
 H7 H 0.783524 -0.228646 0.523458 0.087 Uiso 1 1 calc R U . . .
 C449 C 0.6867(9) -0.1570(4) 0.53250(10) 0.060(2) Uani 1 1 d G U . . .
 H449 H 0.678082 -0.137176 0.521595 0.072 Uiso 1 1 calc R U . . .
 C189 C 0.6563(8) 0.1189(5) 0.49635(14) 0.0387(16) Uani 1 1 d . U . . .
 C191 C 0.9662(12) -0.0826(7) 0.5329(2) 0.072(3) Uani 1 1 d . U . . .
 H191 H 0.882303 -0.081255 0.532573 0.086 Uiso 1 1 calc R U . . .
 C193 C 0.6019(7) 0.1486(5) 0.52640(13) 0.0343(17) Uani 1 1 d . U . . .
 C195 C 0.4465(8) 0.1982(5) 0.54163(14) 0.0370(19) Uani 1 1 d . U . . .
 H195 H 0.364900 0.201497 0.544422 0.044 Uiso 1 1 calc R U . . .
 C197 C 0.4157(12) 0.0677(7) 0.45633(18) 0.065(3) Uani 1 1 d . U . . .
 H197 H 0.380656 0.106921 0.457256 0.078 Uiso 1 1 calc R U . . .
 C199 C 0.1321(11) 0.0487(7) 0.5581(2) 0.067(3) Uani 1 1 d . U . . .
 H199 H 0.073760 0.035869 0.566179 0.080 Uiso 1 1 calc R U . . .
 C201 C 0.3028(9) 0.0893(6) 0.53468(18) 0.0521(19) Uani 1 1 d . U . . .
 C203 C 0.5247(8) -0.0574(6) 0.48680(15) 0.0439(17) Uani 1 1 d . U . . .
 H203 H 0.507380 -0.029454 0.496761 0.053 Uiso 1 1 calc R U . . .
 C205 C 0.4820(7) 0.1519(5) 0.52995(14) 0.0385(18) Uani 1 1 d . U . . .
 C207 C 0.3352(10) 0.0627(6) 0.54960(18) 0.055(2) Uani 1 1 d . U . . .
 H207 H 0.417306 0.061330 0.552208 0.066 Uiso 1 1 calc R U . . .
 C213 C 0.6456(10) 0.1688(5) 0.48410(15) 0.0456(18) Uani 1 1 d . U . . .
 C215 C 1.1458(11) -0.0530(7) 0.5206(2) 0.074(3) Uani 1 1 d . U . . .
 H215 H 1.187304 -0.031868 0.511716 0.088 Uiso 1 1 calc R U . . .
 C217 C 0.4392(10) 0.0354(6) 0.47083(17) 0.055(2) Uani 1 1 d . U . . .
 H217 H 0.415471 0.051509 0.481762 0.066 Uiso 1 1 calc R U . . .
 C219 C 0.4988(8) -0.0225(6) 0.47042(15) 0.0468(17) Uani 1 1 d . U . . .
 C221 C 0.4393(9) -0.1124(6) 0.48847(16) 0.050(2) Uani 1 1 d . U . . .
 H22A H 0.457002 -0.134729 0.499189 0.076 Uiso 1 1 calc R U . . .
 H22B H 0.357541 -0.097664 0.488826 0.076 Uiso 1 1 calc R U . . .
 H22C H 0.449569 -0.139410 0.478440 0.076 Uiso 1 1 calc R U . . .
 C375 C 0.7007(8) 0.0681(5) 0.48828(14) 0.0393(15) Uani 1 1 d . U . . .
 C377 C 0.7407(7) -0.0385(5) 0.49620(14) 0.0378(17) Uani 1 1 d . U . . .
 C379 C 0.3428(9) 0.1461(7) 0.50504(17) 0.060(3) Uani 1 1 d . U . . .
 H37A H 0.284064 0.120784 0.499083 0.090 Uiso 1 1 calc R U . . .
 H37B H 0.305625 0.184169 0.508861 0.090 Uiso 1 1 calc R U . . .
 H37C H 0.407840 0.155387 0.497045 0.090 Uiso 1 1 calc R U . . .
 C381 C 0.6448(8) 0.2332(5) 0.54542(13) 0.0351(17) Uani 1 1 d . U . . .
 H381 H 0.699657 0.261002 0.550376 0.042 Uiso 1 1 calc R U . . .
 C383 C 0.8891(8) -0.1148(5) 0.49195(17) 0.048(2) Uani 1 1 d . U . . .
 H383 H 0.969455 -0.127101 0.492759 0.058 Uiso 1 1 calc R U . . .
 C385 C 0.1010(10) 0.0759(7) 0.5443(2) 0.065(3) Uani 1 1 d . U . . .
 H385 H 0.019260 0.081194 0.541927 0.077 Uiso 1 1 calc R U . . .
 C387 C 0.9656(11) 0.1928(6) 0.48628(16) 0.053(2) Uani 1 1 d . U . . .
 H387 H 1.013444 0.168470 0.478871 0.064 Uiso 1 1 calc R U . . .
 C389 C 0.4810(9) 0.2870(4) 0.56135(13) 0.0345(19) Uani 1 1 d . U . . .
 H38A H 0.548444 0.311280 0.565372 0.052 Uiso 1 1 calc R U . . .
 H38B H 0.424677 0.313526 0.555289 0.052 Uiso 1 1 calc R U . . .
 H38C H 0.442037 0.268048 0.571359 0.052 Uiso 1 1 calc R U . . .
 C391 C 0.8570(7) -0.0588(5) 0.49897(15) 0.0418(18) Uani 1 1 d . U . . .
 C393 C 0.7256(12) 0.0808(6) 0.47084(16) 0.055(2) Uani 1 1 d . U . . .
 C395 C 0.8943(8) 0.2038(5) 0.54555(14) 0.041(2) Uani 1 1 d . U . . .
 H39A H 0.868290 0.185739 0.556563 0.062 Uiso 1 1 calc R U . . .
 H39B H 0.977521 0.193565 0.543521 0.062 Uiso 1 1 calc R U . . .
 H39C H 0.885330 0.248123 0.546093 0.062 Uiso 1 1 calc R U . . .
 C397 C 0.7409(17) 0.1450(8) 0.4389(2) 0.080(3) Uani 1 1 d . U . . .
 H397 H 0.740224 0.163191 0.427667 0.096 Uiso 1 1 calc R U . . .
 C399 C 0.8322(10) 0.2648(6) 0.50850(16) 0.049(2) Uani 1 1 d . U . . .
 H399 H 0.790086 0.290836 0.516185 0.059 Uiso 1 1 calc R U . . .
 C401 C 0.7749(14) 0.0526(7) 0.45642(18) 0.070(3) Uani 1 1 d . U . . .
 H401 H 0.797831 0.010979 0.456964 0.084 Uiso 1 1 calc R U . . .
 C403 C 0.8488(9) -0.2117(5) 0.47708(15) 0.043(2) Uani 1 1 d . U . . .
 H40A H 0.781061 -0.232671 0.471826 0.065 Uiso 1 1 calc R U . . .
 H40B H 0.910005 -0.205396 0.468240 0.065 Uiso 1 1 calc R U . . .
 H40C H 0.880819 -0.236603 0.486557 0.065 Uiso 1 1 calc R U . . .
 C405 C 0.6540(8) -0.0776(5) 0.48868(14) 0.0370(16) Uani 1 1 d . U . . .
 C407 C 0.5037(11) -0.0112(6) 0.43905(17) 0.056(2) Uani 1 1 d . U . . .
 H407 H 0.529749 -0.025890 0.428068 0.067 Uiso 1 1 calc R U . . .
 C409 C 0.8562(7) 0.2054(5) 0.51327(14) 0.0372(15) Uani 1 1 d . U . . .
 C411 C 0.8172(7) 0.1780(5) 0.53032(14) 0.0376(16) Uani 1 1 d . U . . .
 H411 H 0.832854 0.133280 0.529655 0.045 Uiso 1 1 calc R U . . .
 C413 C 0.4427(12) 0.0439(7) 0.43988(18) 0.062(3) Uani 1 1 d . U . . .
 H413 H 0.419977 0.064684 0.429577 0.074 Uiso 1 1 calc R U . . .
 C415 C 0.6899(12) 0.1431(6) 0.46800(17) 0.056(2) Uani 1 1 d . U . . .
 C417 C 0.6555(9) 0.0295(4) 0.57551(11) 0.067(2) Uani 1 1 d G U . . .
 C209 C 0.6226(9) 0.0904(4) 0.57492(11) 0.066(3) Uani 1 1 d G U . . .
 H209 H 0.648299 0.115459 0.565580 0.079 Uiso 1 1 calc R U . . .
 C419 C 0.5521(10) 0.1147(4) 0.58800(14) 0.083(3) Uani 1 1 d G U . . .
 H419 H 0.529559 0.156403 0.587592 0.099 Uiso 1 1 calc R U . . .
 C105 C 0.5144(11) 0.0781(5) 0.60166(13) 0.098(4) Uani 1 1 d G U . . .
 H105 H 0.466228 0.094726 0.610601 0.117 Uiso 1 1 calc R U . . .
 C421 C 0.5473(12) 0.0171(5) 0.60226(13) 0.109(4) Uani 1 1 d G U . . .
 H421 H 0.521636 -0.007897 0.611598 0.131 Uiso 1 1 calc R U . . .
 C211 C 0.6179(12) -0.0072(4) 0.58918(14) 0.094(4) Uani 1 1 d G U . . .
 H211 H 0.640376 -0.048843 0.589586 0.113 Uiso 1 1 calc R U . . .
 C423 C 0.8106(8) -0.1528(5) 0.48395(15) 0.041(2) Uani 1 1 d . U . . .
 C425 C 1.0238(10) -0.0534(6) 0.5208(2) 0.064(2) Uani 1 1 d . U . . .
 C427 C 0.5668(12) -0.0729(6) 0.54648(17) 0.055(2) Uani 1 1 d . U . . .
 H427 H 0.518975 -0.064559 0.557160 0.066 Uiso 1 1 calc R U . . .
 C429 C 1.0191(13) -0.1161(9) 0.5466(2) 0.083(3) Uani 1 1 d . U . . .
 H429 H 0.976050 -0.139155 0.554973 0.100 Uiso 1 1 calc R U . . .
 C431 C 0.6020(10) 0.2276(6) 0.48333(17) 0.051(2) Uani 1 1 d . U . . .
 H431 H 0.570268 0.245730 0.493529 0.061 Uiso 1 1 calc R U . . .
 C433 C 0.9507(7) -0.0173(5) 0.50649(17) 0.0509(19) Uani 1 1 d . U . . .
 H433 H 0.908909 0.016792 0.512533 0.061 Uiso 1 1 calc R U . . .
 C435 C 0.7965(11) 0.0379(6) 0.55035(16) 0.052(2) Uani 1 1 d . U . . .
 H43A H 0.876446 0.023973 0.546911 0.063 Uiso 1 1 calc R U . . .
 H43B H 0.791032 0.082515 0.552067 0.063 Uiso 1 1 calc R U . . .
 C437 C 0.6456(14) 0.2352(7) 0.4526(2) 0.068(3) Uani 1 1 d . U . . .
 H437 H 0.640765 0.257335 0.442005 0.082 Uiso 1 1 calc R U . . .
 C439 C 0.6973(14) 0.1740(7) 0.45271(19) 0.069(3) Uani 1 1 d . U . . .
 C441 C 0.5157(11) -0.0490(6) 0.53097(15) 0.051(2) Uani 1 1 d . U . . .
 H44A H 0.438431 -0.028164 0.532126 0.061 Uiso 1 1 calc R U . . .
 H44B H 0.522927 -0.074142 0.520329 0.061 Uiso 1 1 calc R U . . .
 C443 C 0.7358(12) 0.0014(6) 0.56234(17) 0.058(2) Uani 1 1 d . U . . .
 H443 H 0.777731 -0.036397 0.566125 0.069 Uiso 1 1 calc R U . . .
 Ni6 Ni 1.01911(19) 0.96009(11) 0.87651(3) 0.0634(6) Uani 1 1 d . . . . .
 N10 N 0.9627(7) 0.8363(5) 0.86313(11) 0.0445(15) Uani 1 1 d . . . . .
 N12 N 1.0310(7) 0.8324(5) 0.88969(11) 0.0409(15) Uani 1 1 d . . . . .
 C302 C 1.2129(13) 0.6351(8) 0.8400(2) 0.071(3) Uani 1 1 d . U . . .
 H302 H 1.227402 0.592597 0.840929 0.086 Uiso 1 1 calc R U . . .
 C304 C 1.3749(6) 0.8989(4) 0.89668(13) 0.065(2) Uani 1 1 d G U . . .
 C306 C 1.4952(6) 0.8858(4) 0.89708(14) 0.070(3) Uani 1 1 d G U . . .
 H306 H 1.521322 0.844705 0.896790 0.084 Uiso 1 1 calc R U . . .
 C308 C 1.5771(5) 0.9329(5) 0.89790(14) 0.083(3) Uani 1 1 d G U . . .
 H308 H 1.659298 0.923983 0.898175 0.099 Uiso 1 1 calc R U . . .
 C310 C 1.5388(7) 0.9930(4) 0.89833(15) 0.083(3) Uani 1 1 d G U . . .
 H310 H 1.594836 1.025222 0.898892 0.099 Uiso 1 1 calc R U . . .
 C312 C 1.4186(8) 1.0061(4) 0.89793(15) 0.083(3) Uani 1 1 d G U . . .
 H312 H 1.392398 1.047184 0.898224 0.100 Uiso 1 1 calc R U . . .
 C314 C 1.3366(5) 0.9590(5) 0.89711(13) 0.070(3) Uani 1 1 d G U . . .
 H314 H 1.254420 0.967906 0.896840 0.084 Uiso 1 1 calc R U . . .
 C316 C 1.0126(17) 0.5820(8) 0.8894(2) 0.084(3) Uani 1 1 d . U . . .
 H316 H 1.012450 0.538759 0.890003 0.100 Uiso 1 1 calc R U . . .
 C318 C 0.7093(12) 0.7007(7) 0.8985(2) 0.067(3) Uani 1 1 d . U . . .
 H318 H 0.662314 0.689430 0.888730 0.081 Uiso 1 1 calc R U . . .
 C320 C 0.8714(12) 0.8791(10) 0.81100(17) 0.078(3) Uani 1 1 d . U . . .
 C322 C 0.9014(15) 0.5888(8) 0.8600(2) 0.075(3) Uani 1 1 d . U . . .
 H322 H 0.887907 0.546219 0.859146 0.090 Uiso 1 1 calc R U . . .
 C324 C 1.1684(9) 0.7593(6) 0.83812(15) 0.0473(18) Uani 1 1 d . U . . .
 C326 C 1.0706(8) 0.8471(6) 0.90706(13) 0.0411(19) Uani 1 1 d . U . . .
 C328 C 0.6462(11) 0.8242(8) 0.85544(17) 0.066(3) Uani 1 1 d . U . . .
 H32D H 0.583979 0.826869 0.864288 0.100 Uiso 1 1 calc R U . . .
 H32E H 0.609983 0.820674 0.843900 0.100 Uiso 1 1 calc R U . . .
 H32F H 0.695330 0.788271 0.857695 0.100 Uiso 1 1 calc R U . . .
 C330 C 1.0724(14) 0.6790(7) 0.90420(18) 0.064(3) Uani 1 1 d . U . . .
 H330 H 1.108173 0.699623 0.913706 0.077 Uiso 1 1 calc R U . . .
 C332 C 0.9655(9) 0.7775(6) 0.86799(13) 0.0433(16) Uani 1 1 d . U . . .
 C334 C 0.8068(14) 0.6746(8) 0.9256(2) 0.074(3) Uani 1 1 d . U . . .
 H334 H 0.826085 0.645673 0.934354 0.089 Uiso 1 1 calc R U . . .
 C336 C 1.124(2) 1.0161(12) 0.8651(4) 0.131(4) Uani 1 1 d . U . . .
 H336 H 1.181997 1.037633 0.872831 0.157 Uiso 1 1 calc R U . . .
 C338 C 1.2236(12) 0.7352(7) 0.85203(17) 0.058(2) Uani 1 1 d . U . . .
 H338 H 1.247878 0.761471 0.861174 0.070 Uiso 1 1 calc R U . . .
 C340 C 1.3347(10) 0.7860(8) 0.89533(18) 0.064(3) Uani 1 1 d . U . . .
 H34F H 1.270065 0.756489 0.894221 0.096 Uiso 1 1 calc R U . . .
 H34G H 1.389840 0.780905 0.885607 0.096 Uiso 1 1 calc R U . . .
 H34H H 1.376517 0.779125 0.906328 0.096 Uiso 1 1 calc R U . . .
 C342 C 1.0204(11) 0.7103(6) 0.88937(15) 0.0523(19) Uani 1 1 d . U . . .
 C344 C 0.7487(9) 0.7612(7) 0.90014(16) 0.052(2) Uani 1 1 d . U . . .
 H344 H 0.727887 0.790863 0.891670 0.062 Uiso 1 1 calc R U . . .
 C346 C 1.2271(9) 0.8667(7) 0.92703(14) 0.053(2) Uani 1 1 d . U . . .
 H346 H 1.308957 0.872407 0.929307 0.063 Uiso 1 1 calc R U . . .
 C348 C 0.6566(6) 0.9433(4) 0.85389(12) 0.061(2) Uani 1 1 d G U . . .
 C350 C 0.7207(5) 0.9972(5) 0.85302(12) 0.073(3) Uani 1 1 d G U . . .
 H350 H 0.804681 0.996131 0.853254 0.087 Uiso 1 1 calc R U . . .
 C352 C 0.6620(7) 1.0526(4) 0.85181(14) 0.083(3) Uani 1 1 d G U . . .
 H352 H 0.705831 1.089487 0.851215 0.100 Uiso 1 1 calc R U . . .
 C354 C 0.5391(8) 1.0542(4) 0.85146(14) 0.083(3) Uani 1 1 d G U . . .
 H354 H 0.499000 1.092076 0.850634 0.100 Uiso 1 1 calc R U . . .
 C356 C 0.4750(5) 1.0003(5) 0.85233(12) 0.074(3) Uani 1 1 d G U . . .
 H356 H 0.391017 1.001309 0.852093 0.088 Uiso 1 1 calc R U . . .
 C358 C 0.5337(6) 0.9448(4) 0.85354(12) 0.068(3) Uani 1 1 d G U . . .
 H358 H 0.489864 0.907952 0.854133 0.082 Uiso 1 1 calc R U . . .
 C360 C 0.9317(8) 0.8548(7) 0.84551(14) 0.050(2) Uani 1 1 d . U . . .
 C362 C 0.8186(9) 0.7772(6) 0.91433(15) 0.0481(18) Uani 1 1 d . U . . .
 C364 C 1.0322(18) 1.0593(9) 0.8999(2) 0.164(5) Uani 1 1 d G U . . .
 C366 C 1.085(2) 1.1159(9) 0.8973(2) 0.180(6) Uani 1 1 d G U . . .
 H366 H 1.073080 1.136853 0.886614 0.217 Uiso 1 1 calc R U . . .
 C368 C 1.154(2) 1.1417(7) 0.9103(3) 0.193(7) Uani 1 1 d G U . . .
 H368 H 1.189277 1.180345 0.908535 0.231 Uiso 1 1 calc R U . . .
 C370 C 1.1703(19) 1.1110(9) 0.9259(3) 0.194(7) Uani 1 1 d G U . . .
 H370 H 1.217429 1.128618 0.934829 0.232 Uiso 1 1 calc R U . . .
 C372 C 1.118(2) 1.0544(8) 0.9285(2) 0.184(7) Uani 1 1 d G U . . .
 H372 H 1.129383 1.033399 0.939203 0.220 Uiso 1 1 calc R U . . .
 C374 C 1.0489(19) 1.0286(7) 0.9155(3) 0.170(6) Uani 1 1 d G U . . .
 H374 H 1.013186 0.989906 0.917283 0.205 Uiso 1 1 calc R U . . .
 C376 C 0.9326(12) 0.7179(7) 0.86178(16) 0.056(2) Uani 1 1 d . U . . .
 C378 C 1.0109(10) 0.7721(6) 0.88427(13) 0.0439(17) Uani 1 1 d . U . . .
 C380 C 1.0027(7) 0.8730(6) 0.87643(13) 0.0406(15) Uani 1 1 d . . . . .
 C382 C 1.2458(13) 0.6744(7) 0.8534(2) 0.065(3) Uani 1 1 d . U . . .
 H382 H 1.283546 0.658746 0.863548 0.077 Uiso 1 1 calc R U . . .
 C384 C 0.8445(12) 0.7345(7) 0.92684(18) 0.062(2) Uani 1 1 d . U . . .
 H384 H 0.889848 0.746531 0.936667 0.074 Uiso 1 1 calc R U . . .
 C386 C 1.2316(10) 0.8540(7) 0.8238(2) 0.066(3) Uani 1 1 d . U . . .
 H38D H 1.312043 0.841110 0.826811 0.098 Uiso 1 1 calc R U . . .
 H38E H 1.211195 0.839116 0.812210 0.098 Uiso 1 1 calc R U . . .
 H38F H 1.227126 0.898592 0.824015 0.098 Uiso 1 1 calc R U . . .
 C388 C 1.2826(9) 0.8526(7) 0.89507(16) 0.055(2) Uani 1 1 d . U . . .
 H388 H 1.240816 0.858914 0.883745 0.066 Uiso 1 1 calc R U . . .
 C390 C 0.9813(10) 0.8587(8) 0.81546(16) 0.065(3) Uani 1 1 d . U . . .
 H390 H 1.036845 0.851877 0.806395 0.078 Uiso 1 1 calc R U . . .
 C392 C 1.1891(8) 0.8572(7) 0.91016(14) 0.049(2) Uani 1 1 d . U . . .
 C394 C 1.0645(16) 0.6162(8) 0.9031(2) 0.075(3) Uani 1 1 d . U . . .
 H394 H 1.097473 0.593656 0.912457 0.090 Uiso 1 1 calc R U . . .
 C396 C 1.1454(9) 0.8680(8) 0.94089(15) 0.058(3) Uani 1 1 d . U . . .
 C398 C 0.7380(14) 0.6579(8) 0.9107(2) 0.075(3) Uani 1 1 d . U . . .
 H398 H 0.712077 0.616994 0.909373 0.090 Uiso 1 1 calc R U . . .
 C400 C 0.8638(16) 0.6259(8) 0.8470(2) 0.076(3) Uani 1 1 d . U . . .
 H400 H 0.827229 0.607843 0.837171 0.091 Uiso 1 1 calc R U . . .
 C402 C 1.1561(18) 0.9615(10) 0.8599(3) 0.105(4) Uani 1 1 d . U . . .
 H40D H 1.232591 0.945800 0.864265 0.126 Uiso 1 1 calc R U . . .
 H40E H 1.139260 0.950837 0.847640 0.126 Uiso 1 1 calc R U . . .
 C404 C 0.944(2) 1.0337(10) 0.8886(3) 0.121(4) Uani 1 1 d . U . . .
 H404 H 0.903664 1.063327 0.880700 0.145 Uiso 1 1 calc R U . . .
 C406 C 1.1930(11) 0.8818(10) 0.95891(17) 0.082(5) Uani 1 1 d . U . . .
 H40F H 1.279246 0.885550 0.958406 0.122 Uiso 1 1 calc R U . . .
 H40G H 1.158891 0.920160 0.963113 0.122 Uiso 1 1 calc R U . . .
 H40H H 1.171473 0.848759 0.966864 0.122 Uiso 1 1 calc R U . . .
 C408 C 0.8760(14) 0.6898(7) 0.84741(18) 0.067(3) Uani 1 1 d . U . . .
 H408 H 0.846463 0.713809 0.838094 0.080 Uiso 1 1 calc R U . . .
 C410 C 1.1450(9) 0.8280(6) 0.83708(16) 0.0499(19) Uani 1 1 d . U . . .
 H410 H 1.165768 0.845741 0.848667 0.060 Uiso 1 1 calc R U . . .
 C412 C 1.1346(10) 0.7218(7) 0.82480(17) 0.057(2) Uani 1 1 d . U . . .
 H412 H 1.093969 0.738571 0.815090 0.069 Uiso 1 1 calc R U . . .
 C414 C 0.7773(9) 0.8728(7) 0.92993(16) 0.053(3) Uani 1 1 d . U . . .
 H41A H 0.800106 0.915651 0.931190 0.080 Uiso 1 1 calc R U . . .
 H41B H 0.694137 0.870335 0.926401 0.080 Uiso 1 1 calc R U . . .
 H41C H 0.787987 0.851783 0.941062 0.080 Uiso 1 1 calc R U . . .
 C416 C 0.7872(10) 0.8821(9) 0.82474(16) 0.071(3) Uani 1 1 d . U . . .
 H416 H 0.707020 0.890921 0.822017 0.085 Uiso 1 1 calc R U . . .
 C418 C 0.8287(14) 0.8833(11) 0.79237(18) 0.096(5) Uani 1 1 d . U . . .
 H41D H 0.747632 0.899033 0.792186 0.143 Uiso 1 1 calc R U . . .
 H41E H 0.880416 0.910788 0.785822 0.143 Uiso 1 1 calc R U . . .
 H41F H 0.830443 0.842733 0.787051 0.143 Uiso 1 1 calc R U . . .
 C420 C 0.8806(19) 0.9782(8) 0.8917(3) 0.100(4) Uani 1 1 d . U . . .
 H42A H 0.801591 0.974727 0.886262 0.119 Uiso 1 1 calc R U . . .
 H42B H 0.883773 0.961870 0.903709 0.119 Uiso 1 1 calc R U . . .
 C422 C 0.9702(13) 0.6782(7) 0.87584(16) 0.059(2) Uani 1 1 d . U . . .
 C424 C 0.9875(8) 0.8501(6) 0.92015(14) 0.0446(19) Uani 1 1 d . U . . .
 C426 C 1.0297(9) 0.8600(7) 0.93681(14) 0.052(2) Uani 1 1 d . U . . .
 H426 H 0.973859 0.861274 0.946030 0.062 Uiso 1 1 calc R U . . .
 C428 C 0.9603(16) 0.6122(8) 0.8748(2) 0.075(3) Uani 1 1 d . U . . .
 C430 C 0.8180(9) 0.8727(8) 0.84174(15) 0.058(2) Uani 1 1 d . U . . .
 C432 C 0.8541(8) 0.8430(6) 0.91620(14) 0.0447(18) Uani 1 1 d . U . . .
 H432 H 0.837785 0.863681 0.904869 0.054 Uiso 1 1 calc R U . . .
 C434 C 1.0635(18) 1.0582(11) 0.8496(3) 0.171(6) Uani 1 1 d G U . . .
 C436 C 1.002(2) 1.0245(8) 0.8372(3) 0.183(6) Uani 1 1 d G U . . .
 H436 H 1.002652 0.981304 0.837684 0.220 Uiso 1 1 calc R U . . .
 C438 C 0.938(2) 1.0541(11) 0.8243(3) 0.206(7) Uani 1 1 d G U . . .
 H438 H 0.895624 1.031144 0.815856 0.247 Uiso 1 1 calc R U . . .
 C440 C 0.936(2) 1.1174(12) 0.8236(3) 0.219(7) Uani 1 1 d G U . . .
 H440 H 0.892874 1.137640 0.814760 0.262 Uiso 1 1 calc R U . . .
 C442 C 0.998(2) 1.1511(8) 0.8359(3) 0.212(7) Uani 1 1 d G U . . .
 H442 H 0.997153 1.194295 0.835490 0.255 Uiso 1 1 calc R U . . .
 C444 C 1.062(2) 1.1215(11) 0.8489(3) 0.199(7) Uani 1 1 d G U . . .
 H444 H 1.104181 1.144457 0.857318 0.238 Uiso 1 1 calc R U . . .
 C446 C 1.0183(9) 0.8468(7) 0.83303(15) 0.052(2) Uani 1 1 d . U . . .
 C448 C 0.7214(9) 0.8803(8) 0.85613(16) 0.058(2) Uani 1 1 d . U . . .
 H448 H 0.762485 0.880834 0.867658 0.069 Uiso 1 1 calc R U . . .
 C450 C 1.1590(12) 0.6584(8) 0.8252(2) 0.067(2) Uani 1 1 d . U . . .
 H450 H 1.139031 0.632759 0.815688 0.080 Uiso 1 1 calc R U . . .

loop_
  _atom_site_aniso_label
  _atom_site_aniso_U_11
  _atom_site_aniso_U_22
  _atom_site_aniso_U_33
  _atom_site_aniso_U_23
  _atom_site_aniso_U_13
  _atom_site_aniso_U_12
 Ni1 0.0170(7) 0.0262(8) 0.0643(11) 0.0031(8) -0.0017(6) -0.0016(6)
 N1 0.016(3) 0.026(2) 0.040(2) 0.0063(18) -0.0023(19) 0.001(2)
 N4 0.015(3) 0.026(2) 0.041(2) 0.0012(19) -0.0033(19) 0.001(2)
 C1 0.024(3) 0.024(2) 0.038(3) 0.0038(17) -0.003(2) 0.002(2)
 C4 0.008(2) 0.039(4) 0.042(2) 0.013(3) -0.0024(18) -0.007(2)
 C6 0.021(3) 0.024(2) 0.037(3) 0.0037(17) -0.001(2) 0.002(2)
 C8 0.008(2) 0.042(4) 0.040(2) -0.004(2) 0.0004(18) 0.002(2)
 C10 0.035(4) 0.037(3) 0.052(4) 0.006(3) -0.005(3) -0.010(3)
 C12 0.103(8) 0.051(6) 0.137(8) 0.013(5) -0.033(7) 0.025(5)
 C14 0.035(4) 0.025(2) 0.036(3) 0.004(2) 0.000(3) 0.000(2)
 C16 0.069(5) 0.023(3) 0.051(4) 0.004(2) 0.002(3) 0.009(3)
 C18 0.035(4) 0.026(4) 0.069(6) 0.003(4) 0.003(4) -0.004(3)
 C20 0.015(3) 0.057(5) 0.042(3) 0.014(3) -0.006(2) -0.009(3)
 C22 0.026(3) 0.054(4) 0.082(6) -0.020(4) -0.005(4) -0.002(3)
 C24 0.050(5) 0.034(3) 0.044(4) -0.005(3) -0.005(3) -0.002(3)
 C26 0.020(3) 0.030(3) 0.049(4) 0.005(2) -0.003(3) -0.001(2)
 C28 0.042(4) 0.027(2) 0.038(3) 0.006(2) -0.001(3) 0.011(3)
 C30 0.021(3) 0.046(4) 0.041(3) 0.002(3) 0.001(3) 0.000(3)
 C32 0.086(7) 0.045(5) 0.123(7) 0.010(4) -0.021(6) 0.020(5)
 C34 0.007(2) 0.043(4) 0.040(3) 0.011(3) -0.0036(17) -0.009(2)
 C36 0.013(3) 0.041(3) 0.038(3) 0.003(2) 0.004(2) -0.008(2)
 C38 0.015(3) 0.053(3) 0.045(4) -0.008(3) 0.002(3) -0.005(2)
 C40 0.012(2) 0.047(4) 0.042(3) 0.013(3) -0.0018(19) -0.009(2)
 C42 0.033(4) 0.035(3) 0.056(4) 0.011(3) -0.005(3) 0.001(3)
 C44 0.012(2) 0.046(3) 0.047(4) 0.013(3) 0.004(3) 0.001(2)
 C46 0.012(2) 0.032(3) 0.049(4) 0.000(3) 0.006(2) 0.000(2)
 C48 0.082(7) 0.043(5) 0.112(7) 0.026(5) -0.026(5) 0.003(5)
 C50 0.019(3) 0.060(6) 0.041(3) 0.012(4) -0.004(2) -0.006(3)
 C52 0.020(3) 0.068(6) 0.040(3) -0.006(3) -0.003(2) -0.008(4)
 C54 0.0142(19) 0.034(2) 0.033(2) 0.0042(19) 0.0003(18) -0.0052(17)
 C56 0.063(5) 0.039(4) 0.044(4) 0.009(3) -0.007(3) 0.023(4)
 C58 0.033(4) 0.048(4) 0.051(4) 0.001(3) 0.003(3) 0.006(3)
 C60 0.043(5) 0.034(3) 0.068(5) 0.012(3) -0.004(4) -0.001(3)
 C62 0.027(3) 0.056(5) 0.041(3) -0.010(3) 0.002(2) -0.007(3)
 C64 0.021(3) 0.066(6) 0.040(3) 0.014(4) -0.005(2) -0.007(3)
 C66 0.031(3) 0.050(4) 0.078(6) 0.013(4) -0.003(4) 0.008(3)
 C68 0.016(3) 0.025(2) 0.045(3) 0.0043(19) -0.005(2) -0.001(2)
 C70 0.009(3) 0.050(3) 0.044(3) -0.002(3) 0.000(2) -0.002(2)
 C72 0.050(4) 0.024(2) 0.041(3) 0.006(2) -0.001(3) 0.007(3)
 C74 0.015(4) 0.039(3) 0.058(6) 0.007(4) 0.000(4) -0.013(3)
 C76 0.067(6) 0.034(3) 0.052(4) -0.009(3) 0.001(4) -0.002(3)
 C78 0.010(2) 0.055(5) 0.040(3) -0.005(3) -0.0012(19) -0.003(2)
 C80 0.030(4) 0.046(3) 0.041(4) -0.003(3) 0.002(3) -0.005(3)
 C82 0.038(4) 0.057(4) 0.104(8) -0.028(5) -0.004(5) -0.006(3)
 C84 0.063(5) 0.066(5) 0.106(6) -0.031(4) 0.027(4) -0.016(4)
 C86 0.090(8) 0.068(5) 0.133(8) -0.040(5) 0.019(6) -0.020(5)
 C88 0.097(8) 0.085(7) 0.142(9) -0.050(6) 0.016(7) -0.026(6)
 C90 0.091(8) 0.095(8) 0.144(9) -0.049(6) 0.008(7) -0.031(6)
 C92 0.077(7) 0.095(7) 0.119(7) -0.048(6) 0.010(5) -0.024(6)
 C94 0.056(6) 0.083(6) 0.101(6) -0.036(5) 0.017(5) -0.016(5)
 C96 0.047(5) 0.037(4) 0.064(5) 0.004(3) -0.008(4) -0.012(3)
 C98 0.015(2) 0.038(4) 0.044(3) -0.009(3) 0.0066(19) -0.003(2)
 C100 0.039(4) 0.048(4) 0.052(4) -0.005(3) 0.003(3) 0.000(3)
 C102 0.027(3) 0.046(5) 0.043(3) -0.006(3) 0.004(2) -0.007(3)
 C104 0.010(2) 0.042(3) 0.038(4) 0.005(3) 0.000(2) -0.007(2)
 C106 0.017(3) 0.052(5) 0.053(5) 0.015(4) 0.006(3) -0.009(4)
 C108 0.026(4) 0.069(5) 0.073(6) -0.018(5) -0.004(4) -0.015(3)
 C110 0.018(3) 0.063(4) 0.066(6) 0.006(4) -0.004(3) 0.009(3)
 C112 0.055(5) 0.038(5) 0.095(6) 0.022(4) -0.009(4) -0.001(4)
 C114 0.083(6) 0.031(4) 0.062(4) -0.005(3) -0.003(4) 0.001(4)
 C116 0.046(5) 0.046(4) 0.057(4) -0.001(3) 0.001(4) 0.004(4)
 C118 0.032(4) 0.036(4) 0.069(6) -0.001(4) 0.006(4) 0.006(3)
 C120 0.049(5) 0.038(4) 0.098(5) -0.011(4) 0.021(4) 0.000(3)
 C122 0.021(4) 0.055(4) 0.050(6) 0.000(4) 0.002(4) 0.008(3)
 C124 0.016(3) 0.061(4) 0.048(5) -0.006(4) -0.001(3) -0.008(2)
 C126 0.092(7) 0.030(4) 0.061(4) 0.013(3) -0.003(4) 0.018(4)
 C128 0.024(4) 0.042(5) 0.077(6) -0.004(5) 0.026(4) 0.001(4)
 C130 0.038(4) 0.027(3) 0.082(5) 0.005(3) 0.004(3) -0.001(3)
 C132 0.092(7) 0.038(4) 0.057(4) 0.013(3) -0.008(4) 0.027(4)
 C134 0.053(5) 0.035(4) 0.100(5) 0.017(4) -0.006(4) 0.000(3)
 C136 0.039(4) 0.067(5) 0.110(8) -0.028(5) -0.007(5) -0.013(3)
 C138 0.028(3) 0.061(4) 0.068(6) 0.006(4) -0.001(4) 0.008(3)
 C140 0.024(3) 0.044(3) 0.067(5) 0.011(4) -0.008(4) 0.001(2)
 C142 0.026(4) 0.105(10) 0.041(4) 0.019(5) -0.007(3) -0.005(5)
 C144 0.056(5) 0.040(4) 0.073(5) 0.011(3) -0.009(4) -0.011(4)
 C146 0.104(8) 0.052(6) 0.129(8) 0.021(5) -0.031(6) 0.019(5)
 C148 0.013(2) 0.056(4) 0.048(5) 0.010(4) 0.004(3) 0.001(2)
 C150 0.043(5) 0.069(8) 0.040(3) -0.011(4) 0.000(3) -0.004(5)
 Ni2 0.0466(13) 0.125(3) 0.099(2) 0.0345(19) -0.0062(12) 0.0089(15)
 N2 0.030(4) 0.084(4) 0.068(3) 0.036(3) -0.011(3) -0.009(3)
 N9 0.032(4) 0.086(4) 0.093(4) 0.037(3) 0.007(4) -0.001(3)
 C23 0.235(16) 0.210(16) 0.220(14) -0.023(12) -0.025(13) 0.068(13)
 C369 0.244(18) 0.212(18) 0.232(15) -0.019(14) -0.022(14) 0.053(14)
 C185 0.265(19) 0.220(18) 0.244(16) -0.028(15) -0.019(16) 0.042(15)
 C371 0.284(19) 0.229(19) 0.247(17) -0.034(15) -0.015(16) 0.034(15)
 C93 0.283(19) 0.229(18) 0.246(16) -0.033(15) -0.017(16) 0.031(15)
 C373 0.266(18) 0.220(18) 0.233(15) -0.035(13) -0.025(14) 0.044(15)
 C39 0.029(3) 0.096(6) 0.062(5) 0.039(4) -0.004(3) -0.004(3)
 C41 0.067(3) 0.080(3) 0.079(3) 0.020(2) 0.003(2) -0.006(2)
 C43 0.040(4) 0.093(6) 0.125(6) 0.035(4) 0.006(4) 0.014(4)
 C75 0.078(4) 0.108(7) 0.144(6) 0.040(5) -0.022(4) -0.001(5)
 C301 0.095(6) 0.109(8) 0.137(7) 0.034(6) -0.027(5) -0.008(6)
 C151 0.106(6) 0.125(8) 0.152(7) 0.029(6) -0.032(6) -0.017(6)
 C303 0.104(6) 0.126(8) 0.155(8) 0.025(6) -0.032(6) -0.020(6)
 C19 0.102(6) 0.129(8) 0.158(8) 0.022(7) -0.035(5) -0.018(6)
 C305 0.078(5) 0.127(8) 0.159(7) 0.021(6) -0.029(5) -0.009(5)
 C77 0.056(6) 0.104(8) 0.085(5) 0.037(5) 0.001(4) -0.001(6)
 C81 0.028(4) 0.087(6) 0.125(8) 0.039(6) 0.007(5) 0.002(4)
 C83 0.144(10) 0.109(6) 0.088(6) 0.026(5) -0.036(7) -0.028(7)
 C85 0.180(11) 0.139(9) 0.089(5) 0.029(6) 0.011(7) 0.013(9)
 C87 0.027(4) 0.095(6) 0.073(6) 0.041(5) 0.003(4) 0.000(4)
 C89 0.089(8) 0.113(8) 0.098(6) 0.036(6) -0.034(6) -0.003(6)
 C153 0.026(3) 0.088(5) 0.126(7) 0.042(5) 0.011(4) 0.004(3)
 C155 0.033(4) 0.090(6) 0.126(8) 0.041(6) 0.002(5) 0.002(4)
 C157 0.047(5) 0.102(6) 0.075(4) 0.032(4) 0.011(4) -0.005(5)
 C315 0.067(7) 0.103(6) 0.077(6) 0.030(5) 0.006(5) -0.007(5)
 C79 0.088(8) 0.115(7) 0.084(6) 0.022(5) 0.014(6) -0.006(7)
 C317 0.095(8) 0.125(8) 0.085(7) 0.025(6) 0.021(6) -0.003(7)
 C159 0.079(8) 0.118(8) 0.090(6) 0.032(6) 0.034(6) 0.001(6)
 C319 0.064(6) 0.104(7) 0.087(6) 0.035(5) 0.028(5) -0.001(6)
 C161 0.029(3) 0.096(5) 0.072(5) 0.045(5) -0.009(3) -0.009(3)
 C163 0.040(6) 0.095(8) 0.133(13) 0.048(9) 0.007(7) 0.004(5)
 C165 0.076(7) 0.092(5) 0.070(3) 0.035(3) -0.005(4) -0.017(5)
 C331 0.113(8) 0.102(5) 0.075(4) 0.029(3) -0.016(5) -0.016(6)
 C21 0.135(9) 0.114(6) 0.080(4) 0.032(4) 0.000(5) -0.001(6)
 C337 0.113(8) 0.109(6) 0.079(4) 0.039(4) 0.019(5) 0.005(6)
 C5 0.079(7) 0.093(5) 0.077(3) 0.041(3) 0.014(4) -0.007(5)
 C167 0.191(12) 0.136(7) 0.095(7) 0.020(6) -0.023(8) -0.013(8)
 C169 0.128(9) 0.113(8) 0.077(5) 0.044(5) 0.028(6) 0.024(7)
 C171 0.163(13) 0.190(16) 0.160(13) -0.008(12) -0.003(10) 0.100(12)
 C173 0.032(3) 0.101(6) 0.090(6) 0.050(5) -0.002(3) -0.007(3)
 C175 0.069(4) 0.110(7) 0.135(6) 0.046(5) 0.017(4) 0.010(4)
 C351 0.068(4) 0.125(8) 0.137(7) 0.035(6) 0.024(4) 0.011(5)
 C11 0.082(5) 0.123(8) 0.142(7) 0.033(6) 0.033(5) 0.009(6)
 C353 0.088(5) 0.118(8) 0.130(7) 0.043(6) 0.039(5) 0.000(6)
 C177 0.091(6) 0.125(8) 0.142(6) 0.036(6) 0.033(5) -0.002(6)
 C355 0.083(5) 0.115(8) 0.129(6) 0.044(5) 0.027(4) -0.003(6)
 C179 0.025(3) 0.103(6) 0.086(5) 0.040(5) 0.004(4) 0.001(3)
 C183 0.123(9) 0.120(10) 0.111(6) 0.003(7) -0.018(5) -0.003(7)
 C187 0.027(3) 0.088(4) 0.112(7) 0.044(4) 0.010(4) 0.004(3)
 C307 0.067(7) 0.113(7) 0.092(6) 0.050(5) -0.023(5) -0.021(5)
 C309 0.042(5) 0.104(6) 0.088(5) 0.041(4) -0.001(4) -0.006(4)
 C311 0.059(7) 0.087(9) 0.149(8) 0.041(6) 0.043(7) 0.007(6)
 C313 0.025(3) 0.089(5) 0.099(6) 0.037(5) 0.008(4) 0.005(3)
 C321 0.031(5) 0.091(8) 0.065(7) 0.036(6) -0.003(5) -0.002(5)
 C323 0.030(3) 0.098(7) 0.072(4) 0.034(4) 0.001(3) 0.000(4)
 C325 0.045(4) 0.103(6) 0.109(5) 0.048(4) -0.008(4) 0.004(4)
 C327 0.190(14) 0.192(14) 0.177(13) -0.032(11) -0.010(11) 0.096(12)
 C329 0.029(3) 0.083(6) 0.056(5) 0.028(5) 0.002(4) 0.002(4)
 C333 0.172(11) 0.128(8) 0.093(7) 0.016(5) -0.036(7) -0.034(8)
 C335 0.172(10) 0.132(7) 0.084(5) 0.024(4) -0.001(6) -0.004(7)
 C339 0.153(11) 0.128(8) 0.082(5) 0.035(6) 0.024(7) 0.025(8)
 C341 0.028(3) 0.087(6) 0.061(6) 0.030(5) 0.003(4) 0.001(3)
 C343 0.022(4) 0.107(8) 0.116(10) 0.041(6) 0.010(6) 0.004(5)
 C345 0.084(8) 0.106(11) 0.106(6) 0.012(8) -0.026(5) -0.009(7)
 C347 0.034(4) 0.093(6) 0.116(8) 0.048(6) -0.004(5) 0.001(4)
 C349 0.073(7) 0.107(8) 0.090(5) 0.034(5) -0.014(5) 0.010(6)
 C357 0.032(4) 0.115(12) 0.082(6) 0.032(7) -0.007(5) 0.004(6)
 C359 0.152(10) 0.133(10) 0.125(7) 0.006(7) 0.008(7) 0.005(9)
 C45 0.183(13) 0.146(11) 0.131(8) -0.001(8) 0.023(8) 0.001(11)
 C361 0.199(14) 0.150(12) 0.137(8) -0.002(9) 0.039(9) 0.003(11)
 C181 0.196(14) 0.153(12) 0.129(9) -0.001(9) 0.039(10) 0.000(11)
 C363 0.170(13) 0.143(11) 0.123(9) 0.008(8) 0.037(9) 0.006(10)
 C91 0.151(12) 0.134(10) 0.123(9) 0.008(8) 0.026(9) 0.001(9)
 C365 0.093(8) 0.118(8) 0.105(7) 0.041(5) -0.032(6) -0.021(7)
 C367 0.078(9) 0.131(12) 0.120(7) 0.046(7) -0.033(6) -0.003(8)
 Ni3 0.0293(8) 0.0323(9) 0.0521(10) -0.0011(7) -0.0012(7) 0.0058(7)
 N3 0.020(3) 0.015(2) 0.052(3) 0.0131(18) 0.005(2) 0.003(2)
 N7 0.020(3) 0.019(2) 0.049(2) 0.0124(18) 0.000(2) -0.004(2)
 C2 0.025(3) 0.032(4) 0.097(6) 0.035(4) -0.009(3) -0.008(2)
 C9 0.093(7) 0.078(6) 0.073(6) -0.001(5) 0.016(5) -0.012(6)
 C15 0.018(2) 0.015(2) 0.079(5) 0.020(3) 0.000(3) 0.003(2)
 C17 0.029(4) 0.021(3) 0.068(4) 0.000(3) -0.011(3) 0.009(3)
 C29 0.066(7) 0.058(6) 0.153(9) -0.032(5) -0.025(6) 0.001(5)
 C31 0.024(3) 0.038(4) 0.111(5) 0.036(4) -0.016(3) 0.000(3)
 C33 0.042(5) 0.045(4) 0.067(4) 0.003(3) -0.011(4) -0.007(3)
 C35 0.087(7) 0.066(5) 0.058(4) 0.020(4) 0.022(5) 0.012(5)
 C37 0.038(4) 0.058(6) 0.123(6) 0.016(5) -0.013(4) -0.002(4)
 C57 0.051(4) 0.038(5) 0.127(8) 0.043(5) -0.031(5) -0.019(3)
 C59 0.048(5) 0.049(5) 0.113(6) -0.021(4) -0.010(4) 0.006(4)
 C61 0.018(3) 0.030(4) 0.060(4) 0.008(3) 0.000(3) 0.003(2)
 C63 0.018(3) 0.039(4) 0.073(4) 0.015(3) 0.002(3) 0.000(3)
 C65 0.049(4) 0.039(3) 0.052(3) 0.007(2) 0.000(3) 0.012(3)
 C67 0.071(6) 0.057(5) 0.057(4) 0.023(3) 0.019(4) 0.012(4)
 C69 0.055(6) 0.067(5) 0.066(4) -0.002(4) -0.008(4) 0.004(4)
 C71 0.056(5) 0.031(3) 0.063(4) -0.001(3) -0.005(4) 0.001(3)
 C73 0.081(7) 0.055(6) 0.130(10) 0.053(6) -0.037(7) -0.034(5)
 C113 0.015(3) 0.020(2) 0.051(3) 0.012(2) 0.001(2) -0.004(2)
 C115 0.072(7) 0.065(6) 0.120(6) -0.036(5) -0.012(5) -0.001(5)
 C117 0.021(3) 0.019(3) 0.053(3) 0.008(2) -0.002(2) 0.006(2)
 C119 0.022(3) 0.023(4) 0.055(5) 0.013(3) 0.004(3) 0.006(2)
 C121 0.033(4) 0.035(4) 0.056(4) 0.016(3) 0.005(3) 0.007(3)
 C123 0.022(3) 0.026(4) 0.069(5) 0.018(3) 0.006(3) 0.003(3)
 C125 0.041(4) 0.042(4) 0.118(8) 0.048(5) -0.021(5) -0.020(3)
 C127 0.076(6) 0.059(4) 0.063(5) -0.006(3) -0.005(4) 0.002(4)
 C129 0.050(6) 0.048(5) 0.154(8) -0.027(5) -0.016(6) -0.001(4)
 C131 0.045(4) 0.071(7) 0.141(8) 0.011(6) -0.021(5) -0.001(4)
 C133 0.022(3) 0.018(3) 0.079(5) 0.016(3) -0.009(3) 0.002(2)
 C135 0.033(4) 0.054(6) 0.137(8) 0.019(5) -0.022(4) -0.009(4)
 C137 0.039(5) 0.062(7) 0.067(5) 0.008(4) -0.011(4) -0.010(5)
 C139 0.055(5) 0.047(6) 0.056(4) -0.002(4) -0.011(3) 0.003(4)
 C141 0.046(5) 0.044(4) 0.070(5) -0.010(3) -0.010(4) 0.012(4)
 C143 0.046(4) 0.074(7) 0.135(7) 0.007(6) -0.019(5) -0.005(4)
 C145 0.026(3) 0.055(6) 0.132(7) 0.024(5) -0.019(4) -0.006(3)
 C147 0.031(3) 0.046(5) 0.093(5) 0.015(4) 0.007(3) 0.006(4)
 C149 0.039(5) 0.029(5) 0.077(7) 0.023(4) 0.010(4) 0.000(4)
 C225 0.034(4) 0.017(2) 0.050(2) 0.0119(19) 0.001(3) 0.005(3)
 C227 0.044(4) 0.019(2) 0.052(3) 0.0120(19) 0.009(3) 0.002(3)
 C229 0.041(4) 0.026(3) 0.054(3) 0.005(2) -0.004(3) 0.008(3)
 C231 0.017(2) 0.021(3) 0.053(4) 0.016(3) -0.003(2) -0.004(2)
 C233 0.042(5) 0.040(5) 0.130(7) -0.017(4) -0.011(5) 0.004(4)
 C235 0.017(2) 0.023(4) 0.054(3) 0.005(3) -0.001(2) -0.001(2)
 C237 0.020(3) 0.046(6) 0.050(4) 0.002(4) -0.003(3) 0.006(4)
 C239 0.065(5) 0.056(4) 0.056(3) -0.001(3) 0.006(4) 0.006(4)
 C241 0.069(6) 0.061(5) 0.063(6) 0.005(4) -0.001(4) 0.001(4)
 C243 0.080(7) 0.071(5) 0.060(4) 0.011(4) 0.016(5) 0.014(5)
 C245 0.017(3) 0.033(4) 0.065(4) 0.015(3) -0.004(2) -0.001(3)
 C247 0.134(9) 0.087(7) 0.076(6) -0.010(5) 0.030(6) -0.017(7)
 C249 0.017(2) 0.022(3) 0.049(4) 0.010(3) -0.005(2) -0.001(2)
 C251 0.017(3) 0.023(4) 0.071(5) 0.018(3) 0.003(3) -0.003(3)
 C253 0.029(3) 0.036(5) 0.073(4) 0.014(3) 0.001(3) 0.002(3)
 C255 0.018(3) 0.052(5) 0.089(5) 0.012(4) 0.003(3) 0.000(3)
 C257 0.050(4) 0.037(3) 0.051(3) 0.011(2) 0.010(3) 0.011(3)
 C259 0.017(2) 0.021(3) 0.059(4) 0.012(3) -0.001(2) -0.005(2)
 C261 0.029(4) 0.037(4) 0.062(3) 0.005(3) -0.005(3) 0.003(3)
 C263 0.081(7) 0.068(7) 0.140(8) -0.037(5) -0.022(6) -0.004(6)
 C265 0.043(5) 0.035(5) 0.069(5) -0.001(4) 0.006(3) 0.005(3)
 C267 0.033(3) 0.049(5) 0.081(5) 0.012(4) 0.006(3) 0.006(3)
 C269 0.058(5) 0.053(5) 0.061(4) -0.007(4) -0.009(3) 0.001(4)
 C271 0.058(6) 0.062(5) 0.073(5) -0.008(3) -0.016(4) -0.009(5)
 C273 0.076(6) 0.047(5) 0.067(5) -0.010(3) -0.004(4) -0.005(5)
 C275 0.019(3) 0.038(4) 0.098(5) 0.041(3) -0.005(3) -0.008(3)
 C277 0.035(5) 0.058(6) 0.101(6) 0.042(5) 0.004(4) 0.003(4)
 C279 0.023(3) 0.047(5) 0.090(5) 0.019(4) 0.009(3) 0.002(3)
 C281 0.030(4) 0.056(6) 0.063(6) 0.001(4) -0.008(4) 0.023(4)
 C283 0.076(6) 0.062(5) 0.063(5) -0.002(4) 0.002(4) 0.001(4)
 C285 0.047(4) 0.044(4) 0.076(5) -0.010(4) 0.002(4) 0.006(3)
 C287 0.045(4) 0.026(4) 0.107(7) 0.031(4) -0.024(5) -0.008(3)
 C289 0.124(9) 0.085(7) 0.074(6) -0.004(6) 0.025(6) -0.014(6)
 C291 0.050(5) 0.052(4) 0.057(4) 0.012(4) 0.007(4) 0.016(4)
 C293 0.110(8) 0.070(6) 0.073(6) -0.006(5) 0.020(5) -0.002(6)
 C295 0.059(6) 0.066(5) 0.070(4) -0.009(4) -0.014(4) 0.002(4)
 C297 0.053(5) 0.059(5) 0.071(5) -0.002(4) -0.001(4) 0.016(4)
 C299 0.045(5) 0.048(5) 0.061(4) 0.008(3) -0.008(3) 0.004(4)
 Ni4 0.0438(11) 0.0832(18) 0.0565(12) -0.0017(11) 0.0064(9) -0.0205(11)
 N6 0.018(3) 0.020(2) 0.061(3) -0.0077(19) 0.006(2) -0.003(2)
 N8 0.026(4) 0.040(3) 0.065(3) -0.022(2) -0.018(3) 0.011(3)
 C152 0.038(4) 0.073(5) 0.112(5) -0.041(4) 0.003(3) 0.005(3)
 C154 0.053(5) 0.018(3) 0.063(3) -0.010(2) -0.006(3) -0.003(3)
 C156 0.103(8) 0.039(4) 0.094(5) 0.015(4) -0.009(6) -0.013(5)
 C158 0.019(4) 0.037(3) 0.062(3) -0.015(2) 0.002(3) 0.003(3)
 C160 0.015(2) 0.018(2) 0.060(4) -0.005(3) 0.008(2) -0.0036(19)
 C162 0.068(5) 0.021(3) 0.067(3) -0.003(3) -0.008(3) -0.014(3)
 C164 0.070(6) 0.046(4) 0.080(5) -0.005(4) 0.014(5) -0.006(4)
 C166 0.075(7) 0.049(5) 0.083(6) -0.004(4) 0.002(5) -0.002(5)
 C168 0.029(3) 0.025(3) 0.054(5) 0.001(3) 0.002(3) 0.003(2)
 C170 0.099(8) 0.040(4) 0.073(4) 0.010(4) -0.008(5) -0.016(5)
 C172 0.051(5) 0.022(3) 0.070(3) -0.018(2) -0.018(3) 0.002(3)
 C174 0.033(4) 0.047(4) 0.067(4) -0.011(3) -0.005(3) -0.001(3)
 C176 0.099(8) 0.123(8) 0.090(6) 0.011(6) -0.041(5) -0.033(6)
 C178 0.018(2) 0.028(3) 0.062(4) -0.002(3) 0.000(3) -0.005(2)
 C180 0.025(3) 0.032(3) 0.063(5) -0.008(3) 0.007(3) 0.004(2)
 C182 0.056(5) 0.046(5) 0.088(5) -0.008(4) -0.035(4) 0.013(4)
 C184 0.059(6) 0.045(4) 0.073(5) -0.014(3) -0.012(4) 0.001(4)
 C186 0.030(3) 0.018(3) 0.054(5) -0.004(3) 0.001(3) 0.000(2)
 C188 0.031(3) 0.067(6) 0.108(6) -0.035(4) -0.012(3) 0.013(4)
 C190 0.042(4) 0.076(7) 0.098(6) -0.032(4) -0.015(4) 0.021(4)
 C192 0.046(4) 0.102(8) 0.119(7) -0.021(6) -0.024(5) 0.022(5)
 C194 0.044(4) 0.087(8) 0.124(8) -0.040(6) -0.025(5) 0.022(5)
 C196 0.039(4) 0.092(8) 0.134(8) -0.035(6) -0.026(4) 0.014(5)
 C198 0.029(3) 0.084(7) 0.125(7) -0.035(6) -0.016(4) 0.012(4)
 C200 0.017(2) 0.034(3) 0.076(5) -0.014(3) 0.007(2) 0.002(2)
 C202 0.063(6) 0.048(5) 0.082(5) -0.006(3) -0.009(4) 0.003(4)
 C204 0.078(7) 0.060(6) 0.108(6) 0.010(5) -0.048(5) 0.005(5)
 C206 0.131(9) 0.037(4) 0.110(6) 0.010(4) -0.029(6) 0.008(5)
 C208 0.053(6) 0.073(9) 0.137(8) -0.032(6) -0.015(5) 0.000(6)
 C210 0.054(5) 0.045(5) 0.076(5) -0.008(4) 0.013(4) -0.004(4)
 C212 0.123(7) 0.133(8) 0.091(5) 0.018(6) -0.033(5) -0.030(6)
 C214 0.166(11) 0.168(11) 0.107(7) 0.021(7) -0.006(7) -0.023(9)
 C216 0.179(13) 0.171(12) 0.122(9) 0.017(9) 0.012(9) -0.019(10)
 C218 0.204(14) 0.187(14) 0.125(10) 0.020(9) 0.022(10) -0.014(11)
 C220 0.222(15) 0.194(15) 0.128(10) 0.025(10) 0.023(10) -0.012(12)
 C222 0.211(15) 0.198(14) 0.119(9) 0.032(10) 0.017(9) -0.010(12)
 C224 0.194(13) 0.188(13) 0.112(8) 0.033(8) 0.006(9) -0.012(11)
 C226 0.020(2) 0.015(3) 0.055(4) -0.001(3) 0.006(2) -0.0060(19)
 C228 0.069(4) 0.077(6) 0.122(5) -0.036(5) 0.018(4) -0.002(4)
 C230 0.072(4) 0.092(7) 0.133(6) -0.025(6) 0.026(4) 0.000(5)
 C232 0.082(5) 0.101(8) 0.134(7) -0.020(6) 0.025(4) -0.010(6)
 C234 0.094(6) 0.127(9) 0.142(7) -0.010(7) 0.020(5) -0.006(6)
 C236 0.094(6) 0.129(9) 0.139(7) -0.008(6) 0.021(5) -0.003(7)
 C238 0.087(5) 0.106(8) 0.128(6) -0.020(6) 0.014(4) -0.003(6)
 C240 0.043(5) 0.112(12) 0.067(5) -0.004(7) -0.008(5) -0.033(7)
 C242 0.085(7) 0.057(5) 0.081(5) 0.013(4) -0.033(5) -0.026(5)
 C244 0.079(6) 0.023(3) 0.083(4) -0.012(3) -0.029(4) 0.001(3)
 C246 0.039(4) 0.033(4) 0.069(4) -0.001(3) -0.017(3) -0.006(3)
 C248 0.067(7) 0.090(6) 0.127(8) 0.033(5) 0.002(6) -0.006(5)
 C250 0.092(9) 0.101(8) 0.134(8) 0.042(6) 0.003(7) 0.004(6)
 C252 0.107(10) 0.103(8) 0.150(9) 0.044(8) 0.006(8) 0.011(7)
 C254 0.115(10) 0.097(8) 0.156(10) 0.044(7) 0.010(8) 0.016(7)
 C256 0.105(9) 0.092(8) 0.147(9) 0.037(7) 0.007(8) 0.015(7)
 C258 0.072(8) 0.088(7) 0.133(8) 0.034(6) 0.006(6) 0.002(6)
 C260 0.084(7) 0.031(4) 0.067(4) 0.003(3) 0.001(4) -0.010(4)
 C262 0.081(7) 0.062(6) 0.104(5) 0.016(5) -0.043(5) -0.018(5)
 C264 0.031(4) 0.028(4) 0.066(6) -0.004(4) 0.002(4) 0.005(3)
 C266 0.102(7) 0.034(4) 0.091(4) 0.010(3) -0.021(5) -0.007(4)
 C268 0.018(3) 0.036(4) 0.074(7) -0.001(4) 0.000(4) -0.011(3)
 C270 0.066(6) 0.091(6) 0.111(8) 0.030(5) 0.005(5) -0.006(4)
 C272 0.032(3) 0.063(5) 0.087(5) -0.045(4) -0.005(3) 0.003(3)
 C274 0.035(3) 0.065(5) 0.066(5) -0.038(4) 0.001(3) -0.004(3)
 C276 0.055(4) 0.077(6) 0.098(7) -0.057(5) 0.021(4) -0.016(4)
 C278 0.059(4) 0.086(6) 0.116(7) -0.056(5) 0.031(4) -0.012(4)
 C280 0.054(4) 0.081(5) 0.126(7) -0.056(5) 0.025(5) -0.006(4)
 C282 0.036(3) 0.075(5) 0.110(6) -0.046(4) 0.006(3) 0.005(3)
 C284 0.040(5) 0.043(6) 0.116(7) -0.025(5) 0.027(5) -0.008(4)
 C286 0.133(9) 0.043(5) 0.106(6) 0.000(4) -0.041(6) 0.018(6)
 C288 0.017(3) 0.052(4) 0.090(4) -0.025(3) 0.005(3) -0.002(3)
 C290 0.031(3) 0.056(5) 0.060(4) -0.013(3) -0.004(3) 0.004(3)
 C292 0.089(6) 0.025(3) 0.081(3) -0.002(3) -0.020(4) -0.003(4)
 C294 0.113(8) 0.030(4) 0.095(6) -0.015(4) -0.044(5) 0.018(4)
 C296 0.080(8) 0.082(7) 0.127(9) -0.057(7) 0.049(7) -0.020(6)
 C298 0.055(5) 0.046(5) 0.065(4) -0.001(3) -0.016(4) -0.018(4)
 C300 0.044(5) 0.081(7) 0.096(8) 0.017(6) 0.013(4) -0.009(4)
 Ni5 0.0222(7) 0.0332(9) 0.0639(11) -0.0104(8) -0.0008(7) -0.0032(7)
 N5 0.021(3) 0.034(3) 0.051(3) -0.013(2) -0.003(2) 0.002(2)
 N11 0.014(3) 0.034(2) 0.061(3) -0.014(2) -0.001(3) 0.001(2)
 C3 0.029(3) 0.031(4) 0.043(4) -0.011(3) -0.002(3) 0.002(2)
 C13 0.043(5) 0.054(6) 0.144(8) -0.033(5) -0.033(4) 0.004(4)
 C25 0.025(4) 0.044(4) 0.060(4) -0.003(3) 0.000(3) -0.001(3)
 C27 0.052(5) 0.075(8) 0.136(8) -0.027(6) -0.035(5) 0.002(5)
 C47 0.068(6) 0.053(5) 0.061(4) 0.004(3) -0.009(4) 0.008(5)
 C49 0.118(9) 0.066(5) 0.064(5) -0.005(4) 0.025(5) 0.004(6)
 C51 0.056(6) 0.053(5) 0.068(5) 0.005(4) 0.003(4) -0.001(4)
 C53 0.041(5) 0.053(5) 0.063(4) -0.020(3) -0.004(3) 0.011(4)
 C55 0.039(4) 0.049(6) 0.107(6) -0.013(5) 0.019(4) -0.001(4)
 C95 0.011(3) 0.032(3) 0.058(3) -0.012(2) -0.001(2) -0.002(2)
 C97 0.050(5) 0.045(5) 0.067(5) 0.003(3) -0.004(4) -0.004(4)
 C99 0.017(2) 0.034(3) 0.048(4) -0.012(3) -0.008(2) 0.000(2)
 C101 0.018(3) 0.036(3) 0.058(5) -0.014(3) 0.007(3) -0.005(2)
 C103 0.023(3) 0.053(6) 0.094(6) -0.025(4) 0.005(3) -0.009(3)
 C107 0.014(3) 0.054(5) 0.068(4) -0.031(3) -0.007(2) 0.001(3)
 C109 0.030(5) 0.046(6) 0.116(7) -0.036(5) 0.019(4) -0.015(4)
 C111 0.071(6) 0.041(4) 0.082(5) -0.001(3) 0.003(4) -0.010(4)
 C445 0.123(9) 0.042(5) 0.087(5) 0.004(4) 0.008(5) 0.001(5)
 C223 0.135(9) 0.050(6) 0.103(6) 0.011(5) 0.012(7) 0.011(6)
 C447 0.109(9) 0.045(6) 0.105(7) 0.006(5) 0.005(6) 0.004(6)
 C7 0.080(7) 0.037(5) 0.099(6) -0.001(4) 0.005(5) -0.005(4)
 C449 0.058(6) 0.038(4) 0.085(5) -0.003(4) 0.002(5) -0.010(4)
 C189 0.030(4) 0.032(3) 0.054(3) -0.012(2) 0.000(3) 0.005(3)
 C191 0.045(4) 0.057(6) 0.113(6) -0.028(4) -0.024(4) -0.002(4)
 C193 0.016(2) 0.035(3) 0.052(4) -0.015(3) -0.007(2) 0.003(2)
 C195 0.026(3) 0.033(4) 0.052(4) -0.016(3) -0.002(3) 0.002(3)
 C197 0.064(6) 0.062(5) 0.070(5) -0.022(3) -0.017(4) 0.015(5)
 C199 0.037(4) 0.053(6) 0.111(6) -0.017(5) 0.019(4) -0.005(4)
 C201 0.025(3) 0.049(5) 0.083(4) -0.031(3) 0.003(3) -0.005(3)
 C203 0.017(3) 0.052(4) 0.062(4) -0.023(3) -0.003(3) 0.003(2)
 C205 0.015(2) 0.041(4) 0.060(4) -0.023(3) -0.008(2) 0.005(2)
 C207 0.033(4) 0.044(5) 0.089(5) -0.022(4) 0.006(3) -0.008(4)
 C213 0.042(4) 0.039(3) 0.055(3) -0.007(2) -0.006(3) 0.005(3)
 C215 0.036(3) 0.045(6) 0.141(8) -0.031(5) -0.021(4) 0.005(4)
 C217 0.040(5) 0.057(5) 0.068(4) -0.024(3) -0.011(4) 0.014(4)
 C219 0.024(4) 0.052(4) 0.064(3) -0.022(3) -0.006(3) 0.004(3)
 C221 0.025(4) 0.069(6) 0.057(6) -0.015(4) -0.008(4) -0.008(4)
 C375 0.026(4) 0.035(3) 0.057(3) -0.016(2) 0.002(3) 0.002(3)
 C377 0.012(2) 0.035(3) 0.066(5) -0.016(3) 0.005(2) -0.001(2)
 C379 0.021(4) 0.090(9) 0.070(5) -0.024(5) -0.016(3) 0.001(5)
 C381 0.030(3) 0.028(4) 0.047(4) -0.007(3) -0.001(3) 0.000(3)
 C383 0.018(3) 0.039(4) 0.087(6) -0.027(4) 0.004(3) 0.000(2)
 C385 0.029(4) 0.056(6) 0.108(6) -0.021(5) 0.013(4) -0.010(4)
 C387 0.051(5) 0.049(4) 0.060(4) -0.001(4) 0.005(4) -0.004(4)
 C389 0.036(4) 0.023(4) 0.044(5) -0.006(3) -0.001(3) 0.004(3)
 C391 0.011(2) 0.036(3) 0.078(5) -0.021(3) 0.005(2) 0.000(2)
 C393 0.061(5) 0.048(4) 0.058(3) -0.014(3) 0.008(3) 0.005(4)
 C395 0.016(3) 0.050(6) 0.057(4) 0.006(4) -0.013(3) -0.003(4)
 C397 0.112(8) 0.065(5) 0.065(4) -0.001(4) 0.019(5) 0.001(6)
 C399 0.039(5) 0.044(4) 0.065(5) 0.001(3) -0.005(4) 0.003(3)
 C401 0.094(7) 0.054(5) 0.063(4) -0.010(4) 0.026(5) 0.008(5)
 C403 0.033(5) 0.035(4) 0.063(6) -0.017(4) 0.001(4) 0.001(3)
 C405 0.018(2) 0.037(3) 0.056(4) -0.014(3) 0.002(2) -0.002(2)
 C407 0.048(5) 0.056(5) 0.065(4) -0.018(4) -0.011(4) 0.006(4)
 C409 0.016(3) 0.040(4) 0.055(3) -0.005(3) -0.007(2) -0.004(3)
 C411 0.015(2) 0.041(4) 0.056(3) -0.002(3) -0.007(2) 0.003(3)
 C413 0.056(6) 0.061(5) 0.069(4) -0.017(4) -0.013(4) 0.014(4)
 C415 0.061(5) 0.048(4) 0.060(3) -0.007(3) 0.008(4) 0.003(4)
 C417 0.090(6) 0.051(4) 0.061(5) -0.003(4) -0.007(4) -0.006(4)
 C209 0.071(7) 0.051(4) 0.076(6) -0.001(4) -0.003(5) -0.007(4)
 C419 0.103(8) 0.064(6) 0.082(7) -0.004(5) 0.010(6) 0.000(6)
 C105 0.140(10) 0.076(6) 0.077(7) -0.003(5) 0.021(6) 0.001(7)
 C421 0.163(10) 0.079(6) 0.084(7) 0.007(6) 0.034(6) 0.010(7)
 C211 0.146(9) 0.062(6) 0.075(6) 0.006(5) 0.021(6) 0.002(6)
 C423 0.020(3) 0.036(3) 0.069(5) -0.017(3) 0.006(3) -0.002(2)
 C425 0.036(3) 0.040(5) 0.116(6) -0.037(4) -0.023(3) -0.003(3)
 C427 0.066(5) 0.037(4) 0.060(5) -0.005(3) 0.003(4) -0.014(3)
 C429 0.051(5) 0.079(7) 0.119(7) -0.021(5) -0.031(5) 0.002(5)
 C431 0.048(5) 0.044(4) 0.062(4) 0.001(3) -0.005(4) 0.012(4)
 C433 0.010(3) 0.042(4) 0.101(5) -0.033(3) 0.004(3) 0.000(3)
 C435 0.051(5) 0.038(5) 0.068(5) 0.000(4) -0.017(3) -0.007(4)
 C437 0.078(7) 0.061(5) 0.066(5) 0.002(4) 0.002(5) 0.002(5)
 C439 0.084(6) 0.061(4) 0.063(4) 0.000(3) 0.010(4) 0.002(4)
 C441 0.053(5) 0.040(5) 0.059(5) -0.007(4) 0.004(3) -0.015(3)
 C443 0.067(5) 0.044(5) 0.063(4) 0.001(3) -0.014(3) -0.009(4)
 Ni6 0.0502(11) 0.0478(14) 0.0921(17) 0.0104(12) -0.0069(11) -0.0071(10)
 N10 0.028(4) 0.066(3) 0.039(2) 0.008(2) -0.005(2) -0.007(3)
 N12 0.027(3) 0.056(3) 0.040(2) -0.004(2) -0.007(2) 0.007(3)
 C302 0.067(6) 0.067(5) 0.080(6) -0.003(4) -0.002(5) 0.009(5)
 C304 0.024(3) 0.097(5) 0.073(6) -0.003(5) -0.007(3) -0.009(3)
 C306 0.024(3) 0.092(6) 0.094(7) 0.000(6) -0.008(4) -0.011(3)
 C308 0.034(4) 0.101(6) 0.113(8) -0.006(7) -0.006(5) -0.021(4)
 C310 0.042(4) 0.098(6) 0.108(8) -0.009(7) -0.004(5) -0.024(4)
 C312 0.046(4) 0.100(5) 0.104(8) -0.007(7) 0.002(5) -0.017(4)
 C314 0.033(4) 0.095(5) 0.082(7) -0.004(5) -0.005(5) -0.009(3)
 C316 0.109(8) 0.057(5) 0.085(6) -0.001(4) -0.003(5) -0.002(5)
 C318 0.055(6) 0.073(5) 0.073(6) -0.017(4) 0.015(4) -0.024(4)
 C320 0.045(4) 0.137(9) 0.051(4) 0.026(5) 0.003(3) 0.024(5)
 C322 0.091(7) 0.057(5) 0.077(5) -0.008(4) 0.006(5) -0.019(5)
 C324 0.026(4) 0.068(4) 0.048(4) 0.009(3) 0.008(3) 0.001(3)
 C326 0.016(2) 0.068(6) 0.039(3) -0.007(3) -0.0041(19) 0.005(3)
 C328 0.041(5) 0.110(6) 0.049(6) 0.001(6) 0.005(5) -0.014(5)
 C330 0.079(6) 0.057(4) 0.056(4) 0.005(3) -0.003(4) 0.005(4)
 C332 0.033(4) 0.063(3) 0.034(3) 0.000(2) -0.001(3) -0.007(3)
 C334 0.070(6) 0.074(5) 0.078(6) -0.003(5) 0.017(5) -0.013(5)
 C336 0.131(8) 0.089(6) 0.172(9) 0.037(6) 0.024(6) -0.008(6)
 C338 0.055(5) 0.063(5) 0.057(4) 0.005(4) -0.004(4) 0.013(4)
 C340 0.032(5) 0.096(5) 0.065(7) -0.018(6) -0.008(5) 0.005(4)
 C342 0.054(5) 0.056(3) 0.046(3) 0.001(3) 0.001(3) -0.001(3)
 C344 0.027(4) 0.071(5) 0.057(4) -0.009(4) 0.004(3) -0.015(4)
 C346 0.020(3) 0.092(7) 0.046(3) -0.007(4) -0.006(2) -0.004(4)
 C348 0.029(3) 0.105(5) 0.048(5) 0.007(5) -0.006(3) 0.010(3)
 C350 0.038(4) 0.102(5) 0.077(7) 0.006(6) 0.002(5) 0.009(3)
 C352 0.045(4) 0.104(5) 0.101(8) 0.006(6) -0.002(5) 0.013(4)
 C354 0.045(4) 0.109(6) 0.096(8) 0.004(7) 0.005(5) 0.018(4)
 C356 0.037(4) 0.110(7) 0.073(7) 0.007(6) -0.001(5) 0.019(3)
 C358 0.031(3) 0.109(6) 0.065(6) 0.007(6) -0.003(4) 0.015(3)
 C360 0.017(3) 0.091(6) 0.042(3) 0.018(3) 0.001(2) -0.003(3)
 C362 0.022(3) 0.070(4) 0.053(4) -0.008(3) 0.005(3) -0.005(3)
 C364 0.196(11) 0.093(8) 0.202(11) -0.051(8) -0.037(9) -0.030(8)
 C366 0.222(14) 0.101(9) 0.219(13) -0.050(9) -0.053(11) -0.046(9)
 C368 0.237(15) 0.110(11) 0.231(14) -0.051(10) -0.065(12) -0.049(10)
 C370 0.249(15) 0.105(11) 0.228(13) -0.057(11) -0.072(12) -0.054(10)
 C372 0.236(15) 0.098(10) 0.218(12) -0.063(10) -0.068(11) -0.046(10)
 C374 0.216(14) 0.096(10) 0.200(12) -0.057(8) -0.055(10) -0.043(9)
 C376 0.056(5) 0.066(3) 0.046(4) -0.006(3) 0.000(3) -0.013(3)
 C378 0.041(4) 0.057(3) 0.033(3) -0.002(2) -0.001(3) 0.002(3)
 C380 0.015(4) 0.060(3) 0.048(3) 0.002(2) -0.008(3) 0.005(3)
 C382 0.061(6) 0.062(5) 0.071(5) 0.003(4) -0.001(5) 0.014(4)
 C384 0.050(5) 0.072(5) 0.064(5) -0.001(4) 0.001(4) -0.005(4)
 C386 0.034(4) 0.072(7) 0.091(8) 0.020(6) 0.024(5) -0.002(5)
 C388 0.020(3) 0.092(5) 0.053(4) -0.009(4) 0.001(3) -0.004(3)
 C390 0.037(4) 0.113(8) 0.046(3) 0.029(5) 0.011(3) 0.013(5)
 C392 0.018(2) 0.084(6) 0.044(3) -0.004(4) -0.005(2) 0.000(3)
 C394 0.096(7) 0.056(4) 0.073(5) 0.005(4) 0.001(5) 0.004(5)
 C396 0.027(3) 0.105(8) 0.043(3) -0.015(4) -0.004(2) -0.003(4)
 C398 0.069(6) 0.073(6) 0.084(6) -0.009(4) 0.018(5) -0.021(5)
 C400 0.093(7) 0.066(5) 0.068(5) -0.012(4) 0.000(5) -0.018(5)
 C402 0.088(7) 0.089(6) 0.138(9) 0.032(6) 0.016(6) -0.020(5)
 C404 0.130(10) 0.068(6) 0.165(10) -0.036(7) 0.002(7) -0.010(6)
 C406 0.038(6) 0.157(15) 0.050(4) -0.032(7) -0.010(4) 0.001(8)
 C408 0.078(7) 0.065(5) 0.057(4) -0.006(4) -0.013(4) -0.017(5)
 C410 0.023(3) 0.068(4) 0.059(5) 0.016(4) 0.005(3) -0.001(3)
 C412 0.039(5) 0.077(5) 0.055(4) 0.003(4) 0.002(4) -0.001(4)
 C414 0.029(4) 0.073(6) 0.058(6) -0.008(5) 0.011(4) 0.004(5)
 C416 0.031(4) 0.134(9) 0.047(3) 0.013(5) -0.004(3) 0.016(5)
 C418 0.069(8) 0.167(15) 0.050(4) 0.025(8) 0.001(4) 0.040(9)
 C420 0.107(9) 0.063(7) 0.129(10) -0.035(7) 0.016(7) 0.006(5)
 C422 0.065(5) 0.059(3) 0.053(4) -0.004(3) 0.001(3) -0.008(3)
 C424 0.019(2) 0.073(6) 0.042(3) -0.013(3) -0.001(2) -0.001(3)
 C426 0.025(3) 0.088(7) 0.042(3) -0.014(4) -0.002(2) -0.001(4)
 C428 0.091(6) 0.059(3) 0.077(5) -0.005(3) -0.001(4) -0.009(4)
 C430 0.019(3) 0.109(7) 0.046(3) 0.010(4) -0.003(2) 0.003(3)
 C432 0.018(3) 0.069(4) 0.046(4) -0.011(3) -0.001(3) -0.001(3)
 C434 0.176(11) 0.122(9) 0.216(11) 0.072(8) 0.014(9) 0.007(8)
 C436 0.186(13) 0.144(11) 0.220(13) 0.081(10) -0.010(10) 0.005(10)
 C438 0.215(14) 0.152(12) 0.249(14) 0.091(12) -0.024(10) 0.015(12)
 C440 0.232(15) 0.152(13) 0.272(15) 0.091(12) -0.021(12) 0.019(12)
 C442 0.228(15) 0.141(12) 0.267(16) 0.090(11) -0.010(12) 0.018(11)
 C444 0.216(14) 0.125(9) 0.255(14) 0.081(10) -0.002(11) 0.014(10)
 C446 0.023(3) 0.085(6) 0.046(3) 0.019(4) 0.005(2) 0.001(3)
 C448 0.023(3) 0.099(5) 0.052(4) 0.004(4) 0.002(3) 0.002(3)
 C450 0.052(6) 0.076(5) 0.073(5) -0.004(4) 0.002(4) 0.000(4)

_geom_special_details
;
 All esds (except the esd in the dihedral angle between two l.s. planes)
 are estimated using the full covariance matrix.  The cell esds are taken
 into account individually in the estimation of esds in distances, angles
 and torsion angles; correlations between esds in cell parameters are only
 used when they are defined by crystal symmetry.  An approximate (isotropic)
 treatment of cell esds is used for estimating esds involving l.s. planes.
;
loop_
  _geom_bond_atom_site_label_1
  _geom_bond_atom_site_label_2
  _geom_bond_distance
  _geom_bond_site_symmetry_2
  _geom_bond_publ_flag
 Ni1 C18 1.978(11) . ?
 Ni1 C68 1.980(10) . ?
 Ni1 C118 2.008(10) . ?
 Ni1 C120 2.079(12) . ?
 Ni1 C130 2.015(11) . ?
 N1 C4 1.426(11) . ?
 N1 C6 1.379(12) . ?
 N1 C68 1.331(12) . ?
 N4 C1 1.358(12) . ?
 N4 C8 1.429(12) . ?
 N4 C68 1.373(12) . ?
 C1 C6 1.342(13) . ?
 C1 C28 1.480(13) . ?
 C4 C34 1.419(10) . ?
 C4 C40 1.416(12) . ?
 C6 C14 1.487(13) . ?
 C8 C78 1.374(11) . ?
 C8 C98 1.434(12) . ?
 C10 H10 0.9500 . ?
 C10 C26 1.374(15) . ?
 C10 C96 1.371(17) . ?
 C12 H12 0.9500 . ?
 C12 C32 1.34(2) . ?
 C12 C146 1.34(3) . ?
 C14 C24 1.394(14) . ?
 C14 C72 1.435(13) . ?
 C16 C72 1.374(15) . ?
 C16 C114 1.413(18) . ?
 C16 C126 1.435(16) . ?
 C18 H18A 0.9900 . ?
 C18 H18B 0.9900 . ?
 C18 C130 1.422(16) . ?
 C20 H20 0.9500 . ?
 C20 C34 1.406(13) . ?
 C20 C64 1.350(14) . ?
 C22 H22 0.9500 . ?
 C22 C38 1.374(16) . ?
 C22 C82 1.360(19) . ?
 C24 H24 0.9500 . ?
 C24 C76 1.387(17) . ?
 C26 C42 1.361(14) . ?
 C26 C46 1.503(14) . ?
 C28 C56 1.369(14) . ?
 C28 C72 1.412(15) . ?
 C30 H30 0.9500 . ?
 C30 C36 1.404(14) . ?
 C30 C58 1.404(16) . ?
 C32 H32 0.9500 . ?
 C32 C134 1.36(2) . ?
 C34 C54 1.492(11) . ?
 C36 C80 1.400(14) . ?
 C36 C104 1.478(14) . ?
 C38 C70 1.565(15) . ?
 C38 C124 1.397(11) . ?
 C40 C50 1.372(13) . ?
 C40 C104 1.529(11) . ?
 C42 H42 0.9500 . ?
 C42 C60 1.386(17) . ?
 C44 C54 1.513(13) . ?
 C44 C140 1.382(16) . ?
 C44 C148 1.403(11) . ?
 C46 H46 1.0000 . ?
 C46 C98 1.537(11) . ?
 C46 C128 1.549(12) . ?
 C48 H48 0.9500 . ?
 C48 C112 1.403(19) . ?
 C48 C146 1.40(2) . ?
 C50 H50 0.9500 . ?
 C50 C64 1.396(13) . ?
 C52 H52 0.9500 . ?
 C52 C62 1.373(14) . ?
 C52 C78 1.394(14) . ?
 C54 H54 1.0000 . ?
 C54 C74 1.526(13) . ?
 C56 H56 0.9500 . ?
 C56 C132 1.450(18) . ?
 C58 H58 0.9500 . ?
 C58 C116 1.345(17) . ?
 C60 H60 0.9500 . ?
 C60 C144 1.428(18) . ?
 C62 C102 1.406(14) . ?
 C62 C150 1.478(15) . ?
 C64 C142 1.515(14) . ?
 C66 H66 0.9500 . ?
 C66 C138 1.371(15) . ?
 C66 C140 1.436(16) . ?
 C70 H70 1.0000 . ?
 C70 C78 1.560(12) . ?
 C70 C122 1.552(14) . ?
 C74 H74A 0.9800 . ?
 C74 H74B 0.9800 . ?
 C74 H74C 0.9800 . ?
 C76 H76 0.9500 . ?
 C76 C114 1.348(18) . ?
 C80 H80 0.9500 . ?
 C80 C100 1.387(17) . ?
 C82 H82 0.9500 . ?
 C82 C136 1.485(17) . ?
 C84 C86 1.3900 . ?
 C84 C94 1.3900 . ?
 C84 C120 1.500(17) . ?
 C86 H86 0.9500 . ?
 C86 C88 1.3900 . ?
 C88 H88 0.9500 . ?
 C88 C90 1.3900 . ?
 C90 H90 0.9500 . ?
 C90 C92 1.3900 . ?
 C92 H92 0.9500 . ?
 C92 C94 1.3900 . ?
 C94 H94 0.9500 . ?
 C96 H96 0.9500 . ?
 C96 C144 1.430(18) . ?
 C98 C102 1.380(14) . ?
 C100 H100 0.9500 . ?
 C100 C116 1.378(17) . ?
 C102 H102 0.9500 . ?
 C104 H104 1.0000 . ?
 C104 C106 1.581(12) . ?
 C106 H10A 0.9800 . ?
 C106 H10B 0.9800 . ?
 C106 H10C 0.9800 . ?
 C108 H108 0.9500 . ?
 C108 C124 1.393(17) . ?
 C108 C136 1.34(2) . ?
 C110 H110 0.9500 . ?
 C110 C138 1.360(19) . ?
 C110 C148 1.372(15) . ?
 C112 H112 0.9500 . ?
 C112 C134 1.43(2) . ?
 C114 H114 0.9500 . ?
 C116 H116 0.9500 . ?
 C118 H11A 0.9900 . ?
 C118 H11B 0.9900 . ?
 C118 C120 1.429(17) . ?
 C120 H120 1.0000 . ?
 C122 H12A 0.9800 . ?
 C122 H12B 0.9800 . ?
 C122 H12C 0.9800 . ?
 C124 H124 0.9500 . ?
 C126 H126 0.9500 . ?
 C126 C132 1.32(2) . ?
 C128 H12D 0.9800 . ?
 C128 H12E 0.9800 . ?
 C128 H12F 0.9800 . ?
 C130 H130 1.0000 . ?
 C130 C134 1.460(18) . ?
 C132 H132 0.9500 . ?
 C136 H136 0.9500 . ?
 C138 H138 0.9500 . ?
 C140 H140 0.9500 . ?
 C142 H14A 0.9800 . ?
 C142 H14B 0.9800 . ?
 C142 H14C 0.9800 . ?
 C144 H144 0.9500 . ?
 C146 H146 0.9500 . ?
 C148 H148 0.9500 . ?
 C150 H15A 0.9800 . ?
 C150 H15B 0.9800 . ?
 C150 H15C 0.9800 . ?
 Ni2 C41 1.876(18) . ?
 Ni2 C171 2.02(3) . ?
 Ni2 C183 1.98(2) . ?
 Ni2 C327 1.97(3) . ?
 Ni2 C345 2.016(19) . ?
 N2 C41 1.37(2) . ?
 N2 C161 1.440(16) . ?
 N2 C165 1.355(15) . ?
 N9 C41 1.437(18) . ?
 N9 C5 1.375(17) . ?
 N9 C187 1.44(2) . ?
 C23 C369 1.3900 . ?
 C23 C373 1.3900 . ?
 C23 C327 1.49(2) . ?
 C369 H369 0.9500 . ?
 C369 C185 1.3900 . ?
 C185 H185 0.9500 . ?
 C185 C371 1.3900 . ?
 C371 H371 0.9500 . ?
 C371 C93 1.3900 . ?
 C93 H93 0.9500 . ?
 C93 C373 1.3900(11) . ?
 C373 H373 0.9500 . ?
 C39 C161 1.386(18) . ?
 C39 C323 1.492(15) . ?
 C39 C329 1.404(18) . ?
 C43 H43 1.0000 . ?
 C43 C75 1.49(2) . ?
 C43 C153 1.47(2) . ?
 C43 C311 1.63(2) . ?
 C75 C301 1.3900 . ?
 C75 C305 1.3900 . ?
 C301 H301 0.9500 . ?
 C301 C151 1.3900 . ?
 C151 H151 0.9500 . ?
 C151 C303 1.3900 . ?
 C303 H303 0.9500 . ?
 C303 C19 1.3900 . ?
 C19 H19 0.9500 . ?
 C19 C305 1.3900 . ?
 C305 H305 0.9500 . ?
 C77 H77 0.9500 . ?
 C77 C309 1.44(2) . ?
 C77 C349 1.37(3) . ?
 C81 H81 0.9500 . ?
 C81 C153 1.43(2) . ?
 C81 C155 1.38(2) . ?
 C83 H83 0.9500 . ?
 C83 C331 1.434(16) . ?
 C83 C333 1.415(17) . ?
 C85 H85 0.9500 . ?
 C85 C335 1.432(17) . ?
 C85 C339 1.409(18) . ?
 C87 H87 0.9500 . ?
 C87 C173 1.448(18) . ?
 C87 C341 1.337(18) . ?
 C89 H89 0.9500 . ?
 C89 C349 1.43(3) . ?
 C89 C365 1.43(3) . ?
 C153 C187 1.372(17) . ?
 C155 C163 1.58(2) . ?
 C155 C347 1.377(18) . ?
 C157 C315 1.3900 . ?
 C157 C319 1.3900 . ?
 C157 C323 1.557(17) . ?
 C315 H315 0.9500 . ?
 C315 C79 1.3900 . ?
 C79 H79 0.9500 . ?
 C79 C317 1.3900 . ?
 C317 H317 0.9500 . ?
 C317 C159 1.3900 . ?
 C159 H159 0.9500 . ?
 C159 C319 1.3900 . ?
 C319 H319 0.9500 . ?
 C161 C173 1.373(16) . ?
 C163 H16A 0.9800 . ?
 C163 H16B 0.9800 . ?
 C163 H16C 0.9800 . ?
 C165 C331 1.4200 . ?
 C165 C5 1.4200 . ?
 C331 C21 1.4200 . ?
 C21 C337 1.4200 . ?
 C21 C335 1.375(16) . ?
 C337 C5 1.4200 . ?
 C337 C169 1.401(14) . ?
 C167 H167 0.9500 . ?
 C167 C333 1.401(18) . ?
 C167 C335 1.425(18) . ?
 C169 H169 0.9500 . ?
 C169 C339 1.393(17) . ?
 C171 H17A 0.9900 . ?
 C171 H17B 0.9900 . ?
 C171 C327 1.37(2) . ?
 C173 C325 1.47(2) . ?
 C175 C351 1.3900 . ?
 C175 C355 1.3900 . ?
 C175 C325 1.422(19) . ?
 C351 H351 0.9500 . ?
 C351 C11 1.3900 . ?
 C11 H11 0.9500 . ?
 C11 C353 1.3900 . ?
 C353 H353 0.9500 . ?
 C353 C177 1.3900 . ?
 C177 H177 0.9500 . ?
 C177 C355 1.3900 . ?
 C355 H355 0.9500 . ?
 C179 H179 1.0000 . ?
 C179 C309 1.41(2) . ?
 C179 C313 1.555(16) . ?
 C179 C343 1.53(2) . ?
 C183 H183 1.0000 . ?
 C183 C345 1.46(2) . ?
 C183 C359 1.56(3) . ?
 C187 C313 1.403(19) . ?
 C307 H307 0.9500 . ?
 C307 C309 1.37(3) . ?
 C307 C365 1.38(3) . ?
 C311 H31A 0.9800 . ?
 C311 H31B 0.9800 . ?
 C311 H31C 0.9800 . ?
 C313 C347 1.38(2) . ?
 C321 H32A 0.9800 . ?
 C321 H32B 0.9800 . ?
 C321 H32C 0.9800 . ?
 C321 C341 1.519(17) . ?
 C323 H323 1.0000 . ?
 C323 C357 1.523(17) . ?
 C325 H325 1.0000 . ?
 C325 C367 1.55(3) . ?
 C327 H327 1.0000 . ?
 C329 H329 0.9500 . ?
 C329 C341 1.392(15) . ?
 C333 H333 0.9500 . ?
 C339 H339 0.9500 . ?
 C343 H34A 0.9800 . ?
 C343 H34B 0.9800 . ?
 C343 H34C 0.9800 . ?
 C345 H34D 0.9900 . ?
 C345 H34E 0.9900 . ?
 C347 H347 0.9500 . ?
 C349 H349 0.9500 . ?
 C357 H35A 0.9800 . ?
 C357 H35B 0.9800 . ?
 C357 H35C 0.9800 . ?
 C359 C45 1.3900 . ?
 C359 C91 1.3900 . ?
 C45 H45 0.9500 . ?
 C45 C361 1.3900 . ?
 C361 H361 0.9500 . ?
 C361 C181 1.3900 . ?
 C181 H181 0.9500 . ?
 C181 C363 1.3900 . ?
 C363 H363 0.9500 . ?
 C363 C91 1.3900 . ?
 C91 H91 0.9500 . ?
 C365 H365 0.9500 . ?
 C367 H36A 0.9800 . ?
 C367 H36B 0.9800 . ?
 C367 H36C 0.9800 . ?
 Ni3 C113 1.888(10) . ?
 Ni3 C139 1.999(12) . ?
 Ni3 C265 2.004(12) . ?
 Ni3 C269 2.020(12) . ?
 Ni3 C285 2.057(12) . ?
 N3 C15 1.424(11) . ?
 N3 C113 1.400(11) . ?
 N3 C227 1.385(14) . ?
 N7 C113 1.402(12) . ?
 N7 C225 1.368(13) . ?
 N7 C231 1.446(11) . ?
 C2 C15 1.394(13) . ?
 C2 C125 1.390(14) . ?
 C2 C275 1.507(14) . ?
 C9 H9 0.9500 . ?
 C9 C241 1.34(2) . ?
 C9 C289 1.42(2) . ?
 C15 C133 1.405(12) . ?
 C17 H17 0.9500 . ?
 C17 C117 1.393(14) . ?
 C17 C141 1.379(17) . ?
 C29 H29 0.9500 . ?
 C29 C129 1.37(3) . ?
 C29 C263 1.35(3) . ?
 C31 C37 1.31(2) . ?
 C31 C145 1.389(15) . ?
 C31 C275 1.584(19) . ?
 C33 H33 0.9500 . ?
 C33 C261 1.421(16) . ?
 C33 C271 1.411(18) . ?
 C35 H35 0.9500 . ?
 C35 C67 1.37(2) . ?
 C35 C243 1.35(2) . ?
 C37 H37 0.9500 . ?
 C37 C143 1.40(2) . ?
 C57 C73 1.531(16) . ?
 C57 C125 1.418(17) . ?
 C57 C287 1.359(17) . ?
 C59 C115 1.39(2) . ?
 C59 C233 1.36(2) . ?
 C59 C285 1.461(19) . ?
 C61 H61 1.0000 . ?
 C61 C133 1.555(12) . ?
 C61 C261 1.514(16) . ?
 C61 C281 1.531(13) . ?
 C63 C245 1.496(15) . ?
 C63 C253 1.439(17) . ?
 C63 C255 1.378(13) . ?
 C65 C229 1.460(16) . ?
 C65 C239 1.392(18) . ?
 C65 C257 1.390(17) . ?
 C67 H67 0.9500 . ?
 C67 C257 1.386(16) . ?
 C69 H69 0.9500 . ?
 C69 C295 1.40(2) . ?
 C69 C299 1.370(19) . ?
 C71 H71 0.9500 . ?
 C71 C229 1.352(16) . ?
 C71 C273 1.501(18) . ?
 C73 H73A 0.9800 . ?
 C73 H73B 0.9800 . ?
 C73 H73C 0.9800 . ?
 C115 H115 0.9500 . ?
 C115 C263 1.50(2) . ?
 C117 C121 1.434(13) . ?
 C117 C235 1.517(14) . ?
 C119 H119 0.9500 . ?
 C119 C123 1.377(12) . ?
 C119 C249 1.402(12) . ?
 C121 H121 0.9500 . ?
 C121 C291 1.369(17) . ?
 C123 C149 1.489(13) . ?
 C123 C251 1.398(13) . ?
 C125 H125 0.9500 . ?
 C127 H127 0.9500 . ?
 C127 C239 1.43(2) . ?
 C127 C273 1.35(2) . ?
 C129 H129 0.9500 . ?
 C129 C233 1.43(2) . ?
 C131 H131 0.9500 . ?
 C131 C135 1.32(2) . ?
 C131 C143 1.37(2) . ?
 C133 C287 1.396(14) . ?
 C135 H135 0.9500 . ?
 C135 C145 1.50(2) . ?
 C137 H13A 0.9800 . ?
 C137 H13B 0.9800 . ?
 C137 H13C 0.9800 . ?
 C137 C245 1.539(17) . ?
 C139 H13D 0.9900 . ?
 C139 H13E 0.9900 . ?
 C139 C269 1.439(18) . ?
 C141 H141 0.9500 . ?
 C141 C297 1.41(2) . ?
 C143 H143 0.9500 . ?
 C145 H145 0.9500 . ?
 C147 H147 0.9500 . ?
 C147 C267 1.360(16) . ?
 C147 C279 1.367(19) . ?
 C149 H14D 0.9800 . ?
 C149 H14E 0.9800 . ?
 C149 H14F 0.9800 . ?
 C225 C227 1.343(13) . ?
 C225 C229 1.501(15) . ?
 C227 C257 1.492(15) . ?
 C231 C249 1.430(12) . ?
 C231 C259 1.400(11) . ?
 C233 H233 0.9500 . ?
 C235 H235 1.0000 . ?
 C235 C237 1.546(13) . ?
 C235 C249 1.523(11) . ?
 C237 H23A 0.9800 . ?
 C237 H23B 0.9800 . ?
 C237 H23C 0.9800 . ?
 C239 C243 1.44(2) . ?
 C241 H241 0.9500 . ?
 C241 C283 1.42(2) . ?
 C243 H243 0.9500 . ?
 C245 H245 1.0000 . ?
 C245 C259 1.506(12) . ?
 C247 H247 0.9500 . ?
 C247 C289 1.41(3) . ?
 C247 C293 1.35(2) . ?
 C251 H251 0.9500 . ?
 C251 C259 1.410(12) . ?
 C253 H253 0.9500 . ?
 C253 C267 1.396(16) . ?
 C255 H255 0.9500 . ?
 C255 C279 1.393(17) . ?
 C261 C299 1.374(17) . ?
 C263 H263 0.9500 . ?
 C265 H26A 0.9900 . ?
 C265 H26B 0.9900 . ?
 C265 C285 1.380(18) . ?
 C267 H267 0.9500 . ?
 C269 H269 1.0000 . ?
 C269 C283 1.48(2) . ?
 C271 H271 0.9500 . ?
 C271 C295 1.31(2) . ?
 C273 H273 0.9500 . ?
 C275 H275 1.0000 . ?
 C275 C277 1.51(2) . ?
 C277 H27A 0.9800 . ?
 C277 H27B 0.9800 . ?
 C277 H27C 0.9800 . ?
 C279 H279 0.9500 . ?
 C281 H28A 0.9800 . ?
 C281 H28B 0.9800 . ?
 C281 H28C 0.9800 . ?
 C283 C293 1.37(2) . ?
 C285 H285 1.0000 . ?
 C287 H287 0.9500 . ?
 C289 H289 0.9500 . ?
 C291 H291 0.9500 . ?
 C291 C297 1.39(2) . ?
 C293 H293 0.9500 . ?
 C295 H295 0.9500 . ?
 C297 H297 0.9500 . ?
 C299 H299 0.9500 . ?
 Ni4 C158 1.919(12) . ?
 Ni4 C176 1.992(18) . ?
 Ni4 C212 2.019(18) . ?
 Ni4 C270 2.185(18) . ?
 Ni4 C300 1.949(15) . ?
 N6 C154 1.370(14) . ?
 N6 C158 1.361(13) . ?
 N6 C160 1.435(11) . ?
 N8 C158 1.381(14) . ?
 N8 C172 1.327(16) . ?
 N8 C272 1.426(10) . ?
 C152 H152 1.0000 . ?
 C152 C208 1.43(2) . ?
 C152 C228 1.556(15) . ?
 C152 C282 1.581(15) . ?
 C154 C162 1.454(17) . ?
 C154 C172 1.366(15) . ?
 C156 H156 0.9500 . ?
 C156 C170 1.40(2) . ?
 C156 C266 1.38(2) . ?
 C160 C200 1.362(12) . ?
 C160 C226 1.454(12) . ?
 C162 C260 1.352(18) . ?
 C162 C292 1.449(18) . ?
 C164 H164 0.9500 . ?
 C164 C166 1.39(2) . ?
 C164 C210 1.43(2) . ?
 C166 H166 0.9500 . ?
 C166 C202 1.35(2) . ?
 C168 C180 1.402(15) . ?
 C168 C186 1.354(13) . ?
 C168 C264 1.536(13) . ?
 C170 H170 0.9500 . ?
 C170 C260 1.478(19) . ?
 C172 C244 1.485(18) . ?
 C174 C184 1.419(19) . ?
 C174 C210 1.381(17) . ?
 C174 C290 1.504(18) . ?
 C176 H17C 0.9900 . ?
 C176 H17D 0.9900 . ?
 C176 C212 1.39(3) . ?
 C178 H178 1.0000 . ?
 C178 C226 1.517(12) . ?
 C178 C246 1.526(16) . ?
 C178 C268 1.549(13) . ?
 C180 H180 0.9500 . ?
 C180 C200 1.414(14) . ?
 C182 H182 0.9500 . ?
 C182 C204 1.40(2) . ?
 C182 C246 1.378(18) . ?
 C184 H184 0.9500 . ?
 C184 C202 1.34(2) . ?
 C186 H186 0.9500 . ?
 C186 C226 1.404(13) . ?
 C188 C190 1.3900 . ?
 C188 C198 1.3900 . ?
 C188 C288 1.492(14) . ?
 C190 H190 0.9500 . ?
 C190 C192 1.3900 . ?
 C192 H192 0.9500 . ?
 C192 C194 1.3900 . ?
 C194 H194 0.9500 . ?
 C194 C196 1.3900 . ?
 C196 H196 0.9500 . ?
 C196 C198 1.3900 . ?
 C198 H198 0.9500 . ?
 C200 C288 1.531(14) . ?
 C202 H202 0.9500 . ?
 C204 H204 0.9500 . ?
 C204 C262 1.40(3) . ?
 C206 H206 0.9500 . ?
 C206 C266 1.42(2) . ?
 C206 C286 1.33(3) . ?
 C208 H20A 0.9800 . ?
 C208 H20B 0.9800 . ?
 C208 H20C 0.9800 . ?
 C210 H210 0.9500 . ?
 C212 H212 1.0000 . ?
 C212 C214 1.465(17) . ?
 C214 C216 1.3900 . ?
 C214 C224 1.3900 . ?
 C216 H216 0.9500 . ?
 C216 C218 1.3900 . ?
 C218 H218 0.9500 . ?
 C218 C220 1.3900 . ?
 C220 H220 0.9500 . ?
 C220 C222 1.3900 . ?
 C222 H222 0.9500 . ?
 C222 C224 1.3900 . ?
 C224 H224 0.9500 . ?
 C228 C230 1.3900 . ?
 C228 C238 1.3900 . ?
 C230 H230 0.9500 . ?
 C230 C232 1.3900 . ?
 C232 H232 0.9500 . ?
 C232 C234 1.3900 . ?
 C234 H234 0.9500 . ?
 C234 C236 1.3900 . ?
 C236 H236 0.9500 . ?
 C236 C238 1.3900 . ?
 C238 H238 0.9500 . ?
 C240 H24A 0.9800 . ?
 C240 H24B 0.9800 . ?
 C240 H24C 0.9800 . ?
 C240 C290 1.590(16) . ?
 C242 H242 0.9500 . ?
 C242 C262 1.36(3) . ?
 C242 C298 1.370(19) . ?
 C244 C292 1.37(2) . ?
 C244 C294 1.412(18) . ?
 C246 C298 1.357(18) . ?
 C248 C250 1.3900 . ?
 C248 C258 1.3900 . ?
 C248 C270 1.42(2) . ?
 C250 H250 0.9500 . ?
 C250 C252 1.3900 . ?
 C252 H252 0.9500 . ?
 C252 C254 1.3900 . ?
 C254 H254 0.9500 . ?
 C254 C256 1.3900 . ?
 C256 H256 0.9500 . ?
 C256 C258 1.3900 . ?
 C258 H258 0.9500 . ?
 C260 H260 0.9500 . ?
 C262 H262 0.9500 . ?
 C264 H26C 0.9800 . ?
 C264 H26D 0.9800 . ?
 C264 H26E 0.9800 . ?
 C266 C292 1.37(2) . ?
 C268 H26F 0.9800 . ?
 C268 H26G 0.9800 . ?
 C268 H26H 0.9800 . ?
 C270 H270 1.0000 . ?
 C270 C300 1.43(2) . ?
 C272 C274 1.3900 . ?
 C272 C282 1.3900 . ?
 C274 C276 1.3900 . ?
 C274 C290 1.561(12) . ?
 C276 H276 0.9500 . ?
 C276 C278 1.3900 . ?
 C278 C280 1.3900 . ?
 C278 C296 1.499(15) . ?
 C280 H280 0.9500 . ?
 C280 C282 1.3900 . ?
 C284 H28D 0.9800 . ?
 C284 H28E 0.9800 . ?
 C284 H28F 0.9800 . ?
 C284 C288 1.551(19) . ?
 C286 H286 0.9500 . ?
 C286 C294 1.34(2) . ?
 C288 H288 1.0000 . ?
 C290 H290 1.0000 . ?
 C294 H294 0.9500 . ?
 C296 H29A 0.9800 . ?
 C296 H29B 0.9800 . ?
 C296 H29C 0.9800 . ?
 C298 H298 0.9500 . ?
 C300 H30A 0.9900 . ?
 C300 H30B 0.9900 . ?
 Ni5 C95 1.928(11) . ?
 Ni5 C427 1.986(12) . ?
 Ni5 C435 1.990(12) . ?
 Ni5 C441 2.023(11) . ?
 Ni5 C443 2.024(13) . ?
 N5 C95 1.392(13) . ?
 N5 C189 1.398(14) . ?
 N5 C193 1.448(12) . ?
 N11 C95 1.384(13) . ?
 N11 C375 1.396(15) . ?
 N11 C377 1.430(13) . ?
 C3 C195 1.369(13) . ?
 C3 C381 1.405(13) . ?
 C3 C389 1.501(12) . ?
 C13 H13 0.9500 . ?
 C13 C27 1.30(3) . ?
 C13 C215 1.43(2) . ?
 C25 H25 0.9500 . ?
 C25 C387 1.433(17) . ?
 C25 C409 1.414(15) . ?
 C27 H27 0.9500 . ?
 C27 C429 1.49(2) . ?
 C47 H47 0.9500 . ?
 C47 C431 1.395(18) . ?
 C47 C437 1.38(2) . ?
 C49 H49 0.9500 . ?
 C49 C397 1.46(2) . ?
 C49 C401 1.34(2) . ?
 C51 H51 0.9500 . ?
 C51 C97 1.415(19) . ?
 C51 C387 1.321(19) . ?
 C53 H53 0.9500 . ?
 C53 C219 1.408(15) . ?
 C53 C407 1.380(19) . ?
 C55 H55 0.9500 . ?
 C55 C199 1.467(18) . ?
 C55 C207 1.399(18) . ?
 C97 H97 0.9500 . ?
 C97 C399 1.403(17) . ?
 C99 C193 1.385(12) . ?
 C99 C381 1.421(13) . ?
 C99 C411 1.537(11) . ?
 C101 H101 0.9500 . ?
 C101 C405 1.373(14) . ?
 C101 C423 1.414(13) . ?
 C103 H103 0.9500 . ?
 C103 C201 1.360(15) . ?
 C103 C385 1.395(18) . ?
 C107 H107 1.0000 . ?
 C107 C201 1.535(17) . ?
 C107 C205 1.520(13) . ?
 C107 C379 1.538(18) . ?
 C109 H10D 0.9800 . ?
 C109 H10E 0.9800 . ?
 C109 H10F 0.9800 . ?
 C109 C433 1.520(18) . ?
 C111 C445 1.3900 . ?
 C111 C449 1.3900 . ?
 C111 C427 1.517(15) . ?
 C445 H445 0.9500 . ?
 C445 C223 1.3900 . ?
 C223 H223 0.9500 . ?
 C223 C447 1.3900 . ?
 C447 H447 0.9500 . ?
 C447 C7 1.3900 . ?
 C7 H7 0.9500 . ?
 C7 C449 1.3900 . ?
 C449 H449 0.9500 . ?
 C189 C213 1.450(16) . ?
 C189 C375 1.372(14) . ?
 C191 H191 0.9500 . ?
 C191 C425 1.31(2) . ?
 C191 C429 1.42(2) . ?
 C193 C205 1.386(12) . ?
 C195 H195 0.9500 . ?
 C195 C205 1.414(13) . ?
 C197 H197 0.9500 . ?
 C197 C217 1.35(2) . ?
 C197 C413 1.402(18) . ?
 C199 H199 0.9500 . ?
 C199 C385 1.26(2) . ?
 C201 C207 1.339(19) . ?
 C203 H203 1.0000 . ?
 C203 C219 1.502(17) . ?
 C203 C221 1.551(16) . ?
 C203 C405 1.536(12) . ?
 C207 H207 0.9500 . ?
 C213 C415 1.450(16) . ?
 C213 C431 1.383(17) . ?
 C215 H215 0.9500 . ?
 C215 C425 1.379(16) . ?
 C217 H217 0.9500 . ?
 C217 C219 1.440(17) . ?
 C221 H22A 0.9800 . ?
 C221 H22B 0.9800 . ?
 C221 H22C 0.9800 . ?
 C375 C393 1.398(17) . ?
 C377 C391 1.405(12) . ?
 C377 C405 1.426(13) . ?
 C379 H37A 0.9800 . ?
 C379 H37B 0.9800 . ?
 C379 H37C 0.9800 . ?
 C381 H381 0.9500 . ?
 C383 H383 0.9500 . ?
 C383 C391 1.390(14) . ?
 C383 C423 1.365(14) . ?
 C385 H385 0.9500 . ?
 C387 H387 0.9500 . ?
 C389 H38A 0.9800 . ?
 C389 H38B 0.9800 . ?
 C389 H38C 0.9800 . ?
 C391 C433 1.511(13) . ?
 C393 C401 1.388(17) . ?
 C393 C415 1.442(19) . ?
 C395 H39A 0.9800 . ?
 C395 H39B 0.9800 . ?
 C395 H39C 0.9800 . ?
 C395 C411 1.564(13) . ?
 C397 H397 0.9500 . ?
 C397 C439 1.33(2) . ?
 C399 H399 0.9500 . ?
 C399 C409 1.382(16) . ?
 C401 H401 0.9500 . ?
 C403 H40A 0.9800 . ?
 C403 H40B 0.9800 . ?
 C403 H40C 0.9800 . ?
 C403 C423 1.463(14) . ?
 C407 H407 0.9500 . ?
 C407 C413 1.395(19) . ?
 C409 C411 1.508(15) . ?
 C411 H411 1.0000 . ?
 C413 H413 0.9500 . ?
 C415 C439 1.36(2) . ?
 C417 C209 1.3900 . ?
 C417 C211 1.3900 . ?
 C417 C443 1.493(16) . ?
 C209 H209 0.9500 . ?
 C209 C419 1.3900 . ?
 C419 H419 0.9500 . ?
 C419 C105 1.3900 . ?
 C105 H105 0.9500 . ?
 C105 C421 1.3900 . ?
 C421 H421 0.9500 . ?
 C421 C211 1.3900 . ?
 C211 H211 0.9500 . ?
 C425 C433 1.586(19) . ?
 C427 H427 1.0000 . ?
 C427 C441 1.424(18) . ?
 C429 H429 0.9500 . ?
 C431 H431 0.9500 . ?
 C433 H433 1.0000 . ?
 C435 H43A 0.9900 . ?
 C435 H43B 0.9900 . ?
 C435 C443 1.401(18) . ?
 C437 H437 0.9500 . ?
 C437 C439 1.47(2) . ?
 C441 H44A 0.9900 . ?
 C441 H44B 0.9900 . ?
 C443 H443 1.0000 . ?
 Ni6 C336 1.92(2) . ?
 Ni6 C380 1.921(13) . ?
 Ni6 C402 2.007(19) . ?
 Ni6 C404 2.05(2) . ?
 Ni6 C420 1.994(19) . ?
 N10 C332 1.344(17) . ?
 N10 C360 1.457(13) . ?
 N10 C380 1.378(15) . ?
 N12 C326 1.445(13) . ?
 N12 C378 1.405(16) . ?
 N12 C380 1.392(14) . ?
 C302 H302 0.9500 . ?
 C302 C382 1.40(2) . ?
 C302 C450 1.39(2) . ?
 C304 C306 1.3900 . ?
 C304 C314 1.3900 . ?
 C304 C388 1.461(14) . ?
 C306 H306 0.9500 . ?
 C306 C308 1.3900 . ?
 C308 H308 0.9500 . ?
 C308 C310 1.3900 . ?
 C310 H310 0.9500 . ?
 C310 C312 1.3900 . ?
 C312 H312 0.9500 . ?
 C312 C314 1.3900 . ?
 C314 H314 0.9500 . ?
 C316 H316 0.9500 . ?
 C316 C394 1.42(2) . ?
 C316 C428 1.43(2) . ?
 C318 H318 0.9500 . ?
 C318 C344 1.41(2) . ?
 C318 C398 1.37(2) . ?
 C320 C390 1.365(18) . ?
 C320 C416 1.424(17) . ?
 C320 C418 1.514(19) . ?
 C322 H322 0.9500 . ?
 C322 C400 1.36(2) . ?
 C322 C428 1.42(2) . ?
 C324 C338 1.346(17) . ?
 C324 C410 1.533(19) . ?
 C324 C412 1.367(19) . ?
 C326 C392 1.378(13) . ?
 C326 C424 1.379(14) . ?
 C328 H32D 0.9800 . ?
 C328 H32E 0.9800 . ?
 C328 H32F 0.9800 . ?
 C328 C448 1.50(2) . ?
 C330 H330 0.9500 . ?
 C330 C342 1.455(18) . ?
 C330 C394 1.38(2) . ?
 C332 C376 1.442(19) . ?
 C332 C378 1.358(15) . ?
 C334 H334 0.9500 . ?
 C334 C384 1.39(2) . ?
 C334 C398 1.43(2) . ?
 C336 H336 1.0000 . ?
 C336 C402 1.31(3) . ?
 C336 C434 1.66(3) . ?
 C338 H338 0.9500 . ?
 C338 C382 1.36(2) . ?
 C340 H34F 0.9800 . ?
 C340 H34G 0.9800 . ?
 C340 H34H 0.9800 . ?
 C340 C388 1.58(2) . ?
 C342 C378 1.416(18) . ?
 C342 C422 1.380(18) . ?
 C344 H344 0.9500 . ?
 C344 C362 1.391(16) . ?
 C346 H346 0.9500 . ?
 C346 C392 1.382(15) . ?
 C346 C396 1.412(15) . ?
 C348 C350 1.3900 . ?
 C348 C358 1.3900 . ?
 C348 C448 1.574(17) . ?
 C350 H350 0.9500 . ?
 C350 C352 1.3900 . ?
 C352 H352 0.9500 . ?
 C352 C354 1.3900 . ?
 C354 H354 0.9500 . ?
 C354 C356 1.3900 . ?
 C356 H356 0.9500 . ?
 C356 C358 1.3900 . ?
 C358 H358 0.9500 . ?
 C360 C430 1.375(14) . ?
 C360 C446 1.382(15) . ?
 C362 C384 1.37(2) . ?
 C362 C432 1.506(18) . ?
 C364 C366 1.3900 . ?
 C364 C374 1.3900 . ?
 C364 C404 1.44(3) . ?
 C366 H366 0.9500 . ?
 C366 C368 1.3900 . ?
 C368 H368 0.9500 . ?
 C368 C370 1.3900 . ?
 C370 H370 0.9500 . ?
 C370 C372 1.3900 . ?
 C372 H372 0.9500 . ?
 C372 C374 1.3900 . ?
 C374 H374 0.9500 . ?
 C376 C408 1.419(18) . ?
 C376 C422 1.45(2) . ?
 C382 H382 0.9500 . ?
 C384 H384 0.9500 . ?
 C386 H38D 0.9800 . ?
 C386 H38E 0.9800 . ?
 C386 H38F 0.9800 . ?
 C386 C410 1.524(15) . ?
 C388 H388 1.0000 . ?
 C388 C392 1.573(14) . ?
 C390 H390 0.9500 . ?
 C390 C446 1.437(16) . ?
 C394 H394 0.9500 . ?
 C396 C406 1.516(16) . ?
 C396 C426 1.356(15) . ?
 C398 H398 0.9500 . ?
 C400 H400 0.9500 . ?
 C400 C408 1.41(2) . ?
 C402 H40D 0.9900 . ?
 C402 H40E 0.9900 . ?
 C404 H404 1.0000 . ?
 C404 C420 1.43(3) . ?
 C406 H40F 0.9800 . ?
 C406 H40G 0.9800 . ?
 C406 H40H 0.9800 . ?
 C408 H408 0.9500 . ?
 C410 H410 1.0000 . ?
 C410 C446 1.523(14) . ?
 C412 H412 0.9500 . ?
 C412 C450 1.42(2) . ?
 C414 H41A 0.9800 . ?
 C414 H41B 0.9800 . ?
 C414 H41C 0.9800 . ?
 C414 C432 1.516(14) . ?
 C416 H416 0.9500 . ?
 C416 C430 1.368(16) . ?
 C418 H41D 0.9800 . ?
 C418 H41E 0.9800 . ?
 C418 H41F 0.9800 . ?
 C420 H42A 0.9900 . ?
 C420 H42B 0.9900 . ?
 C422 C428 1.45(2) . ?
 C424 C426 1.384(15) . ?
 C424 C432 1.547(12) . ?
 C426 H426 0.9500 . ?
 C430 C448 1.564(15) . ?
 C432 H432 1.0000 . ?
 C434 C436 1.3900 . ?
 C434 C444 1.3900 . ?
 C436 H436 0.9500 . ?
 C436 C438 1.3900 . ?
 C438 H438 0.9500 . ?
 C438 C440 1.3900 . ?
 C440 H440 0.9500 . ?
 C440 C442 1.3900 . ?
 C442 H442 0.9500 . ?
 C442 C444 1.3900 . ?
 C444 H444 0.9500 . ?
 C448 H448 1.0000 . ?
 C450 H450 0.9500 . ?

loop_
  _geom_angle_atom_site_label_1
  _geom_angle_atom_site_label_2
  _geom_angle_atom_site_label_3
  _geom_angle
  _geom_angle_site_symmetry_1
  _geom_angle_site_symmetry_3
  _geom_angle_publ_flag
 C18 Ni1 C68 96.4(4) . . ?
 C18 Ni1 C118 167.8(5) . . ?
 C18 Ni1 C120 126.9(5) . . ?
 C18 Ni1 C130 41.7(5) . . ?
 C68 Ni1 C118 95.8(4) . . ?
 C68 Ni1 C120 136.1(5) . . ?
 C68 Ni1 C130 137.5(4) . . ?
 C118 Ni1 C120 40.9(5) . . ?
 C118 Ni1 C130 126.3(5) . . ?
 C130 Ni1 C120 86.4(5) . . ?
 C6 N1 C4 122.1(8) . . ?
 C68 N1 C4 128.0(8) . . ?
 C68 N1 C6 109.6(7) . . ?
 C1 N4 C8 121.7(8) . . ?
 C1 N4 C68 107.0(7) . . ?
 C68 N4 C8 131.2(8) . . ?
 N4 C1 C28 140.7(9) . . ?
 C6 C1 N4 109.7(8) . . ?
 C6 C1 C28 109.6(8) . . ?
 C34 C4 N1 118.6(7) . . ?
 C40 C4 N1 120.6(7) . . ?
 C40 C4 C34 120.7(8) . . ?
 N1 C6 C14 143.6(8) . . ?
 C1 C6 N1 106.0(8) . . ?
 C1 C6 C14 110.3(8) . . ?
 N4 C8 C98 118.0(7) . . ?
 C78 C8 N4 120.2(8) . . ?
 C78 C8 C98 121.6(9) . . ?
 C26 C10 H10 118.7 . . ?
 C96 C10 H10 118.7 . . ?
 C96 C10 C26 122.6(11) . . ?
 C32 C12 H12 120.8 . . ?
 C32 C12 C146 118.3(18) . . ?
 C146 C12 H12 120.8 . . ?
 C24 C14 C6 136.9(9) . . ?
 C24 C14 C72 119.7(9) . . ?
 C72 C14 C6 103.4(8) . . ?
 C72 C16 C114 117.9(11) . . ?
 C72 C16 C126 113.8(11) . . ?
 C114 C16 C126 128.3(11) . . ?
 Ni1 C18 H18A 116.6 . . ?
 Ni1 C18 H18B 116.6 . . ?
 H18A C18 H18B 113.6 . . ?
 C130 C18 Ni1 70.6(6) . . ?
 C130 C18 H18A 116.6 . . ?
 C130 C18 H18B 116.6 . . ?
 C34 C20 H20 117.2 . . ?
 C64 C20 H20 117.2 . . ?
 C64 C20 C34 125.5(8) . . ?
 C38 C22 H22 117.2 . . ?
 C82 C22 H22 117.2 . . ?
 C82 C22 C38 125.7(10) . . ?
 C14 C24 H24 121.6 . . ?
 C76 C24 C14 116.7(11) . . ?
 C76 C24 H24 121.6 . . ?
 C10 C26 C46 118.9(9) . . ?
 C42 C26 C10 119.0(10) . . ?
 C42 C26 C46 122.0(10) . . ?
 C56 C28 C1 137.2(10) . . ?
 C56 C28 C72 117.9(10) . . ?
 C72 C28 C1 104.8(8) . . ?
 C36 C30 H30 119.6 . . ?
 C58 C30 H30 119.6 . . ?
 C58 C30 C36 120.8(10) . . ?
 C12 C32 H32 115.8 . . ?
 C12 C32 C134 128(2) . . ?
 C134 C32 H32 115.8 . . ?
 C4 C34 C54 122.2(8) . . ?
 C20 C34 C4 116.2(8) . . ?
 C20 C34 C54 121.3(7) . . ?
 C30 C36 C104 120.1(9) . . ?
 C80 C36 C30 117.1(10) . . ?
 C80 C36 C104 122.8(9) . . ?
 C22 C38 C70 121.2(8) . . ?
 C22 C38 C124 117.8(10) . . ?
 C124 C38 C70 120.9(9) . . ?
 C4 C40 C104 119.2(8) . . ?
 C50 C40 C4 117.1(8) . . ?
 C50 C40 C104 123.7(8) . . ?
 C26 C42 H42 118.8 . . ?
 C26 C42 C60 122.4(11) . . ?
 C60 C42 H42 118.8 . . ?
 C140 C44 C54 118.7(8) . . ?
 C140 C44 C148 116.5(9) . . ?
 C148 C44 C54 124.8(10) . . ?
 C26 C46 H46 107.1 . . ?
 C26 C46 C98 113.9(8) . . ?
 C26 C46 C128 111.0(8) . . ?
 C98 C46 H46 107.1 . . ?
 C98 C46 C128 110.4(8) . . ?
 C128 C46 H46 107.1 . . ?
 C112 C48 H48 120.5 . . ?
 C146 C48 H48 120.5 . . ?
 C146 C48 C112 118.9(18) . . ?
 C40 C50 H50 117.4 . . ?
 C40 C50 C64 125.1(9) . . ?
 C64 C50 H50 117.4 . . ?
 C62 C52 H52 118.5 . . ?
 C62 C52 C78 123.0(9) . . ?
 C78 C52 H52 118.5 . . ?
 C34 C54 C44 110.9(8) . . ?
 C34 C54 H54 107.2 . . ?
 C34 C54 C74 111.0(8) . . ?
 C44 C54 H54 107.2 . . ?
 C44 C54 C74 113.1(7) . . ?
 C74 C54 H54 107.2 . . ?
 C28 C56 H56 122.2 . . ?
 C28 C56 C132 115.6(11) . . ?
 C132 C56 H56 122.2 . . ?
 C30 C58 H58 119.7 . . ?
 C116 C58 C30 120.5(11) . . ?
 C116 C58 H58 119.7 . . ?
 C42 C60 H60 120.8 . . ?
 C42 C60 C144 118.4(11) . . ?
 C144 C60 H60 120.8 . . ?
 C52 C62 C102 116.1(9) . . ?
 C52 C62 C150 121.5(9) . . ?
 C102 C62 C150 122.3(9) . . ?
 C20 C64 C50 115.3(9) . . ?
 C20 C64 C142 122.7(9) . . ?
 C50 C64 C142 122.0(9) . . ?
 C138 C66 H66 122.5 . . ?
 C138 C66 C140 115.0(12) . . ?
 C140 C66 H66 122.5 . . ?
 N1 C68 Ni1 127.3(7) . . ?
 N1 C68 N4 107.6(8) . . ?
 N4 C68 Ni1 124.9(7) . . ?
 C38 C70 H70 107.4 . . ?
 C78 C70 C38 109.4(8) . . ?
 C78 C70 H70 107.4 . . ?
 C122 C70 C38 116.5(7) . . ?
 C122 C70 H70 107.4 . . ?
 C122 C70 C78 108.5(9) . . ?
 C16 C72 C14 121.3(10) . . ?
 C16 C72 C28 127.0(10) . . ?
 C28 C72 C14 111.7(9) . . ?
 C54 C74 H74A 109.5 . . ?
 C54 C74 H74B 109.5 . . ?
 C54 C74 H74C 109.5 . . ?
 H74A C74 H74B 109.5 . . ?
 H74A C74 H74C 109.5 . . ?
 H74B C74 H74C 109.5 . . ?
 C24 C76 H76 117.8 . . ?
 C114 C76 C24 124.4(12) . . ?
 C114 C76 H76 117.8 . . ?
 C8 C78 C52 118.8(8) . . ?
 C8 C78 C70 122.3(8) . . ?
 C52 C78 C70 118.7(8) . . ?
 C36 C80 H80 119.6 . . ?
 C100 C80 C36 120.8(10) . . ?
 C100 C80 H80 119.6 . . ?
 C22 C82 H82 122.7 . . ?
 C22 C82 C136 114.6(12) . . ?
 C136 C82 H82 122.7 . . ?
 C86 C84 C94 120.0 . . ?
 C86 C84 C120 118.0(9) . . ?
 C94 C84 C120 121.9(9) . . ?
 C84 C86 H86 120.0 . . ?
 C84 C86 C88 120.0 . . ?
 C88 C86 H86 120.0 . . ?
 C86 C88 H88 120.0 . . ?
 C90 C88 C86 120.0 . . ?
 C90 C88 H88 120.0 . . ?
 C88 C90 H90 120.0 . . ?
 C88 C90 C92 120.0 . . ?
 C92 C90 H90 120.0 . . ?
 C90 C92 H92 120.0 . . ?
 C90 C92 C94 120.0 . . ?
 C94 C92 H92 120.0 . . ?
 C84 C94 C92 120.0 . . ?
 C84 C94 H94 120.0 . . ?
 C92 C94 H94 120.0 . . ?
 C10 C96 H96 120.7 . . ?
 C10 C96 C144 118.5(12) . . ?
 C144 C96 H96 120.7 . . ?
 C8 C98 C46 121.1(8) . . ?
 C102 C98 C8 115.5(8) . . ?
 C102 C98 C46 123.4(8) . . ?
 C80 C100 H100 119.7 . . ?
 C116 C100 C80 120.7(11) . . ?
 C116 C100 H100 119.7 . . ?
 C62 C102 H102 117.6 . . ?
 C98 C102 C62 124.8(9) . . ?
 C98 C102 H102 117.6 . . ?
 C36 C104 C40 114.4(8) . . ?
 C36 C104 H104 107.7 . . ?
 C36 C104 C106 108.3(8) . . ?
 C40 C104 H104 107.7 . . ?
 C40 C104 C106 110.9(8) . . ?
 C106 C104 H104 107.7 . . ?
 C104 C106 H10A 109.5 . . ?
 C104 C106 H10B 109.5 . . ?
 C104 C106 H10C 109.5 . . ?
 H10A C106 H10B 109.5 . . ?
 H10A C106 H10C 109.5 . . ?
 H10B C106 H10C 109.5 . . ?
 C124 C108 H108 119.3 . . ?
 C136 C108 H108 119.3 . . ?
 C136 C108 C124 121.3(10) . . ?
 C138 C110 H110 120.2 . . ?
 C138 C110 C148 119.7(9) . . ?
 C148 C110 H110 120.2 . . ?
 C48 C112 H112 119.4 . . ?
 C48 C112 C134 121.3(14) . . ?
 C134 C112 H112 119.4 . . ?
 C16 C114 H114 120.0 . . ?
 C76 C114 C16 119.9(11) . . ?
 C76 C114 H114 120.0 . . ?
 C58 C116 C100 120.1(12) . . ?
 C58 C116 H116 120.0 . . ?
 C100 C116 H116 120.0 . . ?
 Ni1 C118 H11A 116.3 . . ?
 Ni1 C118 H11B 116.3 . . ?
 H11A C118 H11B 113.3 . . ?
 C120 C118 Ni1 72.3(7) . . ?
 C120 C118 H11A 116.3 . . ?
 C120 C118 H11B 116.3 . . ?
 Ni1 C120 H120 115.5 . . ?
 C84 C120 Ni1 113.5(8) . . ?
 C84 C120 H120 115.5 . . ?
 C118 C120 Ni1 66.9(6) . . ?
 C118 C120 C84 120.7(13) . . ?
 C118 C120 H120 115.5 . . ?
 C70 C122 H12A 109.5 . . ?
 C70 C122 H12B 109.5 . . ?
 C70 C122 H12C 109.5 . . ?
 H12A C122 H12B 109.5 . . ?
 H12A C122 H12C 109.5 . . ?
 H12B C122 H12C 109.5 . . ?
 C38 C124 H124 120.1 . . ?
 C108 C124 C38 119.9(11) . . ?
 C108 C124 H124 120.1 . . ?
 C16 C126 H126 119.9 . . ?
 C132 C126 C16 120.2(12) . . ?
 C132 C126 H126 119.9 . . ?
 C46 C128 H12D 109.5 . . ?
 C46 C128 H12E 109.5 . . ?
 C46 C128 H12F 109.5 . . ?
 H12D C128 H12E 109.5 . . ?
 H12D C128 H12F 109.5 . . ?
 H12E C128 H12F 109.5 . . ?
 Ni1 C130 H130 115.5 . . ?
 C18 C130 Ni1 67.7(6) . . ?
 C18 C130 H130 115.5 . . ?
 C18 C130 C134 120.8(12) . . ?
 C134 C130 Ni1 112.8(8) . . ?
 C134 C130 H130 115.5 . . ?
 C56 C132 H132 117.3 . . ?
 C126 C132 C56 125.4(11) . . ?
 C126 C132 H132 117.3 . . ?
 C32 C134 C112 112.4(14) . . ?
 C32 C134 C130 125.2(16) . . ?
 C112 C134 C130 122.3(12) . . ?
 C82 C136 H136 119.9 . . ?
 C108 C136 C82 120.3(13) . . ?
 C108 C136 H136 119.9 . . ?
 C66 C138 H138 118.2 . . ?
 C110 C138 C66 123.6(11) . . ?
 C110 C138 H138 118.2 . . ?
 C44 C140 C66 123.5(9) . . ?
 C44 C140 H140 118.3 . . ?
 C66 C140 H140 118.3 . . ?
 C64 C142 H14A 109.5 . . ?
 C64 C142 H14B 109.5 . . ?
 C64 C142 H14C 109.5 . . ?
 H14A C142 H14B 109.5 . . ?
 H14A C142 H14C 109.5 . . ?
 H14B C142 H14C 109.5 . . ?
 C60 C144 H144 120.7 . . ?
 C96 C144 C60 118.7(11) . . ?
 C96 C144 H144 120.7 . . ?
 C12 C146 C48 120.1(17) . . ?
 C12 C146 H146 120.0 . . ?
 C48 C146 H146 120.0 . . ?
 C44 C148 H148 119.2 . . ?
 C110 C148 C44 121.6(11) . . ?
 C110 C148 H148 119.2 . . ?
 C62 C150 H15A 109.5 . . ?
 C62 C150 H15B 109.5 . . ?
 C62 C150 H15C 109.5 . . ?
 H15A C150 H15B 109.5 . . ?
 H15A C150 H15C 109.5 . . ?
 H15B C150 H15C 109.5 . . ?
 C41 Ni2 C171 94.9(9) . . ?
 C41 Ni2 C183 135.5(9) . . ?
 C41 Ni2 C327 134.8(10) . . ?
 C41 Ni2 C345 93.7(8) . . ?
 C183 Ni2 C171 127.9(10) . . ?
 C183 Ni2 C345 42.7(6) . . ?
 C327 Ni2 C171 40.0(7) . . ?
 C327 Ni2 C183 89.3(11) . . ?
 C327 Ni2 C345 131.5(10) . . ?
 C345 Ni2 C171 170.3(10) . . ?
 C41 N2 C161 125.6(13) . . ?
 C165 N2 C41 113.4(11) . . ?
 C165 N2 C161 120.9(13) . . ?
 C41 N9 C187 130.2(15) . . ?
 C5 N9 C41 111.2(13) . . ?
 C5 N9 C187 118.3(12) . . ?
 C369 C23 C373 120.00(8) . . ?
 C369 C23 C327 122.4(14) . . ?
 C373 C23 C327 117.5(14) . . ?
 C23 C369 H369 120.0 . . ?
 C185 C369 C23 120.0 . . ?
 C185 C369 H369 120.0 . . ?
 C369 C185 H185 120.0 . . ?
 C369 C185 C371 120.0 . . ?
 C371 C185 H185 120.0 . . ?
 C185 C371 H371 120.0 . . ?
 C93 C371 C185 120.00(7) . . ?
 C93 C371 H371 120.0 . . ?
 C371 C93 H93 120.0 . . ?
 C371 C93 C373 120.0 . . ?
 C373 C93 H93 120.0 . . ?
 C23 C373 H373 120.0 . . ?
 C93 C373 C23 120.0 . . ?
 C93 C373 H373 120.0 . . ?
 C161 C39 C323 122.5(12) . . ?
 C161 C39 C329 114.9(10) . . ?
 C329 C39 C323 122.5(12) . . ?
 N2 C41 Ni2 129.4(11) . . ?
 N2 C41 N9 102.6(14) . . ?
 N9 C41 Ni2 128.0(13) . . ?
 C75 C43 H43 104.9 . . ?
 C75 C43 C311 112.9(13) . . ?
 C153 C43 H43 104.9 . . ?
 C153 C43 C75 117.7(17) . . ?
 C153 C43 C311 110.1(15) . . ?
 C311 C43 H43 104.9 . . ?
 C301 C75 C43 118.4(12) . . ?
 C301 C75 C305 120.0 . . ?
 C305 C75 C43 121.6(12) . . ?
 C75 C301 H301 120.0 . . ?
 C75 C301 C151 120.0 . . ?
 C151 C301 H301 120.0 . . ?
 C301 C151 H151 120.0 . . ?
 C303 C151 C301 120.0 . . ?
 C303 C151 H151 120.0 . . ?
 C151 C303 H303 120.0 . . ?
 C19 C303 C151 120.0 . . ?
 C19 C303 H303 120.0 . . ?
 C303 C19 H19 120.0 . . ?
 C303 C19 C305 120.0 . . ?
 C305 C19 H19 120.0 . . ?
 C75 C305 H305 120.0 . . ?
 C19 C305 C75 120.0 . . ?
 C19 C305 H305 120.0 . . ?
 C309 C77 H77 117.6 . . ?
 C349 C77 H77 117.6 . . ?
 C349 C77 C309 124.7(18) . . ?
 C153 C81 H81 120.0 . . ?
 C155 C81 H81 120.0 . . ?
 C155 C81 C153 120.1(12) . . ?
 C331 C83 H83 116.9 . . ?
 C333 C83 H83 116.9 . . ?
 C333 C83 C331 126.3(19) . . ?
 C335 C85 H85 121.5 . . ?
 C339 C85 H85 121.5 . . ?
 C339 C85 C335 117(2) . . ?
 C173 C87 H87 119.0 . . ?
 C341 C87 H87 119.0 . . ?
 C341 C87 C173 122.1(11) . . ?
 C349 C89 H89 122.4 . . ?
 C349 C89 C365 115(2) . . ?
 C365 C89 H89 122.4 . . ?
 C81 C153 C43 114.7(12) . . ?
 C187 C153 C43 128.6(15) . . ?
 C187 C153 C81 116.7(13) . . ?
 C81 C155 C163 118.1(12) . . ?
 C347 C155 C81 120.4(15) . . ?
 C347 C155 C163 121.4(13) . . ?
 C315 C157 C319 120.0 . . ?
 C315 C157 C323 122.3(8) . . ?
 C319 C157 C323 117.7(8) . . ?
 C157 C315 H315 120.0 . . ?
 C157 C315 C79 120.0 . . ?
 C79 C315 H315 120.0 . . ?
 C315 C79 H79 120.0 . . ?
 C317 C79 C315 120.0 . . ?
 C317 C79 H79 120.0 . . ?
 C79 C317 H317 120.0 . . ?
 C79 C317 C159 120.0 . . ?
 C159 C317 H317 120.0 . . ?
 C317 C159 H159 120.0 . . ?
 C319 C159 C317 120.0 . . ?
 C319 C159 H159 120.0 . . ?
 C157 C319 H319 120.0 . . ?
 C159 C319 C157 120.0 . . ?
 C159 C319 H319 120.0 . . ?
 C39 C161 N2 118.1(10) . . ?
 C173 C161 N2 116.9(11) . . ?
 C173 C161 C39 124.6(12) . . ?
 C155 C163 H16A 109.5 . . ?
 C155 C163 H16B 109.5 . . ?
 C155 C163 H16C 109.5 . . ?
 H16A C163 H16B 109.5 . . ?
 H16A C163 H16C 109.5 . . ?
 H16B C163 H16C 109.5 . . ?
 N2 C165 C331 144.6(10) . . ?
 N2 C165 C5 107.1(9) . . ?
 C5 C165 C331 108.0 . . ?
 C165 C331 C83 141.4(12) . . ?
 C165 C331 C21 108.0 . . ?
 C21 C331 C83 110.6(12) . . ?
 C337 C21 C331 108.0 . . ?
 C335 C21 C331 123.4(13) . . ?
 C335 C21 C337 128.4(13) . . ?
 C21 C337 C5 108.0 . . ?
 C169 C337 C21 115.4(13) . . ?
 C169 C337 C5 136.6(13) . . ?
 N9 C5 C165 105.4(9) . . ?
 N9 C5 C337 146.6(9) . . ?
 C165 C5 C337 108.0 . . ?
 C333 C167 H167 123.2 . . ?
 C333 C167 C335 114(2) . . ?
 C335 C167 H167 123.2 . . ?
 C337 C169 H169 121.2 . . ?
 C339 C169 C337 117.7(18) . . ?
 C339 C169 H169 121.2 . . ?
 Ni2 C171 H17A 116.9 . . ?
 Ni2 C171 H17B 116.9 . . ?
 H17A C171 H17B 113.9 . . ?
 C327 C171 Ni2 67.9(16) . . ?
 C327 C171 H17A 116.9 . . ?
 C327 C171 H17B 116.9 . . ?
 C87 C173 C325 117.6(11) . . ?
 C161 C173 C87 116.3(12) . . ?
 C161 C173 C325 125.6(13) . . ?
 C351 C175 C355 120.0 . . ?
 C351 C175 C325 122.1(12) . . ?
 C355 C175 C325 117.7(12) . . ?
 C175 C351 H351 120.0 . . ?
 C175 C351 C11 120.0 . . ?
 C11 C351 H351 120.0 . . ?
 C351 C11 H11 120.0 . . ?
 C353 C11 C351 120.0 . . ?
 C353 C11 H11 120.0 . . ?
 C11 C353 H353 120.0 . . ?
 C11 C353 C177 120.0 . . ?
 C177 C353 H353 120.0 . . ?
 C353 C177 H177 120.0 . . ?
 C355 C177 C353 120.0 . . ?
 C355 C177 H177 120.0 . . ?
 C175 C355 H355 120.0 . . ?
 C177 C355 C175 120.0 . . ?
 C177 C355 H355 120.0 . . ?
 C309 C179 H179 109.2 . . ?
 C309 C179 C313 112.3(13) . . ?
 C309 C179 C343 106.8(13) . . ?
 C313 C179 H179 109.2 . . ?
 C343 C179 H179 109.2 . . ?
 C343 C179 C313 110.0(14) . . ?
 Ni2 C183 H183 112.5 . . ?
 C345 C183 Ni2 69.8(11) . . ?
 C345 C183 H183 112.5 . . ?
 C345 C183 C359 126(2) . . ?
 C359 C183 Ni2 117.1(16) . . ?
 C359 C183 H183 112.5 . . ?
 C153 C187 N9 114.5(13) . . ?
 C153 C187 C313 123.6(15) . . ?
 C313 C187 N9 121.9(12) . . ?
 C309 C307 H307 115.7 . . ?
 C309 C307 C365 128.6(18) . . ?
 C365 C307 H307 115.7 . . ?
 C179 C309 C77 127.4(17) . . ?
 C307 C309 C77 110.9(18) . . ?
 C307 C309 C179 121.7(15) . . ?
 C43 C311 H31A 109.5 . . ?
 C43 C311 H31B 109.5 . . ?
 C43 C311 H31C 109.5 . . ?
 H31A C311 H31B 109.5 . . ?
 H31A C311 H31C 109.5 . . ?
 H31B C311 H31C 109.5 . . ?
 C187 C313 C179 118.6(13) . . ?
 C347 C313 C179 123.8(12) . . ?
 C347 C313 C187 117.4(12) . . ?
 H32A C321 H32B 109.5 . . ?
 H32A C321 H32C 109.5 . . ?
 H32B C321 H32C 109.5 . . ?
 C341 C321 H32A 109.5 . . ?
 C341 C321 H32B 109.5 . . ?
 C341 C321 H32C 109.5 . . ?
 C39 C323 C157 113.3(12) . . ?
 C39 C323 H323 107.0 . . ?
 C39 C323 C357 112.7(10) . . ?
 C157 C323 H323 107.0 . . ?
 C357 C323 C157 109.5(12) . . ?
 C357 C323 H323 107.0 . . ?
 C173 C325 H325 108.3 . . ?
 C173 C325 C367 110.7(18) . . ?
 C175 C325 C173 111.3(14) . . ?
 C175 C325 H325 108.3 . . ?
 C175 C325 C367 109.7(14) . . ?
 C367 C325 H325 108.3 . . ?
 Ni2 C327 H327 117.4 . . ?
 C23 C327 Ni2 105.6(18) . . ?
 C23 C327 H327 117.4 . . ?
 C171 C327 Ni2 72.1(16) . . ?
 C171 C327 C23 118(2) . . ?
 C171 C327 H327 117.4 . . ?
 C39 C329 H329 118.0 . . ?
 C341 C329 C39 124.0(12) . . ?
 C341 C329 H329 118.0 . . ?
 C83 C333 H333 120.4 . . ?
 C167 C333 C83 119(2) . . ?
 C167 C333 H333 120.4 . . ?
 C21 C335 C85 114.9(19) . . ?
 C21 C335 C167 124.1(18) . . ?
 C167 C335 C85 120.7(18) . . ?
 C85 C339 H339 117.4 . . ?
 C169 C339 C85 125(2) . . ?
 C169 C339 H339 117.4 . . ?
 C87 C341 C321 121.8(10) . . ?
 C87 C341 C329 118.1(12) . . ?
 C329 C341 C321 120.2(11) . . ?
 C179 C343 H34A 109.5 . . ?
 C179 C343 H34B 109.5 . . ?
 C179 C343 H34C 109.5 . . ?
 H34A C343 H34B 109.5 . . ?
 H34A C343 H34C 109.5 . . ?
 H34B C343 H34C 109.5 . . ?
 Ni2 C345 H34D 116.9 . . ?
 Ni2 C345 H34E 116.9 . . ?
 C183 C345 Ni2 67.5(12) . . ?
 C183 C345 H34D 116.9 . . ?
 C183 C345 H34E 116.9 . . ?
 H34D C345 H34E 114.0 . . ?
 C155 C347 C313 121.4(14) . . ?
 C155 C347 H347 119.3 . . ?
 C313 C347 H347 119.3 . . ?
 C77 C349 C89 121.1(18) . . ?
 C77 C349 H349 119.4 . . ?
 C89 C349 H349 119.4 . . ?
 C323 C357 H35A 109.5 . . ?
 C323 C357 H35B 109.5 . . ?
 C323 C357 H35C 109.5 . . ?
 H35A C357 H35B 109.5 . . ?
 H35A C357 H35C 109.5 . . ?
 H35B C357 H35C 109.5 . . ?
 C45 C359 C183 122.1(16) . . ?
 C45 C359 C91 120.0 . . ?
 C91 C359 C183 116.6(15) . . ?
 C359 C45 H45 120.0 . . ?
 C361 C45 C359 120.0 . . ?
 C361 C45 H45 120.0 . . ?
 C45 C361 H361 120.0 . . ?
 C45 C361 C181 120.0 . . ?
 C181 C361 H361 120.0 . . ?
 C361 C181 H181 120.0 . . ?
 C361 C181 C363 120.0 . . ?
 C363 C181 H181 120.0 . . ?
 C181 C363 H363 120.0 . . ?
 C91 C363 C181 120.0 . . ?
 C91 C363 H363 120.0 . . ?
 C359 C91 H91 120.0 . . ?
 C363 C91 C359 120.0 . . ?
 C363 C91 H91 120.0 . . ?
 C89 C365 H365 120.4 . . ?
 C307 C365 C89 119(2) . . ?
 C307 C365 H365 120.4 . . ?
 C325 C367 H36A 109.5 . . ?
 C325 C367 H36B 109.5 . . ?
 C325 C367 H36C 109.5 . . ?
 H36A C367 H36B 109.5 . . ?
 H36A C367 H36C 109.5 . . ?
 H36B C367 H36C 109.5 . . ?
 C113 Ni3 C139 97.5(4) . . ?
 C113 Ni3 C265 94.8(4) . . ?
 C113 Ni3 C269 138.8(5) . . ?
 C113 Ni3 C285 134.5(5) . . ?
 C139 Ni3 C265 167.4(5) . . ?
 C139 Ni3 C269 41.9(5) . . ?
 C139 Ni3 C285 127.9(5) . . ?
 C265 Ni3 C269 126.2(5) . . ?
 C265 Ni3 C285 39.7(5) . . ?
 C269 Ni3 C285 86.6(5) . . ?
 C113 N3 C15 128.7(9) . . ?
 C227 N3 C15 122.0(8) . . ?
 C227 N3 C113 109.2(7) . . ?
 C113 N7 C231 124.7(8) . . ?
 C225 N7 C113 111.2(7) . . ?
 C225 N7 C231 123.8(8) . . ?
 C15 C2 C275 126.3(9) . . ?
 C125 C2 C15 114.7(9) . . ?
 C125 C2 C275 118.6(9) . . ?
 C241 C9 H9 118.6 . . ?
 C241 C9 C289 122.8(18) . . ?
 C289 C9 H9 118.6 . . ?
 C2 C15 N3 117.6(8) . . ?
 C2 C15 C133 124.9(9) . . ?
 C133 C15 N3 117.3(8) . . ?
 C117 C17 H17 119.6 . . ?
 C141 C17 H17 119.6 . . ?
 C141 C17 C117 120.8(11) . . ?
 C129 C29 H29 121.1 . . ?
 C263 C29 H29 121.1 . . ?
 C263 C29 C129 117.8(17) . . ?
 C37 C31 C145 124.8(15) . . ?
 C37 C31 C275 120.2(10) . . ?
 C145 C31 C275 115.0(13) . . ?
 C261 C33 H33 121.3 . . ?
 C271 C33 H33 121.3 . . ?
 C271 C33 C261 117.4(12) . . ?
 C67 C35 H35 117.5 . . ?
 C243 C35 H35 117.5 . . ?
 C243 C35 C67 125.0(13) . . ?
 C31 C37 H37 121.7 . . ?
 C31 C37 C143 116.6(13) . . ?
 C143 C37 H37 121.7 . . ?
 C125 C57 C73 116.8(12) . . ?
 C287 C57 C73 122.3(12) . . ?
 C287 C57 C125 118.7(11) . . ?
 C115 C59 C285 115.4(15) . . ?
 C233 C59 C115 123.0(15) . . ?
 C233 C59 C285 121.5(14) . . ?
 C133 C61 H61 107.5 . . ?
 C261 C61 H61 107.5 . . ?
 C261 C61 C133 113.3(8) . . ?
 C261 C61 C281 109.9(8) . . ?
 C281 C61 H61 107.5 . . ?
 C281 C61 C133 110.8(9) . . ?
 C253 C63 C245 118.6(9) . . ?
 C255 C63 C245 125.0(11) . . ?
 C255 C63 C253 116.4(10) . . ?
 C239 C65 C229 121.4(12) . . ?
 C257 C65 C229 114.2(10) . . ?
 C257 C65 C239 124.3(11) . . ?
 C35 C67 H67 121.5 . . ?
 C35 C67 C257 117.0(14) . . ?
 C257 C67 H67 121.5 . . ?
 C295 C69 H69 121.0 . . ?
 C299 C69 H69 121.0 . . ?
 C299 C69 C295 118.1(14) . . ?
 C229 C71 H71 122.2 . . ?
 C229 C71 C273 115.7(12) . . ?
 C273 C71 H71 122.2 . . ?
 C57 C73 H73A 109.5 . . ?
 C57 C73 H73B 109.5 . . ?
 C57 C73 H73C 109.5 . . ?
 H73A C73 H73B 109.5 . . ?
 H73A C73 H73C 109.5 . . ?
 H73B C73 H73C 109.5 . . ?
 N3 C113 Ni3 128.2(6) . . ?
 N3 C113 N7 103.3(8) . . ?
 N7 C113 Ni3 128.3(6) . . ?
 C59 C115 H115 122.2 . . ?
 C59 C115 C263 115.7(18) . . ?
 C263 C115 H115 122.2 . . ?
 C17 C117 C121 119.5(10) . . ?
 C17 C117 C235 123.7(9) . . ?
 C121 C117 C235 116.8(9) . . ?
 C123 C119 H119 118.5 . . ?
 C123 C119 C249 122.9(8) . . ?
 C249 C119 H119 118.5 . . ?
 C117 C121 H121 121.0 . . ?
 C291 C121 C117 118.1(11) . . ?
 C291 C121 H121 121.0 . . ?
 C119 C123 C149 120.6(9) . . ?
 C119 C123 C251 119.0(9) . . ?
 C251 C123 C149 120.4(8) . . ?
 C2 C125 C57 122.3(11) . . ?
 C2 C125 H125 118.9 . . ?
 C57 C125 H125 118.9 . . ?
 C239 C127 H127 120.0 . . ?
 C273 C127 H127 120.0 . . ?
 C273 C127 C239 120.1(13) . . ?
 C29 C129 H129 118.5 . . ?
 C29 C129 C233 122.9(19) . . ?
 C233 C129 H129 118.5 . . ?
 C135 C131 H131 120.6 . . ?
 C135 C131 C143 118.8(18) . . ?
 C143 C131 H131 120.6 . . ?
 C15 C133 C61 120.7(8) . . ?
 C287 C133 C15 116.3(9) . . ?
 C287 C133 C61 123.0(9) . . ?
 C131 C135 H135 120.3 . . ?
 C131 C135 C145 119.4(13) . . ?
 C145 C135 H135 120.3 . . ?
 H13A C137 H13B 109.5 . . ?
 H13A C137 H13C 109.5 . . ?
 H13B C137 H13C 109.5 . . ?
 C245 C137 H13A 109.5 . . ?
 C245 C137 H13B 109.5 . . ?
 C245 C137 H13C 109.5 . . ?
 Ni3 C139 H13D 116.7 . . ?
 Ni3 C139 H13E 116.7 . . ?
 H13D C139 H13E 113.7 . . ?
 C269 C139 Ni3 69.8(7) . . ?
 C269 C139 H13D 116.7 . . ?
 C269 C139 H13E 116.7 . . ?
 C17 C141 H141 120.0 . . ?
 C17 C141 C297 120.0(12) . . ?
 C297 C141 H141 120.0 . . ?
 C37 C143 H143 117.8 . . ?
 C131 C143 C37 124.3(19) . . ?
 C131 C143 H143 117.8 . . ?
 C31 C145 C135 115.5(15) . . ?
 C31 C145 H145 122.3 . . ?
 C135 C145 H145 122.3 . . ?
 C267 C147 H147 121.2 . . ?
 C267 C147 C279 117.6(12) . . ?
 C279 C147 H147 121.2 . . ?
 C123 C149 H14D 109.5 . . ?
 C123 C149 H14E 109.5 . . ?
 C123 C149 H14F 109.5 . . ?
 H14D C149 H14E 109.5 . . ?
 H14D C149 H14F 109.5 . . ?
 H14E C149 H14F 109.5 . . ?
 N7 C225 C229 141.8(9) . . ?
 C227 C225 N7 107.0(9) . . ?
 C227 C225 C229 111.0(9) . . ?
 N3 C227 C257 141.0(9) . . ?
 C225 C227 N3 109.2(9) . . ?
 C225 C227 C257 109.9(10) . . ?
 C65 C229 C225 100.9(9) . . ?
 C71 C229 C65 121.2(11) . . ?
 C71 C229 C225 137.8(11) . . ?
 C249 C231 N7 118.4(7) . . ?
 C259 C231 N7 118.8(8) . . ?
 C259 C231 C249 122.4(8) . . ?
 C59 C233 C129 118.3(16) . . ?
 C59 C233 H233 120.9 . . ?
 C129 C233 H233 120.9 . . ?
 C117 C235 H235 107.8 . . ?
 C117 C235 C237 108.2(7) . . ?
 C117 C235 C249 114.2(8) . . ?
 C237 C235 H235 107.8 . . ?
 C249 C235 H235 107.8 . . ?
 C249 C235 C237 110.7(8) . . ?
 C235 C237 H23A 109.5 . . ?
 C235 C237 H23B 109.5 . . ?
 C235 C237 H23C 109.5 . . ?
 H23A C237 H23B 109.5 . . ?
 H23A C237 H23C 109.5 . . ?
 H23B C237 H23C 109.5 . . ?
 C65 C239 C127 118.3(12) . . ?
 C65 C239 C243 114.5(14) . . ?
 C127 C239 C243 127.2(13) . . ?
 C9 C241 H241 120.1 . . ?
 C9 C241 C283 119.7(15) . . ?
 C283 C241 H241 120.1 . . ?
 C35 C243 C239 119.8(14) . . ?
 C35 C243 H243 120.1 . . ?
 C239 C243 H243 120.1 . . ?
 C63 C245 C137 114.6(9) . . ?
 C63 C245 H245 107.8 . . ?
 C63 C245 C259 110.2(9) . . ?
 C137 C245 H245 107.8 . . ?
 C259 C245 C137 108.4(9) . . ?
 C259 C245 H245 107.8 . . ?
 C289 C247 H247 119.2 . . ?
 C293 C247 H247 119.2 . . ?
 C293 C247 C289 121.5(17) . . ?
 C119 C249 C231 116.5(7) . . ?
 C119 C249 C235 123.7(8) . . ?
 C231 C249 C235 119.9(8) . . ?
 C123 C251 H251 119.2 . . ?
 C123 C251 C259 121.6(8) . . ?
 C259 C251 H251 119.2 . . ?
 C63 C253 H253 120.3 . . ?
 C267 C253 C63 119.4(10) . . ?
 C267 C253 H253 120.3 . . ?
 C63 C255 H255 119.2 . . ?
 C63 C255 C279 121.6(13) . . ?
 C279 C255 H255 119.2 . . ?
 C65 C257 C227 103.8(9) . . ?
 C67 C257 C65 119.1(12) . . ?
 C67 C257 C227 137.1(12) . . ?
 C231 C259 C245 121.5(8) . . ?
 C231 C259 C251 117.5(8) . . ?
 C251 C259 C245 121.0(8) . . ?
 C33 C261 C61 118.0(10) . . ?
 C299 C261 C33 118.1(11) . . ?
 C299 C261 C61 123.6(11) . . ?
 C29 C263 C115 122.1(19) . . ?
 C29 C263 H263 119.0 . . ?
 C115 C263 H263 119.0 . . ?
 Ni3 C265 H26A 116.4 . . ?
 Ni3 C265 H26B 116.4 . . ?
 H26A C265 H26B 113.3 . . ?
 C285 C265 Ni3 72.2(7) . . ?
 C285 C265 H26A 116.4 . . ?
 C285 C265 H26B 116.4 . . ?
 C147 C267 C253 122.8(13) . . ?
 C147 C267 H267 118.6 . . ?
 C253 C267 H267 118.6 . . ?
 Ni3 C269 H269 115.3 . . ?
 C139 C269 Ni3 68.2(7) . . ?
 C139 C269 H269 115.3 . . ?
 C139 C269 C283 121.6(13) . . ?
 C283 C269 Ni3 112.2(9) . . ?
 C283 C269 H269 115.3 . . ?
 C33 C271 H271 118.8 . . ?
 C295 C271 C33 122.4(14) . . ?
 C295 C271 H271 118.8 . . ?
 C71 C273 H273 118.4 . . ?
 C127 C273 C71 123.2(13) . . ?
 C127 C273 H273 118.4 . . ?
 C2 C275 C31 110.1(10) . . ?
 C2 C275 H275 106.0 . . ?
 C2 C275 C277 109.8(11) . . ?
 C31 C275 H275 106.0 . . ?
 C277 C275 C31 118.1(9) . . ?
 C277 C275 H275 106.0 . . ?
 C275 C277 H27A 109.5 . . ?
 C275 C277 H27B 109.5 . . ?
 C275 C277 H27C 109.5 . . ?
 H27A C277 H27B 109.5 . . ?
 H27A C277 H27C 109.5 . . ?
 H27B C277 H27C 109.5 . . ?
 C147 C279 C255 122.1(11) . . ?
 C147 C279 H279 119.0 . . ?
 C255 C279 H279 119.0 . . ?
 C61 C281 H28A 109.5 . . ?
 C61 C281 H28B 109.5 . . ?
 C61 C281 H28C 109.5 . . ?
 H28A C281 H28B 109.5 . . ?
 H28A C281 H28C 109.5 . . ?
 H28B C281 H28C 109.5 . . ?
 C241 C283 C269 121.5(13) . . ?
 C293 C283 C241 118.0(15) . . ?
 C293 C283 C269 120.4(15) . . ?
 Ni3 C285 H285 114.7 . . ?
 C59 C285 Ni3 113.7(9) . . ?
 C59 C285 H285 114.7 . . ?
 C265 C285 Ni3 68.1(7) . . ?
 C265 C285 C59 122.6(14) . . ?
 C265 C285 H285 114.7 . . ?
 C57 C287 C133 122.0(10) . . ?
 C57 C287 H287 119.0 . . ?
 C133 C287 H287 119.0 . . ?
 C9 C289 H289 122.4 . . ?
 C247 C289 C9 115.2(17) . . ?
 C247 C289 H289 122.4 . . ?
 C121 C291 H291 118.6 . . ?
 C121 C291 C297 122.7(12) . . ?
 C297 C291 H291 118.6 . . ?
 C247 C293 C283 121.7(18) . . ?
 C247 C293 H293 119.1 . . ?
 C283 C293 H293 119.1 . . ?
 C69 C295 H295 119.5 . . ?
 C271 C295 C69 121.0(14) . . ?
 C271 C295 H295 119.5 . . ?
 C141 C297 H297 120.6 . . ?
 C291 C297 C141 118.8(13) . . ?
 C291 C297 H297 120.6 . . ?
 C69 C299 C261 122.8(13) . . ?
 C69 C299 H299 118.6 . . ?
 C261 C299 H299 118.6 . . ?
 C158 Ni4 C176 94.6(7) . . ?
 C158 Ni4 C212 134.9(7) . . ?
 C158 Ni4 C270 136.8(6) . . ?
 C158 Ni4 C300 98.1(6) . . ?
 C176 Ni4 C212 40.4(8) . . ?
 C176 Ni4 C270 128.1(8) . . ?
 C212 Ni4 C270 87.8(8) . . ?
 C300 Ni4 C176 166.8(7) . . ?
 C300 Ni4 C212 126.9(8) . . ?
 C300 Ni4 C270 40.0(6) . . ?
 C154 N6 C160 120.6(8) . . ?
 C158 N6 C154 111.3(9) . . ?
 C158 N6 C160 128.1(9) . . ?
 C158 N8 C272 127.9(10) . . ?
 C172 N8 C158 107.9(9) . . ?
 C172 N8 C272 123.6(10) . . ?
 C208 C152 H152 106.3 . . ?
 C208 C152 C228 115.5(12) . . ?
 C208 C152 C282 106.2(13) . . ?
 C228 C152 H152 106.3 . . ?
 C228 C152 C282 115.7(11) . . ?
 C282 C152 H152 106.3 . . ?
 N6 C154 C162 146.0(10) . . ?
 C172 C154 N6 103.6(10) . . ?
 C172 C154 C162 110.4(11) . . ?
 C170 C156 H156 118.1 . . ?
 C266 C156 H156 118.1 . . ?
 C266 C156 C170 123.9(15) . . ?
 N6 C158 Ni4 127.1(8) . . ?
 N6 C158 N8 105.4(10) . . ?
 N8 C158 Ni4 127.4(8) . . ?
 N6 C160 C226 117.0(7) . . ?
 C200 C160 N6 120.8(8) . . ?
 C200 C160 C226 121.8(8) . . ?
 C260 C162 C154 137.4(12) . . ?
 C260 C162 C292 119.4(12) . . ?
 C292 C162 C154 103.2(11) . . ?
 C166 C164 H164 119.4 . . ?
 C166 C164 C210 121.1(14) . . ?
 C210 C164 H164 119.4 . . ?
 C164 C166 H166 119.7 . . ?
 C202 C166 C164 120.5(15) . . ?
 C202 C166 H166 119.7 . . ?
 C180 C168 C264 118.2(8) . . ?
 C186 C168 C180 121.2(9) . . ?
 C186 C168 C264 120.6(9) . . ?
 C156 C170 H170 120.8 . . ?
 C156 C170 C260 118.5(15) . . ?
 C260 C170 H170 120.8 . . ?
 N8 C172 C154 111.7(11) . . ?
 N8 C172 C244 139.7(11) . . ?
 C154 C172 C244 108.6(11) . . ?
 C184 C174 C290 125.1(11) . . ?
 C210 C174 C184 116.3(13) . . ?
 C210 C174 C290 118.5(12) . . ?
 Ni4 C176 H17C 116.5 . . ?
 Ni4 C176 H17D 116.5 . . ?
 H17C C176 H17D 113.5 . . ?
 C212 C176 Ni4 70.8(12) . . ?
 C212 C176 H17C 116.5 . . ?
 C212 C176 H17D 116.5 . . ?
 C226 C178 H178 108.3 . . ?
 C226 C178 C246 112.4(8) . . ?
 C226 C178 C268 110.7(8) . . ?
 C246 C178 H178 108.3 . . ?
 C246 C178 C268 108.8(8) . . ?
 C268 C178 H178 108.3 . . ?
 C168 C180 H180 120.3 . . ?
 C168 C180 C200 119.5(9) . . ?
 C200 C180 H180 120.3 . . ?
 C204 C182 H182 121.0 . . ?
 C246 C182 H182 121.0 . . ?
 C246 C182 C204 118.0(15) . . ?
 C174 C184 H184 117.1 . . ?
 C202 C184 C174 125.8(13) . . ?
 C202 C184 H184 117.1 . . ?
 C168 C186 H186 119.1 . . ?
 C168 C186 C226 121.8(9) . . ?
 C226 C186 H186 119.1 . . ?
 C190 C188 C198 120.0 . . ?
 C190 C188 C288 118.2(7) . . ?
 C198 C188 C288 121.7(7) . . ?
 C188 C190 H190 120.0 . . ?
 C192 C190 C188 120.0 . . ?
 C192 C190 H190 120.0 . . ?
 C190 C192 H192 120.0 . . ?
 C190 C192 C194 120.0 . . ?
 C194 C192 H192 120.0 . . ?
 C192 C194 H194 120.0 . . ?
 C192 C194 C196 120.0 . . ?
 C196 C194 H194 120.0 . . ?
 C194 C196 H196 120.0 . . ?
 C198 C196 C194 120.0 . . ?
 C198 C196 H196 120.0 . . ?
 C188 C198 H198 120.0 . . ?
 C196 C198 C188 120.0 . . ?
 C196 C198 H198 120.0 . . ?
 C160 C200 C180 119.2(9) . . ?
 C160 C200 C288 122.0(9) . . ?
 C180 C200 C288 118.5(8) . . ?
 C166 C202 H202 121.1 . . ?
 C184 C202 C166 117.8(14) . . ?
 C184 C202 H202 121.1 . . ?
 C182 C204 H204 119.4 . . ?
 C262 C204 C182 121.3(16) . . ?
 C262 C204 H204 119.4 . . ?
 C266 C206 H206 120.3 . . ?
 C286 C206 H206 120.3 . . ?
 C286 C206 C266 119.4(17) . . ?
 C152 C208 H20A 109.5 . . ?
 C152 C208 H20B 109.5 . . ?
 C152 C208 H20C 109.5 . . ?
 H20A C208 H20B 109.5 . . ?
 H20A C208 H20C 109.5 . . ?
 H20B C208 H20C 109.5 . . ?
 C164 C210 H210 121.0 . . ?
 C174 C210 C164 118.1(13) . . ?
 C174 C210 H210 121.0 . . ?
 Ni4 C212 H212 114.2 . . ?
 C176 C212 Ni4 68.8(10) . . ?
 C176 C212 H212 114.2 . . ?
 C176 C212 C214 124(2) . . ?
 C214 C212 Ni4 113.8(14) . . ?
 C214 C212 H212 114.2 . . ?
 C216 C214 C212 119.4(12) . . ?
 C216 C214 C224 120.0 . . ?
 C224 C214 C212 120.5(12) . . ?
 C214 C216 H216 120.0 . . ?
 C218 C216 C214 120.0 . . ?
 C218 C216 H216 120.0 . . ?
 C216 C218 H218 120.0 . . ?
 C216 C218 C220 120.0 . . ?
 C220 C218 H218 120.0 . . ?
 C218 C220 H220 120.0 . . ?
 C218 C220 C222 120.0 . . ?
 C222 C220 H220 120.0 . . ?
 C220 C222 H222 120.0 . . ?
 C224 C222 C220 120.0 . . ?
 C224 C222 H222 120.0 . . ?
 C214 C224 H224 120.0 . . ?
 C222 C224 C214 120.0 . . ?
 C222 C224 H224 120.0 . . ?
 C160 C226 C178 120.4(8) . . ?
 C186 C226 C160 116.5(8) . . ?
 C186 C226 C178 123.1(8) . . ?
 C230 C228 C152 118.6(8) . . ?
 C230 C228 C238 120.0 . . ?
 C238 C228 C152 121.3(8) . . ?
 C228 C230 H230 120.0 . . ?
 C228 C230 C232 120.0 . . ?
 C232 C230 H230 120.0 . . ?
 C230 C232 H232 120.0 . . ?
 C234 C232 C230 120.0 . . ?
 C234 C232 H232 120.0 . . ?
 C232 C234 H234 120.0 . . ?
 C232 C234 C236 120.0 . . ?
 C236 C234 H234 120.0 . . ?
 C234 C236 H236 120.0 . . ?
 C238 C236 C234 120.0 . . ?
 C238 C236 H236 120.0 . . ?
 C228 C238 H238 120.0 . . ?
 C236 C238 C228 120.0 . . ?
 C236 C238 H238 120.0 . . ?
 H24A C240 H24B 109.5 . . ?
 H24A C240 H24C 109.5 . . ?
 H24B C240 H24C 109.5 . . ?
 C290 C240 H24A 109.5 . . ?
 C290 C240 H24B 109.5 . . ?
 C290 C240 H24C 109.5 . . ?
 C262 C242 H242 119.9 . . ?
 C262 C242 C298 120.3(17) . . ?
 C298 C242 H242 119.9 . . ?
 C292 C244 C172 104.9(11) . . ?
 C292 C244 C294 117.3(14) . . ?
 C294 C244 C172 137.8(15) . . ?
 C182 C246 C178 116.7(12) . . ?
 C298 C246 C178 123.3(11) . . ?
 C298 C246 C182 120.0(13) . . ?
 C250 C248 C258 120.0 . . ?
 C250 C248 C270 119.5(12) . . ?
 C258 C248 C270 120.1(12) . . ?
 C248 C250 H250 120.0 . . ?
 C248 C250 C252 120.0 . . ?
 C252 C250 H250 120.0 . . ?
 C250 C252 H252 120.0 . . ?
 C250 C252 C254 120.0 . . ?
 C254 C252 H252 120.0 . . ?
 C252 C254 H254 120.0 . . ?
 C256 C254 C252 120.0 . . ?
 C256 C254 H254 120.0 . . ?
 C254 C256 H256 120.0 . . ?
 C254 C256 C258 120.0 . . ?
 C258 C256 H256 120.0 . . ?
 C248 C258 H258 120.0 . . ?
 C256 C258 C248 120.0 . . ?
 C256 C258 H258 120.0 . . ?
 C162 C260 C170 118.0(13) . . ?
 C162 C260 H260 121.0 . . ?
 C170 C260 H260 121.0 . . ?
 C204 C262 H262 120.9 . . ?
 C242 C262 C204 118.3(16) . . ?
 C242 C262 H262 120.9 . . ?
 C168 C264 H26C 109.5 . . ?
 C168 C264 H26D 109.5 . . ?
 C168 C264 H26E 109.5 . . ?
 H26C C264 H26D 109.5 . . ?
 H26C C264 H26E 109.5 . . ?
 H26D C264 H26E 109.5 . . ?
 C156 C266 C206 125.9(16) . . ?
 C292 C266 C156 115.5(15) . . ?
 C292 C266 C206 116.4(17) . . ?
 C178 C268 H26F 109.5 . . ?
 C178 C268 H26G 109.5 . . ?
 C178 C268 H26H 109.5 . . ?
 H26F C268 H26G 109.5 . . ?
 H26F C268 H26H 109.5 . . ?
 H26G C268 H26H 109.5 . . ?
 Ni4 C270 H270 114.1 . . ?
 C248 C270 Ni4 117.0(11) . . ?
 C248 C270 H270 114.1 . . ?
 C248 C270 C300 125.8(19) . . ?
 C300 C270 Ni4 61.1(9) . . ?
 C300 C270 H270 114.1 . . ?
 C274 C272 N8 120.7(6) . . ?
 C274 C272 C282 120.0 . . ?
 C282 C272 N8 118.5(6) . . ?
 C272 C274 C290 117.4(6) . . ?
 C276 C274 C272 120.0 . . ?
 C276 C274 C290 122.6(6) . . ?
 C274 C276 H276 120.0 . . ?
 C278 C276 C274 120.0 . . ?
 C278 C276 H276 120.0 . . ?
 C276 C278 C280 120.0 . . ?
 C276 C278 C296 121.6(8) . . ?
 C280 C278 C296 118.4(8) . . ?
 C278 C280 H280 120.0 . . ?
 C278 C280 C282 120.0 . . ?
 C282 C280 H280 120.0 . . ?
 C272 C282 C152 123.9(7) . . ?
 C280 C282 C152 115.9(7) . . ?
 C280 C282 C272 120.0 . . ?
 H28D C284 H28E 109.5 . . ?
 H28D C284 H28F 109.5 . . ?
 H28E C284 H28F 109.5 . . ?
 C288 C284 H28D 109.5 . . ?
 C288 C284 H28E 109.5 . . ?
 C288 C284 H28F 109.5 . . ?
 C206 C286 H286 119.0 . . ?
 C206 C286 C294 122.0(17) . . ?
 C294 C286 H286 119.0 . . ?
 C188 C288 C200 111.9(10) . . ?
 C188 C288 C284 112.8(9) . . ?
 C188 C288 H288 107.4 . . ?
 C200 C288 C284 109.8(10) . . ?
 C200 C288 H288 107.4 . . ?
 C284 C288 H288 107.4 . . ?
 C174 C290 C240 106.3(10) . . ?
 C174 C290 C274 114.0(10) . . ?
 C174 C290 H290 109.3 . . ?
 C240 C290 H290 109.3 . . ?
 C274 C290 C240 108.6(9) . . ?
 C274 C290 H290 109.3 . . ?
 C244 C292 C162 112.7(12) . . ?
 C266 C292 C162 124.2(14) . . ?
 C266 C292 C244 123.1(14) . . ?
 C244 C294 H294 120.2 . . ?
 C286 C294 C244 119.7(17) . . ?
 C286 C294 H294 120.2 . . ?
 C278 C296 H29A 109.5 . . ?
 C278 C296 H29B 109.5 . . ?
 C278 C296 H29C 109.5 . . ?
 H29A C296 H29B 109.5 . . ?
 H29A C296 H29C 109.5 . . ?
 H29B C296 H29C 109.5 . . ?
 C242 C298 H298 118.9 . . ?
 C246 C298 C242 122.1(15) . . ?
 C246 C298 H298 118.9 . . ?
 Ni4 C300 H30A 115.4 . . ?
 Ni4 C300 H30B 115.4 . . ?
 C270 C300 Ni4 78.9(10) . . ?
 C270 C300 H30A 115.4 . . ?
 C270 C300 H30B 115.4 . . ?
 H30A C300 H30B 112.4 . . ?
 C95 Ni5 C427 134.2(5) . . ?
 C95 Ni5 C435 97.4(5) . . ?
 C95 Ni5 C441 93.6(4) . . ?
 C95 Ni5 C443 137.5(5) . . ?
 C427 Ni5 C435 127.9(5) . . ?
 C427 Ni5 C441 41.6(5) . . ?
 C427 Ni5 C443 88.3(5) . . ?
 C435 Ni5 C441 168.8(5) . . ?
 C435 Ni5 C443 40.9(5) . . ?
 C441 Ni5 C443 128.0(5) . . ?
 C95 N5 C189 111.2(8) . . ?
 C95 N5 C193 127.7(9) . . ?
 C189 N5 C193 121.1(9) . . ?
 C95 N11 C375 111.4(8) . . ?
 C95 N11 C377 127.7(9) . . ?
 C375 N11 C377 120.9(8) . . ?
 C195 C3 C381 118.9(9) . . ?
 C195 C3 C389 121.2(8) . . ?
 C381 C3 C389 120.0(9) . . ?
 C27 C13 H13 120.5 . . ?
 C27 C13 C215 119.0(14) . . ?
 C215 C13 H13 120.5 . . ?
 C387 C25 H25 121.3 . . ?
 C409 C25 H25 121.3 . . ?
 C409 C25 C387 117.3(11) . . ?
 C13 C27 H27 118.1 . . ?
 C13 C27 C429 123.7(17) . . ?
 C429 C27 H27 118.1 . . ?
 C431 C47 H47 119.5 . . ?
 C437 C47 H47 119.5 . . ?
 C437 C47 C431 121.0(13) . . ?
 C397 C49 H49 118.2 . . ?
 C401 C49 H49 118.2 . . ?
 C401 C49 C397 123.7(14) . . ?
 C97 C51 H51 120.0 . . ?
 C387 C51 H51 120.0 . . ?
 C387 C51 C97 120.1(13) . . ?
 C219 C53 H53 119.6 . . ?
 C407 C53 H53 119.6 . . ?
 C407 C53 C219 120.8(12) . . ?
 C199 C55 H55 122.8 . . ?
 C207 C55 H55 122.8 . . ?
 C207 C55 C199 114.3(15) . . ?
 N5 C95 Ni5 128.4(7) . . ?
 N11 C95 Ni5 128.0(7) . . ?
 N11 C95 N5 103.7(9) . . ?
 C51 C97 H97 120.1 . . ?
 C399 C97 C51 119.7(12) . . ?
 C399 C97 H97 120.1 . . ?
 C193 C99 C381 118.7(8) . . ?
 C193 C99 C411 120.5(8) . . ?
 C381 C99 C411 120.8(8) . . ?
 C405 C101 H101 118.6 . . ?
 C405 C101 C423 122.9(9) . . ?
 C423 C101 H101 118.6 . . ?
 C201 C103 H103 118.7 . . ?
 C201 C103 C385 122.6(15) . . ?
 C385 C103 H103 118.7 . . ?
 C201 C107 H107 107.2 . . ?
 C201 C107 C379 118.1(9) . . ?
 C205 C107 H107 107.2 . . ?
 C205 C107 C201 108.3(9) . . ?
 C205 C107 C379 108.4(10) . . ?
 C379 C107 H107 107.2 . . ?
 H10D C109 H10E 109.5 . . ?
 H10D C109 H10F 109.5 . . ?
 H10E C109 H10F 109.5 . . ?
 C433 C109 H10D 109.5 . . ?
 C433 C109 H10E 109.5 . . ?
 C433 C109 H10F 109.5 . . ?
 C445 C111 C449 120.0 . . ?
 C445 C111 C427 118.9(8) . . ?
 C449 C111 C427 121.1(8) . . ?
 C111 C445 H445 120.0 . . ?
 C111 C445 C223 120.0 . . ?
 C223 C445 H445 120.0 . . ?
 C445 C223 H223 120.0 . . ?
 C447 C223 C445 120.0 . . ?
 C447 C223 H223 120.0 . . ?
 C223 C447 H447 120.0 . . ?
 C223 C447 C7 120.0 . . ?
 C7 C447 H447 120.0 . . ?
 C447 C7 H7 120.0 . . ?
 C449 C7 C447 120.0 . . ?
 C449 C7 H7 120.0 . . ?
 C111 C449 H449 120.0 . . ?
 C7 C449 C111 120.0 . . ?
 C7 C449 H449 120.0 . . ?
 N5 C189 C213 142.7(9) . . ?
 C375 C189 N5 106.6(10) . . ?
 C375 C189 C213 110.6(10) . . ?
 C425 C191 H191 117.4 . . ?
 C425 C191 C429 125.2(13) . . ?
 C429 C191 H191 117.4 . . ?
 C99 C193 N5 118.5(8) . . ?
 C205 C193 N5 118.4(8) . . ?
 C205 C193 C99 123.1(9) . . ?
 C3 C195 H195 118.3 . . ?
 C3 C195 C205 123.4(9) . . ?
 C205 C195 H195 118.3 . . ?
 C217 C197 H197 119.8 . . ?
 C217 C197 C413 120.4(13) . . ?
 C413 C197 H197 119.8 . . ?
 C55 C199 H199 119.7 . . ?
 C385 C199 C55 120.6(13) . . ?
 C385 C199 H199 119.7 . . ?
 C103 C201 C107 120.9(13) . . ?
 C207 C201 C103 115.6(12) . . ?
 C207 C201 C107 123.4(10) . . ?
 C219 C203 H203 107.0 . . ?
 C219 C203 C221 110.2(9) . . ?
 C219 C203 C405 114.3(9) . . ?
 C221 C203 H203 107.0 . . ?
 C405 C203 H203 107.0 . . ?
 C405 C203 C221 111.0(10) . . ?
 C193 C205 C107 122.7(8) . . ?
 C193 C205 C195 116.2(8) . . ?
 C195 C205 C107 121.0(8) . . ?
 C55 C207 H207 117.5 . . ?
 C201 C207 C55 124.9(12) . . ?
 C201 C207 H207 117.5 . . ?
 C415 C213 C189 103.3(10) . . ?
 C431 C213 C189 139.7(11) . . ?
 C431 C213 C415 116.8(11) . . ?
 C13 C215 H215 120.3 . . ?
 C425 C215 C13 119.5(17) . . ?
 C425 C215 H215 120.3 . . ?
 C197 C217 H217 118.7 . . ?
 C197 C217 C219 122.6(12) . . ?
 C219 C217 H217 118.7 . . ?
 C53 C219 C203 122.5(11) . . ?
 C53 C219 C217 115.9(12) . . ?
 C217 C219 C203 121.5(10) . . ?
 C203 C221 H22A 109.5 . . ?
 C203 C221 H22B 109.5 . . ?
 C203 C221 H22C 109.5 . . ?
 H22A C221 H22B 109.5 . . ?
 H22A C221 H22C 109.5 . . ?
 H22B C221 H22C 109.5 . . ?
 N11 C375 C393 142.9(10) . . ?
 C189 C375 N11 107.0(9) . . ?
 C189 C375 C393 110.1(11) . . ?
 C391 C377 N11 121.2(8) . . ?
 C391 C377 C405 120.9(9) . . ?
 C405 C377 N11 117.9(8) . . ?
 C107 C379 H37A 109.5 . . ?
 C107 C379 H37B 109.5 . . ?
 C107 C379 H37C 109.5 . . ?
 H37A C379 H37B 109.5 . . ?
 H37A C379 H37C 109.5 . . ?
 H37B C379 H37C 109.5 . . ?
 C3 C381 C99 119.7(9) . . ?
 C3 C381 H381 120.2 . . ?
 C99 C381 H381 120.2 . . ?
 C391 C383 H383 118.5 . . ?
 C423 C383 H383 118.5 . . ?
 C423 C383 C391 123.1(9) . . ?
 C103 C385 H385 119.4 . . ?
 C199 C385 C103 121.2(13) . . ?
 C199 C385 H385 119.4 . . ?
 C25 C387 H387 118.8 . . ?
 C51 C387 C25 122.4(12) . . ?
 C51 C387 H387 118.8 . . ?
 C3 C389 H38A 109.5 . . ?
 C3 C389 H38B 109.5 . . ?
 C3 C389 H38C 109.5 . . ?
 H38A C389 H38B 109.5 . . ?
 H38A C389 H38C 109.5 . . ?
 H38B C389 H38C 109.5 . . ?
 C377 C391 C433 121.5(9) . . ?
 C383 C391 C377 117.8(9) . . ?
 C383 C391 C433 119.9(8) . . ?
 C375 C393 C415 106.2(10) . . ?
 C401 C393 C375 139.2(13) . . ?
 C401 C393 C415 114.6(13) . . ?
 H39A C395 H39B 109.5 . . ?
 H39A C395 H39C 109.5 . . ?
 H39B C395 H39C 109.5 . . ?
 C411 C395 H39A 109.5 . . ?
 C411 C395 H39B 109.5 . . ?
 C411 C395 H39C 109.5 . . ?
 C49 C397 H397 121.4 . . ?
 C439 C397 C49 117.3(15) . . ?
 C439 C397 H397 121.4 . . ?
 C97 C399 H399 120.1 . . ?
 C409 C399 C97 119.8(11) . . ?
 C409 C399 H399 120.1 . . ?
 C49 C401 C393 119.4(15) . . ?
 C49 C401 H401 120.3 . . ?
 C393 C401 H401 120.3 . . ?
 H40A C403 H40B 109.5 . . ?
 H40A C403 H40C 109.5 . . ?
 H40B C403 H40C 109.5 . . ?
 C423 C403 H40A 109.5 . . ?
 C423 C403 H40B 109.5 . . ?
 C423 C403 H40C 109.5 . . ?
 C101 C405 C203 121.5(9) . . ?
 C101 C405 C377 117.3(8) . . ?
 C377 C405 C203 121.2(9) . . ?
 C53 C407 H407 119.2 . . ?
 C53 C407 C413 121.6(12) . . ?
 C413 C407 H407 119.2 . . ?
 C25 C409 C411 116.2(10) . . ?
 C399 C409 C25 120.5(11) . . ?
 C399 C409 C411 123.3(10) . . ?
 C99 C411 C395 110.8(8) . . ?
 C99 C411 H411 107.2 . . ?
 C395 C411 H411 107.2 . . ?
 C409 C411 C99 114.1(8) . . ?
 C409 C411 C395 110.1(8) . . ?
 C409 C411 H411 107.2 . . ?
 C197 C413 H413 120.9 . . ?
 C407 C413 C197 118.3(14) . . ?
 C407 C413 H413 120.9 . . ?
 C393 C415 C213 109.7(11) . . ?
 C439 C415 C213 124.4(13) . . ?
 C439 C415 C393 125.9(12) . . ?
 C209 C417 C211 120.0 . . ?
 C209 C417 C443 122.5(8) . . ?
 C211 C417 C443 117.4(8) . . ?
 C417 C209 H209 120.0 . . ?
 C417 C209 C419 120.0 . . ?
 C419 C209 H209 120.0 . . ?
 C209 C419 H419 120.0 . . ?
 C105 C419 C209 120.0 . . ?
 C105 C419 H419 120.0 . . ?
 C419 C105 H105 120.0 . . ?
 C419 C105 C421 120.0 . . ?
 C421 C105 H105 120.0 . . ?
 C105 C421 H421 120.0 . . ?
 C211 C421 C105 120.0 . . ?
 C211 C421 H421 120.0 . . ?
 C417 C211 H211 120.0 . . ?
 C421 C211 C417 120.0 . . ?
 C421 C211 H211 120.0 . . ?
 C101 C423 C403 121.6(9) . . ?
 C383 C423 C101 117.6(9) . . ?
 C383 C423 C403 120.8(9) . . ?
 C191 C425 C215 120.5(15) . . ?
 C191 C425 C433 118.7(11) . . ?
 C215 C425 C433 120.8(14) . . ?
 Ni5 C427 H427 113.6 . . ?
 C111 C427 Ni5 113.9(8) . . ?
 C111 C427 H427 113.6 . . ?
 C441 C427 Ni5 70.6(7) . . ?
 C441 C427 C111 124.2(11) . . ?
 C441 C427 H427 113.6 . . ?
 C27 C429 H429 124.1 . . ?
 C191 C429 C27 111.8(17) . . ?
 C191 C429 H429 124.1 . . ?
 C47 C431 H431 119.4 . . ?
 C213 C431 C47 121.2(12) . . ?
 C213 C431 H431 119.4 . . ?
 C109 C433 C425 114.3(10) . . ?
 C109 C433 H433 107.4 . . ?
 C391 C433 C109 111.0(10) . . ?
 C391 C433 C425 109.2(10) . . ?
 C391 C433 H433 107.4 . . ?
 C425 C433 H433 107.4 . . ?
 Ni5 C435 H43A 116.5 . . ?
 Ni5 C435 H43B 116.5 . . ?
 H43A C435 H43B 113.5 . . ?
 C443 C435 Ni5 70.9(7) . . ?
 C443 C435 H43A 116.5 . . ?
 C443 C435 H43B 116.5 . . ?
 C47 C437 H437 119.9 . . ?
 C47 C437 C439 120.3(14) . . ?
 C439 C437 H437 119.9 . . ?
 C397 C439 C415 118.3(15) . . ?
 C397 C439 C437 125.5(15) . . ?
 C415 C439 C437 116.0(13) . . ?
 Ni5 C441 H44A 116.9 . . ?
 Ni5 C441 H44B 116.9 . . ?
 C427 C441 Ni5 67.8(7) . . ?
 C427 C441 H44A 116.9 . . ?
 C427 C441 H44B 116.9 . . ?
 H44A C441 H44B 113.9 . . ?
 Ni5 C443 H443 115.7 . . ?
 C417 C443 Ni5 112.0(9) . . ?
 C417 C443 H443 115.7 . . ?
 C435 C443 Ni5 68.2(7) . . ?
 C435 C443 C417 120.6(12) . . ?
 C435 C443 H443 115.7 . . ?
 C336 Ni6 C402 38.9(10) . . ?
 C336 Ni6 C404 87.7(11) . . ?
 C336 Ni6 C420 128.8(10) . . ?
 C380 Ni6 C336 134.0(9) . . ?
 C380 Ni6 C402 95.1(7) . . ?
 C380 Ni6 C404 138.3(8) . . ?
 C380 Ni6 C420 97.1(6) . . ?
 C402 Ni6 C404 126.6(10) . . ?
 C420 Ni6 C402 167.3(9) . . ?
 C420 Ni6 C404 41.5(8) . . ?
 C332 N10 C360 122.2(10) . . ?
 C332 N10 C380 110.3(9) . . ?
 C380 N10 C360 127.2(11) . . ?
 C378 N12 C326 122.3(9) . . ?
 C380 N12 C326 127.2(10) . . ?
 C380 N12 C378 110.5(9) . . ?
 C382 C302 H302 120.1 . . ?
 C450 C302 H302 120.1 . . ?
 C450 C302 C382 119.7(16) . . ?
 C306 C304 C314 120.0 . . ?
 C306 C304 C388 123.9(8) . . ?
 C314 C304 C388 116.1(8) . . ?
 C304 C306 H306 120.0 . . ?
 C304 C306 C308 120.0 . . ?
 C308 C306 H306 120.0 . . ?
 C306 C308 H308 120.0 . . ?
 C306 C308 C310 120.0 . . ?
 C310 C308 H308 120.0 . . ?
 C308 C310 H310 120.0 . . ?
 C308 C310 C312 120.0 . . ?
 C312 C310 H310 120.0 . . ?
 C310 C312 H312 120.0 . . ?
 C310 C312 C314 120.0 . . ?
 C314 C312 H312 120.0 . . ?
 C304 C314 H314 120.0 . . ?
 C312 C314 C304 120.0 . . ?
 C312 C314 H314 120.0 . . ?
 C394 C316 H316 119.8 . . ?
 C394 C316 C428 120.3(16) . . ?
 C428 C316 H316 119.8 . . ?
 C344 C318 H318 119.7 . . ?
 C398 C318 H318 119.7 . . ?
 C398 C318 C344 120.6(14) . . ?
 C390 C320 C416 116.0(12) . . ?
 C390 C320 C418 123.2(13) . . ?
 C416 C320 C418 119.1(12) . . ?
 C400 C322 H322 119.3 . . ?
 C400 C322 C428 121.5(16) . . ?
 C428 C322 H322 119.3 . . ?
 C338 C324 C410 120.5(12) . . ?
 C338 C324 C412 119.2(14) . . ?
 C412 C324 C410 120.3(11) . . ?
 C392 C326 N12 119.8(9) . . ?
 C392 C326 C424 121.9(10) . . ?
 C424 C326 N12 118.3(8) . . ?
 H32D C328 H32E 109.5 . . ?
 H32D C328 H32F 109.5 . . ?
 H32E C328 H32F 109.5 . . ?
 C448 C328 H32D 109.5 . . ?
 C448 C328 H32E 109.5 . . ?
 C448 C328 H32F 109.5 . . ?
 C342 C330 H330 123.3 . . ?
 C394 C330 H330 123.3 . . ?
 C394 C330 C342 113.4(14) . . ?
 N10 C332 C376 140.7(11) . . ?
 N10 C332 C378 110.5(11) . . ?
 C378 C332 C376 108.8(11) . . ?
 C384 C334 H334 121.1 . . ?
 C384 C334 C398 117.7(16) . . ?
 C398 C334 H334 121.1 . . ?
 Ni6 C336 H336 115.8 . . ?
 C402 C336 Ni6 74.0(13) . . ?
 C402 C336 H336 115.8 . . ?
 C402 C336 C434 114(3) . . ?
 C434 C336 Ni6 115.3(17) . . ?
 C434 C336 H336 115.8 . . ?
 C324 C338 H338 118.9 . . ?
 C324 C338 C382 122.3(15) . . ?
 C382 C338 H338 118.9 . . ?
 H34F C340 H34G 109.5 . . ?
 H34F C340 H34H 109.5 . . ?
 H34G C340 H34H 109.5 . . ?
 C388 C340 H34F 109.5 . . ?
 C388 C340 H34G 109.5 . . ?
 C388 C340 H34H 109.5 . . ?
 C378 C342 C330 134.5(13) . . ?
 C422 C342 C330 121.0(13) . . ?
 C422 C342 C378 104.5(11) . . ?
 C318 C344 H344 120.4 . . ?
 C362 C344 C318 119.3(14) . . ?
 C362 C344 H344 120.4 . . ?
 C392 C346 H346 119.7 . . ?
 C392 C346 C396 120.5(9) . . ?
 C396 C346 H346 119.7 . . ?
 C350 C348 C358 120.0 . . ?
 C350 C348 C448 120.7(7) . . ?
 C358 C348 C448 119.3(7) . . ?
 C348 C350 H350 120.0 . . ?
 C352 C350 C348 120.0 . . ?
 C352 C350 H350 120.0 . . ?
 C350 C352 H352 120.0 . . ?
 C350 C352 C354 120.0 . . ?
 C354 C352 H352 120.0 . . ?
 C352 C354 H354 120.0 . . ?
 C356 C354 C352 120.0 . . ?
 C356 C354 H354 120.0 . . ?
 C354 C356 H356 120.0 . . ?
 C354 C356 C358 120.0 . . ?
 C358 C356 H356 120.0 . . ?
 C348 C358 H358 120.0 . . ?
 C356 C358 C348 120.0 . . ?
 C356 C358 H358 120.0 . . ?
 C430 C360 N10 120.0(9) . . ?
 C430 C360 C446 123.6(10) . . ?
 C446 C360 N10 116.0(9) . . ?
 C344 C362 C432 117.9(12) . . ?
 C384 C362 C344 119.9(13) . . ?
 C384 C362 C432 122.0(11) . . ?
 C366 C364 C374 120.0 . . ?
 C366 C364 C404 124.0(18) . . ?
 C374 C364 C404 115.2(18) . . ?
 C364 C366 H366 120.0 . . ?
 C368 C366 C364 120.0 . . ?
 C368 C366 H366 120.0 . . ?
 C366 C368 H368 120.0 . . ?
 C366 C368 C370 120.0 . . ?
 C370 C368 H368 120.0 . . ?
 C368 C370 H370 120.0 . . ?
 C372 C370 C368 120.0 . . ?
 C372 C370 H370 120.0 . . ?
 C370 C372 H372 120.0 . . ?
 C374 C372 C370 120.0 . . ?
 C374 C372 H372 120.0 . . ?
 C364 C374 H374 120.0 . . ?
 C372 C374 C364 120.0 . . ?
 C372 C374 H374 120.0 . . ?
 C332 C376 C422 102.9(10) . . ?
 C408 C376 C332 140.3(14) . . ?
 C408 C376 C422 116.7(14) . . ?
 N12 C378 C342 143.9(10) . . ?
 C332 C378 N12 104.6(10) . . ?
 C332 C378 C342 111.6(11) . . ?
 N10 C380 Ni6 128.0(8) . . ?
 N10 C380 N12 104.1(10) . . ?
 N12 C380 Ni6 127.8(8) . . ?
 C302 C382 H382 120.1 . . ?
 C338 C382 C302 119.7(14) . . ?
 C338 C382 H382 120.1 . . ?
 C334 C384 H384 118.9 . . ?
 C362 C384 C334 122.3(14) . . ?
 C362 C384 H384 118.9 . . ?
 H38D C386 H38E 109.5 . . ?
 H38D C386 H38F 109.5 . . ?
 H38E C386 H38F 109.5 . . ?
 C410 C386 H38D 109.5 . . ?
 C410 C386 H38E 109.5 . . ?
 C410 C386 H38F 109.5 . . ?
 C304 C388 C340 112.1(9) . . ?
 C304 C388 H388 108.4 . . ?
 C304 C388 C392 112.0(10) . . ?
 C340 C388 H388 108.4 . . ?
 C392 C388 C340 107.5(11) . . ?
 C392 C388 H388 108.4 . . ?
 C320 C390 H390 118.0 . . ?
 C320 C390 C446 124.1(11) . . ?
 C446 C390 H390 118.0 . . ?
 C326 C392 C346 119.3(9) . . ?
 C326 C392 C388 121.1(10) . . ?
 C346 C392 C388 119.5(9) . . ?
 C316 C394 H394 116.6 . . ?
 C330 C394 C316 126.9(16) . . ?
 C330 C394 H394 116.6 . . ?
 C346 C396 C406 117.5(10) . . ?
 C426 C396 C346 117.0(10) . . ?
 C426 C396 C406 125.4(10) . . ?
 C318 C398 C334 120.1(16) . . ?
 C318 C398 H398 119.9 . . ?
 C334 C398 H398 119.9 . . ?
 C322 C400 H400 118.3 . . ?
 C322 C400 C408 123.5(15) . . ?
 C408 C400 H400 118.3 . . ?
 Ni6 C402 H40D 117.0 . . ?
 Ni6 C402 H40E 117.0 . . ?
 C336 C402 Ni6 67.1(14) . . ?
 C336 C402 H40D 117.0 . . ?
 C336 C402 H40E 117.0 . . ?
 H40D C402 H40E 114.0 . . ?
 Ni6 C404 H404 115.3 . . ?
 C364 C404 Ni6 107.1(17) . . ?
 C364 C404 H404 115.3 . . ?
 C364 C404 C420 125(3) . . ?
 C420 C404 Ni6 67.2(11) . . ?
 C420 C404 H404 115.3 . . ?
 C396 C406 H40F 109.5 . . ?
 C396 C406 H40G 109.5 . . ?
 C396 C406 H40H 109.5 . . ?
 H40F C406 H40G 109.5 . . ?
 H40F C406 H40H 109.5 . . ?
 H40G C406 H40H 109.5 . . ?
 C376 C408 H408 120.2 . . ?
 C400 C408 C376 119.6(15) . . ?
 C400 C408 H408 120.2 . . ?
 C324 C410 H410 107.3 . . ?
 C386 C410 C324 107.0(10) . . ?
 C386 C410 H410 107.3 . . ?
 C446 C410 C324 116.1(11) . . ?
 C446 C410 C386 111.5(10) . . ?
 C446 C410 H410 107.3 . . ?
 C324 C412 H412 119.4 . . ?
 C324 C412 C450 121.2(13) . . ?
 C450 C412 H412 119.4 . . ?
 H41A C414 H41B 109.5 . . ?
 H41A C414 H41C 109.5 . . ?
 H41B C414 H41C 109.5 . . ?
 C432 C414 H41A 109.5 . . ?
 C432 C414 H41B 109.5 . . ?
 C432 C414 H41C 109.5 . . ?
 C320 C416 H416 119.0 . . ?
 C430 C416 C320 122.1(11) . . ?
 C430 C416 H416 119.0 . . ?
 C320 C418 H41D 109.5 . . ?
 C320 C418 H41E 109.5 . . ?
 C320 C418 H41F 109.5 . . ?
 H41D C418 H41E 109.5 . . ?
 H41D C418 H41F 109.5 . . ?
 H41E C418 H41F 109.5 . . ?
 Ni6 C420 H42A 116.5 . . ?
 Ni6 C420 H42B 116.5 . . ?
 C404 C420 Ni6 71.3(12) . . ?
 C404 C420 H42A 116.5 . . ?
 C404 C420 H42B 116.5 . . ?
 H42A C420 H42B 113.5 . . ?
 C342 C422 C376 112.0(13) . . ?
 C342 C422 C428 125.5(14) . . ?
 C376 C422 C428 122.5(13) . . ?
 C326 C424 C426 116.6(9) . . ?
 C326 C424 C432 121.1(9) . . ?
 C426 C424 C432 122.3(9) . . ?
 C396 C426 C424 124.6(10) . . ?
 C396 C426 H426 117.7 . . ?
 C424 C426 H426 117.7 . . ?
 C316 C428 C422 112.9(15) . . ?
 C322 C428 C316 131.1(17) . . ?
 C322 C428 C422 116.1(16) . . ?
 C360 C430 C448 122.3(10) . . ?
 C416 C430 C360 118.9(10) . . ?
 C416 C430 C448 118.8(10) . . ?
 C362 C432 C414 109.2(10) . . ?
 C362 C432 C424 112.1(10) . . ?
 C362 C432 H432 107.7 . . ?
 C414 C432 C424 112.2(9) . . ?
 C414 C432 H432 107.7 . . ?
 C424 C432 H432 107.7 . . ?
 C436 C434 C336 113.8(19) . . ?
 C436 C434 C444 120.0 . . ?
 C444 C434 C336 126.0(19) . . ?
 C434 C436 H436 120.0 . . ?
 C438 C436 C434 120.0 . . ?
 C438 C436 H436 120.0 . . ?
 C436 C438 H438 120.0 . . ?
 C436 C438 C440 120.00(6) . . ?
 C440 C438 H438 120.0 . . ?
 C438 C440 H440 120.0 . . ?
 C442 C440 C438 120.0 . . ?
 C442 C440 H440 120.0 . . ?
 C440 C442 H442 120.0 . . ?
 C440 C442 C444 120.0 . . ?
 C444 C442 H442 120.0 . . ?
 C434 C444 H444 120.0 . . ?
 C442 C444 C434 120.00(5) . . ?
 C442 C444 H444 120.0 . . ?
 C360 C446 C390 115.0(10) . . ?
 C360 C446 C410 124.0(10) . . ?
 C390 C446 C410 121.0(10) . . ?
 C328 C448 C348 117.0(10) . . ?
 C328 C448 C430 106.5(12) . . ?
 C328 C448 H448 107.7 . . ?
 C348 C448 H448 107.7 . . ?
 C430 C448 C348 110.0(11) . . ?
 C430 C448 H448 107.7 . . ?
 C302 C450 C412 117.7(15) . . ?
 C302 C450 H450 121.1 . . ?
 C412 C450 H450 121.1 . . ?

loop_
  _geom_torsion_atom_site_label_1
  _geom_torsion_atom_site_label_2
  _geom_torsion_atom_site_label_3
  _geom_torsion_atom_site_label_4
  _geom_torsion
  _geom_torsion_site_symmetry_1
  _geom_torsion_site_symmetry_2
  _geom_torsion_site_symmetry_3
  _geom_torsion_site_symmetry_4
  _geom_torsion_publ_flag
 Ni1 C18 C130 C134 -104.0(10) . . . . ?
 Ni1 C118 C120 C84 -104.6(10) . . . . ?
 Ni1 C130 C134 C32 117.6(15) . . . . ?
 Ni1 C130 C134 C112 -62.3(15) . . . . ?
 N1 C4 C34 C20 -173.1(9) . . . . ?
 N1 C4 C34 C54 0.3(15) . . . . ?
 N1 C4 C40 C50 174.4(10) . . . . ?
 N1 C4 C40 C104 -4.2(15) . . . . ?
 N1 C6 C14 C24 3(2) . . . . ?
 N1 C6 C14 C72 178.6(12) . . . . ?
 N4 C1 C6 N1 3.5(10) . . . . ?
 N4 C1 C6 C14 -173.8(7) . . . . ?
 N4 C1 C28 C56 -7(2) . . . . ?
 N4 C1 C28 C72 176.2(11) . . . . ?
 N4 C8 C78 C52 -171.3(10) . . . . ?
 N4 C8 C78 C70 2.9(16) . . . . ?
 N4 C8 C98 C46 -7.0(14) . . . . ?
 N4 C8 C98 C102 172.2(9) . . . . ?
 C1 N4 C8 C78 97.0(11) . . . . ?
 C1 N4 C8 C98 -79.2(11) . . . . ?
 C1 N4 C68 Ni1 178.3(6) . . . . ?
 C1 N4 C68 N1 3.2(9) . . . . ?
 C1 C6 C14 C24 178.4(11) . . . . ?
 C1 C6 C14 C72 -5.9(10) . . . . ?
 C1 C28 C56 C132 -178.1(12) . . . . ?
 C1 C28 C72 C14 -2.4(11) . . . . ?
 C1 C28 C72 C16 -179.3(11) . . . . ?
 C4 N1 C6 C1 173.3(7) . . . . ?
 C4 N1 C6 C14 -11.1(17) . . . . ?
 C4 N1 C68 Ni1 9.5(12) . . . . ?
 C4 N1 C68 N4 -175.5(7) . . . . ?
 C4 C34 C54 C44 138.2(10) . . . . ?
 C4 C34 C54 C74 -95.2(11) . . . . ?
 C4 C40 C50 C64 -0.4(18) . . . . ?
 C4 C40 C104 C36 80.7(12) . . . . ?
 C4 C40 C104 C106 -156.5(10) . . . . ?
 C6 N1 C4 C34 95.8(11) . . . . ?
 C6 N1 C4 C40 -80.5(12) . . . . ?
 C6 N1 C68 Ni1 -176.1(6) . . . . ?
 C6 N1 C68 N4 -1.1(9) . . . . ?
 C6 C1 C28 C56 175.5(13) . . . . ?
 C6 C1 C28 C72 -1.4(11) . . . . ?
 C6 C14 C24 C76 177.0(11) . . . . ?
 C6 C14 C72 C16 -178.0(10) . . . . ?
 C6 C14 C72 C28 5.0(11) . . . . ?
 C8 N4 C1 C6 173.3(7) . . . . ?
 C8 N4 C1 C28 -4.3(17) . . . . ?
 C8 N4 C68 Ni1 1.2(12) . . . . ?
 C8 N4 C68 N1 -174.0(8) . . . . ?
 C8 C98 C102 C62 1.1(17) . . . . ?
 C10 C26 C42 C60 -4.6(16) . . . . ?
 C10 C26 C46 C98 -130.0(9) . . . . ?
 C10 C26 C46 C128 104.8(11) . . . . ?
 C10 C96 C144 C60 -3.8(18) . . . . ?
 C12 C32 C134 C112 -5(3) . . . . ?
 C12 C32 C134 C130 175.4(18) . . . . ?
 C14 C24 C76 C114 0(2) . . . . ?
 C16 C126 C132 C56 -1(2) . . . . ?
 C18 C130 C134 C32 -165.6(15) . . . . ?
 C18 C130 C134 C112 14.5(18) . . . . ?
 C20 C34 C54 C44 -48.7(13) . . . . ?
 C20 C34 C54 C74 77.9(12) . . . . ?
 C22 C38 C70 C78 -53.1(13) . . . . ?
 C22 C38 C70 C122 -176.5(10) . . . . ?
 C22 C38 C124 C108 1.9(16) . . . . ?
 C22 C82 C136 C108 -6(2) . . . . ?
 C24 C14 C72 C16 -1.3(16) . . . . ?
 C24 C14 C72 C28 -178.4(9) . . . . ?
 C24 C76 C114 C16 -3(2) . . . . ?
 C26 C10 C96 C144 4.4(18) . . . . ?
 C26 C42 C60 C144 5.0(17) . . . . ?
 C26 C46 C98 C8 89.7(12) . . . . ?
 C26 C46 C98 C102 -89.5(12) . . . . ?
 C28 C1 C6 N1 -178.1(7) . . . . ?
 C28 C1 C6 C14 4.6(10) . . . . ?
 C28 C56 C132 C126 1(2) . . . . ?
 C30 C36 C80 C100 0.1(13) . . . . ?
 C30 C36 C104 C40 -129.7(9) . . . . ?
 C30 C36 C104 C106 106.1(9) . . . . ?
 C30 C58 C116 C100 1.3(17) . . . . ?
 C32 C12 C146 C48 -8(3) . . . . ?
 C34 C4 C40 C50 -1.8(16) . . . . ?
 C34 C4 C40 C104 179.6(9) . . . . ?
 C34 C20 C64 C50 0.8(19) . . . . ?
 C34 C20 C64 C142 -178.1(12) . . . . ?
 C36 C30 C58 C116 -0.6(15) . . . . ?
 C36 C80 C100 C116 0.6(16) . . . . ?
 C38 C22 C82 C136 3(2) . . . . ?
 C38 C70 C78 C8 131.6(10) . . . . ?
 C38 C70 C78 C52 -54.2(13) . . . . ?
 C40 C4 C34 C20 3.2(15) . . . . ?
 C40 C4 C34 C54 176.6(9) . . . . ?
 C40 C50 C64 C20 0.9(19) . . . . ?
 C40 C50 C64 C142 179.8(13) . . . . ?
 C42 C26 C46 C98 49.8(12) . . . . ?
 C42 C26 C46 C128 -75.4(12) . . . . ?
 C42 C60 C144 C96 -0.7(18) . . . . ?
 C46 C26 C42 C60 175.6(10) . . . . ?
 C46 C98 C102 C62 -179.6(11) . . . . ?
 C48 C112 C134 C32 3(2) . . . . ?
 C48 C112 C134 C130 -176.7(13) . . . . ?
 C50 C40 C104 C36 -97.8(12) . . . . ?
 C50 C40 C104 C106 25.0(15) . . . . ?
 C52 C62 C102 C98 0.7(18) . . . . ?
 C54 C44 C140 C66 179.8(10) . . . . ?
 C54 C44 C148 C110 179.0(10) . . . . ?
 C56 C28 C72 C14 179.9(10) . . . . ?
 C56 C28 C72 C16 3.0(18) . . . . ?
 C58 C30 C36 C80 -0.1(13) . . . . ?
 C58 C30 C36 C104 -178.5(8) . . . . ?
 C62 C52 C78 C8 -2.9(19) . . . . ?
 C62 C52 C78 C70 -177.3(11) . . . . ?
 C64 C20 C34 C4 -2.8(18) . . . . ?
 C64 C20 C34 C54 -176.2(11) . . . . ?
 C68 N1 C4 C34 -90.4(11) . . . . ?
 C68 N1 C4 C40 93.3(12) . . . . ?
 C68 N1 C6 C1 -1.5(9) . . . . ?
 C68 N1 C6 C14 174.2(12) . . . . ?
 C68 N4 C1 C6 -4.2(10) . . . . ?
 C68 N4 C1 C28 178.2(11) . . . . ?
 C68 N4 C8 C78 -86.2(12) . . . . ?
 C68 N4 C8 C98 97.6(11) . . . . ?
 C70 C38 C124 C108 179.3(10) . . . . ?
 C72 C14 C24 C76 1.7(16) . . . . ?
 C72 C16 C114 C76 3(2) . . . . ?
 C72 C16 C126 C132 2(2) . . . . ?
 C72 C28 C56 C132 -1.5(17) . . . . ?
 C78 C8 C98 C46 176.8(10) . . . . ?
 C78 C8 C98 C102 -4.0(15) . . . . ?
 C78 C52 C62 C102 0.2(19) . . . . ?
 C78 C52 C62 C150 176.1(12) . . . . ?
 C80 C36 C104 C40 52.0(11) . . . . ?
 C80 C36 C104 C106 -72.2(10) . . . . ?
 C80 C100 C116 C58 -1.3(17) . . . . ?
 C82 C22 C38 C70 -178.5(13) . . . . ?
 C82 C22 C38 C124 -1(2) . . . . ?
 C84 C86 C88 C90 0.0 . . . . ?
 C86 C84 C94 C92 0.0 . . . . ?
 C86 C84 C120 Ni1 122.8(8) . . . . ?
 C86 C84 C120 C118 -161.0(9) . . . . ?
 C86 C88 C90 C92 0.0 . . . . ?
 C88 C90 C92 C94 0.0 . . . . ?
 C90 C92 C94 C84 0.0 . . . . ?
 C94 C84 C86 C88 0.0 . . . . ?
 C94 C84 C120 Ni1 -60.6(11) . . . . ?
 C94 C84 C120 C118 15.5(14) . . . . ?
 C96 C10 C26 C42 -0.2(16) . . . . ?
 C96 C10 C26 C46 179.6(10) . . . . ?
 C98 C8 C78 C52 4.9(16) . . . . ?
 C98 C8 C78 C70 179.0(10) . . . . ?
 C104 C36 C80 C100 178.5(8) . . . . ?
 C104 C40 C50 C64 178.2(11) . . . . ?
 C112 C48 C146 C12 7(3) . . . . ?
 C114 C16 C72 C14 -1.3(18) . . . . ?
 C114 C16 C72 C28 175.3(11) . . . . ?
 C114 C16 C126 C132 -176.1(14) . . . . ?
 C120 C84 C86 C88 176.6(9) . . . . ?
 C120 C84 C94 C92 -176.5(10) . . . . ?
 C122 C70 C78 C8 -100.3(11) . . . . ?
 C122 C70 C78 C52 73.9(13) . . . . ?
 C124 C38 C70 C78 129.7(9) . . . . ?
 C124 C38 C70 C122 6.2(14) . . . . ?
 C124 C108 C136 C82 8(2) . . . . ?
 C126 C16 C72 C14 -179.9(11) . . . . ?
 C126 C16 C72 C28 -3.3(19) . . . . ?
 C126 C16 C114 C76 -178.1(14) . . . . ?
 C128 C46 C98 C8 -144.7(10) . . . . ?
 C128 C46 C98 C102 36.1(14) . . . . ?
 C136 C108 C124 C38 -5.4(19) . . . . ?
 C138 C66 C140 C44 3.5(18) . . . . ?
 C138 C110 C148 C44 -1.4(17) . . . . ?
 C140 C44 C54 C34 -54.3(12) . . . . ?
 C140 C44 C54 C74 -179.7(9) . . . . ?
 C140 C44 C148 C110 -0.1(15) . . . . ?
 C140 C66 C138 C110 -5.1(19) . . . . ?
 C146 C12 C32 C134 7(3) . . . . ?
 C146 C48 C112 C134 -5(2) . . . . ?
 C148 C44 C54 C34 126.6(10) . . . . ?
 C148 C44 C54 C74 1.2(13) . . . . ?
 C148 C44 C140 C66 -1.0(17) . . . . ?
 C148 C110 C138 C66 4(2) . . . . ?
 C150 C62 C102 C98 -175.2(12) . . . . ?
 Ni2 C171 C327 C23 -99(3) . . . . ?
 Ni2 C183 C359 C45 132.5(14) . . . . ?
 Ni2 C183 C359 C91 -60.4(19) . . . . ?
 N2 C161 C173 C87 -172.7(15) . . . . ?
 N2 C161 C173 C325 -1(3) . . . . ?
 N2 C165 C331 C83 -7(3) . . . . ?
 N2 C165 C331 C21 172(2) . . . . ?
 N2 C165 C5 N9 5.8(12) . . . . ?
 N2 C165 C5 C337 -175.1(12) . . . . ?
 N9 C187 C313 C179 -2(3) . . . . ?
 N9 C187 C313 C347 173.1(17) . . . . ?
 C23 C369 C185 C371 0.0 . . . . ?
 C369 C23 C373 C93 0.0 . . . . ?
 C369 C23 C327 Ni2 -56(2) . . . . ?
 C369 C23 C327 C171 22(4) . . . . ?
 C369 C185 C371 C93 0.0 . . . . ?
 C185 C371 C93 C373 0.0 . . . . ?
 C371 C93 C373 C23 0.0 . . . . ?
 C373 C23 C369 C185 0.0 . . . . ?
 C373 C23 C327 Ni2 127.4(16) . . . . ?
 C373 C23 C327 C171 -155(2) . . . . ?
 C39 C161 C173 C87 0(3) . . . . ?
 C39 C161 C173 C325 171.9(19) . . . . ?
 C39 C329 C341 C87 2(2) . . . . ?
 C39 C329 C341 C321 -178.2(15) . . . . ?
 C41 N2 C161 C39 95(2) . . . . ?
 C41 N2 C161 C173 -91.2(19) . . . . ?
 C41 N2 C165 C331 -176.6(16) . . . . ?
 C41 N2 C165 C5 -4.6(14) . . . . ?
 C41 N9 C5 C165 -5.1(14) . . . . ?
 C41 N9 C5 C337 176.5(16) . . . . ?
 C41 N9 C187 C153 -91.5(19) . . . . ?
 C41 N9 C187 C313 91(2) . . . . ?
 C43 C75 C301 C151 178.9(15) . . . . ?
 C43 C75 C305 C19 -178.9(16) . . . . ?
 C43 C153 C187 N9 5(3) . . . . ?
 C43 C153 C187 C313 -176.9(19) . . . . ?
 C75 C43 C153 C81 -53(2) . . . . ?
 C75 C43 C153 C187 131(2) . . . . ?
 C75 C301 C151 C303 0.0 . . . . ?
 C301 C75 C305 C19 0.0 . . . . ?
 C301 C151 C303 C19 0.0 . . . . ?
 C151 C303 C19 C305 0.0 . . . . ?
 C303 C19 C305 C75 0.0 . . . . ?
 C305 C75 C301 C151 0.0 . . . . ?
 C81 C153 C187 N9 -170.1(16) . . . . ?
 C81 C153 C187 C313 8(3) . . . . ?
 C81 C155 C347 C313 0(3) . . . . ?
 C83 C331 C21 C337 179.3(17) . . . . ?
 C83 C331 C21 C335 -5(2) . . . . ?
 C87 C173 C325 C175 -47(2) . . . . ?
 C87 C173 C325 C367 76(2) . . . . ?
 C153 C43 C75 C301 -51.2(19) . . . . ?
 C153 C43 C75 C305 127.7(13) . . . . ?
 C153 C81 C155 C163 -178.2(18) . . . . ?
 C153 C81 C155 C347 4(3) . . . . ?
 C153 C187 C313 C179 179.9(17) . . . . ?
 C153 C187 C313 C347 -5(3) . . . . ?
 C155 C81 C153 C43 176.9(18) . . . . ?
 C155 C81 C153 C187 -7(3) . . . . ?
 C157 C315 C79 C317 0.0 . . . . ?
 C315 C157 C319 C159 0.0 . . . . ?
 C315 C157 C323 C39 49.6(14) . . . . ?
 C315 C157 C323 C357 -77.1(13) . . . . ?
 C315 C79 C317 C159 0.0 . . . . ?
 C79 C317 C159 C319 0.0 . . . . ?
 C317 C159 C319 C157 0.0 . . . . ?
 C319 C157 C315 C79 0.0 . . . . ?
 C319 C157 C323 C39 -130.9(11) . . . . ?
 C319 C157 C323 C357 102.3(12) . . . . ?
 C161 N2 C41 Ni2 8(2) . . . . ?
 C161 N2 C41 N9 -174.8(10) . . . . ?
 C161 N2 C165 C331 0(2) . . . . ?
 C161 N2 C165 C5 171.9(10) . . . . ?
 C161 C39 C323 C157 86(2) . . . . ?
 C161 C39 C323 C357 -148.5(17) . . . . ?
 C161 C39 C329 C341 0(2) . . . . ?
 C161 C173 C325 C175 141.7(19) . . . . ?
 C161 C173 C325 C367 -96(2) . . . . ?
 C163 C155 C347 C313 -178.4(19) . . . . ?
 C165 N2 C41 Ni2 -176.1(11) . . . . ?
 C165 N2 C41 N9 1.5(16) . . . . ?
 C165 N2 C161 C39 -80.7(17) . . . . ?
 C165 N2 C161 C173 92.7(19) . . . . ?
 C165 C331 C21 C337 0.0 . . . . ?
 C165 C331 C21 C335 176(2) . . . . ?
 C331 C83 C333 C167 -16(4) . . . . ?
 C331 C165 C5 N9 -179.1(13) . . . . ?
 C331 C165 C5 C337 0.0 . . . . ?
 C331 C21 C337 C5 0.0 . . . . ?
 C331 C21 C337 C169 -179.3(16) . . . . ?
 C331 C21 C335 C85 -175.6(19) . . . . ?
 C331 C21 C335 C167 10(4) . . . . ?
 C21 C337 C5 N9 178(2) . . . . ?
 C21 C337 C5 C165 0.0 . . . . ?
 C21 C337 C169 C339 0(2) . . . . ?
 C337 C21 C335 C85 -1(4) . . . . ?
 C337 C21 C335 C167 -175(2) . . . . ?
 C337 C169 C339 C85 -10(4) . . . . ?
 C5 N9 C41 Ni2 -180.0(11) . . . . ?
 C5 N9 C41 N2 2.4(16) . . . . ?
 C5 N9 C187 C153 96.0(19) . . . . ?
 C5 N9 C187 C313 -81.8(19) . . . . ?
 C5 C165 C331 C83 -179(3) . . . . ?
 C5 C165 C331 C21 0.0 . . . . ?
 C5 C337 C169 C339 -179.3(17) . . . . ?
 C169 C337 C5 N9 -2(3) . . . . ?
 C169 C337 C5 C165 179(2) . . . . ?
 C171 Ni2 C41 N2 100.1(17) . . . . ?
 C171 Ni2 C41 N9 -77.0(16) . . . . ?
 C173 C87 C341 C321 177.6(15) . . . . ?
 C173 C87 C341 C329 -2(3) . . . . ?
 C175 C351 C11 C353 0.0 . . . . ?
 C351 C175 C355 C177 0.0 . . . . ?
 C351 C175 C325 C173 127.8(14) . . . . ?
 C351 C175 C325 C367 5.0(19) . . . . ?
 C351 C11 C353 C177 0.0 . . . . ?
 C11 C353 C177 C355 0.0 . . . . ?
 C353 C177 C355 C175 0.0 . . . . ?
 C355 C175 C351 C11 0.0 . . . . ?
 C355 C175 C325 C173 -56.7(19) . . . . ?
 C355 C175 C325 C367 -179.5(13) . . . . ?
 C179 C313 C347 C155 175.8(18) . . . . ?
 C183 Ni2 C41 N2 -65(2) . . . . ?
 C183 Ni2 C41 N9 117.8(17) . . . . ?
 C183 C359 C45 C361 166.7(19) . . . . ?
 C183 C359 C91 C363 -167.4(18) . . . . ?
 C187 N9 C41 Ni2 7(2) . . . . ?
 C187 N9 C41 N2 -170.6(12) . . . . ?
 C187 N9 C5 C165 168.8(10) . . . . ?
 C187 N9 C5 C337 -10(2) . . . . ?
 C187 C313 C347 C155 1(3) . . . . ?
 C309 C77 C349 C89 6(3) . . . . ?
 C309 C179 C313 C187 83.9(19) . . . . ?
 C309 C179 C313 C347 -91(2) . . . . ?
 C309 C307 C365 C89 0(3) . . . . ?
 C311 C43 C75 C301 178.7(12) . . . . ?
 C311 C43 C75 C305 -2.4(19) . . . . ?
 C311 C43 C153 C81 78(2) . . . . ?
 C311 C43 C153 C187 -97(2) . . . . ?
 C313 C179 C309 C77 50(2) . . . . ?
 C313 C179 C309 C307 -131.6(16) . . . . ?
 C323 C39 C161 N2 -10(2) . . . . ?
 C323 C39 C161 C173 177.3(17) . . . . ?
 C323 C39 C329 C341 -178.2(15) . . . . ?
 C323 C157 C315 C79 179.4(11) . . . . ?
 C323 C157 C319 C159 -179.4(10) . . . . ?
 C325 C175 C351 C11 175.4(15) . . . . ?
 C325 C175 C355 C177 -175.6(14) . . . . ?
 C327 Ni2 C41 N2 104.1(18) . . . . ?
 C327 Ni2 C41 N9 -73.0(19) . . . . ?
 C327 C23 C369 C185 -177(3) . . . . ?
 C327 C23 C373 C93 177(3) . . . . ?
 C329 C39 C161 N2 172.1(14) . . . . ?
 C329 C39 C161 C173 -1(3) . . . . ?
 C329 C39 C323 C157 -95.7(16) . . . . ?
 C329 C39 C323 C357 29(2) . . . . ?
 C333 C83 C331 C165 -173(2) . . . . ?
 C333 C83 C331 C21 8(3) . . . . ?
 C333 C167 C335 C85 170(3) . . . . ?
 C333 C167 C335 C21 -17(4) . . . . ?
 C335 C85 C339 C169 14(4) . . . . ?
 C335 C21 C337 C5 -175(2) . . . . ?
 C335 C21 C337 C169 5(2) . . . . ?
 C335 C167 C333 C83 18(4) . . . . ?
 C339 C85 C335 C21 -8(4) . . . . ?
 C339 C85 C335 C167 166(3) . . . . ?
 C341 C87 C173 C161 1(3) . . . . ?
 C341 C87 C173 C325 -171.1(17) . . . . ?
 C343 C179 C309 C77 -70.6(18) . . . . ?
 C343 C179 C309 C307 107.7(17) . . . . ?
 C343 C179 C313 C187 -157.3(16) . . . . ?
 C343 C179 C313 C347 27(2) . . . . ?
 C345 Ni2 C41 N2 -75.5(16) . . . . ?
 C345 Ni2 C41 N9 107.5(15) . . . . ?
 C345 C183 C359 C45 -143.8(19) . . . . ?
 C345 C183 C359 C91 23(3) . . . . ?
 C349 C77 C309 C179 175.9(16) . . . . ?
 C349 C77 C309 C307 -3(2) . . . . ?
 C349 C89 C365 C307 4(3) . . . . ?
 C359 C183 C345 Ni2 -110(2) . . . . ?
 C359 C45 C361 C181 0.0 . . . . ?
 C45 C359 C91 C363 0.0 . . . . ?
 C45 C361 C181 C363 0.0 . . . . ?
 C361 C181 C363 C91 0.0 . . . . ?
 C181 C363 C91 C359 0.0 . . . . ?
 C91 C359 C45 C361 0.0 . . . . ?
 C365 C89 C349 C77 -6(3) . . . . ?
 C365 C307 C309 C77 0(3) . . . . ?
 C365 C307 C309 C179 -178.8(19) . . . . ?
 Ni3 C139 C269 C283 -103.4(12) . . . . ?
 Ni3 C265 C285 C59 -104.9(12) . . . . ?
 Ni3 C269 C283 C241 -60.8(17) . . . . ?
 Ni3 C269 C283 C293 115.6(15) . . . . ?
 N3 C15 C133 C61 -6.6(16) . . . . ?
 N3 C15 C133 C287 173.3(11) . . . . ?
 N3 C227 C257 C65 177.2(13) . . . . ?
 N3 C227 C257 C67 -3(3) . . . . ?
 N7 C225 C227 N3 1.5(11) . . . . ?
 N7 C225 C227 C257 -177.7(8) . . . . ?
 N7 C225 C229 C65 -179.6(12) . . . . ?
 N7 C225 C229 C71 -4(2) . . . . ?
 N7 C231 C249 C119 173.7(9) . . . . ?
 N7 C231 C249 C235 -5.3(14) . . . . ?
 N7 C231 C259 C245 3.0(15) . . . . ?
 N7 C231 C259 C251 -175.4(9) . . . . ?
 C2 C15 C133 C61 177.5(12) . . . . ?
 C2 C15 C133 C287 -3(2) . . . . ?
 C9 C241 C283 C269 178.8(15) . . . . ?
 C9 C241 C283 C293 2(2) . . . . ?
 C15 N3 C113 Ni3 2.7(13) . . . . ?
 C15 N3 C113 N7 -174.3(8) . . . . ?
 C15 N3 C227 C225 174.3(8) . . . . ?
 C15 N3 C227 C257 -6.9(19) . . . . ?
 C15 C2 C125 C57 -11(2) . . . . ?
 C15 C2 C275 C31 132.1(14) . . . . ?
 C15 C2 C275 C277 -96.3(15) . . . . ?
 C15 C133 C287 C57 3(2) . . . . ?
 C17 C117 C121 C291 -1.1(14) . . . . ?
 C17 C117 C235 C237 -75.1(11) . . . . ?
 C17 C117 C235 C249 48.6(12) . . . . ?
 C17 C141 C297 C291 1.0(18) . . . . ?
 C29 C129 C233 C59 -3(2) . . . . ?
 C31 C37 C143 C131 -2(3) . . . . ?
 C33 C261 C299 C69 5.0(17) . . . . ?
 C33 C271 C295 C69 -1(2) . . . . ?
 C35 C67 C257 C65 -0.3(19) . . . . ?
 C35 C67 C257 C227 -179.7(13) . . . . ?
 C37 C31 C145 C135 -6(2) . . . . ?
 C37 C31 C275 C2 -51.9(15) . . . . ?
 C37 C31 C275 C277 -179.1(12) . . . . ?
 C59 C115 C263 C29 2(3) . . . . ?
 C61 C133 C287 C57 -176.8(15) . . . . ?
 C61 C261 C299 C69 178.6(11) . . . . ?
 C63 C245 C259 C231 136.9(10) . . . . ?
 C63 C245 C259 C251 -44.8(14) . . . . ?
 C63 C253 C267 C147 4.1(18) . . . . ?
 C63 C255 C279 C147 3.2(19) . . . . ?
 C65 C239 C243 C35 2(2) . . . . ?
 C67 C35 C243 C239 3(3) . . . . ?
 C73 C57 C125 C2 175.8(16) . . . . ?
 C73 C57 C287 C133 -170.5(16) . . . . ?
 C113 N3 C15 C2 -86.9(13) . . . . ?
 C113 N3 C15 C133 96.9(13) . . . . ?
 C113 N3 C227 C225 -2.2(11) . . . . ?
 C113 N3 C227 C257 176.6(13) . . . . ?
 C113 N7 C225 C227 -0.3(11) . . . . ?
 C113 N7 C225 C229 174.8(12) . . . . ?
 C113 N7 C231 C249 96.1(11) . . . . ?
 C113 N7 C231 C259 -91.2(11) . . . . ?
 C115 C59 C233 C129 0(2) . . . . ?
 C115 C59 C285 Ni3 130.0(12) . . . . ?
 C115 C59 C285 C265 -151.7(14) . . . . ?
 C117 C17 C141 C297 0.1(16) . . . . ?
 C117 C121 C291 C297 2.3(17) . . . . ?
 C117 C235 C249 C119 -96.4(11) . . . . ?
 C117 C235 C249 C231 82.5(11) . . . . ?
 C119 C123 C251 C259 1.3(18) . . . . ?
 C121 C117 C235 C237 103.5(9) . . . . ?
 C121 C117 C235 C249 -132.7(9) . . . . ?
 C121 C291 C297 C141 -2.3(19) . . . . ?
 C123 C119 C249 C231 2.0(16) . . . . ?
 C123 C119 C249 C235 -179.1(10) . . . . ?
 C123 C251 C259 C231 1.7(17) . . . . ?
 C123 C251 C259 C245 -176.7(11) . . . . ?
 C125 C2 C15 N3 -169.5(12) . . . . ?
 C125 C2 C15 C133 6(2) . . . . ?
 C125 C2 C275 C31 -55.9(17) . . . . ?
 C125 C2 C275 C277 75.7(17) . . . . ?
 C125 C57 C287 C133 -8(3) . . . . ?
 C127 C239 C243 C35 -179.9(15) . . . . ?
 C129 C29 C263 C115 -5(3) . . . . ?
 C131 C135 C145 C31 8(2) . . . . ?
 C133 C61 C261 C33 -131.2(10) . . . . ?
 C133 C61 C261 C299 55.2(13) . . . . ?
 C135 C131 C143 C37 5(3) . . . . ?
 C137 C245 C259 C231 -97.0(11) . . . . ?
 C137 C245 C259 C251 81.3(12) . . . . ?
 C139 Ni3 C113 N3 108.0(8) . . . . ?
 C139 Ni3 C113 N7 -75.8(8) . . . . ?
 C139 C269 C283 C241 17(2) . . . . ?
 C139 C269 C283 C293 -167.1(15) . . . . ?
 C141 C17 C117 C121 0.0(14) . . . . ?
 C141 C17 C117 C235 178.6(9) . . . . ?
 C143 C131 C135 C145 -8(3) . . . . ?
 C145 C31 C37 C143 3(2) . . . . ?
 C145 C31 C275 C2 126.9(11) . . . . ?
 C145 C31 C275 C277 -0.2(14) . . . . ?
 C149 C123 C251 C259 -177.9(11) . . . . ?
 C225 N7 C113 Ni3 -178.0(6) . . . . ?
 C225 N7 C113 N3 -1.0(9) . . . . ?
 C225 N7 C231 C249 -78.4(12) . . . . ?
 C225 N7 C231 C259 94.4(11) . . . . ?
 C225 C227 C257 C65 -4.1(12) . . . . ?
 C225 C227 C257 C67 175.5(14) . . . . ?
 C227 N3 C15 C2 97.3(14) . . . . ?
 C227 N3 C15 C133 -78.9(12) . . . . ?
 C227 N3 C113 Ni3 178.9(7) . . . . ?
 C227 N3 C113 N7 1.9(9) . . . . ?
 C227 C225 C229 C65 -4.7(11) . . . . ?
 C227 C225 C229 C71 170.8(13) . . . . ?
 C229 C65 C239 C127 0.0(19) . . . . ?
 C229 C65 C239 C243 178.2(11) . . . . ?
 C229 C65 C257 C67 -178.7(11) . . . . ?
 C229 C65 C257 C227 0.9(13) . . . . ?
 C229 C71 C273 C127 0(2) . . . . ?
 C229 C225 C227 N3 -175.2(8) . . . . ?
 C229 C225 C227 C257 5.6(12) . . . . ?
 C231 N7 C113 Ni3 6.9(12) . . . . ?
 C231 N7 C113 N3 -176.1(7) . . . . ?
 C231 N7 C225 C227 174.8(8) . . . . ?
 C231 N7 C225 C229 -10.1(18) . . . . ?
 C233 C59 C115 C263 1(2) . . . . ?
 C233 C59 C285 Ni3 -54.1(17) . . . . ?
 C233 C59 C285 C265 24(2) . . . . ?
 C235 C117 C121 C291 -179.9(9) . . . . ?
 C237 C235 C249 C119 26.1(14) . . . . ?
 C237 C235 C249 C231 -155.0(9) . . . . ?
 C239 C65 C229 C71 1.9(18) . . . . ?
 C239 C65 C229 C225 178.4(11) . . . . ?
 C239 C65 C257 C67 5.1(19) . . . . ?
 C239 C65 C257 C227 -175.2(12) . . . . ?
 C239 C127 C273 C71 2(2) . . . . ?
 C241 C9 C289 C247 4(3) . . . . ?
 C241 C283 C293 C247 -9(3) . . . . ?
 C243 C35 C67 C257 -4(2) . . . . ?
 C245 C63 C253 C267 -178.8(10) . . . . ?
 C245 C63 C255 C279 175.2(11) . . . . ?
 C249 C119 C123 C149 176.0(11) . . . . ?
 C249 C119 C123 C251 -3.2(18) . . . . ?
 C249 C231 C259 C245 175.5(10) . . . . ?
 C249 C231 C259 C251 -2.9(16) . . . . ?
 C253 C63 C245 C137 -178.9(10) . . . . ?
 C253 C63 C245 C259 -56.3(12) . . . . ?
 C253 C63 C255 C279 -2.3(17) . . . . ?
 C255 C63 C245 C137 3.6(16) . . . . ?
 C255 C63 C245 C259 126.2(11) . . . . ?
 C255 C63 C253 C267 -1.2(16) . . . . ?
 C257 C65 C229 C71 -174.4(11) . . . . ?
 C257 C65 C229 C225 2.1(12) . . . . ?
 C257 C65 C239 C127 175.9(12) . . . . ?
 C257 C65 C239 C243 -5.9(19) . . . . ?
 C259 C231 C249 C119 1.2(15) . . . . ?
 C259 C231 C249 C235 -177.8(9) . . . . ?
 C261 C33 C271 C295 3(2) . . . . ?
 C261 C61 C133 C15 87.7(13) . . . . ?
 C261 C61 C133 C287 -92.3(14) . . . . ?
 C263 C29 C129 C233 6(3) . . . . ?
 C265 Ni3 C113 N3 -69.2(8) . . . . ?
 C265 Ni3 C113 N7 107.1(8) . . . . ?
 C267 C147 C279 C255 -0.4(19) . . . . ?
 C269 Ni3 C113 N3 116.5(9) . . . . ?
 C269 Ni3 C113 N7 -67.2(10) . . . . ?
 C269 C283 C293 C247 174.7(18) . . . . ?
 C271 C33 C261 C61 -178.7(10) . . . . ?
 C271 C33 C261 C299 -4.7(16) . . . . ?
 C273 C71 C229 C65 -1.8(17) . . . . ?
 C273 C71 C229 C225 -176.6(12) . . . . ?
 C273 C127 C239 C65 -2(2) . . . . ?
 C273 C127 C239 C243 -179.8(15) . . . . ?
 C275 C2 C15 N3 3(2) . . . . ?
 C275 C2 C15 C133 178.7(13) . . . . ?
 C275 C2 C125 C57 176.0(15) . . . . ?
 C275 C31 C37 C143 -178.4(12) . . . . ?
 C275 C31 C145 C135 175.6(11) . . . . ?
 C279 C147 C267 C253 -3.3(19) . . . . ?
 C281 C61 C133 C15 -148.1(11) . . . . ?
 C281 C61 C133 C287 31.9(17) . . . . ?
 C281 C61 C261 C33 104.1(11) . . . . ?
 C281 C61 C261 C299 -69.5(13) . . . . ?
 C285 Ni3 C113 N3 -67.6(10) . . . . ?
 C285 Ni3 C113 N7 108.6(9) . . . . ?
 C285 C59 C115 C263 176.5(14) . . . . ?
 C285 C59 C233 C129 -175.7(13) . . . . ?
 C287 C57 C125 C2 12(3) . . . . ?
 C289 C9 C241 C283 0(3) . . . . ?
 C289 C247 C293 C283 13(3) . . . . ?
 C293 C247 C289 C9 -10(3) . . . . ?
 C295 C69 C299 C261 -2.9(19) . . . . ?
 C299 C69 C295 C271 1(2) . . . . ?
 Ni4 C176 C212 C214 -105(2) . . . . ?
 Ni4 C212 C214 C216 -59(2) . . . . ?
 Ni4 C212 C214 C224 124.6(14) . . . . ?
 N6 C154 C162 C260 -6(3) . . . . ?
 N6 C154 C162 C292 173.3(17) . . . . ?
 N6 C154 C172 N8 4.1(13) . . . . ?
 N6 C154 C172 C244 -174.9(9) . . . . ?
 N6 C160 C200 C180 -171.3(10) . . . . ?
 N6 C160 C200 C288 2.7(17) . . . . ?
 N6 C160 C226 C178 -9.1(14) . . . . ?
 N6 C160 C226 C186 173.2(9) . . . . ?
 N8 C172 C244 C292 179.9(15) . . . . ?
 N8 C172 C244 C294 -1(3) . . . . ?
 N8 C272 C274 C276 169.5(11) . . . . ?
 N8 C272 C274 C290 -10.3(12) . . . . ?
 N8 C272 C282 C152 15.2(13) . . . . ?
 N8 C272 C282 C280 -169.8(11) . . . . ?
 C152 C228 C230 C232 -176.4(12) . . . . ?
 C152 C228 C238 C236 176.3(13) . . . . ?
 C154 N6 C158 Ni4 -179.3(7) . . . . ?
 C154 N6 C158 N8 3.7(10) . . . . ?
 C154 N6 C160 C200 92.4(13) . . . . ?
 C154 N6 C160 C226 -80.8(11) . . . . ?
 C154 C162 C260 C170 -179.3(14) . . . . ?
 C154 C162 C292 C244 2.8(16) . . . . ?
 C154 C162 C292 C266 -177.5(15) . . . . ?
 C154 C172 C244 C292 -1.6(15) . . . . ?
 C154 C172 C244 C294 177.8(17) . . . . ?
 C156 C170 C260 C162 1(2) . . . . ?
 C156 C266 C292 C162 -7(2) . . . . ?
 C156 C266 C292 C244 172.4(15) . . . . ?
 C158 N6 C154 C162 178.0(17) . . . . ?
 C158 N6 C154 C172 -4.7(11) . . . . ?
 C158 N6 C160 C200 -86.7(12) . . . . ?
 C158 N6 C160 C226 100.1(11) . . . . ?
 C158 N8 C172 C154 -2.0(13) . . . . ?
 C158 N8 C172 C244 176.4(14) . . . . ?
 C158 N8 C272 C274 95.2(12) . . . . ?
 C158 N8 C272 C282 -95.1(10) . . . . ?
 C160 N6 C154 C162 -1(2) . . . . ?
 C160 N6 C154 C172 176.0(8) . . . . ?
 C160 N6 C158 Ni4 -0.1(13) . . . . ?
 C160 N6 C158 N8 -177.1(8) . . . . ?
 C160 C200 C288 C188 135.9(11) . . . . ?
 C160 C200 C288 C284 -98.1(13) . . . . ?
 C162 C154 C172 N8 -177.6(10) . . . . ?
 C162 C154 C172 C244 3.5(14) . . . . ?
 C164 C166 C202 C184 -5(2) . . . . ?
 C166 C164 C210 C174 4(2) . . . . ?
 C168 C180 C200 C160 -1.9(18) . . . . ?
 C168 C180 C200 C288 -176.2(11) . . . . ?
 C168 C186 C226 C160 -1.4(15) . . . . ?
 C168 C186 C226 C178 -179.1(10) . . . . ?
 C170 C156 C266 C206 171.9(18) . . . . ?
 C170 C156 C266 C292 9(3) . . . . ?
 C172 N8 C158 Ni4 -178.0(8) . . . . ?
 C172 N8 C158 N6 -1.0(10) . . . . ?
 C172 N8 C272 C274 -74.6(12) . . . . ?
 C172 N8 C272 C282 95.1(11) . . . . ?
 C172 C154 C162 C260 176.4(15) . . . . ?
 C172 C154 C162 C292 -3.8(14) . . . . ?
 C172 C244 C292 C162 -0.9(16) . . . . ?
 C172 C244 C292 C266 179.5(15) . . . . ?
 C172 C244 C294 C286 -179.4(17) . . . . ?
 C174 C184 C202 C166 3(2) . . . . ?
 C176 C212 C214 C216 20(3) . . . . ?
 C176 C212 C214 C224 -155.9(17) . . . . ?
 C178 C246 C298 C242 179.9(11) . . . . ?
 C180 C168 C186 C226 1.1(16) . . . . ?
 C180 C200 C288 C188 -50.0(15) . . . . ?
 C180 C200 C288 C284 76.0(14) . . . . ?
 C182 C204 C262 C242 0(2) . . . . ?
 C182 C246 C298 C242 -0.3(18) . . . . ?
 C184 C174 C210 C164 -5.3(18) . . . . ?
 C184 C174 C290 C240 -72.4(15) . . . . ?
 C184 C174 C290 C274 47.3(15) . . . . ?
 C186 C168 C180 C200 0.6(17) . . . . ?
 C188 C190 C192 C194 0.0 . . . . ?
 C190 C188 C198 C196 0.0 . . . . ?
 C190 C188 C288 C200 -54.3(11) . . . . ?
 C190 C188 C288 C284 -178.7(8) . . . . ?
 C190 C192 C194 C196 0.0 . . . . ?
 C192 C194 C196 C198 0.0 . . . . ?
 C194 C196 C198 C188 0.0 . . . . ?
 C198 C188 C190 C192 0.0 . . . . ?
 C198 C188 C288 C200 127.6(8) . . . . ?
 C198 C188 C288 C284 3.2(13) . . . . ?
 C200 C160 C226 C178 177.8(10) . . . . ?
 C200 C160 C226 C186 0.1(15) . . . . ?
 C204 C182 C246 C178 178.5(11) . . . . ?
 C204 C182 C246 C298 -1.4(19) . . . . ?
 C206 C266 C292 C162 -171.6(15) . . . . ?
 C206 C266 C292 C244 8(3) . . . . ?
 C206 C286 C294 C244 -9(3) . . . . ?
 C208 C152 C228 C230 3.9(17) . . . . ?
 C208 C152 C228 C238 -172.5(12) . . . . ?
 C208 C152 C282 C272 -106.9(12) . . . . ?
 C208 C152 C282 C280 77.9(13) . . . . ?
 C210 C164 C166 C202 1(2) . . . . ?
 C210 C174 C184 C202 2(2) . . . . ?
 C210 C174 C290 C240 104.7(13) . . . . ?
 C210 C174 C290 C274 -135.7(11) . . . . ?
 C212 C214 C216 C218 -176(2) . . . . ?
 C212 C214 C224 C222 176(2) . . . . ?
 C214 C216 C218 C220 0.0 . . . . ?
 C216 C214 C224 C222 0.0 . . . . ?
 C216 C218 C220 C222 0.0 . . . . ?
 C218 C220 C222 C224 0.0 . . . . ?
 C220 C222 C224 C214 0.0 . . . . ?
 C224 C214 C216 C218 0.0 . . . . ?
 C226 C160 C200 C180 1.5(17) . . . . ?
 C226 C160 C200 C288 175.6(10) . . . . ?
 C226 C178 C246 C182 -132.1(11) . . . . ?
 C226 C178 C246 C298 47.7(14) . . . . ?
 C228 C152 C282 C272 123.6(10) . . . . ?
 C228 C152 C282 C280 -51.6(13) . . . . ?
 C228 C230 C232 C234 0.0 . . . . ?
 C230 C228 C238 C236 0.0 . . . . ?
 C230 C232 C234 C236 0.0 . . . . ?
 C232 C234 C236 C238 0.0 . . . . ?
 C234 C236 C238 C228 0.0 . . . . ?
 C238 C228 C230 C232 0.0 . . . . ?
 C246 C178 C226 C160 86.5(12) . . . . ?
 C246 C178 C226 C186 -96.0(11) . . . . ?
 C246 C182 C204 C262 1(2) . . . . ?
 C248 C250 C252 C254 0.0 . . . . ?
 C248 C270 C300 Ni4 -103.9(16) . . . . ?
 C250 C248 C258 C256 0.0 . . . . ?
 C250 C248 C270 Ni4 137.9(10) . . . . ?
 C250 C248 C270 C300 -149.6(14) . . . . ?
 C250 C252 C254 C256 0.0 . . . . ?
 C252 C254 C256 C258 0.0 . . . . ?
 C254 C256 C258 C248 0.0 . . . . ?
 C258 C248 C250 C252 0.0 . . . . ?
 C258 C248 C270 Ni4 -49.6(17) . . . . ?
 C258 C248 C270 C300 23(2) . . . . ?
 C260 C162 C292 C244 -177.3(13) . . . . ?
 C260 C162 C292 C266 2(2) . . . . ?
 C262 C242 C298 C246 2(2) . . . . ?
 C264 C168 C180 C200 -177.6(10) . . . . ?
 C264 C168 C186 C226 179.3(10) . . . . ?
 C266 C156 C170 C260 -6(3) . . . . ?
 C266 C206 C286 C294 17(3) . . . . ?
 C268 C178 C226 C160 -151.6(9) . . . . ?
 C268 C178 C226 C186 25.9(14) . . . . ?
 C268 C178 C246 C182 105.0(11) . . . . ?
 C268 C178 C246 C298 -75.2(13) . . . . ?
 C270 C248 C250 C252 172.5(15) . . . . ?
 C270 C248 C258 C256 -172.5(14) . . . . ?
 C272 N8 C158 Ni4 10.9(14) . . . . ?
 C272 N8 C158 N6 -172.1(8) . . . . ?
 C272 N8 C172 C154 169.5(9) . . . . ?
 C272 N8 C172 C244 -12(2) . . . . ?
 C272 C274 C276 C278 0.0 . . . . ?
 C272 C274 C290 C174 90.8(11) . . . . ?
 C272 C274 C290 C240 -150.9(10) . . . . ?
 C274 C272 C282 C152 -175.1(13) . . . . ?
 C274 C272 C282 C280 0.0 . . . . ?
 C274 C276 C278 C280 0.0 . . . . ?
 C274 C276 C278 C296 -178.4(15) . . . . ?
 C276 C274 C290 C174 -89.0(11) . . . . ?
 C276 C274 C290 C240 29.3(14) . . . . ?
 C276 C278 C280 C282 0.0 . . . . ?
 C278 C280 C282 C152 175.5(12) . . . . ?
 C278 C280 C282 C272 0.0 . . . . ?
 C282 C152 C228 C230 128.7(10) . . . . ?
 C282 C152 C228 C238 -47.7(14) . . . . ?
 C282 C272 C274 C276 0.0 . . . . ?
 C282 C272 C274 C290 -179.8(11) . . . . ?
 C286 C206 C266 C156 -178.9(19) . . . . ?
 C286 C206 C266 C292 -16(3) . . . . ?
 C288 C188 C190 C192 -178.2(10) . . . . ?
 C288 C188 C198 C196 178.1(10) . . . . ?
 C290 C174 C184 C202 178.9(13) . . . . ?
 C290 C174 C210 C164 177.4(12) . . . . ?
 C290 C274 C276 C278 179.8(11) . . . . ?
 C292 C162 C260 C170 1(2) . . . . ?
 C292 C244 C294 C286 0(3) . . . . ?
 C294 C244 C292 C162 179.6(13) . . . . ?
 C294 C244 C292 C266 0(2) . . . . ?
 C296 C278 C280 C282 178.4(15) . . . . ?
 C298 C242 C262 C204 -2(2) . . . . ?
 Ni5 C435 C443 C417 -103.5(11) . . . . ?
 N5 C189 C213 C415 175.3(13) . . . . ?
 N5 C189 C213 C431 -10(3) . . . . ?
 N5 C189 C375 N11 3.8(11) . . . . ?
 N5 C189 C375 C393 -175.6(9) . . . . ?
 N5 C193 C205 C107 -1.5(17) . . . . ?
 N5 C193 C205 C195 -177.2(10) . . . . ?
 N11 C375 C393 C401 -3(3) . . . . ?
 N11 C375 C393 C415 178.7(13) . . . . ?
 N11 C377 C391 C383 -170.9(11) . . . . ?
 N11 C377 C391 C433 -1.5(17) . . . . ?
 N11 C377 C405 C101 173.7(10) . . . . ?
 N11 C377 C405 C203 -4.5(16) . . . . ?
 C3 C195 C205 C107 -175.2(11) . . . . ?
 C3 C195 C205 C193 0.5(18) . . . . ?
 C13 C27 C429 C191 -7(2) . . . . ?
 C13 C215 C425 C191 0(2) . . . . ?
 C13 C215 C425 C433 178.3(11) . . . . ?
 C25 C409 C411 C99 -130.9(9) . . . . ?
 C25 C409 C411 C395 103.7(10) . . . . ?
 C27 C13 C215 C425 -3(2) . . . . ?
 C47 C437 C439 C397 -179.5(17) . . . . ?
 C47 C437 C439 C415 6(2) . . . . ?
 C49 C397 C439 C415 -7(3) . . . . ?
 C49 C397 C439 C437 179.4(17) . . . . ?
 C51 C97 C399 C409 -3.9(18) . . . . ?
 C53 C407 C413 C197 6(2) . . . . ?
 C55 C199 C385 C103 -3(2) . . . . ?
 C95 N5 C189 C213 179.9(13) . . . . ?
 C95 N5 C189 C375 -3.8(11) . . . . ?
 C95 N5 C193 C99 94.5(12) . . . . ?
 C95 N5 C193 C205 -85.7(13) . . . . ?
 C95 N11 C375 C189 -2.7(11) . . . . ?
 C95 N11 C375 C393 176.4(14) . . . . ?
 C95 N11 C377 C391 -83.6(13) . . . . ?
 C95 N11 C377 C405 96.5(12) . . . . ?
 C97 C51 C387 C25 1(2) . . . . ?
 C97 C399 C409 C25 3.7(16) . . . . ?
 C97 C399 C409 C411 -179.2(10) . . . . ?
 C99 C193 C205 C107 178.3(11) . . . . ?
 C99 C193 C205 C195 2.6(17) . . . . ?
 C103 C201 C207 C55 9.0(18) . . . . ?
 C107 C201 C207 C55 -173.8(11) . . . . ?
 C111 C445 C223 C447 0.0 . . . . ?
 C111 C427 C441 Ni5 -106.2(11) . . . . ?
 C445 C111 C449 C7 0.0 . . . . ?
 C445 C111 C427 Ni5 118.7(8) . . . . ?
 C445 C111 C427 C441 -159.3(10) . . . . ?
 C445 C223 C447 C7 0.0 . . . . ?
 C223 C447 C7 C449 0.0 . . . . ?
 C447 C7 C449 C111 0.0 . . . . ?
 C449 C111 C445 C223 0.0 . . . . ?
 C449 C111 C427 Ni5 -62.0(11) . . . . ?
 C449 C111 C427 C441 20.1(15) . . . . ?
 C189 N5 C95 Ni5 -177.7(7) . . . . ?
 C189 N5 C95 N11 2.1(9) . . . . ?
 C189 N5 C193 C99 -86.4(12) . . . . ?
 C189 N5 C193 C205 93.3(12) . . . . ?
 C189 C213 C415 C393 -0.4(14) . . . . ?
 C189 C213 C415 C439 -179.6(14) . . . . ?
 C189 C213 C431 C47 -176.4(14) . . . . ?
 C189 C375 C393 C401 175.9(18) . . . . ?
 C189 C375 C393 C415 -2.2(14) . . . . ?
 C191 C425 C433 C109 -175.3(12) . . . . ?
 C191 C425 C433 C391 -50.3(14) . . . . ?
 C193 N5 C95 Ni5 1.4(13) . . . . ?
 C193 N5 C95 N11 -178.8(8) . . . . ?
 C193 N5 C189 C213 0.7(19) . . . . ?
 C193 N5 C189 C375 177.0(8) . . . . ?
 C193 C99 C381 C3 3.7(16) . . . . ?
 C193 C99 C411 C395 -155.9(10) . . . . ?
 C193 C99 C411 C409 79.1(13) . . . . ?
 C195 C3 C381 C99 -0.8(16) . . . . ?
 C197 C217 C219 C53 -2.5(18) . . . . ?
 C197 C217 C219 C203 179.6(12) . . . . ?
 C199 C55 C207 C201 -8.8(19) . . . . ?
 C201 C103 C385 C199 4(2) . . . . ?
 C201 C107 C205 C193 137.3(12) . . . . ?
 C201 C107 C205 C195 -47.2(15) . . . . ?
 C205 C107 C201 C103 125.5(11) . . . . ?
 C205 C107 C201 C207 -51.5(15) . . . . ?
 C207 C55 C199 C385 6(2) . . . . ?
 C213 C189 C375 N11 -178.5(8) . . . . ?
 C213 C189 C375 C393 2.0(13) . . . . ?
 C213 C415 C439 C397 179.3(15) . . . . ?
 C213 C415 C439 C437 -6(2) . . . . ?
 C215 C13 C27 C429 7(3) . . . . ?
 C215 C425 C433 C109 6.1(15) . . . . ?
 C215 C425 C433 C391 131.0(11) . . . . ?
 C217 C197 C413 C407 -6(2) . . . . ?
 C219 C53 C407 C413 -5.2(19) . . . . ?
 C219 C203 C405 C101 -91.6(13) . . . . ?
 C219 C203 C405 C377 86.5(12) . . . . ?
 C221 C203 C219 C53 -72.2(12) . . . . ?
 C221 C203 C219 C217 105.5(12) . . . . ?
 C221 C203 C405 C101 33.8(14) . . . . ?
 C221 C203 C405 C377 -148.1(10) . . . . ?
 C375 N11 C95 Ni5 -179.8(6) . . . . ?
 C375 N11 C95 N5 0.4(9) . . . . ?
 C375 N11 C377 C391 98.1(13) . . . . ?
 C375 N11 C377 C405 -81.8(11) . . . . ?
 C375 C189 C213 C415 -1.0(12) . . . . ?
 C375 C189 C213 C431 174.2(14) . . . . ?
 C375 C393 C401 C49 -175.3(17) . . . . ?
 C375 C393 C415 C213 1.5(15) . . . . ?
 C375 C393 C415 C439 -179.2(14) . . . . ?
 C377 N11 C95 Ni5 1.7(12) . . . . ?
 C377 N11 C95 N5 -178.0(8) . . . . ?
 C377 N11 C375 C189 175.8(8) . . . . ?
 C377 N11 C375 C393 -5(2) . . . . ?
 C377 C391 C433 C109 -97.1(12) . . . . ?
 C377 C391 C433 C425 136.0(11) . . . . ?
 C379 C107 C201 C103 1.8(16) . . . . ?
 C379 C107 C201 C207 -175.2(11) . . . . ?
 C379 C107 C205 C193 -93.4(13) . . . . ?
 C379 C107 C205 C195 82.1(13) . . . . ?
 C381 C3 C195 C205 -1.4(17) . . . . ?
 C381 C99 C193 N5 175.1(9) . . . . ?
 C381 C99 C193 C205 -4.7(17) . . . . ?
 C381 C99 C411 C395 26.0(14) . . . . ?
 C381 C99 C411 C409 -99.0(12) . . . . ?
 C383 C391 C433 C109 72.1(15) . . . . ?
 C383 C391 C433 C425 -54.7(15) . . . . ?
 C385 C103 C201 C107 176.7(11) . . . . ?
 C385 C103 C201 C207 -6.1(18) . . . . ?
 C387 C25 C409 C399 -1.0(15) . . . . ?
 C387 C25 C409 C411 -178.3(9) . . . . ?
 C387 C51 C97 C399 1(2) . . . . ?
 C389 C3 C195 C205 179.5(10) . . . . ?
 C389 C3 C381 C99 178.4(10) . . . . ?
 C391 C377 C405 C101 -6.1(16) . . . . ?
 C391 C377 C405 C203 175.6(11) . . . . ?
 C391 C383 C423 C101 0(2) . . . . ?
 C391 C383 C423 C403 -178.8(12) . . . . ?
 C393 C415 C439 C397 0(3) . . . . ?
 C393 C415 C439 C437 174.7(14) . . . . ?
 C397 C49 C401 C393 -10(3) . . . . ?
 C399 C409 C411 C99 51.8(13) . . . . ?
 C399 C409 C411 C395 -73.5(12) . . . . ?
 C401 C49 C397 C439 12(3) . . . . ?
 C401 C393 C415 C213 -177.1(13) . . . . ?
 C401 C393 C415 C439 2(2) . . . . ?
 C405 C101 C423 C383 2.6(18) . . . . ?
 C405 C101 C423 C403 -178.1(11) . . . . ?
 C405 C203 C219 C53 53.6(14) . . . . ?
 C405 C203 C219 C217 -128.6(11) . . . . ?
 C405 C377 C391 C383 8.9(17) . . . . ?
 C405 C377 C391 C433 178.4(11) . . . . ?
 C407 C53 C219 C203 -179.0(11) . . . . ?
 C407 C53 C219 C217 3.1(17) . . . . ?
 C409 C25 C387 C51 -1.5(18) . . . . ?
 C411 C99 C193 N5 -3.1(15) . . . . ?
 C411 C99 C193 C205 177.2(10) . . . . ?
 C411 C99 C381 C3 -178.2(9) . . . . ?
 C413 C197 C217 C219 4(2) . . . . ?
 C415 C213 C431 C47 -1.6(18) . . . . ?
 C415 C393 C401 C49 3(2) . . . . ?
 C417 C209 C419 C105 0.0 . . . . ?
 C209 C417 C211 C421 0.0 . . . . ?
 C209 C417 C443 Ni5 -66.7(11) . . . . ?
 C209 C417 C443 C435 10.3(16) . . . . ?
 C209 C419 C105 C421 0.0 . . . . ?
 C419 C105 C421 C211 0.0 . . . . ?
 C105 C421 C211 C417 0.0 . . . . ?
 C211 C417 C209 C419 0.0 . . . . ?
 C211 C417 C443 Ni5 116.3(8) . . . . ?
 C211 C417 C443 C435 -166.8(10) . . . . ?
 C423 C101 C405 C203 178.5(11) . . . . ?
 C423 C101 C405 C377 0.3(17) . . . . ?
 C423 C383 C391 C377 -6(2) . . . . ?
 C423 C383 C391 C433 -175.7(12) . . . . ?
 C425 C191 C429 C27 4(2) . . . . ?
 C427 C111 C445 C223 179.3(10) . . . . ?
 C427 C111 C449 C7 -179.3(10) . . . . ?
 C429 C191 C425 C215 -1(2) . . . . ?
 C429 C191 C425 C433 -179.3(13) . . . . ?
 C431 C47 C437 C439 -5(2) . . . . ?
 C431 C213 C415 C393 -176.9(11) . . . . ?
 C431 C213 C415 C439 4(2) . . . . ?
 C437 C47 C431 C213 2(2) . . . . ?
 C443 C417 C209 C419 -177.0(11) . . . . ?
 C443 C417 C211 C421 177.1(11) . . . . ?
 Ni6 C336 C434 C436 -52(2) . . . . ?
 Ni6 C336 C434 C444 122.8(19) . . . . ?
 N10 C332 C376 C408 -3(3) . . . . ?
 N10 C332 C376 C422 179.5(14) . . . . ?
 N10 C332 C378 N12 2.9(12) . . . . ?
 N10 C332 C378 C342 -177.0(10) . . . . ?
 N10 C360 C430 C416 -171.4(15) . . . . ?
 N10 C360 C430 C448 6(2) . . . . ?
 N10 C360 C446 C390 173.0(13) . . . . ?
 N10 C360 C446 C410 -8(2) . . . . ?
 N12 C326 C392 C346 -175.2(12) . . . . ?
 N12 C326 C392 C388 0(2) . . . . ?
 N12 C326 C424 C426 175.6(12) . . . . ?
 N12 C326 C424 C432 -4.7(19) . . . . ?
 C304 C306 C308 C310 0.0 . . . . ?
 C304 C388 C392 C326 142.2(13) . . . . ?
 C304 C388 C392 C346 -43.0(18) . . . . ?
 C306 C304 C314 C312 0.0 . . . . ?
 C306 C304 C388 C340 4.5(13) . . . . ?
 C306 C304 C388 C392 125.4(9) . . . . ?
 C306 C308 C310 C312 0.0 . . . . ?
 C308 C310 C312 C314 0.0 . . . . ?
 C310 C312 C314 C304 0.0 . . . . ?
 C314 C304 C306 C308 0.0 . . . . ?
 C314 C304 C388 C340 -178.1(8) . . . . ?
 C314 C304 C388 C392 -57.2(12) . . . . ?
 C318 C344 C362 C384 -2.4(17) . . . . ?
 C318 C344 C362 C432 -176.9(10) . . . . ?
 C320 C390 C446 C360 3(3) . . . . ?
 C320 C390 C446 C410 -176.0(17) . . . . ?
 C320 C416 C430 C360 -5(3) . . . . ?
 C320 C416 C430 C448 176.7(17) . . . . ?
 C322 C400 C408 C376 1(3) . . . . ?
 C324 C338 C382 C302 1(2) . . . . ?
 C324 C410 C446 C360 87.3(17) . . . . ?
 C324 C410 C446 C390 -93.8(16) . . . . ?
 C324 C412 C450 C302 3(2) . . . . ?
 C326 N12 C378 C332 174.8(8) . . . . ?
 C326 N12 C378 C342 -5(2) . . . . ?
 C326 N12 C380 Ni6 5.4(14) . . . . ?
 C326 N12 C380 N10 -176.0(9) . . . . ?
 C326 C424 C426 C396 1(2) . . . . ?
 C326 C424 C432 C362 80.7(15) . . . . ?
 C326 C424 C432 C414 -156.0(13) . . . . ?
 C330 C342 C378 N12 -7(3) . . . . ?
 C330 C342 C378 C332 172.7(14) . . . . ?
 C330 C342 C422 C376 -175.2(12) . . . . ?
 C330 C342 C422 C428 2(2) . . . . ?
 C332 N10 C360 C430 96.9(16) . . . . ?
 C332 N10 C360 C446 -76.3(15) . . . . ?
 C332 N10 C380 Ni6 179.2(7) . . . . ?
 C332 N10 C380 N12 0.5(10) . . . . ?
 C332 C376 C408 C400 179.8(16) . . . . ?
 C332 C376 C422 C342 0.4(15) . . . . ?
 C332 C376 C422 C428 -176.5(14) . . . . ?
 C336 C434 C436 C438 174.8(18) . . . . ?
 C336 C434 C444 C442 -174(2) . . . . ?
 C338 C324 C410 C386 106.3(13) . . . . ?
 C338 C324 C410 C446 -128.5(12) . . . . ?
 C338 C324 C412 C450 -1.4(18) . . . . ?
 C340 C388 C392 C326 -94.3(14) . . . . ?
 C340 C388 C392 C346 80.6(16) . . . . ?
 C342 C330 C394 C316 0(3) . . . . ?
 C342 C422 C428 C316 -2(2) . . . . ?
 C342 C422 C428 C322 177.7(14) . . . . ?
 C344 C318 C398 C334 1(2) . . . . ?
 C344 C362 C384 C334 2.3(19) . . . . ?
 C344 C362 C432 C414 102.1(12) . . . . ?
 C344 C362 C432 C424 -132.8(10) . . . . ?
 C346 C396 C426 C424 1(2) . . . . ?
 C348 C350 C352 C354 0.0 . . . . ?
 C350 C348 C358 C356 0.0 . . . . ?
 C350 C348 C448 C328 -175.0(9) . . . . ?
 C350 C348 C448 C430 -53.4(12) . . . . ?
 C350 C352 C354 C356 0.0 . . . . ?
 C352 C354 C356 C358 0.0 . . . . ?
 C354 C356 C358 C348 0.0 . . . . ?
 C358 C348 C350 C352 0.0 . . . . ?
 C358 C348 C448 C328 7.8(13) . . . . ?
 C358 C348 C448 C430 129.4(8) . . . . ?
 C360 N10 C332 C376 -10(2) . . . . ?
 C360 N10 C332 C378 172.4(9) . . . . ?
 C360 N10 C380 Ni6 4.9(14) . . . . ?
 C360 N10 C380 N12 -173.8(9) . . . . ?
 C360 C430 C448 C328 -100.8(16) . . . . ?
 C360 C430 C448 C348 131.5(15) . . . . ?
 C364 C366 C368 C370 0.0 . . . . ?
 C364 C404 C420 Ni6 -95(2) . . . . ?
 C366 C364 C374 C372 0.0 . . . . ?
 C366 C364 C404 Ni6 112.1(17) . . . . ?
 C366 C364 C404 C420 -174.0(18) . . . . ?
 C366 C368 C370 C372 0.0 . . . . ?
 C368 C370 C372 C374 0.0 . . . . ?
 C370 C372 C374 C364 0.0 . . . . ?
 C374 C364 C366 C368 0.0 . . . . ?
 C374 C364 C404 Ni6 -78.5(19) . . . . ?
 C374 C364 C404 C420 -5(3) . . . . ?
 C376 C332 C378 N12 -175.3(9) . . . . ?
 C376 C332 C378 C342 4.7(14) . . . . ?
 C376 C422 C428 C316 174.6(14) . . . . ?
 C376 C422 C428 C322 -6(2) . . . . ?
 C378 N12 C326 C392 97.4(14) . . . . ?
 C378 N12 C326 C424 -82.1(14) . . . . ?
 C378 N12 C380 Ni6 -177.3(7) . . . . ?
 C378 N12 C380 N10 1.3(10) . . . . ?
 C378 C332 C376 C408 174.6(17) . . . . ?
 C378 C332 C376 C422 -3.0(13) . . . . ?
 C378 C342 C422 C376 2.3(15) . . . . ?
 C378 C342 C422 C428 179.1(14) . . . . ?
 C380 N10 C332 C376 175.2(14) . . . . ?
 C380 N10 C332 C378 -2.2(12) . . . . ?
 C380 N10 C360 C430 -89.4(16) . . . . ?
 C380 N10 C360 C446 97.3(15) . . . . ?
 C380 N12 C326 C392 -85.6(14) . . . . ?
 C380 N12 C326 C424 94.9(14) . . . . ?
 C380 N12 C378 C332 -2.6(11) . . . . ?
 C380 N12 C378 C342 177.3(16) . . . . ?
 C382 C302 C450 C412 -3(2) . . . . ?
 C384 C334 C398 C318 -1(2) . . . . ?
 C384 C362 C432 C414 -72.2(13) . . . . ?
 C384 C362 C432 C424 52.8(14) . . . . ?
 C386 C410 C446 C360 -149.7(15) . . . . ?
 C386 C410 C446 C390 29(2) . . . . ?
 C388 C304 C306 C308 177.3(11) . . . . ?
 C388 C304 C314 C312 -177.5(10) . . . . ?
 C390 C320 C416 C430 8(3) . . . . ?
 C392 C326 C424 C426 -4(2) . . . . ?
 C392 C326 C424 C432 175.8(13) . . . . ?
 C392 C346 C396 C406 -177.0(15) . . . . ?
 C392 C346 C396 C426 0(2) . . . . ?
 C394 C316 C428 C322 -178.3(18) . . . . ?
 C394 C316 C428 C422 1(2) . . . . ?
 C394 C330 C342 C378 -177.0(15) . . . . ?
 C394 C330 C342 C422 0(2) . . . . ?
 C396 C346 C392 C326 -2(2) . . . . ?
 C396 C346 C392 C388 -176.9(14) . . . . ?
 C398 C318 C344 C362 0.7(19) . . . . ?
 C398 C334 C384 C362 0(2) . . . . ?
 C400 C322 C428 C316 -176.2(18) . . . . ?
 C400 C322 C428 C422 4(2) . . . . ?
 C402 C336 C434 C436 31(3) . . . . ?
 C402 C336 C434 C444 -154.5(19) . . . . ?
 C404 C364 C366 C368 169(2) . . . . ?
 C404 C364 C374 C372 -170(2) . . . . ?
 C406 C396 C426 C424 177.0(16) . . . . ?
 C408 C376 C422 C342 -177.9(12) . . . . ?
 C408 C376 C422 C428 5(2) . . . . ?
 C410 C324 C338 C382 179.9(12) . . . . ?
 C410 C324 C412 C450 177.8(11) . . . . ?
 C412 C324 C338 C382 -0.9(19) . . . . ?
 C412 C324 C410 C386 -72.9(13) . . . . ?
 C412 C324 C410 C446 52.3(14) . . . . ?
 C416 C320 C390 C446 -7(3) . . . . ?
 C416 C430 C448 C328 76.9(19) . . . . ?
 C416 C430 C448 C348 -50.8(19) . . . . ?
 C418 C320 C390 C446 -171.5(19) . . . . ?
 C418 C320 C416 C430 173.5(19) . . . . ?
 C422 C342 C378 N12 175.8(15) . . . . ?
 C422 C342 C378 C332 -4.3(14) . . . . ?
 C422 C376 C408 C400 -3(2) . . . . ?
 C424 C326 C392 C346 4(2) . . . . ?
 C424 C326 C392 C388 179.2(13) . . . . ?
 C426 C424 C432 C362 -99.6(14) . . . . ?
 C426 C424 C432 C414 23.7(19) . . . . ?
 C428 C316 C394 C330 0(3) . . . . ?
 C428 C322 C400 C408 -2(3) . . . . ?
 C430 C360 C446 C390 0(2) . . . . ?
 C430 C360 C446 C410 179.0(14) . . . . ?
 C432 C362 C384 C334 176.6(12) . . . . ?
 C432 C424 C426 C396 -178.3(15) . . . . ?
 C434 C336 C402 Ni6 -111(2) . . . . ?
 C434 C436 C438 C440 0.0 . . . . ?
 C436 C434 C444 C442 0.0 . . . . ?
 C436 C438 C440 C442 0.0 . . . . ?
 C438 C440 C442 C444 0.0 . . . . ?
 C440 C442 C444 C434 0.0 . . . . ?
 C444 C434 C436 C438 0.0 . . . . ?
 C446 C360 C430 C416 1(3) . . . . ?
 C446 C360 C430 C448 179.0(15) . . . . ?
 C448 C348 C350 C352 -177.1(9) . . . . ?
 C448 C348 C358 C356 177.2(9) . . . . ?
 C450 C302 C382 C338 1(2) . . . . ?

_smtbx_masks_special_details
;
A solvent mask was calculated and 578 electrons were 
found in a volume of 3228\%A^3^ in 6 voids per unit cell. 
This is consistent with the presence of 
0.458[C6H14], 0.5[C6H14] per Asymmetric Unit 
which account for 575 electrons 
per unit cell.
;
loop_
  _smtbx_masks_void_nr
  _smtbx_masks_void_average_x
  _smtbx_masks_void_average_y
  _smtbx_masks_void_average_z
  _smtbx_masks_void_volume
  _smtbx_masks_void_count_electrons
  _smtbx_masks_void_content
 1 -0.042 -0.192 0.120 723.2 137.7 '2.75 hexane'
 2 -0.640 0.307 0.384 768.2 150.7 '3 hexane'
 3 0.709 -0.193 0.616 768.2 150.7 '3 hexane'
 4 -0.134 0.031 0.781 27.9 0.0 ?
 5 -0.576 0.308 0.880 723.2 137.5 '2.75 hexane'
 6 0.134 0.531 0.219 27.9 0.0 ?
 7 0.181 0.109 0.972 23.9 0.0 ?
 8 0.204 0.619 0.734 35.3 0.0 ?
 9 0.452 0.185 0.637 36.3 0.0 ?
 10 0.548 0.685 0.363 36.3 0.0 ?
 11 0.796 0.119 0.266 35.3 0.0 ?
 12 0.819 0.609 0.028 23.9 0.0 ?

_smtbx_masks_void_probe_radius     1.2
_smtbx_masks_void_truncation_radius  1.2
_shelx_res_file
;
TITL YCA-R2122 in P2(1)
    yca-r2122.res
    created by SHELXL-2019/3 at 15:16:36 on 19-Nov-2024
CELL 1.54184 11.30822 21.95655 76.8633 90 90.0228 90
ZERR 12 0.00008 0.00016 0.0009 0 0.0008 0
LATT -1
SYMM -X,0.5+Y,-Z
SFAC C H N Ni
UNIT 969 977.04 24 12
DFIX 2.5 C152 C238
DFIX 2.5 C152 C230
DFIX 2.5 C212 C216
DFIX 2.5 C224 C212
DFIX 2.5 C327 C373
DFIX 2.5 C369 C327
SIMU 0.01 0.02 2 $c
SADI C335 C21 C331 C21 C331 C83 C333 C83 C333 C167 C335 C167 C337 C21 C337 =
 C169 C339 C169 C85 C339 C335 C85
ISOR 0.01 0.02 C152 C176 C208 C212 C228 C230 C232 C234 C236 C238 C278 C280 =
 C282 C296 C336 C402 C418 C73 C75 C301 C151 C303 C19 C305 C311 C325 C43 C175 =
 C351 C11 C353 C177 C355 C367
ISOR 0.005 0.01 C296 C73
ISOR 0.002 0.004 C54 C41
RIGU 0.001 0.001
DFIX 3 C171 C369
DFIX 1.4 C183 C345 C171 C327
ISOR 0.005 0.01 C288

L.S. 10
PLAN  20
SIZE 0.18 0.218 0.642
TEMP -133
CONF
list 4
MORE -1
BOND $H
ABIN
fmap 2 53
acta
SHEL 999 0.84
TWIN 1 0 0 0 -1 0 0 0 -1 2
REM <olex2.extras>
REM <HklSrc "%.\\yca-R2122.hkl">
REM </olex2.extras>

WGHT    0.200000
BASF   0.01936
FVAR       1.00066
NI1   4    0.975373    0.469131    0.629509    11.00000    0.01697    0.02620 =
         0.06432    0.00305   -0.00169   -0.00159
N1    3    0.966007    0.345891    0.613282    11.00000    0.01569    0.02565 =
         0.03965    0.00627   -0.00228    0.00112
N4    3    1.034804    0.341549    0.639773    11.00000    0.01458    0.02634 =
         0.04064    0.00122   -0.00335    0.00053
C1    1    1.033375    0.284331    0.633080    11.00000    0.02419    0.02401 =
         0.03776    0.00375   -0.00252    0.00174
C4    1    0.928219    0.365633    0.596509    11.00000    0.00758    0.03880 =
         0.04227    0.01335   -0.00239   -0.00678
C6    1    0.987339    0.285417    0.616989    11.00000    0.02092    0.02430 =
         0.03659    0.00368   -0.00067    0.00188
C8    1    1.067726    0.352970    0.657423    11.00000    0.00797    0.04193 =
         0.03953   -0.00389    0.00035    0.00244
C10   1    0.774671    0.237605    0.649463    11.00000    0.03455    0.03654 =
         0.05151    0.00571   -0.00548   -0.01001
AFIX  43
H10   2    0.749909    0.266325    0.640966    11.00000   -1.20000
AFIX   0
C12   1    0.846404    0.660374    0.596588    11.00000    0.10297    0.05123 =
         0.13664    0.01315   -0.03258    0.02468
AFIX  43
H12   2    0.825073    0.701646    0.598567    11.00000   -1.20000
AFIX   0
C14   1    0.972933    0.222357    0.610258    11.00000    0.03526    0.02451 =
         0.03626    0.00356   -0.00042    0.00029
C16   1    1.035156    0.123436    0.621759    11.00000    0.06927    0.02346 =
         0.05104    0.00381    0.00194    0.00927
C18   1    1.108722    0.492821    0.614310    11.00000    0.03494    0.02635 =
         0.06922    0.00273    0.00253   -0.00403
AFIX  23
H18A  2    1.188975    0.489410    0.619369    11.00000   -1.20000
H18B  2    1.104184    0.479558    0.602018    11.00000   -1.20000
AFIX   0
C20   1    0.771843    0.386810    0.576309    11.00000    0.01496    0.05680 =
         0.04191    0.01386   -0.00607   -0.00888
AFIX  43
H20   2    0.689653    0.390742    0.574005    11.00000   -1.20000
AFIX   0
C22   1    1.275902    0.496747    0.652627    11.00000    0.02631    0.05436 =
         0.08197   -0.01990   -0.00464   -0.00182
AFIX  43
H22   2    1.192181    0.493558    0.652155    11.00000   -1.20000
AFIX   0
C24   1    0.929445    0.194928    0.595203    11.00000    0.05005    0.03444 =
         0.04410   -0.00503   -0.00532   -0.00245
AFIX  43
H24   2    0.895018    0.218170    0.586089    11.00000   -1.20000
AFIX   0
C26   1    0.831542    0.258429    0.664107    11.00000    0.02003    0.03037 =
         0.04899    0.00491   -0.00303   -0.00050
C28   1    1.062813    0.220871    0.637911    11.00000    0.04199    0.02653 =
         0.03783    0.00586   -0.00088    0.01127
C30   1    1.247374    0.277448    0.600853    11.00000    0.02144    0.04596 =
         0.04107    0.00185    0.00100   -0.00021
AFIX  43
H30   2    1.265761    0.303667    0.610307    11.00000   -1.20000
AFIX   0
C32   1    0.914345    0.630235    0.607973    11.00000    0.08616    0.04534 =
         0.12271    0.01011   -0.02101    0.01999
AFIX  43
H32   2    0.931155    0.651000    0.618531    11.00000   -1.20000
AFIX   0
C34   1    0.805444    0.374039    0.593539    11.00000    0.00652    0.04340 =
         0.04017    0.01079   -0.00357   -0.00859
C36   1    1.180897    0.299776    0.586807    11.00000    0.01307    0.04093 =
         0.03805    0.00290    0.00450   -0.00811
C38   1    1.339651    0.443992    0.650568    11.00000    0.01512    0.05322 =
         0.04512   -0.00783    0.00188   -0.00534
C40   1    1.010739    0.373150    0.582828    11.00000    0.01164    0.04717 =
         0.04190    0.01291   -0.00178   -0.00858
C42   1    0.866948    0.217607    0.676366    11.00000    0.03345    0.03464 =
         0.05613    0.01061   -0.00457    0.00096
AFIX  43
H42   2    0.911382    0.231776    0.686046    11.00000   -1.20000
AFIX   0
C44   1    0.621694    0.412415    0.607161    11.00000    0.01221    0.04565 =
         0.04689    0.01263    0.00382    0.00073
C46   1    0.853051    0.325649    0.666051    11.00000    0.01202    0.03160 =
         0.04936    0.00047    0.00605   -0.00026
AFIX  13
H46   2    0.835623    0.344836    0.654533    11.00000   -1.20000
AFIX   0
C48   1    0.852875    0.572908    0.578499    11.00000    0.08154    0.04261 =
         0.11162    0.02617   -0.02593    0.00251
AFIX  43
H48   2    0.833953    0.553636    0.567788    11.00000   -1.20000
AFIX   0
C50   1    0.966246    0.387057    0.566699    11.00000    0.01900    0.06014 =
         0.04118    0.01216   -0.00364   -0.00554
AFIX  43
H50   2    1.021266    0.392410    0.557488    11.00000   -1.20000
AFIX   0
C52   1    1.215030    0.373155    0.678828    11.00000    0.01965    0.06777 =
         0.04036   -0.00583   -0.00308   -0.00828
AFIX  43
H52   2    1.294591    0.383441    0.681500    11.00000   -1.20000
AFIX   0
C54   1    0.715343    0.363209    0.607381    11.00000    0.01423    0.03409 =
         0.03298    0.00422    0.00030   -0.00520
AFIX  13
H54   2    0.757049    0.366030    0.618828    11.00000   -1.20000
AFIX   0
C56   1    1.115902    0.191496    0.651547    11.00000    0.06255    0.03944 =
         0.04394    0.00872   -0.00673    0.02301
AFIX  43
H56   2    1.143637    0.212616    0.661534    11.00000   -1.20000
AFIX   0
C58   1    1.287028    0.216875    0.601110    11.00000    0.03326    0.04825 =
         0.05145    0.00127    0.00265    0.00591
AFIX  43
H58   2    1.332608    0.202631    0.610664    11.00000   -1.20000
AFIX   0
C60   1    0.840513    0.156087    0.675239    11.00000    0.04302    0.03399 =
         0.06754    0.01183   -0.00363   -0.00141
AFIX  43
H60   2    0.860800    0.128998    0.684404    11.00000   -1.20000
AFIX   0
C62   1    1.138574    0.361577    0.692302    11.00000    0.02699    0.05643 =
         0.04111   -0.00952    0.00229   -0.00688
C64   1    0.846480    0.393954    0.562765    11.00000    0.02082    0.06589 =
         0.04027    0.01416   -0.00536   -0.00711
C66   1    0.575712    0.522904    0.608061    11.00000    0.03125    0.05036 =
         0.07845    0.01310   -0.00311    0.00774
AFIX  43
H66   2    0.601374    0.564101    0.608163    11.00000   -1.20000
AFIX   0
C68   1    0.995700    0.380009    0.626914    11.00000    0.01623    0.02529 =
         0.04480    0.00425   -0.00464   -0.00064
C70   1    1.276714    0.381670    0.647114    11.00000    0.00902    0.04978 =
         0.04391   -0.00177   -0.00032   -0.00169
AFIX  13
H70   2    1.234523    0.385166    0.635721    11.00000   -1.20000
AFIX   0
C72   1    1.027172    0.185571    0.623472    11.00000    0.05012    0.02430 =
         0.04066    0.00594   -0.00075    0.00674
C74   1    0.664099    0.299088    0.606042    11.00000    0.01502    0.03935 =
         0.05754    0.00680   -0.00049   -0.01316
AFIX  33
H74A  2    0.605291    0.293077    0.615245    11.00000   -1.50000
H74B  2    0.626368    0.293869    0.594659    11.00000   -1.50000
H74C  2    0.727729    0.269138    0.607361    11.00000   -1.50000
AFIX   0
C76   1    0.938890    0.132053    0.594179    11.00000    0.06692    0.03435 =
         0.05205   -0.00871    0.00122   -0.00249
AFIX  43
H76   2    0.910208    0.112685    0.583963    11.00000   -1.20000
AFIX   0
C78   1    1.181166    0.370498    0.661404    11.00000    0.01044    0.05503 =
         0.04005   -0.00501   -0.00123   -0.00282
C80   1    1.156569    0.259097    0.573237    11.00000    0.03015    0.04623 =
         0.04107   -0.00273    0.00173   -0.00459
AFIX  43
H80   2    1.111916    0.272492    0.563490    11.00000   -1.20000
AFIX   0
C82   1    1.322204    0.553147    0.655283    11.00000    0.03850    0.05735 =
         0.10382   -0.02766   -0.00450   -0.00600
AFIX  43
H82   2    1.274454    0.588092    0.657220    11.00000   -1.20000
AFIX  66
C84   1    0.941009    0.554980    0.659629    11.00000    0.06312    0.06589 =
         0.10606   -0.03107    0.02741   -0.01570
C86   1    0.943416    0.618168    0.660675    11.00000    0.08967    0.06753 =
         0.13267   -0.03977    0.01867   -0.02048
AFIX  43
H86   2    0.906597    0.641995    0.651893    11.00000   -1.20000
AFIX  65
C88   1    0.999694    0.646494    0.674571    11.00000    0.09654    0.08517 =
         0.14163   -0.04998    0.01586   -0.02567
AFIX  43
H88   2    1.001339    0.689681    0.675286    11.00000   -1.20000
AFIX  65
C90   1    1.053566    0.611632    0.687421    11.00000    0.09137    0.09478 =
         0.14366   -0.04899    0.00813   -0.03138
AFIX  43
H90   2    1.092030    0.630992    0.696918    11.00000   -1.20000
AFIX  65
C92   1    1.051160    0.548443    0.686375    11.00000    0.07671    0.09505 =
         0.11918   -0.04798    0.00954   -0.02418
AFIX  43
H92   2    1.087979    0.524617    0.695158    11.00000   -1.20000
AFIX  65
C94   1    0.994882    0.520117    0.672480    11.00000    0.05644    0.08306 =
         0.10068   -0.03616    0.01735   -0.01622
AFIX  43
H94   2    0.993238    0.476930    0.671765    11.00000   -1.20000
AFIX   0
C96   1    0.752239    0.177046    0.646626    11.00000    0.04749    0.03687 =
         0.06384    0.00439   -0.00757   -0.01228
AFIX  43
H96   2    0.717643    0.163732    0.636023    11.00000   -1.20000
AFIX   0
C98   1    0.981390    0.341968    0.670709    11.00000    0.01470    0.03827 =
         0.04437   -0.00916    0.00655   -0.00274
C100  1    1.196901    0.199482    0.573861    11.00000    0.03896    0.04774 =
         0.05229   -0.00545    0.00321    0.00010
AFIX  43
H100  2    1.180180    0.172600    0.564493    11.00000   -1.20000
AFIX   0
C102  1    1.022081    0.346399    0.687587    11.00000    0.02719    0.04596 =
         0.04344   -0.00639    0.00417   -0.00684
AFIX  43
H102  2    0.967360    0.338622    0.696695    11.00000   -1.20000
AFIX   0
C104  1    1.142392    0.364116    0.586553    11.00000    0.01045    0.04220 =
         0.03836    0.00534    0.00034   -0.00666
AFIX  13
H104  2    1.159238    0.381820    0.598282    11.00000   -1.20000
AFIX   0
C106  1    1.220557    0.399553    0.572838    11.00000    0.01711    0.05238 =
         0.05304    0.01459    0.00553   -0.00939
AFIX  33
H10A  2    1.196230    0.442375    0.572491    11.00000   -1.50000
H10B  2    1.303987    0.396950    0.576212    11.00000   -1.50000
H10C  2    1.209913    0.381302    0.561308    11.00000   -1.50000
AFIX   0
C108  1    1.516900    0.504285    0.653822    11.00000    0.02551    0.06889 =
         0.07315   -0.01822   -0.00375   -0.01547
AFIX  43
H108  2    1.600418    0.506159    0.655050    11.00000   -1.20000
AFIX   0
C110  1    0.419491    0.448663    0.606297    11.00000    0.01789    0.06275 =
         0.06613    0.00572   -0.00418    0.00911
AFIX  43
H110  2    0.337258    0.440426    0.605366    11.00000   -1.20000
AFIX   0
C112  1    0.925218    0.543599    0.590744    11.00000    0.05525    0.03794 =
         0.09487    0.02248   -0.00933   -0.00063
AFIX  43
H112  2    0.950151    0.502938    0.588648    11.00000   -1.20000
AFIX   0
C114  1    0.986022    0.096561    0.606703    11.00000    0.08290    0.03096 =
         0.06212   -0.00485   -0.00329    0.00084
AFIX  43
H114  2    0.986191    0.053533    0.605404    11.00000   -1.20000
AFIX   0
C116  1    1.260999    0.178832    0.587933    11.00000    0.04646    0.04645 =
         0.05684   -0.00085    0.00083    0.00374
AFIX  43
H116  2    1.286826    0.137683    0.588327    11.00000   -1.20000
AFIX   0
C118  1    0.837090    0.464217    0.645821    11.00000    0.03202    0.03586 =
         0.06890   -0.00126    0.00640    0.00566
AFIX  23
H11A  2    0.759626    0.454365    0.640516    11.00000   -1.20000
H11B  2    0.851052    0.443078    0.657012    11.00000   -1.20000
AFIX   0
C120  1    0.873391    0.526460    0.644943    11.00000    0.04927    0.03770 =
         0.09750   -0.01123    0.02102   -0.00012
AFIX  13
H120  2    0.818757    0.554324    0.638514    11.00000   -1.20000
AFIX   0
C122  1    1.357609    0.324657    0.646084    11.00000    0.02108    0.05491 =
         0.04977   -0.00016    0.00152    0.00763
AFIX  33
H12A  2    1.418178    0.330988    0.637150    11.00000   -1.50000
H12B  2    1.395824    0.318080    0.657375    11.00000   -1.50000
H12C  2    1.309889    0.288913    0.643079    11.00000   -1.50000
AFIX   0
C124  1    1.462907    0.448155    0.650923    11.00000    0.01574    0.06079 =
         0.04765   -0.00574   -0.00072   -0.00803
AFIX  43
H124  2    1.509820    0.412780    0.649191    11.00000   -1.20000
AFIX   0
C126  1    1.091827    0.093926    0.636179    11.00000    0.09202    0.03001 =
         0.06111    0.01335   -0.00306    0.01779
AFIX  43
H126  2    1.104070    0.051127    0.635965    11.00000   -1.20000
AFIX   0
C128  1    0.766606    0.353999    0.679419    11.00000    0.02433    0.04160 =
         0.07704   -0.00398    0.02558    0.00074
AFIX  33
H12D  2    0.782328    0.397742    0.680458    11.00000   -1.50000
H12E  2    0.685048    0.347734    0.675492    11.00000   -1.50000
H12F  2    0.777754    0.334458    0.690765    11.00000   -1.50000
AFIX   0
C130  1    1.042585    0.545527    0.618862    11.00000    0.03836    0.02650 =
         0.08215    0.00518    0.00364   -0.00052
AFIX  13
H130  2    1.082215    0.574053    0.627163    11.00000   -1.20000
AFIX   0
C132  1    1.126986    0.126028    0.649735    11.00000    0.09236    0.03815 =
         0.05674    0.01319   -0.00786    0.02688
AFIX  43
H132  2    1.162525    0.104448    0.659087    11.00000   -1.20000
AFIX   0
C134  1    0.962274    0.573852    0.606370    11.00000    0.05255    0.03513 =
         0.09977    0.01704   -0.00620    0.00010
C136  1    1.453385    0.555722    0.654914    11.00000    0.03905    0.06705 =
         0.11038   -0.02767   -0.00737   -0.01291
AFIX  43
H136  2    1.492490    0.593970    0.655454    11.00000   -1.20000
AFIX   0
C138  1    0.458424    0.507051    0.607753    11.00000    0.02844    0.06080 =
         0.06841    0.00617   -0.00114    0.00840
AFIX  43
H138  2    0.401214    0.538594    0.608603    11.00000   -1.20000
AFIX   0
C140  1    0.656817    0.472610    0.608219    11.00000    0.02361    0.04388 =
         0.06677    0.01094   -0.00831    0.00099
AFIX  43
H140  2    0.738963    0.481142    0.609096    11.00000   -1.20000
AFIX   0
C142  1    0.804209    0.409546    0.544599    11.00000    0.02603    0.10473 =
         0.04132    0.01889   -0.00681   -0.00550
AFIX  33
H14A  2    0.872350    0.412618    0.536774    11.00000   -1.50000
H14B  2    0.750811    0.377554    0.540433    11.00000   -1.50000
H14C  2    0.762119    0.448553    0.544837    11.00000   -1.50000
AFIX   0
C144  1    0.782052    0.134379    0.659974    11.00000    0.05585    0.04003 =
         0.07336    0.01082   -0.00918   -0.01086
AFIX  43
H144  2    0.763357    0.092427    0.658716    11.00000   -1.20000
AFIX   0
C146  1    0.809179    0.630810    0.582308    11.00000    0.10398    0.05220 =
         0.12863    0.02124   -0.03087    0.01854
AFIX  43
H146  2    0.753024    0.649344    0.574789    11.00000   -1.20000
AFIX   0
C148  1    0.499565    0.401715    0.606181    11.00000    0.01271    0.05569 =
         0.04810    0.01012    0.00356    0.00122
AFIX  43
H148  2    0.471642    0.360995    0.605417    11.00000   -1.20000
AFIX   0
C150  1    1.179216    0.360983    0.710575    11.00000    0.04333    0.06926 =
         0.04029   -0.01144   -0.00013   -0.00426
AFIX  33
H15A  2    1.112260    0.351939    0.718243    11.00000   -1.50000
H15B  2    1.240224    0.329693    0.712031    11.00000   -1.50000
H15C  2    1.212116    0.400923    0.713571    11.00000   -1.50000
AFIX   0

NI2   4    0.333397    0.466992    0.957639    11.00000    0.04656    0.12512 =
         0.09924    0.03450   -0.00617    0.00885
N2    3    0.365234    0.566719    0.982701    11.00000    0.02997    0.08386 =
         0.06801    0.03565   -0.01101   -0.00938
N9    3    0.294161    0.485908    0.995643    11.00000    0.03192    0.08631 =
         0.09264    0.03732    0.00675   -0.00095
AFIX  66
C23   1    0.360077    0.346961    0.947135    11.00000    0.23468    0.20990 =
         0.21952   -0.02326   -0.02524    0.06752
C369  1    0.306630    0.323429    0.961964    11.00000    0.24395    0.21236 =
         0.23193   -0.01910   -0.02202    0.05342
AFIX  43
H369  2    0.313379    0.344364    0.972736    11.00000   -1.20000
AFIX  65
C185  1    0.243307    0.269266    0.961034    11.00000    0.26516    0.21985 =
         0.24444   -0.02836   -0.01910    0.04205
AFIX  43
H185  2    0.206778    0.253183    0.971170    11.00000   -1.20000
AFIX  65
C371  1    0.233431    0.238635    0.945274    11.00000    0.28389    0.22940 =
         0.24712   -0.03353   -0.01493    0.03358
AFIX  43
H371  2    0.190152    0.201617    0.944639    11.00000   -1.20000
AFIX  65
C93   1    0.286878    0.262166    0.930445    11.00000    0.28304    0.22890 =
         0.24617   -0.03275   -0.01743    0.03127
AFIX  43
H93   2    0.280128    0.241230    0.919673    11.00000   -1.20000
AFIX  65
C373  1    0.350201    0.316329    0.931374    11.00000    0.26632    0.21959 =
         0.23307   -0.03477   -0.02478    0.04430
AFIX  43
H373  2    0.386729    0.332411    0.921239    11.00000   -1.20000
AFIX   0
C39   1    0.317417    0.653036    0.964330    11.00000    0.02915    0.09630 =
         0.06152    0.03872   -0.00372   -0.00416
C41   1    0.330134    0.508665    0.978936    11.00000    0.06698    0.08031 =
         0.07919    0.01985    0.00325   -0.00642
C43   1    0.049469    0.449424    0.992358    11.00000    0.03982    0.09256 =
         0.12484    0.03455    0.00591    0.01388
AFIX  13
H43   2    0.090698    0.481845    0.985526    11.00000   -1.20000
AFIX  66
C75   1   -0.033113    0.420022    0.979719    11.00000    0.07792    0.10833 =
         0.14380    0.04046   -0.02220   -0.00080
C301  1    0.014759    0.388658    0.965681    11.00000    0.09507    0.10901 =
         0.13730    0.03394   -0.02721   -0.00771
AFIX  43
H301  2    0.098086    0.386909    0.964195    11.00000   -1.20000
AFIX  65
C151  1   -0.059288    0.359853    0.953817    11.00000    0.10618    0.12498 =
         0.15197    0.02888   -0.03220   -0.01709
AFIX  43
H151  2   -0.026569    0.338417    0.944222    11.00000   -1.20000
AFIX  65
C303  1   -0.181208    0.362411    0.955992    11.00000    0.10430    0.12594 =
         0.15471    0.02540   -0.03237   -0.02003
AFIX  43
H303  2   -0.231816    0.342724    0.947883    11.00000   -1.20000
AFIX  65
C19   1   -0.229082    0.393774    0.970030    11.00000    0.10154    0.12913 =
         0.15832    0.02226   -0.03476   -0.01775
AFIX  43
H19   2   -0.312409    0.395523    0.971516    11.00000   -1.20000
AFIX  65
C305  1   -0.155036    0.422580    0.981894    11.00000    0.07821    0.12676 =
         0.15908    0.02135   -0.02904   -0.00926
AFIX  43
H305  2   -0.187756    0.444015    0.991489    11.00000   -1.20000
AFIX   0
C77   1    0.477171    0.422980    1.041108    11.00000    0.05625    0.10448 =
         0.08536    0.03654    0.00126   -0.00124
AFIX  43
H77   2    0.432865    0.386838    1.043025    11.00000   -1.20000
AFIX   0
C81   1    0.106656    0.355926    1.007388    11.00000    0.02821    0.08673 =
         0.12543    0.03907    0.00704    0.00159
AFIX  43
H81   2    0.024677    0.346721    1.008001    11.00000   -1.20000
AFIX   0
C83   1    0.413305    0.689092    1.014007    11.00000    0.14448    0.10929 =
         0.08759    0.02587   -0.03643   -0.02813
AFIX  43
H83   2    0.434951    0.709481    1.003582    11.00000   -1.20000
AFIX   0
C85   1    0.291889    0.607363    1.058815    11.00000    0.18040    0.13856 =
         0.08855    0.02862    0.01139    0.01292
AFIX  43
H85   2    0.302126    0.623702    1.070160    11.00000   -1.20000
AFIX   0
C87   1    0.556834    0.664744    0.955349    11.00000    0.02741    0.09468 =
         0.07349    0.04051    0.00286    0.00034
AFIX  43
H87   2    0.637750    0.667843    0.952150    11.00000   -1.20000
AFIX   0
C89   1    0.567156    0.514035    1.053642    11.00000    0.08934    0.11301 =
         0.09845    0.03559   -0.03361   -0.00263
AFIX  43
H89   2    0.583891    0.539509    1.063325    11.00000   -1.20000
AFIX   0
C153  1    0.145027    0.411802    0.999667    11.00000    0.02584    0.08823 =
         0.12646    0.04220    0.01100    0.00417
C155  1    0.188735    0.315276    1.013962    11.00000    0.03270    0.09014 =
         0.12641    0.04091    0.00230    0.00246
AFIX  66
C157  1    0.152757    0.675452    0.985999    11.00000    0.04729    0.10178 =
         0.07510    0.03233    0.01134   -0.00463
C315  1    0.184759    0.734441    0.990574    11.00000    0.06667    0.10334 =
         0.07711    0.02954    0.00622   -0.00721
AFIX  43
H315  2    0.230888    0.758377    0.982834    11.00000   -1.20000
AFIX  65
C79   1    0.149266    0.758409    1.006474    11.00000    0.08790    0.11513 =
         0.08449    0.02218    0.01363   -0.00551
AFIX  43
H79   2    0.171139    0.798726    1.009601    11.00000   -1.20000
AFIX  65
C317  1    0.081772    0.723388    1.017799    11.00000    0.09477    0.12453 =
         0.08544    0.02471    0.02094   -0.00260
AFIX  43
H317  2    0.057514    0.739770    1.028666    11.00000   -1.20000
AFIX  65
C159  1    0.049769    0.664399    1.013224    11.00000    0.07903    0.11792 =
         0.08958    0.03175    0.03421    0.00112
AFIX  43
H159  2    0.003639    0.640464    1.020964    11.00000   -1.20000
AFIX  65
C319  1    0.085261    0.640430    0.997324    11.00000    0.06404    0.10424 =
         0.08691    0.03466    0.02803   -0.00060
AFIX  43
H319  2    0.063389    0.600113    0.994197    11.00000   -1.20000
AFIX   0
C161  1    0.401333    0.611809    0.970175    11.00000    0.02929    0.09644 =
         0.07219    0.04483   -0.00915   -0.00873
C163  1    0.141933    0.253273    1.021867    11.00000    0.04046    0.09510 =
         0.13297    0.04753    0.00704    0.00379
AFIX  33
H16A  2    0.055740    0.251355    1.020656    11.00000   -1.50000
H16B  2    0.177885    0.219034    1.015630    11.00000   -1.50000
H16C  2    0.163184    0.251022    1.034212    11.00000   -1.50000
AFIX  56
C165  1    0.357014    0.580733    0.999819    11.00000    0.07578    0.09193 =
         0.06969    0.03474   -0.00473   -0.01670
C331  1    0.371150    0.627797    1.012319    11.00000    0.11334    0.10238 =
         0.07493    0.02894   -0.01613   -0.01559
C21   1    0.326811    0.606232    1.028466    11.00000    0.13540    0.11431 =
         0.07982    0.03153   -0.00025   -0.00114
C337  1    0.285272    0.545840    1.025945    11.00000    0.11327    0.10868 =
         0.07924    0.03929    0.01867    0.00516
C5    1    0.303939    0.530080    1.008240    11.00000    0.07861    0.09290 =
         0.07710    0.04136    0.01411   -0.00670
AFIX   0
C167  1    0.368542    0.701105    1.044709    11.00000    0.19061    0.13575 =
         0.09516    0.02024   -0.02262   -0.01275
AFIX  43
H167  2    0.354246    0.725978    1.054600    11.00000   -1.20000
AFIX   0
C169  1    0.236936    0.517818    1.040696    11.00000    0.12768    0.11344 =
         0.07746    0.04355    0.02812    0.02369
AFIX  43
H169  2    0.206696    0.477488    1.040200    11.00000   -1.20000
AFIX   0
C171  1    0.482979    0.420064    0.963053    11.00000    0.16315    0.18989 =
         0.15960   -0.00811   -0.00279    0.09980
AFIX  23
H17A  2    0.558285    0.443000    0.962583    11.00000   -1.20000
H17B  2    0.478901    0.390118    0.972663    11.00000   -1.20000
AFIX   0
C173  1    0.519722    0.614576    0.966285    11.00000    0.03179    0.10117 =
         0.09044    0.05049   -0.00157   -0.00702
AFIX  66
C175  1    0.698887    0.559395    0.961441    11.00000    0.06893    0.11022 =
         0.13460    0.04606    0.01655    0.00977
C351  1    0.819118    0.568399    0.964192    11.00000    0.06834    0.12478 =
         0.13653    0.03546    0.02383    0.01106
AFIX  43
H351  2    0.845549    0.588932    0.974354    11.00000   -1.20000
AFIX  65
C11   1    0.900676    0.547359    0.952075    11.00000    0.08183    0.12291 =
         0.14160    0.03338    0.03307    0.00860
AFIX  43
H11   2    0.982848    0.553513    0.953956    11.00000   -1.20000
AFIX  65
C353  1    0.862004    0.517316    0.937207    11.00000    0.08776    0.11820 =
         0.13046    0.04313    0.03861    0.00020
AFIX  43
H353  2    0.917745    0.502936    0.928926    11.00000   -1.20000
AFIX  65
C177  1    0.741773    0.508312    0.934455    11.00000    0.09102    0.12452 =
         0.14237    0.03602    0.03298   -0.00207
AFIX  43
H177  2    0.715343    0.487779    0.924293    11.00000   -1.20000
AFIX  65
C355  1    0.660214    0.529351    0.946572    11.00000    0.08254    0.11503 =
         0.12867    0.04420    0.02705   -0.00264
AFIX  43
H355  2    0.578042    0.523198    0.944691    11.00000   -1.20000
AFIX   0
C179  1    0.479154    0.404933    1.008256    11.00000    0.02507    0.10264 =
         0.08599    0.03963    0.00352    0.00144
AFIX  13
H179  2    0.497489    0.430192    0.997773    11.00000   -1.20000
AFIX   0
C183  1    0.253378    0.476207    0.934809    11.00000    0.12338    0.11998 =
         0.11073    0.00329   -0.01750   -0.00305
AFIX  13
H183  2    0.207902    0.438999    0.931410    11.00000   -1.20000
AFIX   0
C187  1    0.263221    0.425134    1.000959    11.00000    0.02675    0.08800 =
         0.11214    0.04423    0.01014    0.00373
C307  1    0.564044    0.493112    1.022688    11.00000    0.06748    0.11274 =
         0.09216    0.04961   -0.02250   -0.02052
AFIX  43
H307  2    0.585519    0.506527    1.011371    11.00000   -1.20000
AFIX   0
C309  1    0.504552    0.438929    1.023422    11.00000    0.04241    0.10423 =
         0.08751    0.04077   -0.00064   -0.00572
C311  1   -0.018820    0.485626    1.007822    11.00000    0.05887    0.08733 =
         0.14921    0.04129    0.04322    0.00718
AFIX  33
H31A  2   -0.082217    0.510516    1.002817    11.00000   -1.50000
H31B  2   -0.052721    0.456207    1.016009    11.00000   -1.50000
H31C  2    0.037305    0.511985    1.013964    11.00000   -1.50000
AFIX   0
C313  1    0.347701    0.384288    1.007487    11.00000    0.02475    0.08926 =
         0.09913    0.03712    0.00783    0.00491
C321  1    0.521210    0.760720    0.938719    11.00000    0.03093    0.09066 =
         0.06538    0.03617   -0.00328   -0.00246
AFIX  33
H32A  2    0.452892    0.786234    0.935814    11.00000   -1.50000
H32B  2    0.578740    0.784770    0.945335    11.00000   -1.50000
H32C  2    0.558057    0.745902    0.927986    11.00000   -1.50000
AFIX   0
C323  1    0.188929    0.646451    0.968297    11.00000    0.02964    0.09766 =
         0.07221    0.03368    0.00099   -0.00015
AFIX  13
H323  2    0.172299    0.601826    0.969178    11.00000   -1.20000
AFIX   0
C325  1    0.612549    0.576150    0.974015    11.00000    0.04466    0.10311 =
         0.10938    0.04770   -0.00841    0.00354
AFIX  13
H325  2    0.574813    0.538162    0.978561    11.00000   -1.20000
AFIX   0
C327  1    0.434348    0.403094    0.947503    11.00000    0.19019    0.19227 =
         0.17660   -0.03170   -0.01018    0.09633
AFIX  13
H327  2    0.479212    0.413536    0.936698    11.00000   -1.20000
AFIX   0
C329  1    0.361976    0.700343    0.953941    11.00000    0.02903    0.08330 =
         0.05641    0.02829    0.00205    0.00242
AFIX  43
H329  2    0.307732    0.729695    0.949605    11.00000   -1.20000
AFIX   0
C333  1    0.425776    0.722142    1.029701    11.00000    0.17216    0.12845 =
         0.09305    0.01576   -0.03576   -0.03403
AFIX  43
H333  2    0.472349    0.758130    1.030060    11.00000   -1.20000
AFIX   0
C335  1    0.333842    0.638796    1.043706    11.00000    0.17179    0.13179 =
         0.08397    0.02373   -0.00140   -0.00426
C339  1    0.234764    0.551141    1.056108    11.00000    0.15349    0.12847 =
         0.08189    0.03464    0.02374    0.02524
AFIX  43
H339  2    0.191227    0.534617    1.065564    11.00000   -1.20000
AFIX   0
C341  1    0.480813    0.706856    0.949607    11.00000    0.02816    0.08688 =
         0.06064    0.02993    0.00302    0.00073
C343  1    0.560459    0.349299    1.008536    11.00000    0.02214    0.10725 =
         0.11555    0.04129    0.00958    0.00383
AFIX  33
H34A  2    0.545700    0.324329    0.998192    11.00000   -1.50000
H34B  2    0.643111    0.362718    1.008583    11.00000   -1.50000
H34C  2    0.544676    0.325191    1.019011    11.00000   -1.50000
AFIX   0
C345  1    0.192664    0.512162    0.948001    11.00000    0.08363    0.10588 =
         0.10644    0.01231   -0.02628   -0.00887
AFIX  23
H34D  2    0.113487    0.497866    0.951675    11.00000   -1.20000
H34E  2    0.199522    0.557001    0.947099    11.00000   -1.20000
AFIX   0
C347  1    0.307296    0.329583    1.013990    11.00000    0.03376    0.09288 =
         0.11615    0.04791   -0.00373    0.00127
AFIX  43
H347  2    0.362419    0.301165    1.018586    11.00000   -1.20000
AFIX   0
C349  1    0.510481    0.456259    1.055447    11.00000    0.07349    0.10749 =
         0.09044    0.03429   -0.01402    0.00994
AFIX  43
H349  2    0.495539    0.440550    1.066751    11.00000   -1.20000
AFIX   0
C357  1    0.110190    0.671412    0.953890    11.00000    0.03156    0.11539 =
         0.08202    0.03230   -0.00745    0.00390
AFIX  33
H35A  2    0.027017    0.666013    0.957117    11.00000   -1.50000
H35B  2    0.126687    0.714845    0.952235    11.00000   -1.50000
H35C  2    0.126190    0.649444    0.943044    11.00000   -1.50000
AFIX  66
C359  1    0.328638    0.502229    0.919479    11.00000    0.15152    0.13288 =
         0.12534    0.00631    0.00751    0.00511
C45   1    0.329935    0.475220    0.903125    11.00000    0.18321    0.14644 =
         0.13071   -0.00092    0.02279    0.00066
AFIX  43
H45   2    0.298208    0.435521    0.901585    11.00000   -1.20000
AFIX  65
C361  1    0.377655    0.506298    0.889024    11.00000    0.19948    0.15014 =
         0.13718   -0.00195    0.03856    0.00321
AFIX  43
H361  2    0.378541    0.487839    0.877846    11.00000   -1.20000
AFIX  65
C181  1    0.424078    0.564385    0.891276    11.00000    0.19553    0.15323 =
         0.12880   -0.00142    0.03934    0.00006
AFIX  43
H181  2    0.456692    0.585625    0.881639    11.00000   -1.20000
AFIX  65
C363  1    0.422781    0.591394    0.907631    11.00000    0.17010    0.14303 =
         0.12264    0.00768    0.03695    0.00646
AFIX  43
H363  2    0.454510    0.631093    0.909171    11.00000   -1.20000
AFIX  65
C91   1    0.375062    0.560316    0.921732    11.00000    0.15106    0.13435 =
         0.12345    0.00752    0.02604    0.00136
AFIX  43
H91   2    0.374176    0.578776    0.932910    11.00000   -1.20000
AFIX   0
C365  1    0.596962    0.530811    1.036166    11.00000    0.09347    0.11750 =
         0.10478    0.04141   -0.03153   -0.02086
AFIX  43
H365  2    0.638885    0.567462    1.033909    11.00000   -1.20000
AFIX   0
C367  1    0.672987    0.609308    0.989364    11.00000    0.07802    0.13056 =
         0.12016    0.04587   -0.03268   -0.00293
AFIX  33
H36A  2    0.613260    0.620779    0.997998    11.00000   -1.50000
H36B  2    0.731246    0.582173    0.994754    11.00000   -1.50000
H36C  2    0.712782    0.645999    0.985073    11.00000   -1.50000
AFIX   0

NI3   4    0.355987   -0.053174    0.708006    11.00000    0.02928    0.03229 =
         0.05209   -0.00113   -0.00121    0.00584
N3    3    0.297962   -0.035199    0.745281    11.00000    0.02033    0.01512 =
         0.05207    0.01309    0.00520    0.00302
N7    3    0.365654    0.048797    0.733337    11.00000    0.01965    0.01877 =
         0.04947    0.01235   -0.00015   -0.00419
C2    1    0.150270   -0.114291    0.746387    11.00000    0.02508    0.03238 =
         0.09681    0.03498   -0.00950   -0.00776
C9    1    0.483189    0.063692    0.661562    11.00000    0.09272    0.07822 =
         0.07336   -0.00135    0.01581   -0.01193
AFIX  43
H9    2    0.506653    0.104919    0.663032    11.00000   -1.20000
AFIX   0
C15   1    0.266473   -0.096214    0.749540    11.00000    0.01842    0.01537 =
         0.07883    0.02030    0.00045    0.00256
C17   1    0.178304    0.212739    0.740040    11.00000    0.02889    0.02148 =
         0.06789    0.00030   -0.01142    0.00855
AFIX  43
H17   2    0.224576    0.237523    0.732540    11.00000   -1.20000
AFIX   0
C29   1    0.303299   -0.289753    0.685796    11.00000    0.06566    0.05761 =
         0.15326   -0.03228   -0.02472    0.00121
AFIX  43
H29   2    0.263811   -0.326354    0.682680    11.00000   -1.20000
AFIX   0
C31   1   -0.010409   -0.113938    0.723395    11.00000    0.02394    0.03836 =
         0.11087    0.03618   -0.01608   -0.00021
C33   1    0.558138   -0.015345    0.775101    11.00000    0.04212    0.04483 =
         0.06684    0.00252   -0.01141   -0.00741
AFIX  43
H33   2    0.583116    0.000398    0.764192    11.00000   -1.20000
AFIX   0
C35   1    0.203681    0.020091    0.805244    11.00000    0.08669    0.06614 =
         0.05775    0.02049    0.02238    0.01213
AFIX  43
H35   2    0.163753   -0.000647    0.814361    11.00000   -1.20000
AFIX   0
C37   1    0.050954   -0.140782    0.711146    11.00000    0.03809    0.05832 =
         0.12290    0.01616   -0.01265   -0.00174
AFIX  43
H37   2    0.134897   -0.139235    0.710935    11.00000   -1.20000
AFIX   0
C57   1    0.205121   -0.210700    0.760540    11.00000    0.05133    0.03806 =
         0.12732    0.04262   -0.03110   -0.01853
C59   1    0.407035   -0.177283    0.694876    11.00000    0.04817    0.04944 =
         0.11343   -0.02055   -0.01039    0.00591
C61   1    0.481765   -0.108709    0.759799    11.00000    0.01806    0.03037 =
         0.06001    0.00820   -0.00044    0.00329
AFIX  13
H61   2    0.498742   -0.080928    0.749798    11.00000   -1.20000
AFIX   0
C63   1    0.707890    0.040877    0.713777    11.00000    0.01836    0.03896 =
         0.07332    0.01493    0.00219   -0.00035
C65   1    0.304776    0.081828    0.779022    11.00000    0.04933    0.03911 =
         0.05195    0.00702    0.00015    0.01162
C67   1    0.215875   -0.009736    0.789723    11.00000    0.07131    0.05737 =
         0.05658    0.02280    0.01924    0.01190
AFIX  43
H67   2    0.189572   -0.050511    0.788266    11.00000   -1.20000
AFIX   0
C69   1    0.494049   -0.061784    0.807532    11.00000    0.05481    0.06710 =
         0.06628   -0.00183   -0.00810    0.00392
AFIX  43
H69   2    0.471994   -0.077384    0.818592    11.00000   -1.20000
AFIX   0
C71   1    0.404931    0.167346    0.764781    11.00000    0.05633    0.03146 =
         0.06272   -0.00089   -0.00501    0.00087
AFIX  43
H71   2    0.440746    0.186537    0.755039    11.00000   -1.20000
AFIX   0
C73   1    0.158408   -0.268903    0.769090    11.00000    0.08058    0.05514 =
         0.13001    0.05334   -0.03725   -0.03432
AFIX  33
H73A  2    0.076581   -0.275947    0.765400    11.00000   -1.50000
H73B  2    0.207567   -0.303534    0.765572    11.00000   -1.50000
H73C  2    0.161179   -0.264483    0.781771    11.00000   -1.50000
AFIX   0
C113  1    0.337393   -0.011809    0.729366    11.00000    0.01458    0.01954 =
         0.05071    0.01203    0.00102   -0.00394
C115  1    0.433633   -0.201474    0.678635    11.00000    0.07200    0.06492 =
         0.12018   -0.03573   -0.01173   -0.00128
AFIX  43
H115  2    0.483999   -0.181147    0.670629    11.00000   -1.20000
AFIX   0
C117  1    0.150456    0.153418    0.735072    11.00000    0.02092    0.01924 =
         0.05258    0.00827   -0.00241    0.00616
C119  1    0.360935    0.180633    0.702816    11.00000    0.02183    0.02317 =
         0.05468    0.01344    0.00411    0.00561
AFIX  43
H119  2    0.306168    0.208978    0.698092    11.00000   -1.20000
AFIX   0
C121  1    0.080656    0.116036    0.746409    11.00000    0.03324    0.03505 =
         0.05572    0.01637    0.00518    0.00716
AFIX  43
H121  2    0.059414    0.075714    0.743195    11.00000   -1.20000
AFIX   0
C123  1    0.478934    0.187218    0.698826    11.00000    0.02225    0.02602 =
         0.06887    0.01813    0.00634    0.00348
C125  1    0.119698   -0.170346    0.753495    11.00000    0.04097    0.04188 =
         0.11807    0.04806   -0.02068   -0.02041
AFIX  43
H125  2    0.038808   -0.182014    0.753638    11.00000   -1.20000
AFIX   0
C127  1    0.348358    0.171101    0.796314    11.00000    0.07623    0.05903 =
         0.06314   -0.00572   -0.00513    0.00167
AFIX  43
H127  2    0.344649    0.192543    0.807035    11.00000   -1.20000
AFIX   0
C129  1    0.286775   -0.263536    0.701846    11.00000    0.05005    0.04778 =
         0.15418   -0.02687   -0.01600   -0.00126
AFIX  43
H129  2    0.240415   -0.284658    0.710200    11.00000   -1.20000
AFIX   0
C131  1   -0.134019   -0.177442    0.698393    11.00000    0.04498    0.07132 =
         0.14149    0.01085   -0.02115   -0.00145
AFIX  43
H131  2   -0.172524   -0.202036    0.689947    11.00000   -1.20000
AFIX   0
C133  1    0.353071   -0.132436    0.757592    11.00000    0.02233    0.01766 =
         0.07930    0.01643   -0.00947    0.00217
C135  1   -0.195996   -0.148024    0.710350    11.00000    0.03276    0.05441 =
         0.13656    0.01912   -0.02204   -0.00916
AFIX  43
H135  2   -0.279864   -0.146935    0.709696    11.00000   -1.20000
AFIX   0
C137  1    0.663698    0.094215    0.742562    11.00000    0.03930    0.06190 =
         0.06683    0.00776   -0.01055   -0.00977
AFIX  33
H13A  2    0.597932    0.105366    0.750226    11.00000   -1.50000
H13B  2    0.718707    0.067682    0.748859    11.00000   -1.50000
H13C  2    0.705166    0.131143    0.738814    11.00000   -1.50000
AFIX   0
C139  1    0.218774   -0.015614    0.695593    11.00000    0.05475    0.04661 =
         0.05649   -0.00246   -0.01077    0.00316
AFIX  23
H13D  2    0.139399   -0.031642    0.698515    11.00000   -1.20000
H13E  2    0.220821    0.029134    0.694042    11.00000   -1.20000
AFIX   0
C141  1    0.139550    0.235941    0.755709    11.00000    0.04631    0.04351 =
         0.07025   -0.00975   -0.01002    0.01201
AFIX  43
H141  2    0.159064    0.276486    0.758930    11.00000   -1.20000
AFIX   0
C143  1   -0.013342   -0.171769    0.698424    11.00000    0.04565    0.07352 =
         0.13513    0.00746   -0.01911   -0.00460
AFIX  43
H143  2    0.029381   -0.190151    0.689170    11.00000   -1.20000
AFIX   0
C145  1   -0.132736   -0.116466    0.724920    11.00000    0.02562    0.05478 =
         0.13162    0.02382   -0.01855   -0.00643
AFIX  43
H145  2   -0.173525   -0.099339    0.734551    11.00000   -1.20000
AFIX   0
C147  1    0.874316   -0.004009    0.689229    11.00000    0.03111    0.04559 =
         0.09312    0.01527    0.00671    0.00603
AFIX  43
H147  2    0.930620   -0.019544    0.681204    11.00000   -1.20000
AFIX   0
C149  1    0.518624    0.235201    0.686454    11.00000    0.03921    0.02880 =
         0.07731    0.02256    0.01027   -0.00012
AFIX  33
H14D  2    0.604759    0.233250    0.685170    11.00000   -1.50000
H14E  2    0.481154    0.228602    0.675111    11.00000   -1.50000
H14F  2    0.496087    0.275339    0.690936    11.00000   -1.50000
AFIX   0
C225  1    0.342933    0.061677    0.750432    11.00000    0.03403    0.01657 =
         0.05006    0.01186    0.00080    0.00468
C227  1    0.299858    0.010615    0.757655    11.00000    0.04442    0.01892 =
         0.05219    0.01203    0.00929    0.00165
C229  1    0.356263    0.111191    0.763759    11.00000    0.04116    0.02583 =
         0.05418    0.00478   -0.00386    0.00811
C231  1    0.404239    0.093656    0.720782    11.00000    0.01695    0.02101 =
         0.05325    0.01648   -0.00252   -0.00358
C233  1    0.336263   -0.205849    0.706541    11.00000    0.04204    0.03950 =
         0.13045   -0.01741   -0.01079    0.00408
AFIX  43
H233  2    0.319955   -0.188029    0.717544    11.00000   -1.20000
AFIX   0
C235  1    0.187705    0.125413    0.717889    11.00000    0.01727    0.02267 =
         0.05378    0.00467   -0.00123   -0.00057
AFIX  13
H235  2    0.171781    0.080668    0.718518    11.00000   -1.20000
AFIX   0
C237  1    0.108752    0.152299    0.703374    11.00000    0.02044    0.04550 =
         0.05010    0.00191   -0.00254    0.00650
AFIX  33
H23A  2    0.131521    0.134718    0.692146    11.00000   -1.50000
H23B  2    0.025766    0.142620    0.705789    11.00000   -1.50000
H23C  2    0.118915    0.196604    0.702986    11.00000   -1.50000
AFIX   0
C239  1    0.300699    0.111179    0.795061    11.00000    0.06506    0.05577 =
         0.05565   -0.00062    0.00573    0.00645
C241  1    0.407187    0.039369    0.673085    11.00000    0.06909    0.06138 =
         0.06303    0.00533   -0.00092    0.00056
AFIX  43
H241  2    0.378359    0.063182    0.682491    11.00000   -1.20000
AFIX   0
C243  1    0.244147    0.076865    0.808599    11.00000    0.08033    0.07052 =
         0.05968    0.01084    0.01600    0.01437
AFIX  43
H243  2    0.235168    0.093963    0.819875    11.00000   -1.20000
AFIX   0
C245  1    0.615478    0.060386    0.726526    11.00000    0.01699    0.03283 =
         0.06461    0.01511   -0.00431   -0.00143
AFIX  13
H245  2    0.573711    0.023011    0.730709    11.00000   -1.20000
AFIX   0
C247  1    0.484719   -0.029027    0.645354    11.00000    0.13392    0.08741 =
         0.07552   -0.01037    0.02992   -0.01745
AFIX  43
H247  2    0.502148   -0.051175    0.635051    11.00000   -1.20000
AFIX   0
C249  1    0.318030    0.133972    0.713536    11.00000    0.01694    0.02162 =
         0.04870    0.01041   -0.00452   -0.00072
C251  1    0.560971    0.147649    0.706402    11.00000    0.01721    0.02350 =
         0.07144    0.01789    0.00269   -0.00255
AFIX  43
H251  2    0.642608    0.152630    0.703861    11.00000   -1.20000
AFIX   0
C253  1    0.671068    0.009831    0.698198    11.00000    0.02886    0.03564 =
         0.07299    0.01404    0.00146    0.00183
AFIX  43
H253  2    0.589523    0.002695    0.696030    11.00000   -1.20000
AFIX   0
C255  1    0.827914    0.048262    0.716014    11.00000    0.01804    0.05214 =
         0.08914    0.01155    0.00253    0.00010
AFIX  43
H255  2    0.856015    0.069835    0.725899    11.00000   -1.20000
AFIX   0
C257  1    0.268321    0.022188    0.776214    11.00000    0.04961    0.03716 =
         0.05095    0.01126    0.01028    0.01114
C259  1    0.525561    0.100531    0.717722    11.00000    0.01675    0.02093 =
         0.05949    0.01212   -0.00133   -0.00467
C261  1    0.500293   -0.072609    0.776360    11.00000    0.02875    0.03746 =
         0.06243    0.00460   -0.00547    0.00331
C263  1    0.377743   -0.261681    0.674567    11.00000    0.08136    0.06843 =
         0.14036   -0.03693   -0.02216   -0.00444
AFIX  43
H263  2    0.395069   -0.280765    0.663773    11.00000   -1.20000
AFIX   0
C265  1    0.493119   -0.103700    0.716055    11.00000    0.04311    0.03538 =
         0.06879   -0.00116    0.00614    0.00522
AFIX  23
H26A  2    0.568720   -0.081879    0.717884    11.00000   -1.20000
H26B  2    0.476113   -0.134333    0.725168    11.00000   -1.20000
AFIX   0
C267  1    0.756247   -0.009699    0.686301    11.00000    0.03303    0.04927 =
         0.08078    0.01174    0.00584    0.00603
AFIX  43
H267  2    0.730645   -0.027725    0.675714    11.00000   -1.20000
AFIX   0
C269  1    0.288469   -0.051147    0.683673    11.00000    0.05785    0.05251 =
         0.06131   -0.00668   -0.00854    0.00081
AFIX  13
H269  2    0.251100   -0.089936    0.679638    11.00000   -1.20000
AFIX   0
C271  1    0.577065    0.017247    0.790674    11.00000    0.05802    0.06224 =
         0.07301   -0.00775   -0.01623   -0.00885
AFIX  43
H271  2    0.612498    0.056421    0.790073    11.00000   -1.20000
AFIX   0
C273  1    0.398710    0.197403    0.782303    11.00000    0.07621    0.04723 =
         0.06711   -0.00982   -0.00431   -0.00538
AFIX  43
H273  2    0.431889    0.236901    0.783581    11.00000   -1.20000
AFIX   0
C275  1    0.054647   -0.076218    0.738130    11.00000    0.01909    0.03839 =
         0.09803    0.04070   -0.00450   -0.00759
AFIX  13
H275  2    0.096123   -0.042079    0.732056    11.00000   -1.20000
AFIX   0
C277  1   -0.019903   -0.047041    0.752062    11.00000    0.03524    0.05753 =
         0.10121    0.04157    0.00397    0.00338
AFIX  33
H27A  2   -0.081942   -0.022338    0.746631    11.00000   -1.50000
H27B  2   -0.056267   -0.078790    0.759249    11.00000   -1.50000
H27C  2    0.029995   -0.021010    0.759371    11.00000   -1.50000
AFIX   0
C279  1    0.909109    0.024866    0.704133    11.00000    0.02313    0.04657 =
         0.09037    0.01870    0.00899    0.00218
AFIX  43
H279  2    0.991206    0.029113    0.706463    11.00000   -1.20000
AFIX   0
C281  1    0.570470   -0.161289    0.758930    11.00000    0.03017    0.05579 =
         0.06311    0.00129   -0.00831    0.02257
AFIX  33
H28A  2    0.557946   -0.184431    0.748183    11.00000   -1.50000
H28B  2    0.651117   -0.144956    0.759072    11.00000   -1.50000
H28C  2    0.559134   -0.188139    0.768976    11.00000   -1.50000
AFIX   0
C283  1    0.370143   -0.022192    0.671127    11.00000    0.07614    0.06154 =
         0.06255   -0.00196    0.00228    0.00115
C285  1    0.467411   -0.120419    0.699166    11.00000    0.04745    0.04442 =
         0.07574   -0.01040    0.00195    0.00580
AFIX  13
H285  2    0.526569   -0.106666    0.690334    11.00000   -1.20000
AFIX   0
C287  1    0.316582   -0.189748    0.763333    11.00000    0.04485    0.02556 =
         0.10674    0.03094   -0.02389   -0.00846
AFIX  43
H287  2    0.371323   -0.214856    0.769374    11.00000   -1.20000
AFIX   0
C289  1    0.529765    0.030463    0.647323    11.00000    0.12366    0.08487 =
         0.07352   -0.00449    0.02472   -0.01362
AFIX  43
H289  2    0.587205    0.047069    0.639656    11.00000   -1.20000
AFIX   0
C291  1    0.045539    0.140144    0.761992    11.00000    0.05005    0.05224 =
         0.05724    0.01185    0.00711    0.01587
AFIX  43
H291  2    0.001804    0.115193    0.769771    11.00000   -1.20000
AFIX   0
C293  1    0.417362   -0.055238    0.657780    11.00000    0.10956    0.07034 =
         0.07256   -0.00571    0.01992   -0.00182
AFIX  43
H293  2    0.402447   -0.097773    0.657219    11.00000   -1.20000
AFIX   0
C295  1    0.547505   -0.004582    0.805959    11.00000    0.05910    0.06560 =
         0.07012   -0.00901   -0.01371    0.00248
AFIX  43
H295  2    0.562637    0.018820    0.816114    11.00000   -1.20000
AFIX   0
C297  1    0.071196    0.199616    0.766911    11.00000    0.05296    0.05941 =
         0.07093   -0.00225   -0.00130    0.01593
AFIX  43
H297  2    0.043055    0.215415    0.777645    11.00000   -1.20000
AFIX   0
C299  1    0.474443   -0.094635    0.792659    11.00000    0.04499    0.04791 =
         0.06107    0.00821   -0.00793    0.00391
AFIX  43
H299  2    0.441602   -0.134307    0.793650    11.00000   -1.20000
AFIX   0

NI4   4    0.671924    0.433744    0.793420    11.00000    0.04377    0.08323 =
         0.05647   -0.00170    0.00640   -0.02053
N6    3    0.693035    0.464124    0.756194    11.00000    0.01751    0.02007 =
         0.06134   -0.00773    0.00567   -0.00323
N8    3    0.625390    0.541312    0.771044    11.00000    0.02600    0.03998 =
         0.06476   -0.02246   -0.01840    0.01148
C152  1    0.381962    0.540066    0.785633    11.00000    0.03846    0.07253 =
         0.11212   -0.04066    0.00297    0.00492
AFIX  13
H152  2    0.422541    0.505630    0.779564    11.00000   -1.20000
AFIX   0
C154  1    0.679058    0.510847    0.744551    11.00000    0.05263    0.01775 =
         0.06335   -0.00981   -0.00594   -0.00304
C156  1    0.677096    0.603215    0.697069    11.00000    0.10304    0.03904 =
         0.09437    0.01544   -0.00937   -0.01255
AFIX  43
H156  2    0.680217    0.629032    0.687161    11.00000   -1.20000
AFIX   0
C158  1    0.665179    0.482087    0.772643    11.00000    0.01914    0.03695 =
         0.06231   -0.01473    0.00155    0.00331
C160  1    0.733793    0.405519    0.750499    11.00000    0.01451    0.01827 =
         0.05950   -0.00496    0.00795   -0.00361
C162  1    0.690210    0.529952    0.726518    11.00000    0.06780    0.02134 =
         0.06670   -0.00290   -0.00819   -0.01358
C164  1    0.919268    0.653883    0.738034    11.00000    0.06971    0.04599 =
         0.07957   -0.00474    0.01372   -0.00632
AFIX  43
H164  2    0.957357    0.633554    0.728675    11.00000   -1.20000
AFIX   0
C166  1    0.883807    0.714023    0.735975    11.00000    0.07515    0.04877 =
         0.08283   -0.00357    0.00182   -0.00239
AFIX  43
H166  2    0.896553    0.734062    0.725183    11.00000   -1.20000
AFIX   0
C168  1    0.806705    0.297359    0.735381    11.00000    0.02921    0.02530 =
         0.05360    0.00129    0.00164    0.00299
C170  1    0.726280    0.544875    0.695697    11.00000    0.09925    0.03999 =
         0.07288    0.01026   -0.00790   -0.01560
AFIX  43
H170  2    0.754499    0.530131    0.684846    11.00000   -1.20000
AFIX   0
C172  1    0.632273    0.556718    0.754385    11.00000    0.05116    0.02210 =
         0.06963   -0.01801   -0.01812    0.00220
C174  1    0.837137    0.651412    0.767005    11.00000    0.03302    0.04734 =
         0.06722   -0.01077   -0.00451   -0.00103
C176  1    0.809434    0.478400    0.803418    11.00000    0.09892    0.12276 =
         0.09001    0.01076   -0.04059   -0.03326
AFIX  23
H17C  2    0.885635    0.474145    0.797198    11.00000   -1.20000
H17D  2    0.794085    0.520236    0.807656    11.00000   -1.20000
AFIX   0
C178  1    0.516346    0.381270    0.743200    11.00000    0.01777    0.02826 =
         0.06206   -0.00164    0.00044   -0.00453
AFIX  13
H178  2    0.500261    0.403631    0.754284    11.00000   -1.20000
AFIX   0
C180  1    0.889889    0.336826    0.742864    11.00000    0.02492    0.03165 =
         0.06321   -0.00841    0.00712    0.00410
AFIX  43
H180  2    0.971664    0.326949    0.742628    11.00000   -1.20000
AFIX   0
C182  1    0.412926    0.472563    0.732065    11.00000    0.05574    0.04591 =
         0.08808   -0.00769   -0.03477    0.01270
AFIX  43
H182  2    0.389818    0.480766    0.743713    11.00000   -1.20000
AFIX   0
C184  1    0.807088    0.713158    0.763779    11.00000    0.05865    0.04528 =
         0.07289   -0.01416   -0.01190    0.00061
AFIX  43
H184  2    0.766233    0.734254    0.772739    11.00000   -1.20000
AFIX   0
C186  1    0.689912    0.310885    0.735440    11.00000    0.03035    0.01821 =
         0.05366   -0.00391    0.00061    0.00040
AFIX  43
H186  2    0.635668    0.282852    0.730442    11.00000   -1.20000
AFIX  66
C188  1    1.032175    0.404326    0.769171    11.00000    0.03100    0.06699 =
         0.10809   -0.03517   -0.01213    0.01328
C190  1    0.990421    0.370365    0.783139    11.00000    0.04176    0.07621 =
         0.09826   -0.03245   -0.01489    0.02128
AFIX  43
H190  2    0.907737    0.366613    0.785041    11.00000   -1.20000
AFIX  65
C192  1    1.069647    0.341893    0.794325    11.00000    0.04599    0.10209 =
         0.11853   -0.02102   -0.02425    0.02165
AFIX  43
H192  2    1.041109    0.318682    0.803872    11.00000   -1.20000
AFIX  65
C194  1    1.190626    0.347381    0.791543    11.00000    0.04374    0.08740 =
         0.12371   -0.03982   -0.02536    0.02221
AFIX  43
H194  2    1.244773    0.327922    0.799188    11.00000   -1.20000
AFIX  65
C196  1    1.232381    0.381342    0.777575    11.00000    0.03913    0.09170 =
         0.13375   -0.03512   -0.02587    0.01421
AFIX  43
H196  2    1.315065    0.385093    0.775673    11.00000   -1.20000
AFIX  65
C198  1    1.153157    0.409814    0.766389    11.00000    0.02938    0.08447 =
         0.12536   -0.03547   -0.01606    0.01199
AFIX  43
H198  2    1.181694    0.433025    0.756842    11.00000   -1.20000
AFIX   0
C200  1    0.851104    0.391438    0.750765    11.00000    0.01690    0.03414 =
         0.07624   -0.01432    0.00692    0.00219
C202  1    0.831210    0.744329    0.749226    11.00000    0.06350    0.04808 =
         0.08223   -0.00617   -0.00897    0.00315
AFIX  43
H202  2    0.812054    0.786313    0.748232    11.00000   -1.20000
AFIX   0
C204  1    0.380284    0.511607    0.718442    11.00000    0.07752    0.05967 =
         0.10758    0.01011   -0.04790    0.00469
AFIX  43
H204  2    0.335904    0.547266    0.720963    11.00000   -1.20000
AFIX   0
C206  1    0.586029    0.686368    0.714718    11.00000    0.13114    0.03741 =
         0.10958    0.01037   -0.02862    0.00772
AFIX  43
H206  2    0.594562    0.715943    0.705785    11.00000   -1.20000
AFIX   0
C208  1    0.307314    0.568262    0.772949    11.00000    0.05332    0.07281 =
         0.13673   -0.03213   -0.01532   -0.00040
AFIX  33
H20A  2    0.355945    0.584702    0.763501    11.00000   -1.50000
H20B  2    0.252182    0.538011    0.768245    11.00000   -1.50000
H20C  2    0.262669    0.601392    0.778410    11.00000   -1.50000
AFIX   0
C210  1    0.899384    0.621958    0.754038    11.00000    0.05355    0.04487 =
         0.07605   -0.00845    0.01337   -0.00424
AFIX  43
H210  2    0.928182    0.581718    0.755676    11.00000   -1.20000
AFIX   0
C212  1    0.778426    0.431243    0.814494    11.00000    0.12276    0.13316 =
         0.09083    0.01768   -0.03346   -0.02961
AFIX  13
H212  2    0.835554    0.396479    0.814549    11.00000   -1.20000
AFIX  66
C214  1    0.715913    0.440091    0.830999    11.00000    0.16560    0.16819 =
         0.10735    0.02084   -0.00572   -0.02253
C216  1    0.652227    0.493413    0.833684    11.00000    0.17882    0.17086 =
         0.12171    0.01704    0.01222   -0.01943
AFIX  43
H216  2    0.645801    0.522660    0.824625    11.00000   -1.20000
AFIX  65
C218  1    0.597942    0.503945    0.849625    11.00000    0.20362    0.18689 =
         0.12538    0.01994    0.02238   -0.01431
AFIX  43
H218  2    0.554415    0.540388    0.851459    11.00000   -1.20000
AFIX  65
C220  1    0.607343    0.461153    0.862881    11.00000    0.22203    0.19421 =
         0.12805    0.02452    0.02296   -0.01239
AFIX  43
H220  2    0.570242    0.468351    0.873775    11.00000   -1.20000
AFIX  65
C222  1    0.671029    0.407830    0.860196    11.00000    0.21070    0.19825 =
         0.11912    0.03181    0.01706   -0.01018
AFIX  43
H222  2    0.677454    0.378584    0.869255    11.00000   -1.20000
AFIX  65
C224  1    0.725314    0.397298    0.844256    11.00000    0.19386    0.18837 =
         0.11169    0.03330    0.00618   -0.01241
AFIX  43
H224  2    0.768841    0.360855    0.842421    11.00000   -1.20000
AFIX   0
C226  1    0.646760    0.365193    0.742684    11.00000    0.02002    0.01466 =
         0.05547   -0.00089    0.00648   -0.00602
AFIX  66
C228  1    0.316992    0.511670    0.801528    11.00000    0.06927    0.07685 =
         0.12193   -0.03646    0.01764   -0.00208
C230  1    0.194088    0.512252    0.801747    11.00000    0.07165    0.09208 =
         0.13333   -0.02536    0.02604   -0.00010
AFIX  43
H230  2    0.151527    0.527632    0.792037    11.00000   -1.20000
AFIX  65
C232  1    0.133457    0.490332    0.816175    11.00000    0.08196    0.10133 =
         0.13408   -0.01967    0.02548   -0.00984
AFIX  43
H232  2    0.049458    0.490731    0.816325    11.00000   -1.20000
AFIX  65
C234  1    0.195730    0.467829    0.830383    11.00000    0.09398    0.12729 =
         0.14225   -0.00977    0.02020   -0.00618
AFIX  43
H234  2    0.154290    0.452848    0.840244    11.00000   -1.20000
AFIX  65
C236  1    0.318634    0.467246    0.830164    11.00000    0.09391    0.12908 =
         0.13870   -0.00829    0.02056   -0.00345
AFIX  43
H236  2    0.361194    0.451866    0.839875    11.00000   -1.20000
AFIX  65
C238  1    0.379266    0.489166    0.815737    11.00000    0.08661    0.10559 =
         0.12846   -0.01965    0.01394   -0.00273
AFIX  43
H238  2    0.463266    0.488767    0.815587    11.00000   -1.20000
AFIX   0
C240  1    0.899365    0.643651    0.797827    11.00000    0.04283    0.11243 =
         0.06700   -0.00429   -0.00773   -0.03304
AFIX  33
H24A  2    0.885857    0.622807    0.808924    11.00000   -1.50000
H24B  2    0.981127    0.636908    0.794070    11.00000   -1.50000
H24C  2    0.885449    0.687409    0.799284    11.00000   -1.50000
AFIX   0
C242  1    0.475027    0.447635    0.697877    11.00000    0.08550    0.05713 =
         0.08142    0.01261   -0.03284   -0.02602
AFIX  43
H242  2    0.495385    0.437473    0.686243    11.00000   -1.20000
AFIX   0
C244  1    0.602624    0.608569    0.742763    11.00000    0.07865    0.02260 =
         0.08322   -0.01185   -0.02891    0.00129
C246  1    0.479540    0.421942    0.728037    11.00000    0.03886    0.03334 =
         0.06861   -0.00108   -0.01677   -0.00621
AFIX  66
C248  1    0.652621    0.296037    0.801861    11.00000    0.06736    0.08999 =
         0.12686    0.03347    0.00155   -0.00555
C250  1    0.652713    0.255213    0.815682    11.00000    0.09216    0.10074 =
         0.13437    0.04227    0.00287    0.00359
AFIX  43
H250  2    0.617342    0.266272    0.826436    11.00000   -1.20000
AFIX  65
C252  1    0.704557    0.198206    0.813768    11.00000    0.10679    0.10299 =
         0.15043    0.04428    0.00558    0.01087
AFIX  43
H252  2    0.704619    0.170304    0.823214    11.00000   -1.20000
AFIX  65
C254  1    0.756309    0.182024    0.798033    11.00000    0.11547    0.09704 =
         0.15577    0.04438    0.01044    0.01600
AFIX  43
H254  2    0.791743    0.143062    0.796725    11.00000   -1.20000
AFIX  65
C256  1    0.756218    0.222848    0.784211    11.00000    0.10546    0.09185 =
         0.14726    0.03664    0.00671    0.01508
AFIX  43
H256  2    0.791589    0.211788    0.773457    11.00000   -1.20000
AFIX  65
C258  1    0.704374    0.279855    0.786125    11.00000    0.07242    0.08816 =
         0.13251    0.03379    0.00646    0.00163
AFIX  43
H258  2    0.704312    0.307756    0.776679    11.00000   -1.20000
AFIX   0
C260  1    0.733289    0.506768    0.711514    11.00000    0.08368    0.03126 =
         0.06714    0.00312    0.00069   -0.00957
AFIX  43
H260  2    0.767055    0.467170    0.711146    11.00000   -1.20000
AFIX   0
C262  1    0.411894    0.499022    0.701169    11.00000    0.08088    0.06235 =
         0.10396    0.01596   -0.04273   -0.01764
AFIX  43
H262  2    0.389743    0.525733    0.692007    11.00000   -1.20000
AFIX   0
C264  1    0.851176    0.237210    0.727543    11.00000    0.03084    0.02778 =
         0.06639   -0.00361    0.00205    0.00520
AFIX  33
H26C  2    0.937435    0.235106    0.728620    11.00000   -1.50000
H26D  2    0.815418    0.202920    0.733781    11.00000   -1.50000
H26E  2    0.829042    0.235234    0.715227    11.00000   -1.50000
AFIX   0
C266  1    0.624327    0.625424    0.711974    11.00000    0.10246    0.03389 =
         0.09106    0.00981   -0.02128   -0.00670
C268  1    0.439485    0.322890    0.742972    11.00000    0.01840    0.03567 =
         0.07420   -0.00091    0.00025   -0.01113
AFIX  33
H26F  2    0.355668    0.334167    0.743312    11.00000   -1.50000
H26G  2    0.455611    0.299782    0.732326    11.00000   -1.50000
H26H  2    0.458546    0.297780    0.753134    11.00000   -1.50000
AFIX   0
C270  1    0.587358    0.351151    0.803233    11.00000    0.06643    0.09094 =
         0.11146    0.02985    0.00465   -0.00638
AFIX  13
H270  2    0.546261    0.356566    0.814646    11.00000   -1.20000
AFIX  66
C272  1    0.598178    0.583340    0.784609    11.00000    0.03234    0.06316 =
         0.08717   -0.04514   -0.00455    0.00339
C274  1    0.681777    0.625347    0.790250    11.00000    0.03525    0.06508 =
         0.06611   -0.03825    0.00069   -0.00370
C276  1    0.648654    0.672229    0.801381    11.00000    0.05452    0.07729 =
         0.09754   -0.05712    0.02098   -0.01642
AFIX  43
H276  2    0.705791    0.700939    0.805236    11.00000   -1.20000
AFIX  65
C278  1    0.531932    0.677106    0.806869    11.00000    0.05927    0.08574 =
         0.11566   -0.05571    0.03060   -0.01172
C280  1    0.448332    0.635100    0.801228    11.00000    0.05365    0.08079 =
         0.12607   -0.05555    0.02486   -0.00617
AFIX  43
H280  2    0.368557    0.638432    0.804979    11.00000   -1.20000
AFIX  65
C282  1    0.481453    0.588216    0.790097    11.00000    0.03621    0.07493 =
         0.10977   -0.04617    0.00600    0.00502
AFIX   0
C284  1    1.002634    0.470589    0.742519    11.00000    0.03997    0.04347 =
         0.11554   -0.02547    0.02722   -0.00791
AFIX  33
H28D  2    0.941231    0.490268    0.735490    11.00000   -1.50000
H28E  2    1.056447    0.501607    0.747145    11.00000   -1.50000
H28F  2    1.047166    0.441946    0.735263    11.00000   -1.50000
AFIX   0
C286  1    0.538032    0.701589    0.729951    11.00000    0.13256    0.04302 =
         0.10619   -0.00045   -0.04141    0.01761
AFIX  43
H286  2    0.493340    0.738121    0.730740    11.00000   -1.20000
AFIX   0
C288  1    0.944168    0.435683    0.757805    11.00000    0.01749    0.05196 =
         0.08992   -0.02492    0.00505   -0.00204
AFIX  13
H288  2    0.901958    0.466350    0.765149    11.00000   -1.20000
AFIX   0
C290  1    0.811189    0.617410    0.783554    11.00000    0.03050    0.05647 =
         0.06029   -0.01322   -0.00403    0.00392
AFIX  13
H290  2    0.827769    0.573114    0.781764    11.00000   -1.20000
AFIX   0
C292  1    0.637608    0.590150    0.726504    11.00000    0.08853    0.02491 =
         0.08107   -0.00249   -0.02020   -0.00344
C294  1    0.550903    0.666884    0.744214    11.00000    0.11323    0.03021 =
         0.09462   -0.01515   -0.04413    0.01815
AFIX  43
H294  2    0.525344    0.681491    0.755222    11.00000   -1.20000
AFIX   0
C296  1    0.492118    0.727974    0.818491    11.00000    0.07976    0.08183 =
         0.12697   -0.05718    0.04863   -0.02027
AFIX  33
H29A  2    0.407454    0.723598    0.820904    11.00000   -1.50000
H29B  2    0.536427    0.726485    0.829443    11.00000   -1.50000
H29C  2    0.506452    0.767083    0.812721    11.00000   -1.50000
AFIX   0
C298  1    0.509432    0.410432    0.711256    11.00000    0.05466    0.04622 =
         0.06547   -0.00098   -0.01556   -0.01830
AFIX  43
H298  2    0.555712    0.375443    0.708708    11.00000   -1.20000
AFIX   0
C300  1    0.533214    0.383240    0.789113    11.00000    0.04392    0.08050 =
         0.09584    0.01686    0.01313   -0.00861
AFIX  23
H30A  2    0.456200    0.402526    0.791785    11.00000   -1.20000
H30B  2    0.532541    0.361465    0.777835    11.00000   -1.20000
AFIX   0

NI5   4    0.660659   -0.001820    0.538445    11.00000    0.02220    0.03318 =
         0.06393   -0.01043   -0.00085   -0.00319
N5    3    0.642248    0.103863    0.513899    11.00000    0.02139    0.03390 =
         0.05133   -0.01254   -0.00300    0.00202
N11   3    0.705402    0.021994    0.500774    11.00000    0.01435    0.03442 =
         0.06141   -0.01436   -0.00086    0.00129
C3    1    0.523625    0.238460    0.549133    11.00000    0.02892    0.03109 =
         0.04277   -0.01080   -0.00224    0.00154
C13   1    1.209246   -0.084555    0.533950    11.00000    0.04286    0.05410 =
         0.14380   -0.03273   -0.03284    0.00374
AFIX  43
H13   2    1.293175   -0.086285    0.533732    11.00000   -1.20000
AFIX   0
C25   1    0.924705    0.167392    0.502361    11.00000    0.02500    0.04399 =
         0.05956   -0.00270    0.00009   -0.00143
AFIX  43
H25   2    0.942884    0.126664    0.505563    11.00000   -1.20000
AFIX   0
C27   1    1.150208   -0.110905    0.546394    11.00000    0.05166    0.07541 =
         0.13643   -0.02655   -0.03549    0.00242
AFIX  43
H27   2    1.193341   -0.127740    0.555850    11.00000   -1.20000
AFIX   0
C47   1    0.603893    0.260809    0.467854    11.00000    0.06831    0.05267 =
         0.06139    0.00424   -0.00871    0.00765
AFIX  43
H47   2    0.576092    0.301638    0.467790    11.00000   -1.20000
AFIX   0
C49   1    0.789707    0.084487    0.441683    11.00000    0.11836    0.06572 =
         0.06360   -0.00540    0.02493    0.00449
AFIX  43
H49   2    0.834559    0.066556    0.432576    11.00000   -1.20000
AFIX   0
C51   1    0.939281    0.248865    0.481372    11.00000    0.05553    0.05305 =
         0.06804    0.00521    0.00340   -0.00142
AFIX  43
H51   2    0.966718    0.263822    0.470501    11.00000   -1.20000
AFIX   0
C53   1    0.527297   -0.045015    0.453787    11.00000    0.04094    0.05315 =
         0.06255   -0.01981   -0.00425    0.01077
AFIX  43
H53   2    0.563181   -0.083950    0.452699    11.00000   -1.20000
AFIX   0
C55   1    0.257417    0.036771    0.561644    11.00000    0.03938    0.04929 =
         0.10738   -0.01303    0.01923   -0.00149
AFIX  43
H55   2    0.283517    0.013416    0.571315    11.00000   -1.20000
AFIX   0
C95   1    0.669954    0.043018    0.516919    11.00000    0.01137    0.03236 =
         0.05837   -0.01172   -0.00097   -0.00163
C97   1    0.870271    0.286641    0.492286    11.00000    0.04964    0.04544 =
         0.06681    0.00255   -0.00393   -0.00446
AFIX  43
H97   2    0.849772    0.326625    0.488651    11.00000   -1.20000
AFIX   0
C99   1    0.684876    0.186105    0.534199    11.00000    0.01670    0.03386 =
         0.04782   -0.01170   -0.00824    0.00000
C101  1    0.691638   -0.133353    0.482776    11.00000    0.01802    0.03574 =
         0.05849   -0.01370    0.00660   -0.00492
AFIX  43
H101  2    0.635297   -0.160037    0.477679    11.00000   -1.20000
AFIX   0
C103  1    0.184547    0.098165    0.532588    11.00000    0.02287    0.05285 =
         0.09365   -0.02527    0.00535   -0.00861
AFIX  43
H103  2    0.157796    0.120423    0.522746    11.00000   -1.20000
AFIX   0
C107  1    0.391234    0.111695    0.520951    11.00000    0.01429    0.05401 =
         0.06810   -0.03129   -0.00673    0.00132
AFIX  13
H107  2    0.434184    0.075081    0.516488    11.00000   -1.20000
AFIX   0
C109  1    1.025718    0.010620    0.492163    11.00000    0.02975    0.04649 =
         0.11642   -0.03595    0.01949   -0.01538
AFIX  33
H10D  2    1.085668    0.037277    0.497341    11.00000   -1.50000
H10E  2    1.064723   -0.021841    0.485558    11.00000   -1.50000
H10F  2    0.975167    0.034438    0.484353    11.00000   -1.50000
AFIX  66
C111  1    0.636685   -0.131749    0.547357    11.00000    0.07087    0.04066 =
         0.08179   -0.00146    0.00314   -0.00953
C445  1    0.649301   -0.160801    0.563318    11.00000    0.12322    0.04155 =
         0.08745    0.00435    0.00790    0.00118
AFIX  43
H445  2    0.615116   -0.143522    0.573470    11.00000   -1.20000
AFIX  65
C223  1    0.711935   -0.215135    0.564424    11.00000    0.13477    0.05038 =
         0.10308    0.01106    0.01157    0.01126
AFIX  43
H223  2    0.720557   -0.234991    0.575333    11.00000   -1.20000
AFIX  65
C447  1    0.761953   -0.240418    0.549571    11.00000    0.10913    0.04511 =
         0.10532    0.00644    0.00548    0.00378
AFIX  43
H447  2    0.804760   -0.277553    0.550327    11.00000   -1.20000
AFIX  65
C7    1    0.749338   -0.211366    0.533610    11.00000    0.07988    0.03730 =
         0.09939   -0.00111    0.00473   -0.00524
AFIX  43
H7    2    0.783524   -0.228646    0.523458    11.00000   -1.20000
AFIX  65
C449  1    0.686704   -0.157032    0.532503    11.00000    0.05808    0.03765 =
         0.08535   -0.00292    0.00219   -0.01044
AFIX  43
H449  2    0.678082   -0.137176    0.521595    11.00000   -1.20000
AFIX   0
C189  1    0.656324    0.118879    0.496349    11.00000    0.03041    0.03213 =
         0.05351   -0.01195    0.00044    0.00546
C191  1    0.966234   -0.082615    0.532947    11.00000    0.04466    0.05709 =
         0.11283   -0.02753   -0.02443   -0.00222
AFIX  43
H191  2    0.882303   -0.081255    0.532573    11.00000   -1.20000
AFIX   0
C193  1    0.601939    0.148580    0.526400    11.00000    0.01587    0.03503 =
         0.05188   -0.01511   -0.00746    0.00251
C195  1    0.446481    0.198186    0.541632    11.00000    0.02570    0.03296 =
         0.05247   -0.01558   -0.00151    0.00249
AFIX  43
H195  2    0.364900    0.201497    0.544422    11.00000   -1.20000
AFIX   0
C197  1    0.415708    0.067733    0.456331    11.00000    0.06375    0.06182 =
         0.07003   -0.02152   -0.01704    0.01452
AFIX  43
H197  2    0.380656    0.106921    0.457256    11.00000   -1.20000
AFIX   0
C199  1    0.132088    0.048690    0.558077    11.00000    0.03705    0.05300 =
         0.11050   -0.01680    0.01922   -0.00472
AFIX  43
H199  2    0.073760    0.035869    0.566179    11.00000   -1.20000
AFIX   0
C201  1    0.302753    0.089320    0.534677    11.00000    0.02482    0.04865 =
         0.08275   -0.03095    0.00292   -0.00477
C203  1    0.524661   -0.057353    0.486797    11.00000    0.01709    0.05236 =
         0.06210   -0.02283   -0.00279    0.00294
AFIX  13
H203  2    0.507380   -0.029454    0.496761    11.00000   -1.20000
AFIX   0
C205  1    0.481962    0.151916    0.529945    11.00000    0.01502    0.04058 =
         0.06002   -0.02291   -0.00814    0.00475
C207  1    0.335223    0.062706    0.549600    11.00000    0.03262    0.04416 =
         0.08906   -0.02247    0.00616   -0.00813
AFIX  43
H207  2    0.417306    0.061330    0.552208    11.00000   -1.20000
AFIX   0
C213  1    0.645563    0.168814    0.484095    11.00000    0.04211    0.03937 =
         0.05534   -0.00650   -0.00580    0.00536
C215  1    1.145771   -0.052958    0.520609    11.00000    0.03581    0.04454 =
         0.14052   -0.03075   -0.02111    0.00459
AFIX  43
H215  2    1.187304   -0.031868    0.511716    11.00000   -1.20000
AFIX   0
C217  1    0.439194    0.035428    0.470833    11.00000    0.04009    0.05717 =
         0.06760   -0.02418   -0.01064    0.01420
AFIX  43
H217  2    0.415471    0.051509    0.481762    11.00000   -1.20000
AFIX   0
C219  1    0.498826   -0.022506    0.470420    11.00000    0.02417    0.05224 =
         0.06396   -0.02202   -0.00612    0.00443
C221  1    0.439340   -0.112351    0.488466    11.00000    0.02504    0.06909 =
         0.05718   -0.01503   -0.00814   -0.00827
AFIX  33
H22A  2    0.457002   -0.134729    0.499189    11.00000   -1.50000
H22B  2    0.357541   -0.097664    0.488826    11.00000   -1.50000
H22C  2    0.449569   -0.139410    0.478440    11.00000   -1.50000
AFIX   0
C375  1    0.700692    0.068065    0.488282    11.00000    0.02625    0.03472 =
         0.05688   -0.01628    0.00155    0.00173
C377  1    0.740691   -0.038475    0.496196    11.00000    0.01177    0.03537 =
         0.06617   -0.01557    0.00546   -0.00086
C379  1    0.342795    0.146134    0.505041    11.00000    0.02058    0.08952 =
         0.07023   -0.02376   -0.01629    0.00134
AFIX  33
H37A  2    0.284064    0.120784    0.499083    11.00000   -1.50000
H37B  2    0.305625    0.184169    0.508861    11.00000   -1.50000
H37C  2    0.407840    0.155387    0.497045    11.00000   -1.50000
AFIX   0
C381  1    0.644791    0.233207    0.545416    11.00000    0.02985    0.02844 =
         0.04716   -0.00740   -0.00065    0.00030
AFIX  43
H381  2    0.699657    0.261002    0.550376    11.00000   -1.20000
AFIX   0
C383  1    0.889124   -0.114754    0.491950    11.00000    0.01850    0.03934 =
         0.08651   -0.02725    0.00425    0.00004
AFIX  43
H383  2    0.969455   -0.127101    0.492759    11.00000   -1.20000
AFIX   0
C385  1    0.101029    0.075858    0.544322    11.00000    0.02888    0.05646 =
         0.10826   -0.02107    0.01330   -0.00995
AFIX  43
H385  2    0.019260    0.081194    0.541927    11.00000   -1.20000
AFIX   0
C387  1    0.965623    0.192819    0.486276    11.00000    0.05052    0.04914 =
         0.05979   -0.00137    0.00454   -0.00430
AFIX  43
H387  2    1.013444    0.168470    0.478871    11.00000   -1.20000
AFIX   0
C389  1    0.480998    0.287042    0.561348    11.00000    0.03621    0.02341 =
         0.04399   -0.00617   -0.00074    0.00430
AFIX  33
H38A  2    0.548444    0.311280    0.565372    11.00000   -1.50000
H38B  2    0.424677    0.313526    0.555289    11.00000   -1.50000
H38C  2    0.442037    0.268048    0.571359    11.00000   -1.50000
AFIX   0
C391  1    0.857030   -0.058800    0.498968    11.00000    0.01136    0.03613 =
         0.07801   -0.02078    0.00534    0.00027
C393  1    0.725632    0.080835    0.470845    11.00000    0.06061    0.04788 =
         0.05785   -0.01366    0.00820    0.00537
C395  1    0.894290    0.203770    0.545546    11.00000    0.01582    0.05049 =
         0.05680    0.00581   -0.01286   -0.00297
AFIX  33
H39A  2    0.868290    0.185739    0.556563    11.00000   -1.50000
H39B  2    0.977521    0.193565    0.543521    11.00000   -1.50000
H39C  2    0.885330    0.248123    0.546093    11.00000   -1.50000
AFIX   0
C397  1    0.740928    0.145032    0.438885    11.00000    0.11157    0.06491 =
         0.06470   -0.00146    0.01856    0.00087
AFIX  43
H397  2    0.740224    0.163191    0.427667    11.00000   -1.20000
AFIX   0
C399  1    0.832224    0.264822    0.508500    11.00000    0.03910    0.04379 =
         0.06501    0.00133   -0.00548    0.00293
AFIX  43
H399  2    0.790086    0.290836    0.516185    11.00000   -1.20000
AFIX   0
C401  1    0.774853    0.052553    0.456419    11.00000    0.09395    0.05395 =
         0.06281   -0.01048    0.02581    0.00806
AFIX  43
H401  2    0.797831    0.010979    0.456964    11.00000   -1.20000
AFIX   0
C403  1    0.848777   -0.211729    0.477076    11.00000    0.03271    0.03462 =
         0.06264   -0.01692    0.00135    0.00088
AFIX  33
H40A  2    0.781061   -0.232671    0.471826    11.00000   -1.50000
H40B  2    0.910005   -0.205396    0.468240    11.00000   -1.50000
H40C  2    0.880819   -0.236603    0.486557    11.00000   -1.50000
AFIX   0
C405  1    0.654022   -0.077625    0.488679    11.00000    0.01828    0.03691 =
         0.05589   -0.01397    0.00205   -0.00184
C407  1    0.503745   -0.011247    0.439050    11.00000    0.04805    0.05585 =
         0.06463   -0.01837   -0.01147    0.00593
AFIX  43
H407  2    0.529749   -0.025890    0.428068    11.00000   -1.20000
AFIX   0
C409  1    0.856193    0.205379    0.513268    11.00000    0.01599    0.04044 =
         0.05526   -0.00468   -0.00691   -0.00363
C411  1    0.817248    0.178049    0.530322    11.00000    0.01539    0.04120 =
         0.05633   -0.00247   -0.00662    0.00259
AFIX  13
H411  2    0.832854    0.133280    0.529655    11.00000   -1.20000
AFIX   0
C413  1    0.442694    0.043859    0.439883    11.00000    0.05586    0.06063 =
         0.06916   -0.01673   -0.01337    0.01415
AFIX  43
H413  2    0.419977    0.064684    0.429577    11.00000   -1.20000
AFIX   0
C415  1    0.689882    0.143084    0.468000    11.00000    0.06113    0.04806 =
         0.05958   -0.00747    0.00789    0.00260
AFIX  66
C417  1    0.655502    0.029458    0.575513    11.00000    0.09035    0.05067 =
         0.06053   -0.00272   -0.00653   -0.00566
C209  1    0.622588    0.090418    0.574921    11.00000    0.07135    0.05079 =
         0.07608   -0.00058   -0.00283   -0.00746
AFIX  43
H209  2    0.648299    0.115459    0.565580    11.00000   -1.20000
AFIX  65
C419  1    0.552054    0.114740    0.587997    11.00000    0.10268    0.06371 =
         0.08161   -0.00400    0.00976   -0.00019
AFIX  43
H419  2    0.529559    0.156403    0.587592    11.00000   -1.20000
AFIX  65
C105  1    0.514434    0.078102    0.601664    11.00000    0.13993    0.07568 =
         0.07746   -0.00307    0.02142    0.00112
AFIX  43
H105  2    0.466228    0.094726    0.610601    11.00000   -1.20000
AFIX  65
C421  1    0.547347    0.017143    0.602257    11.00000    0.16332    0.07920 =
         0.08444    0.00671    0.03401    0.01001
AFIX  43
H421  2    0.521636   -0.007897    0.611598    11.00000   -1.20000
AFIX  65
C211  1    0.617881   -0.007180    0.589181    11.00000    0.14611    0.06175 =
         0.07531    0.00622    0.02125    0.00201
AFIX  43
H211  2    0.640376   -0.048843    0.589586    11.00000   -1.20000
AFIX   0
C423  1    0.810627   -0.152780    0.483953    11.00000    0.01991    0.03566 =
         0.06880   -0.01700    0.00565   -0.00196
C425  1    1.023811   -0.053360    0.520764    11.00000    0.03632    0.03975 =
         0.11643   -0.03655   -0.02298   -0.00299
C427  1    0.566751   -0.072880    0.546476    11.00000    0.06640    0.03723 =
         0.06029   -0.00520    0.00291   -0.01379
AFIX  13
H427  2    0.518975   -0.064559    0.557160    11.00000   -1.20000
AFIX   0
C429  1    1.019101   -0.116138    0.546644    11.00000    0.05054    0.07897 =
         0.11944   -0.02080   -0.03069    0.00185
AFIX  43
H429  2    0.976050   -0.139155    0.554973    11.00000   -1.20000
AFIX   0
C431  1    0.602037    0.227605    0.483327    11.00000    0.04761    0.04391 =
         0.06194    0.00106   -0.00461    0.01189
AFIX  43
H431  2    0.570268    0.245730    0.493529    11.00000   -1.20000
AFIX   0
C433  1    0.950655   -0.017318    0.506486    11.00000    0.01001    0.04199 =
         0.10068   -0.03254    0.00429    0.00013
AFIX  13
H433  2    0.908909    0.016792    0.512533    11.00000   -1.20000
AFIX   0
C435  1    0.796543    0.037920    0.550347    11.00000    0.05071    0.03828 =
         0.06806    0.00041   -0.01709   -0.00726
AFIX  23
H43A  2    0.876446    0.023973    0.546911    11.00000   -1.20000
H43B  2    0.791032    0.082515    0.552067    11.00000   -1.20000
AFIX   0
C437  1    0.645628    0.235165    0.452595    11.00000    0.07816    0.06078 =
         0.06598    0.00247    0.00239    0.00183
AFIX  43
H437  2    0.640765    0.257335    0.442005    11.00000   -1.20000
AFIX   0
C439  1    0.697281    0.173960    0.452708    11.00000    0.08374    0.06088 =
         0.06281    0.00039    0.00979    0.00177
C441  1    0.515652   -0.049015    0.530969    11.00000    0.05252    0.03990 =
         0.05924   -0.00734    0.00393   -0.01495
AFIX  23
H44A  2    0.438431   -0.028164    0.532126    11.00000   -1.20000
H44B  2    0.522927   -0.074142    0.520329    11.00000   -1.20000
AFIX   0
C443  1    0.735771    0.001442    0.562339    11.00000    0.06663    0.04395 =
         0.06266    0.00082   -0.01358   -0.00928
AFIX  13
H443  2    0.777731   -0.036397    0.566125    11.00000   -1.20000
AFIX   0

NI6   4    1.019115    0.960088    0.876509    11.00000    0.05020    0.04785 =
         0.09212    0.01044   -0.00687   -0.00710
N10   3    0.962697    0.836291    0.863125    11.00000    0.02763    0.06632 =
         0.03949    0.00766   -0.00523   -0.00731
N12   3    1.031024    0.832364    0.889685    11.00000    0.02705    0.05585 =
         0.03972   -0.00355   -0.00711    0.00712
C302  1    1.212875    0.635079    0.839967    11.00000    0.06706    0.06727 =
         0.08009   -0.00331   -0.00225    0.00884
AFIX  43
H302  2    1.227402    0.592597    0.840929    11.00000   -1.20000
AFIX  66
C304  1    1.374899    0.898851    0.896685    11.00000    0.02371    0.09692 =
         0.07290   -0.00332   -0.00667   -0.00897
C306  1    1.495151    0.885806    0.897081    11.00000    0.02439    0.09241 =
         0.09440    0.00007   -0.00850   -0.01118
AFIX  43
H306  2    1.521322    0.844705    0.896790    11.00000   -1.20000
AFIX  65
C308  1    1.577111    0.932899    0.897904    11.00000    0.03376    0.10121 =
         0.11264   -0.00550   -0.00608   -0.02098
AFIX  43
H308  2    1.659298    0.923983    0.898175    11.00000   -1.20000
AFIX  65
C310  1    1.538819    0.993037    0.898329    11.00000    0.04236    0.09795 =
         0.10821   -0.00926   -0.00417   -0.02427
AFIX  43
H310  2    1.594836    1.025222    0.898892    11.00000   -1.20000
AFIX  65
C312  1    1.418568    1.006082    0.897933    11.00000    0.04632    0.10010 =
         0.10397   -0.00677    0.00168   -0.01669
AFIX  43
H312  2    1.392398    1.047184    0.898224    11.00000   -1.20000
AFIX  65
C314  1    1.336607    0.958990    0.897111    11.00000    0.03309    0.09491 =
         0.08213   -0.00448   -0.00492   -0.00901
AFIX  43
H314  2    1.254420    0.967906    0.896840    11.00000   -1.20000
AFIX   0
C316  1    1.012597    0.581983    0.889450    11.00000    0.10909    0.05733 =
         0.08451   -0.00087   -0.00268   -0.00184
AFIX  43
H316  2    1.012450    0.538759    0.890003    11.00000   -1.20000
AFIX   0
C318  1    0.709273    0.700709    0.898462    11.00000    0.05529    0.07341 =
         0.07316   -0.01654    0.01541   -0.02380
AFIX  43
H318  2    0.662314    0.689430    0.888730    11.00000   -1.20000
AFIX   0
C320  1    0.871391    0.879099    0.811001    11.00000    0.04516    0.13681 =
         0.05114    0.02639    0.00317    0.02416
C322  1    0.901378    0.588818    0.860015    11.00000    0.09066    0.05690 =
         0.07701   -0.00752    0.00574   -0.01859
AFIX  43
H322  2    0.887907    0.546219    0.859146    11.00000   -1.20000
AFIX   0
C324  1    1.168380    0.759283    0.838120    11.00000    0.02606    0.06755 =
         0.04822    0.00862    0.00830    0.00106
C326  1    1.070606    0.847071    0.907059    11.00000    0.01615    0.06791 =
         0.03925   -0.00713   -0.00411    0.00530
C328  1    0.646164    0.824175    0.855444    11.00000    0.04081    0.10967 =
         0.04874    0.00119    0.00530   -0.01367
AFIX  33
H32D  2    0.583979    0.826869    0.864288    11.00000   -1.50000
H32E  2    0.609983    0.820674    0.843900    11.00000   -1.50000
H32F  2    0.695330    0.788271    0.857695    11.00000   -1.50000
AFIX   0
C330  1    1.072387    0.679016    0.904196    11.00000    0.07869    0.05686 =
         0.05616    0.00510   -0.00348    0.00489
AFIX  43
H330  2    1.108173    0.699623    0.913706    11.00000   -1.20000
AFIX   0
C332  1    0.965530    0.777539    0.867993    11.00000    0.03302    0.06262 =
         0.03414   -0.00043   -0.00061   -0.00712
C334  1    0.806849    0.674632    0.925617    11.00000    0.07013    0.07393 =
         0.07823   -0.00332    0.01734   -0.01302
AFIX  43
H334  2    0.826085    0.645673    0.934354    11.00000   -1.20000
AFIX   0
C336  1    1.124411    1.016107    0.865102    11.00000    0.13115    0.08865 =
         0.17236    0.03655    0.02385   -0.00842
AFIX  13
H336  2    1.181997    1.037633    0.872831    11.00000   -1.20000
AFIX   0
C338  1    1.223581    0.735185    0.852029    11.00000    0.05495    0.06300 =
         0.05697    0.00513   -0.00440    0.01252
AFIX  43
H338  2    1.247878    0.761471    0.861174    11.00000   -1.20000
AFIX   0
C340  1    1.334690    0.785974    0.895331    11.00000    0.03176    0.09589 =
         0.06524   -0.01794   -0.00819    0.00511
AFIX  33
H34F  2    1.270065    0.756489    0.894221    11.00000   -1.50000
H34G  2    1.389840    0.780905    0.885607    11.00000   -1.50000
H34H  2    1.376517    0.779125    0.906328    11.00000   -1.50000
AFIX   0
C342  1    1.020448    0.710346    0.889372    11.00000    0.05418    0.05642 =
         0.04639    0.00065    0.00099   -0.00083
C344  1    0.748729    0.761226    0.900138    11.00000    0.02654    0.07092 =
         0.05739   -0.00881    0.00351   -0.01523
AFIX  43
H344  2    0.727887    0.790863    0.891670    11.00000   -1.20000
AFIX   0
C346  1    1.227130    0.866703    0.927026    11.00000    0.02012    0.09217 =
         0.04594   -0.00660   -0.00594   -0.00370
AFIX  43
H346  2    1.308957    0.872407    0.929307    11.00000   -1.20000
AFIX  66
C348  1    0.656568    0.943264    0.853885    11.00000    0.02948    0.10517 =
         0.04773    0.00731   -0.00585    0.00978
C350  1    0.720711    0.997181    0.853019    11.00000    0.03800    0.10213 =
         0.07738    0.00561    0.00179    0.00948
AFIX  43
H350  2    0.804681    0.996131    0.853254    11.00000   -1.20000
AFIX  65
C352  1    0.661992    1.052637    0.851807    11.00000    0.04523    0.10406 =
         0.10097    0.00633   -0.00156    0.01333
AFIX  43
H352  2    0.705831    1.089487    0.851215    11.00000   -1.20000
AFIX  65
C354  1    0.539131    1.054174    0.851462    11.00000    0.04460    0.10877 =
         0.09564    0.00357    0.00492    0.01806
AFIX  43
H354  2    0.499000    1.092076    0.850634    11.00000   -1.20000
AFIX  65
C356  1    0.474987    1.000257    0.852329    11.00000    0.03706    0.11032 =
         0.07343    0.00737   -0.00098    0.01920
AFIX  43
H356  2    0.391017    1.001309    0.852093    11.00000   -1.20000
AFIX  65
C358  1    0.533704    0.944802    0.853541    11.00000    0.03115    0.10896 =
         0.06498    0.00708   -0.00274    0.01469
AFIX  43
H358  2    0.489864    0.907952    0.854133    11.00000   -1.20000
AFIX   0
C360  1    0.931710    0.854834    0.845506    11.00000    0.01683    0.09147 =
         0.04221    0.01809    0.00075   -0.00301
C362  1    0.818571    0.777174    0.914327    11.00000    0.02193    0.06967 =
         0.05262   -0.00816    0.00511   -0.00459
AFIX  66
C364  1    1.032208    1.059291    0.899887    11.00000    0.19609    0.09295 =
         0.20219   -0.05127   -0.03717   -0.02999
C366  1    1.084509    1.115853    0.897289    11.00000    0.22178    0.10085 =
         0.21877   -0.04993   -0.05253   -0.04606
AFIX  43
H366  2    1.073080    1.136853    0.886614    11.00000   -1.20000
AFIX  65
C368  1    1.153532    1.141688    0.910310    11.00000    0.23748    0.10980 =
         0.23121   -0.05149   -0.06503   -0.04861
AFIX  43
H368  2    1.189277    1.180345    0.908535    11.00000   -1.20000
AFIX  65
C370  1    1.170255    1.110961    0.925930    11.00000    0.24854    0.10463 =
         0.22780   -0.05665   -0.07166   -0.05445
AFIX  43
H370  2    1.217429    1.128618    0.934829    11.00000   -1.20000
AFIX  65
C372  1    1.117954    1.054399    0.928528    11.00000    0.23553    0.09773 =
         0.21782   -0.06348   -0.06829   -0.04622
AFIX  43
H372  2    1.129383    1.033399    0.939203    11.00000   -1.20000
AFIX  65
C374  1    1.048931    1.028563    0.915507    11.00000    0.21607    0.09567 =
         0.19956   -0.05726   -0.05484   -0.04266
AFIX  43
H374  2    1.013186    0.989906    0.917283    11.00000   -1.20000
AFIX   0
C376  1    0.932623    0.717905    0.861785    11.00000    0.05619    0.06580 =
         0.04616   -0.00554   -0.00045   -0.01273
C378  1    1.010931    0.772135    0.884273    11.00000    0.04093    0.05733 =
         0.03333   -0.00177   -0.00108    0.00176
C380  1    1.002654    0.872997    0.876430    11.00000    0.01452    0.05977 =
         0.04763    0.00196   -0.00793    0.00519
C382  1    1.245819    0.674377    0.853446    11.00000    0.06095    0.06197 =
         0.07073    0.00301   -0.00085    0.01365
AFIX  43
H382  2    1.283546    0.658746    0.863548    11.00000   -1.20000
AFIX   0
C384  1    0.844519    0.734535    0.926839    11.00000    0.04997    0.07175 =
         0.06424   -0.00102    0.00093   -0.00467
AFIX  43
H384  2    0.889848    0.746531    0.936667    11.00000   -1.20000
AFIX   0
C386  1    1.231557    0.854021    0.823850    11.00000    0.03396    0.07197 =
         0.09076    0.01966    0.02378   -0.00182
AFIX  33
H38D  2    1.312043    0.841110    0.826811    11.00000   -1.50000
H38E  2    1.211195    0.839116    0.812210    11.00000   -1.50000
H38F  2    1.227126    0.898592    0.824015    11.00000   -1.50000
AFIX   0
C388  1    1.282611    0.852627    0.895071    11.00000    0.02010    0.09220 =
         0.05348   -0.00870    0.00077   -0.00351
AFIX  13
H388  2    1.240816    0.858914    0.883745    11.00000   -1.20000
AFIX   0
C390  1    0.981345    0.858671    0.815464    11.00000    0.03734    0.11286 =
         0.04583    0.02858    0.01086    0.01323
AFIX  43
H390  2    1.036845    0.851877    0.806395    11.00000   -1.20000
AFIX   0
C392  1    1.189063    0.857173    0.910162    11.00000    0.01792    0.08388 =
         0.04415   -0.00442   -0.00495   -0.00035
C394  1    1.064537    0.616198    0.903084    11.00000    0.09590    0.05621 =
         0.07276    0.00528    0.00132    0.00363
AFIX  43
H394  2    1.097473    0.593656    0.912457    11.00000   -1.20000
AFIX   0
C396  1    1.145370    0.868029    0.940894    11.00000    0.02698    0.10505 =
         0.04290   -0.01454   -0.00416   -0.00327
C398  1    0.737970    0.657876    0.910742    11.00000    0.06916    0.07283 =
         0.08388   -0.00934    0.01792   -0.02134
AFIX  43
H398  2    0.712077    0.616994    0.909373    11.00000   -1.20000
AFIX   0
C400  1    0.863760    0.625879    0.847038    11.00000    0.09277    0.06614 =
         0.06831   -0.01200   -0.00012   -0.01843
AFIX  43
H400  2    0.827229    0.607843    0.837171    11.00000   -1.20000
AFIX   0
C402  1    1.156067    0.961529    0.859907    11.00000    0.08795    0.08920 =
         0.13820    0.03243    0.01627   -0.02012
AFIX  23
H40D  2    1.232591    0.945800    0.864265    11.00000   -1.20000
H40E  2    1.139260    0.950837    0.847640    11.00000   -1.20000
AFIX   0
C404  1    0.943954    1.033659    0.888595    11.00000    0.13025    0.06831 =
         0.16451   -0.03614    0.00173   -0.00988
AFIX  13
H404  2    0.903664    1.063327    0.880700    11.00000   -1.20000
AFIX   0
C406  1    1.192952    0.881846    0.958912    11.00000    0.03774    0.15734 =
         0.04964   -0.03178   -0.00982    0.00139
AFIX  33
H40F  2    1.279246    0.885550    0.958406    11.00000   -1.50000
H40G  2    1.158891    0.920160    0.963113    11.00000   -1.50000
H40H  2    1.171473    0.848759    0.966864    11.00000   -1.50000
AFIX   0
C408  1    0.875973    0.689764    0.847409    11.00000    0.07829    0.06491 =
         0.05740   -0.00602   -0.01252   -0.01735
AFIX  43
H408  2    0.846463    0.713809    0.838094    11.00000   -1.20000
AFIX   0
C410  1    1.144974    0.827971    0.837084    11.00000    0.02275    0.06776 =
         0.05931    0.01601    0.00526   -0.00059
AFIX  13
H410  2    1.165768    0.845741    0.848667    11.00000   -1.20000
AFIX   0
C412  1    1.134558    0.721838    0.824801    11.00000    0.03899    0.07716 =
         0.05541    0.00262    0.00158   -0.00111
AFIX  43
H412  2    1.093969    0.738571    0.815090    11.00000   -1.20000
AFIX   0
C414  1    0.777291    0.872819    0.929926    11.00000    0.02856    0.07280 =
         0.05793   -0.00844    0.01080    0.00384
AFIX  33
H41A  2    0.800106    0.915651    0.931190    11.00000   -1.50000
H41B  2    0.694137    0.870335    0.926401    11.00000   -1.50000
H41C  2    0.787987    0.851783    0.941062    11.00000   -1.50000
AFIX   0
C416  1    0.787162    0.882102    0.824741    11.00000    0.03132    0.13362 =
         0.04736    0.01306   -0.00415    0.01559
AFIX  43
H416  2    0.707020    0.890921    0.822017    11.00000   -1.20000
AFIX   0
C418  1    0.828709    0.883282    0.792373    11.00000    0.06924    0.16740 =
         0.05024    0.02477    0.00148    0.03995
AFIX  33
H41D  2    0.747632    0.899033    0.792186    11.00000   -1.50000
H41E  2    0.880416    0.910788    0.785822    11.00000   -1.50000
H41F  2    0.830443    0.842733    0.787051    11.00000   -1.50000
AFIX   0
C420  1    0.880642    0.978197    0.891712    11.00000    0.10739    0.06277 =
         0.12852   -0.03517    0.01583    0.00596
AFIX  23
H42A  2    0.801591    0.974727    0.886262    11.00000   -1.20000
H42B  2    0.883773    0.961870    0.903709    11.00000   -1.20000
AFIX   0
C422  1    0.970201    0.678185    0.875835    11.00000    0.06547    0.05888 =
         0.05275   -0.00439    0.00125   -0.00751
C424  1    0.987490    0.850085    0.920153    11.00000    0.01887    0.07274 =
         0.04224   -0.01288   -0.00053   -0.00081
C426  1    1.029743    0.860001    0.936812    11.00000    0.02513    0.08826 =
         0.04209   -0.01412   -0.00238   -0.00052
AFIX  43
H426  2    0.973859    0.861274    0.946030    11.00000   -1.20000
AFIX   0
C428  1    0.960324    0.612208    0.874841    11.00000    0.09097    0.05860 =
         0.07688   -0.00540   -0.00067   -0.00875
C430  1    0.818013    0.872689    0.841735    11.00000    0.01869    0.10852 =
         0.04595    0.00966   -0.00346    0.00281
C432  1    0.854064    0.842951    0.916204    11.00000    0.01847    0.06926 =
         0.04647   -0.01134   -0.00108   -0.00147
AFIX  13
H432  2    0.837785    0.863681    0.904869    11.00000   -1.20000
AFIX  66
C434  1    1.063479    1.058194    0.849554    11.00000    0.17590    0.12184 =
         0.21607    0.07190    0.01412    0.00741
C436  1    1.001536    1.024540    0.837239    11.00000    0.18606    0.14364 =
         0.21969    0.08093   -0.01010    0.00452
AFIX  43
H436  2    1.002652    0.981304    0.837684    11.00000   -1.20000
AFIX  65
C438  1    0.937959    1.054145    0.824273    11.00000    0.21528    0.15245 =
         0.24924    0.09124   -0.02428    0.01479
AFIX  43
H438  2    0.895624    1.031144    0.815856    11.00000   -1.20000
AFIX  65
C440  1    0.936326    1.117406    0.823621    11.00000    0.23197    0.15175 =
         0.27238    0.09056   -0.02080    0.01898
AFIX  43
H440  2    0.892874    1.137640    0.814760    11.00000   -1.20000
AFIX  65
C442  1    0.998269    1.151060    0.835936    11.00000    0.22848    0.14133 =
         0.26733    0.08987   -0.01045    0.01826
AFIX  43
H442  2    0.997153    1.194295    0.835490    11.00000   -1.20000
AFIX  65
C444  1    1.061846    1.121455    0.848902    11.00000    0.21567    0.12528 =
         0.25520    0.08059   -0.00180    0.01439
AFIX  43
H444  2    1.104181    1.144457    0.857318    11.00000   -1.20000
AFIX   0
C446  1    1.018315    0.846813    0.833029    11.00000    0.02340    0.08488 =
         0.04648    0.01923    0.00549    0.00125
C448  1    0.721424    0.880331    0.856134    11.00000    0.02259    0.09937 =
         0.05155    0.00417    0.00151    0.00218
AFIX  13
H448  2    0.762485    0.880834    0.867658    11.00000   -1.20000
AFIX   0
C450  1    1.158988    0.658357    0.825212    11.00000    0.05207    0.07552 =
         0.07336   -0.00361    0.00223   -0.00030
AFIX  43
H450  2    1.139031    0.632759    0.815688    11.00000   -1.20000
AFIX   0
HKLF 4


REM  YCA-R2122 in P2(1)
REM wR2 = 0.3843, GooF = S = 1.606, Restrained GooF = 1.592 for all data
REM R1 = 0.1516 for 48348 Fo > 4sig(Fo) and 0.1660 for all 59300 data
REM 4001 parameters refined using 7145 restraints

END

WGHT      0.2000      0.0000

REM Highest difference peak  3.014,  deepest hole -0.915,  1-sigma level  0.197
Q1    1   0.9947  0.4652  0.6205  11.00000  0.05    3.01
Q2    1   0.6612 -0.0398  0.5396  11.00000  0.05    2.97
Q3    1   0.9982  0.9703  0.8786  11.00000  0.05    2.51
Q4    1   0.3377 -0.0432  0.7039  11.00000  0.05    1.92
Q5    1   0.6574  0.4602  0.7965  11.00000  0.05    1.85
Q6    1   1.0003  1.0585  0.8418  11.00000  0.05    1.30
Q7    1   0.3301  0.6007  0.7616  11.00000  0.05    1.25
Q8    1   0.9661  0.8379  0.8563  11.00000  0.05    1.18
Q9    1   0.3602  0.5404  0.9837  11.00000  0.05    1.08
Q10   1   1.3501  0.9433  0.8984  11.00000  0.05    1.00
Q11   1   1.0153  0.8524  0.8811  11.00000  0.05    1.00
Q12   1   0.3021  0.5159  0.9998  11.00000  0.05    1.00
Q13   1   1.0124  0.3842  0.7807  11.00000  0.05    0.99
Q14   1   0.7028  0.5817  0.7214  11.00000  0.05    0.98
Q15   1   0.6037  0.6055  0.7774  11.00000  0.05    0.96
Q16   1  -0.2003  0.3788  0.9592  11.00000  0.05    0.94
Q17   1   0.6415  0.5598  0.7605  11.00000  0.05    0.93
Q18   1   0.4604  0.4049  0.9569  11.00000  0.05    0.92
Q19   1   0.3050 -0.0205  0.7366  11.00000  0.05    0.90
Q20   1   1.1413  0.3807  0.7820  11.00000  0.05    0.90
;
_shelx_res_checksum                92644
_shelx_hkl_file
;
   0 -27   0 219.152 125.520  12
   0 -27   0 161.022 116.632  44
   0 -27  -1 190.270 122.615  12
   0 -27   1 59.4706 120.095  12
   0 -27   1 99.7513 119.395  44
   0 -27  -1 83.7278 114.326  44
   0 -27   1 129.936 115.876  54
   0 -27  -2 162.240 120.019  12
   0 -27   2 3.12488 117.959  12
   0 -27   2-77.0515 118.375  44
   0 -27  -2 48.1974 113.858  44
   0 -27   2 78.2669 111.934  54
   0 -27  -3-83.9222 120.711  12
   0 -27   3 56.0903 121.249  12
   0 -27   3 131.151 115.185  44
   0 -27   3-15.0547 111.396  54
   0 -27   4-3.10204 118.362  12
   0 -27   4 146.415 114.722  44
   0 -27   4 2.97479 110.700  54
   0 -27   5-55.6259 115.129  12
   0 -27   5 129.691 113.687  44
   0 -27   5-50.3410 107.689  54
   0 -27   6 64.3670 117.601  12
   0 -27   6 251.077 114.055  44
   0 -27   6 210.381 114.858  54
   0 -27   7 78.9723 116.756  12
   0 -27   7 161.895 115.504  44
   0 -27   7 147.786 108.841  54
   0 -27   8 63.1131 115.380  12
   0 -27   8-6.16008 109.178  44
   0 -27   8 51.4962 104.358  54
   0 -27   9 50.4773 111.839  12
   0 -27   9-39.5534 106.757  44
   0 -27   9 28.1892 105.418  54
   0 -27  10-35.1468 112.751  12
   0 -27  10-62.9899 109.308  44
   0 -27  10-47.1272 105.222  54
   0 -27  11 57.6939 111.524  12
   0 -27  11 5.90630 105.702  44
   0 -27  11-57.1278 101.521  54
   0 -27  12 96.4173 112.121  12
   0 -27  12-81.2513 104.614  44
   0 -27  12 86.7939 106.843  54
   0 -27  13 175.431 109.877  12
   0 -27  13 241.762 109.996  44
   0 -27  13 274.065 103.745  54
   0 -27  14 117.298 108.924  12
   0 -27  14 235.194 98.4996  54
   0 -27  15 200.037 106.123  12
   0 -27  16 156.120 104.040  12
   0 -26   0 252.040 165.992  12
   0 -26   0 70.8114 146.310   6
   0 -26   0 173.558 156.399  44
   0 -26   0 443.742 181.871  46
   0 -26   0-74.1595 156.342  54
   0 -26  -1 120.517 141.568   6
   0 -26  -1 260.688 172.468  12
   0 -26   1 157.557 164.056  12
   0 -26   1 79.2225 143.619   6
   0 -26  -1 173.409 156.433  44
   0 -26   1 94.9947 178.079  46
   0 -26   1 251.129 157.288  44
   0 -26  -1 475.453 178.108  46
   0 -26   1 353.047 160.346  54
   0 -26  -1-192.541 162.008  54
   0 -26   2 288.057 169.337  12
   0 -26   2 321.037 148.329   6
   0 -26  -2 161.569 146.284   6
   0 -26  -2 623.257 170.928  12
   0 -26   2 552.807 164.501  44
   0 -26  -2 482.669 160.461  44
   0 -26   2 653.164 185.955  46
   0 -26  -2 281.413 159.592  54
   0 -26   2 648.042 165.722  54
   0 -26  -3 339.601 169.337  12
   0 -26   3 137.447 144.544   6
   0 -26   3 444.792 174.028  12
   0 -26  -3 396.259 146.271   6
   0 -26   3 661.434 190.318  46
   0 -26  -3 390.429 161.425  44
   0 -26   3 392.139 161.442  44
   0 -26  -3 181.339 159.314  54
   0 -26   3 594.295 164.073  54
   0 -26   4 340.507 171.999  12
   0 -26  -4 164.660 165.121  12
   0 -26   4 145.459 141.677   6
   0 -26   4 397.368 179.441  46
   0 -26  -4 379.503 154.898  44
   0 -26   4 136.390 156.313  44
   0 -26  -4 60.5022 151.558  54
   0 -26   4 139.347 157.877  54
   0 -26   5 151.711 165.622  12
   0 -26   5 20.7334 140.823   6
   0 -26  -5 220.813 166.537  12
   0 -26   5 208.058 176.874  46
   0 -26  -5 197.750 153.406  44
   0 -26   5 298.880 154.057  44
   0 -26  -5 235.491 155.298  54
   0 -26   5 116.094 154.463  54
   0 -26   6 218.813 144.368   6
   0 -26   6 177.557 162.581  12
   0 -26  -6-70.1630 164.599  12
   0 -26   6 207.212 156.667  44
   0 -26   6 180.932 177.932  46
   0 -26  -6 352.994 156.638  44
   0 -26  -6 89.2480 150.860  54
   0 -26   6 119.672 154.125  54
   0 -26   7 234.068 139.747   6
   0 -26  -7 195.790 157.955  12
   0 -26   7 243.095 164.554  12
   0 -26   7 332.400 156.678  44
   0 -26   7 51.3232 178.917  46
   0 -26  -7 279.621 151.231  44
   0 -26   7 135.802 151.363  54
   0 -26  -7 138.958 146.107  54
   0 -26   8-20.3992 138.671   6
   0 -26   8 57.0354 160.763  12
   0 -26  -8 267.392 159.834  12
   0 -26   8 272.031 155.612  44
   0 -26  -8 92.4476 148.808  44
   0 -26   8-76.3420 170.929  46
   0 -26   8 4.20987 149.666  54
   0 -26  -8 83.5206 146.988  54
   0 -26   9 113.111 159.257  12
   0 -26  -9 59.7943 157.193  12
   0 -26   9-101.264 139.857   6
   0 -26   9 215.846 174.397  46
   0 -26   9 137.095 154.943  44
   0 -26  -9 235.746 154.032  44
   0 -26   9 74.9471 150.669  54
   0 -26 -10 4.22451 155.722  12
   0 -26  10 220.776 142.062   6
   0 -26  10 120.640 158.978  12
   0 -26 -10 134.013 150.702  44
   0 -26  10 214.657 153.311  44
   0 -26  10 446.946 174.953  46
   0 -26  10 111.408 150.813  54
   0 -26  11 417.744 163.377  12
   0 -26  11 357.815 147.160   6
   0 -26  11 363.202 172.754  46
   0 -26  11 351.036 157.292  44
   0 -26  11 358.808 153.641  54
   0 -26  12 243.739 140.597   6
   0 -26  12 370.657 161.467  12
   0 -26  12 239.973 149.914  44
   0 -26  12 266.391 165.284  46
   0 -26  12 313.800 151.948  54
   0 -26  13 95.7101 157.310  12
   0 -26  13 42.7189 133.307   6
   0 -26  13 63.4912 145.215  44
   0 -26  13 205.351 162.942  46
   0 -26  13 146.803 143.392  54
   0 -26  14-12.3022 153.353  12
   0 -26  14 107.281 134.961   6
   0 -26  14 178.594 163.808  46
   0 -26  14-179.852 146.470  44
   0 -26  14 3.99120 142.105  54
   0 -26  15 143.484 133.037   6
   0 -26  15-68.6356 149.965  12
   0 -26  15-12.3610 139.596  44
   0 -26  15 235.676 155.225  46
   0 -26  15 169.065 143.126  54
   0 -26  16 39.7123 148.547  12
   0 -26  16 178.387 131.124   6
   0 -26  16 467.222 164.954  46
   0 -26  16 16.2222 141.160  44
   0 -26  16 94.2652 136.581  54
   0 -26  17 138.790 127.659   6
   0 -26  17 265.175 148.086  12
   0 -26  17 99.6567 139.431  44
   0 -26  17 418.066 156.041  46
   0 -26  17 66.5204 135.611  54
   0 -26  18 150.584 125.958   6
   0 -26  18 15.3004 145.099  12
   0 -26  18 69.2070 153.878  46
   0 -26  18 156.503 135.882  44
   0 -26  18-32.5629 132.729  54
   0 -26  19 119.932 144.504  12
   0 -26  19 143.637 121.266   6
   0 -26  19 279.992 138.580  44
   0 -26  19 287.430 149.751  46
   0 -26  19 162.625 132.732  54
   0 -26  20 10.9836 141.217  12
   0 -26  20 75.4541 121.891   6
   0 -26  20 333.934 150.208  46
   0 -26  20 48.7921 130.122  44
   0 -26  20 146.599 126.757  54
   0 -26  21 203.812 138.038  12
   0 -26  21 157.604 123.144   6
   0 -26  21 56.1957 146.163  46
   0 -26  21-55.0266 130.380  44
   0 -26  21 338.392 127.526  54
   0 -26  22 209.452 120.109   6
   0 -26  22 59.4148 133.202  12
   0 -26  22 103.797 129.219  44
   0 -26  22-74.1023 139.753  46
   0 -26  22 35.4407 125.018  54
   0 -26  23 60.5970 115.119   6
   0 -26  23-40.8474 129.568  12
   0 -26  23 102.074 131.406  46
   0 -26  23 230.018 125.413  44
   0 -26  23 34.3293 118.131  54
   0 -26  24-83.7856 113.303   6
   0 -26  24 29.7791 124.544  12
   0 -26  24 54.8285 125.776  46
   0 -26  24 50.8316 116.796  44
   0 -26  24 45.2192 113.549  54
   0 -26  25-60.9690 120.289  12
   0 -26  25 36.1606 111.286   6
   0 -26  25 118.322 120.565  44
   0 -26  25-84.5756 123.018  46
   0 -26  25-49.3689 113.923  54
   0 -26  26 34.1780 120.987  12
   0 -26  26 117.633 119.680  44
   0 -26  26 114.332 108.604  54
   0 -26  27 3.00211 115.154  12
   0 -26  27 150.324 117.248  44
   0 -26  27 71.9781 101.668  54
   0 -26  28 173.594 108.761  12
   0 -26  28-8.85245 109.211  44
   0 -26  29 214.075 109.535  12
   0 -26  30 111.862 105.876  12
   0 -25   0 528.598 195.617  44
   0 -25   0 213.800 215.297  46
   0 -25   0 57.9477 195.478  12
   0 -25   0 160.458 172.640   6
   0 -25   0 309.629 201.676  75
   0 -25   0 367.151 196.074  54
   0 -25   1 679.241 194.094  44
   0 -25  -1 576.258 213.862  46
   0 -25  -1 638.326 186.954  44
   0 -25   1 454.656 214.809  46
   0 -25   1 330.617 205.665  12
   0 -25  -1 320.032 178.095   6
   0 -25  -1 312.451 203.356  12
   0 -25   1 117.906 179.240   6
   0 -25  -1 524.831 214.110  75
   0 -25   1 562.432 199.059  54
   0 -25  -1 377.566 192.804  54
   0 -25   2 598.025 199.347  44
   0 -25   2 361.026 215.005  46
   0 -25  -2 502.068 195.464  44
   0 -25  -2 233.958 217.453  46
   0 -25  -2 241.821 203.812  12
   0 -25   2 445.235 180.969   6
   0 -25   2 266.768 194.182  12
   0 -25  -2 10.6313 176.595   6
   0 -25  -2 434.164 210.643  75
   0 -25  -2 333.403 187.638  54
   0 -25   2 345.306 196.064  54
   0 -25  -3 420.228 196.043  44
   0 -25   3 353.965 218.271  46
   0 -25  -3 159.933 211.425  46
   0 -25   3 539.178 185.436  44
   0 -25   3 463.585 207.465  12
   0 -25  -3 460.242 178.987   6
   0 -25  -3 390.251 205.717  12
   0 -25   3 466.780 187.943   6
   0 -25  -3 479.325 206.654  75
   0 -25   3 352.472 145.212  60
   0 -25  -3 253.794 188.682  54
   0 -25   3 281.011 194.910  54
   0 -25   4 376.784 190.882  44
   0 -25   4 539.917 216.903  46
   0 -25  -4 404.985 215.066  46
   0 -25  -4 464.811 188.155  44
   0 -25  -4 468.273 183.334   6
   0 -25   4 482.561 178.671   6
   0 -25   4 399.497 204.529  12
   0 -25  -4 365.635 196.017  12
   0 -25  -4 796.117 220.603  75
   0 -25   4 437.637 145.320  60
   0 -25   4 373.165 196.636  54
   0 -25  -4 562.738 190.784  54
   0 -25   5 387.200 192.427  44
   0 -25  -5 416.546 221.695  46
   0 -25  -5 137.050 189.991  44
   0 -25   5 211.398 214.869  46
   0 -25   5 334.962 206.690  12
   0 -25  -5 250.066 199.254  12
   0 -25   5 240.826 177.753   6
   0 -25  -5 308.612 170.634   6
   0 -25  -5 522.014 221.460  75
   0 -25   5 243.268 150.836  60
   0 -25   5 565.630 198.439  54
   0 -25  -5 120.238 194.193  54
   0 -25   6 401.475 217.722  46
   0 -25   6 713.856 196.007  44
   0 -25  -6 552.480 222.775  46
   0 -25  -6 521.851 192.621  44
   0 -25  -6 405.240 176.543   6
   0 -25   6 421.593 184.525   6
   0 -25  -6 666.171 203.292  12
   0 -25   6 776.627 206.394  12
   0 -25  -6 311.197 218.297  75
   0 -25  -6 446.235 192.650  54
   0 -25   6 444.755 148.864  60
   0 -25   6 683.900 198.763  54
   0 -25   7 78.6220 209.823  46
   0 -25  -7 594.931 213.650  46
   0 -25   7 853.865 195.916  44
   0 -25  -7 490.518 193.656  44
   0 -25   7 563.637 183.199   6
   0 -25  -7 241.130 202.495  12
   0 -25  -7 97.9905 167.146   6
   0 -25   7 395.277 195.768  12
   0 -25  -7 306.417 212.378  75
   0 -25   7 209.595 144.753  60
   0 -25   7 566.802 194.527  54
   0 -25  -7 324.012 180.357  54
   0 -25  -8 552.036 219.650  46
   0 -25   8 894.869 194.141  44
   0 -25  -8 179.217 182.484  44
   0 -25   8 528.090 212.751  46
   0 -25  -8 83.4669 196.236  12
   0 -25   8 597.122 210.114  12
   0 -25   8 458.883 179.125   6
   0 -25  -8 219.864 173.012   6
   0 -25  -8 492.825 213.663  75
   0 -25  -8 322.063 187.780  54
   0 -25   8 598.678 156.233  60
   0 -25   8 449.283 192.593  54
   0 -25  -9 294.516 189.416  44
   0 -25   9 466.428 214.402  46
   0 -25   9 1036.71 194.896  44
   0 -25   9 136.348 170.537   6
   0 -25  -9 177.419 162.272   6
   0 -25  -9 33.1023 191.770  12
   0 -25   9 396.696 204.552  12
   0 -25  -9 636.071 213.674  75
   0 -25   9 412.031 149.995  60
   0 -25  -9 259.199 184.241  54
   0 -25   9 321.215 196.001  54
   0 -25  10 199.401 205.410  46
   0 -25  10 292.688 182.020  44
   0 -25 -10 225.717 185.662  44
   0 -25  10 208.404 175.002   6
   0 -25  10 219.402 199.636  12
   0 -25 -10 147.585 189.876  12
   0 -25 -10 241.299 210.157  75
   0 -25  10 74.6075 138.860  60
   0 -25 -10 387.713 181.955  54
   0 -25  10 313.650 189.495  54
   0 -25  11 502.686 184.192  44
   0 -25  11 183.271 206.649  46
   0 -25 -11 496.185 182.470  44
   0 -25 -11 367.249 190.283  12
   0 -25  11 451.930 198.176  12
   0 -25  11 268.941 171.030   6
   0 -25 -11 204.406 216.836  75
   0 -25  11 171.458 185.700  54
   0 -25  11 404.040 145.118  60
   0 -25 -11 726.370 179.096  54
   0 -25  12 348.983 183.949  44
   0 -25  12 275.555 198.310  46
   0 -25 -12 340.151 174.478  44
   0 -25  12 184.597 172.618   6
   0 -25 -12 74.7533 179.260  12
   0 -25  12 436.698 199.376  12
   0 -25 -12 93.0008 209.456  75
   0 -25  12 281.306 184.984  54
   0 -25 -12 25.5986 176.042  54
   0 -25  12 196.688 138.410  60
   0 -25  13 175.585 179.750  44
   0 -25 -13 251.007 176.443  44
   0 -25  13 136.364 197.576  46
   0 -25 -13 137.159 188.601  12
   0 -25  13 235.298 194.441  12
   0 -25  13 142.239 165.540   6
   0 -25 -13 74.4093 213.310  75
   0 -25  13 24.4007 134.498  60
   0 -25 -13 25.2769 170.676  54
   0 -25  13 278.360 184.492  54
   0 -25  14 124.869 179.501  44
   0 -25  14 214.521 202.649  46
   0 -25 -14 248.133 179.195  44
   0 -25  14 318.361 196.700  12
   0 -25  14 334.967 170.933   6
   0 -25 -14 140.623 184.515  12
   0 -25 -14 105.519 220.784  75
   0 -25  14 88.6890 136.857  60
   0 -25  14 197.381 175.578  54
   0 -25 -14 464.406 177.415  54
   0 -25  15 256.998 169.005   6
   0 -25  15 150.036 188.436  12
   0 -25 -15 184.988 178.974  12
   0 -25  15-18.1615 193.163  46
   0 -25 -15 380.706 178.798  44
   0 -25  15 359.677 174.515  44
   0 -25  15 635.160 183.362  54
   0 -25  15 43.8129 134.888  60
   0 -25  15 332.625 188.884  57
   0 -25  16 312.037 195.986  12
   0 -25 -16 324.174 181.792  12
   0 -25  16 434.433 168.482   6
   0 -25  16 498.950 178.639  44
   0 -25  16 519.656 198.748  46
   0 -25 -16 406.637 175.429  44
   0 -25  16 517.262 158.859  52
   0 -25  16 232.371 137.499  60
   0 -25  16 407.196 185.460  57
   0 -25  16 510.409 177.961  54
   0 -25  17 286.842 189.550  12
   0 -25  17 563.457 168.819   6
   0 -25  17 741.866 202.771  46
   0 -25  17 592.208 181.074  44
   0 -25  17 218.755 184.913  57
   0 -25  17 597.602 181.811  54
   0 -25  17 361.781 137.549  60
   0 -25  17 589.324 161.055  52
   0 -25  18 380.066 190.926  12
   0 -25  18 365.463 166.708   6
   0 -25  18 330.583 189.233  46
   0 -25  18 418.549 180.560  44
   0 -25  18 533.049 189.009  57
   0 -25  18 662.930 161.754  52
   0 -25  18 627.320 181.631  54
   0 -25  18 380.000 137.066  60
   0 -25  19 121.508 156.108   6
   0 -25  19-90.9412 170.972  12
   0 -25  19 101.784 181.413  46
   0 -25  19 295.270 166.387  44
   0 -25  19 298.384 152.155  52
   0 -25  19 230.726 134.810  60
   0 -25  19-48.1761 170.085  54
   0 -25  19 236.788 175.432  57
   0 -25  20 294.193 155.822   6
   0 -25  20 183.701 179.143  12
   0 -25  20 285.553 167.946  44
   0 -25  20 227.793 189.324  46
   0 -25  20 227.066 133.723  60
   0 -25  20 280.880 152.082  52
   0 -25  20 153.350 176.037  57
   0 -25  20 236.604 166.637  54
   0 -25  21 399.810 175.743  12
   0 -25  21 346.241 159.034   6
   0 -25  21 632.588 188.468  46
   0 -25  21 403.615 169.957  44
   0 -25  21 308.692 148.846  52
   0 -25  21 54.8434 125.008  60
   0 -25  21 24.2680 175.404  57
   0 -25  21 380.474 166.127  54
   0 -25  22 83.8487 150.305   6
   0 -25  22 114.731 171.357  12
   0 -25  22 125.716 163.368  44
   0 -25  22 85.5419 181.005  46
   0 -25  22 13.6379 159.131  54
   0 -25  22 25.1047 127.381  60
   0 -25  22 121.171 142.120  52
   0 -25  22 156.983 168.334  57
   0 -25  23 93.6820 169.140  12
   0 -25  23-12.9781 146.709   6
   0 -25  23-125.599 178.937  46
   0 -25  23 118.602 160.541  44
   0 -25  23 114.914 142.040  52
   0 -25  23 119.511 126.715  60
   0 -25  23 191.271 155.874  54
   0 -25  23 13.9646 164.577  57
   0 -25  24-92.2070 166.725  12
   0 -25  24 139.848 143.972   6
   0 -25  24-5.11833 162.219  46
   0 -25  24 223.143 160.976  44
   0 -25  24 230.359 153.626  54
   0 -25  24 27.2962 162.023  57
   0 -25  24 127.182 119.379  60
   0 -25  24 190.411 138.848  52
   0 -25  25-27.0443 165.588  12
   0 -25  25 107.797 141.905   6
   0 -25  25 355.067 154.787  44
   0 -25  25-34.9783 169.365  46
   0 -25  25 393.835 161.879  57
   0 -25  25 293.175 140.754  52
   0 -25  25 134.295 122.387  60
   0 -25  25 148.429 151.777  54
   0 -25  26 39.5945 164.815  12
   0 -25  26-125.590 138.678   6
   0 -25  26-31.1526 148.023  44
   0 -25  26-73.0942 167.003  46
   0 -25  26 245.366 121.048  60
   0 -25  26 16.5325 147.226  54
   0 -25  26 119.206 136.515  52
   0 -25  26-4.31120 149.976  57
   0 -25  27 150.162 161.038  12
   0 -25  27 213.532 137.383   6
   0 -25  27-237.254 162.455  46
   0 -25  27-143.817 150.918  44
   0 -25  27 217.154 148.088  54
   0 -25  27 71.2796 151.917  57
   0 -25  27 127.359 108.373  60
   0 -25  27 105.577 130.363  52
   0 -25  28-100.283 155.546  12
   0 -25  28 300.633 134.118   6
   0 -25  28 229.436 146.422  44
   0 -25  28 184.541 153.479  46
   0 -25  28-65.0908 153.376  57
   0 -25  28-35.5337 127.857  52
   0 -25  28-31.2471 145.053  54
   0 -25  29 161.290 130.396   6
   0 -25  29-162.473 150.607  12
   0 -25  29 4.47601 149.143  46
   0 -25  29-95.1275 139.419  44
   0 -25  29-96.9610 123.274  52
   0 -25  29-53.0250 138.460  54
   0 -25  29-137.961 151.626  57
   0 -25  30 91.1378 126.223   6
   0 -25  30 11.8323 145.095  12
   0 -25  30 124.605 140.703  44
   0 -25  30 134.364 145.444  46
   0 -25  30 315.146 137.293  54
   0 -25  30 179.112 145.050  57
   0 -25  30-60.6457 123.052  52
   0 -25  31 123.836 122.737   6
   0 -25  31 80.3025 146.188  12
   0 -25  31 104.684 142.847  46
   0 -25  31 62.4124 134.245  44
   0 -25  31 172.706 140.678  57
   0 -25  31 240.569 134.695  54
   0 -25  31 150.504 121.757  52
   0 -25  32-71.9920 122.329   6
   0 -25  32 107.347 138.977  12
   0 -25  32 158.608 132.530  44
   0 -25  32-44.3830 140.256  46
   0 -25  32-10.6063 131.836  57
   0 -25  32 234.625 119.145  52
   0 -25  32 228.214 126.714  54
   0 -25  33 78.6741 136.908  12
   0 -25  33 119.360 118.904   6
   0 -25  33-30.9959 143.116  46
   0 -25  33-54.7334 128.619  44
   0 -25  33 229.991 113.948  52
   0 -25  33 104.622 121.770  54
   0 -25  33 132.149 122.734  57
   0 -25  34 118.387 115.138   6
   0 -25  34 13.7899 130.596  12
   0 -25  34 260.234 130.370  44
   0 -25  34 37.0737 128.430  46
   0 -25  34 153.755 113.007  52
   0 -25  34-9.38024 118.224  54
   0 -25  34 65.0405 122.456  57
   0 -25  35 109.440 127.508  12
   0 -25  35-36.9829 111.563   6
   0 -25  35 77.7173 119.614  44
   0 -25  35 52.9800 129.681  46
   0 -25  35 193.335 108.065  52
   0 -25  35 207.014 121.450  57
   0 -25  35 142.911 111.480  54
   0 -25  36-22.2681 120.565  12
   0 -25  36 67.7402 115.994  44
   0 -25  36 140.931 111.768  54
   0 -25  36 84.3623 103.914  52
   0 -25  37 136.961 120.729  12
   0 -25  37 129.186 113.346  44
   0 -25  37 44.1011 102.022  52
   0 -25  38 243.560 114.915  12
   0 -25  39 19.2518 108.398  12
   0 -24   0 240.633 211.495  44
   0 -24   0 478.667 245.144  46
   0 -24   0 550.045 235.595  12
   0 -24   0 788.508 203.777   6
   0 -24   0 729.517 163.680  82
   0 -24   0 671.675 234.209  75
   0 -24   0 229.705 168.676  60
   0 -24   0 737.150 217.493  54
   0 -24   1-27.5200 208.866  44
   0 -24   1 117.957 236.547  46
   0 -24  -1 467.057 208.410  44
   0 -24  -1 344.263 235.361  46
   0 -24  -1 354.213 222.194  12
   0 -24   1 396.993 205.623   6
   0 -24  -1 517.693 202.062   6
   0 -24   1 521.962 233.570  12
   0 -24   1 340.711 153.917  82
   0 -24  -1 313.238 227.398  75
   0 -24  -1 253.342 155.104  82
   0 -24   1 259.666 225.032  75
   0 -24   1 333.139 221.459  54
   0 -24  -1 595.405 213.391  54
   0 -24   1 413.243 172.989  60
   0 -24  -1 95.6277 165.620  60
   0 -24  -2 274.132 209.955  44
   0 -24  -2 608.401 239.896  46
   0 -24   2-47.2358 218.569  46
   0 -24   2 660.984 210.061  44
   0 -24  -2 140.105 192.576   6
   0 -24   2 181.586 224.531  12
   0 -24   2 468.103 204.227   6
   0 -24  -2 166.233 227.299  12
   0 -24  -2 186.244 226.806  75
   0 -24  -2 482.846 160.565  82
   0 -24   2 201.882 223.702  75
   0 -24   2 567.152 225.842  54
   0 -24   2 322.310 163.269  60
   0 -24  -2 221.760 163.895  60
   0 -24  -2 178.040 209.080  54
   0 -24  -3 150.155 201.578  44
   0 -24   3 366.825 239.040  46
   0 -24   3 398.991 208.575  44
   0 -24  -3 500.503 242.322  46
   0 -24   3 577.620 206.257   6
   0 -24  -3 262.049 224.384  12
   0 -24  -3 614.999 202.347   6
   0 -24   3 370.176 235.357  12
   0 -24  -3 353.248 162.318  82
   0 -24   3-255.366 220.035  75
   0 -24  -3-7.20318 229.040  75
   0 -24   3 517.093 168.966  60
   0 -24  -3 52.8062 212.286  54
   0 -24  -3 405.544 165.901  60
   0 -24   3 587.884 223.547  54
   0 -24  -4 412.826 234.626  46
   0 -24   4 850.682 241.958  46
   0 -24  -4 591.835 212.755  44
   0 -24   4 701.071 216.097  44
   0 -24  -4 800.948 204.179   6
   0 -24   4 661.149 207.580   6
   0 -24  -4 185.406 230.726  12
   0 -24   4 530.453 234.379  12
   0 -24  -4 33.6724 164.098  82
   0 -24   4 333.026 223.464  75
   0 -24  -4 333.053 238.448  75
   0 -24  -4 486.095 164.879  60
   0 -24   4 302.395 170.736  60
   0 -24   4 454.174 214.602  54
   0 -24  -4 52.2925 207.515  54
   0 -24   5 366.481 233.554  46
   0 -24  -5 182.997 209.952  44
   0 -24   5 445.872 211.413  44
   0 -24  -5 193.753 235.599  46
   0 -24  -5 401.274 202.386   6
   0 -24   5 416.922 201.013   6
   0 -24  -5 170.817 227.400  12
   0 -24   5 264.771 220.631  12
   0 -24  -5 36.4920 234.153  75
   0 -24  -5 305.277 163.812  82
   0 -24   5 13.4581 211.460  75
   0 -24   5 327.213 213.503  54
   0 -24  -5 292.252 209.801  54
   0 -24   5 54.0624 164.087  60
   0 -24   6-85.6161 230.471  46
   0 -24   6 437.805 207.227  44
   0 -24  -6 308.295 227.977  46
   0 -24  -6 202.532 205.053  44
   0 -24  -6 124.582 192.365   6
   0 -24  -6 210.668 225.730  12
   0 -24   6 41.6359 215.430  12
   0 -24   6-6.36959 191.567   6
   0 -24   6 272.874 220.597  75
   0 -24  -6 153.881 233.623  75
   0 -24  -6 4.87591 155.258  82
   0 -24   6 714.592 189.984  52
   0 -24   6-86.3373 168.549  60
   0 -24   6 259.638 219.013  54
   0 -24   6 240.204 228.747  57
   0 -24  -6 439.224 203.140  54
   0 -24  -7 561.496 238.714  46
   0 -24   7 286.644 198.400  44
   0 -24  -7 374.915 210.090  44
   0 -24   7 597.875 230.261  46
   0 -24   7 458.749 234.402  12
   0 -24   7 254.202 200.362   6
   0 -24  -7 653.840 228.021  12
   0 -24  -7 327.894 194.047   6
   0 -24  -7 53.8998 154.594  82
   0 -24   7 440.739 211.331  75
   0 -24  -7 330.919 237.650  75
   0 -24  -7 365.426 212.228  54
   0 -24   7 204.940 168.260  60
   0 -24   7 239.192 217.186  54
   0 -24   7 63.2373 181.376  52
   0 -24   7 182.696 231.787  57
   0 -24  -8 389.838 242.057  46
   0 -24   8 564.402 205.450  44
   0 -24  -8 592.367 215.840  44
   0 -24   8 422.068 221.673  46
   0 -24   8 703.171 200.562   6
   0 -24   8 256.191 228.957  12
   0 -24  -8 184.086 192.261   6
   0 -24  -8 241.027 226.630  12
   0 -24  -8-95.8629 243.964  75
   0 -24   8 779.324 215.872  75
   0 -24  -8 191.891 153.697  82
   0 -24   8-92.7031 219.883  54
   0 -24   8 328.616 169.253  60
   0 -24   8 244.512 232.109  57
   0 -24  -8 248.212 204.179  54
   0 -24   8 452.506 193.862  52
   0 -24  -9 637.524 241.211  46
   0 -24   9-30.5746 219.850  46
   0 -24   9 466.985 207.841  44
   0 -24  -9 502.639 210.260  44
   0 -24  -9 66.4307 217.037  12
   0 -24  -9 444.222 197.581   6
   0 -24   9 738.283 201.531   6
   0 -24   9 248.104 232.599  12
   0 -24  -9 251.941 166.654  82
   0 -24  -9 413.871 246.059  75
   0 -24  -9 435.794 211.282  54
   0 -24   9 193.868 189.983  52
   0 -24   9 268.839 171.628  60
   0 -24   9 145.052 221.733  54
   0 -24   9 124.956 231.098  57
   0 -24  10 598.825 214.690  44
   0 -24 -10 906.093 216.511  44
   0 -24  10 342.318 225.336  46
   0 -24 -10 926.899 239.546  46
   0 -24 -10 482.585 193.004   6
   0 -24 -10 388.685 222.633  12
   0 -24  10 609.865 237.489  12
   0 -24  10 546.450 205.731   6
   0 -24 -10 580.470 170.434  82
   0 -24 -10 399.831 242.272  75
   0 -24  10 514.616 176.709  60
   0 -24  10 468.786 231.027  57
   0 -24  10 518.313 220.895  54
   0 -24 -10 400.855 207.267  54
   0 -24  10 703.477 195.012  52
   0 -24  11 635.251 216.591  44
   0 -24 -11 680.175 236.174  46
   0 -24  11 597.647 231.047  46
   0 -24 -11 533.228 201.631  44
   0 -24  11 374.498 231.836  12
   0 -24 -11 203.102 192.910   6
   0 -24  11 279.882 203.034   6
   0 -24 -11 430.688 218.015  12
   0 -24 -11 512.387 246.345  75
   0 -24 -11 308.399 169.337  82
   0 -24  11 619.771 178.818  60
   0 -24  11 473.549 187.851  52
   0 -24  11 423.910 220.035  54
   0 -24 -11 626.794 212.324  54
   0 -24  11 423.617 232.434  57
   0 -24  12 292.285 207.291  44
   0 -24  12 338.248 143.716  32
   0 -24 -12 259.423 221.961  46
   0 -24  12 345.822 222.930  46
   0 -24 -12 612.548 202.922  44
   0 -24 -12 70.9535 189.493   6
   0 -24 -12 239.152 220.931  12
   0 -24  12 108.829 221.660  12
   0 -24  12 377.017 200.144   6
   0 -24 -12 304.771 247.148  75
   0 -24  12 249.994 172.101  60
   0 -24  12 608.950 213.162  54
   0 -24  12 40.6779 223.824  57
   0 -24  12 302.317 178.221  52
   0 -24 -12 172.201 193.790  54
   0 -24  13 514.978 224.629  46
   0 -24 -13 154.271 231.435  46
   0 -24  13 303.250 139.193  32
   0 -24  13 118.987 203.732  44
   0 -24 -13 223.665 199.357  44
   0 -24 -13 187.312 178.290   6
   0 -24  13 202.457 223.213  12
   0 -24  13 392.894 199.967   6
   0 -24 -13 275.119 216.441  12
   0 -24 -13 14.8771 241.052  75
   0 -24  13 408.067 217.592  54
   0 -24  13 489.185 191.749  52
   0 -24  13 105.830 170.354  60
   0 -24 -13 187.847 197.391  54
   0 -24  13-147.796 217.566  57
   0 -24 -14 581.982 202.933  44
   0 -24  14 489.369 145.454  32
   0 -24  14 498.354 202.962  44
   0 -24  14 569.997 220.163  46
   0 -24 -14 156.207 185.294   6
   0 -24 -14 689.806 216.691  12
   0 -24  14 401.380 228.081  12
   0 -24  14 207.081 193.369   6
   0 -24 -14-89.3190 243.572  75
   0 -24 -14 437.560 202.907  54
   0 -24  14 662.912 217.340  54
   0 -24  14 545.310 181.679  52
   0 -24  14 643.777 226.486  57
   0 -24  14 247.149 167.568  60
   0 -24  15 201.497 196.671  44
   0 -24 -15 668.907 201.049  44
   0 -24  15 123.097 220.683  46
   0 -24  15 204.734 134.490  32
   0 -24  15 523.504 233.927  12
   0 -24 -15 312.289 223.585  12
   0 -24  15 295.789 190.533   6
   0 -24 -15-119.081 250.356  75
   0 -24  15 327.219 184.608  52
   0 -24 -15 284.871 190.660  54
   0 -24  15 265.139 207.585  54
   0 -24  15 271.513 169.379  60
   0 -24  15 551.608 224.368  57
   0 -24 -16 500.779 199.574  44
   0 -24  16 205.973 193.032  44
   0 -24  16 167.662 135.123  32
   0 -24  16-107.570 224.870  46
   0 -24  16 432.706 223.652  12
   0 -24 -16 154.161 207.514  12
   0 -24  16 185.302 185.725   6
   0 -24 -16 901.402 250.973  75
   0 -24 -16 116.750 191.675  54
   0 -24  16 210.521 175.163  52
   0 -24  16 156.201 220.001  57
   0 -24  16 192.162 167.252  60
   0 -24  16 418.570 206.624  54
   0 -24  17 127.681 215.442  46
   0 -24 -17 543.572 188.139  44
   0 -24  17 245.937 137.727  32
   0 -24  17 293.046 200.493  44
   0 -24 -17 255.629 204.055  12
   0 -24  17 64.7273 183.066   6
   0 -24  17 615.694 223.232  12
   0 -24 -17 795.749 256.982  75
   0 -24  17 174.989 163.519  60
   0 -24 -17 450.252 192.290  54
   0 -24  17 480.299 182.399  52
   0 -24  17 506.495 206.083  54
   0 -24  17 501.655 213.956  57
   0 -24  18 171.301 128.804  32
   0 -24  18 125.971 198.409  44
   0 -24  18 280.385 218.277  46
   0 -24 -18 36.1814 190.348  44
   0 -24 -18 156.074 188.845  12
   0 -24  18 147.204 215.488  12
   0 -24  18 58.1674 178.323   6
   0 -24 -18 326.512 237.495  75
   0 -24 -18 148.177 178.794  54
   0 -24  18 300.417 179.341  52
   0 -24  18 96.8217 158.049  60
   0 -24  18 412.732 208.559  57
   0 -24  18 457.560 197.796  54
   0 -24  19 484.413 212.026  46
   0 -24  19 205.424 196.400  44
   0 -24 -19 130.934 186.450  44
   0 -24  19 304.415 128.806  32
   0 -24 -19 573.818 205.566  12
   0 -24  19 143.626 188.627   6
   0 -24  19-6.33206 215.548  12
   0 -24 -19 370.119 253.309  75
   0 -24  19 286.133 177.484  52
   0 -24  19 397.395 202.267  54
   0 -24  19 110.894 159.922  60
   0 -24  19 213.872 204.684  57
   0 -24 -20 158.501 188.468  44
   0 -24  20 68.7562 126.887  32
   0 -24  20-80.0632 189.233  44
   0 -24  20 266.330 212.155  46
   0 -24  20 17.0069 176.399   6
   0 -24  20 237.171 203.707  12
   0 -24 -20 168.962 195.585  12
   0 -24 -20-51.6666 259.624  75
   0 -24  20 287.224 170.937  52
   0 -24  20 29.8904 159.881  60
   0 -24  20 124.638 193.632  54
   0 -24  20-186.030 213.247  57
   0 -24  21 67.0305 180.330   6
   0 -24  21 6.14688 204.564  12
   0 -24  21 176.210 187.828  44
   0 -24  21-59.5873 126.732  32
   0 -24  21 316.310 210.837  46
   0 -24  21 87.6805 179.144  54
   0 -24  21-279.692 208.919  57
   0 -24  21 300.033 162.207  60
   0 -24  21 222.368 172.389  52
   0 -24  22 211.768 203.476  12
   0 -24  22 98.9910 167.621   6
   0 -24  22 155.745 183.338  44
   0 -24  22 417.726 202.236  46
   0 -24  22 257.189 121.916  32
   0 -24  22-157.493 207.483  57
   0 -24  22 281.830 188.046  54
   0 -24  22 519.683 164.350  60
   0 -24  22 346.499 170.549  52
   0 -24  23 243.523 177.015   6
   0 -24  23 285.473 202.933  12
   0 -24  23 442.604 188.838  44
   0 -24  23 99.2538 121.254  32
   0 -24  23 301.831 198.453  46
   0 -24  23 307.289 170.854  52
   0 -24  23 276.993 183.452  54
   0 -24  23 210.465 158.942  60
   0 -24  23 179.008 203.515  57
   0 -24  24 37.2372 174.215   6
   0 -24  24 251.150 205.474  12
   0 -24  24 447.894 198.892  46
   0 -24  24 319.364 188.163  44
   0 -24  24-14.9314 122.915  32
   0 -24  24-51.8096 156.963  60
   0 -24  24 122.086 181.154  54
   0 -24  24 240.031 166.162  52
   0 -24  24 358.753 196.235  57
   0 -24  25 281.421 168.697   6
   0 -24  25 309.577 199.826  12
   0 -24  25-148.677 190.290  46
   0 -24  25 18.2174 120.960  32
   0 -24  25-57.1061 177.916  44
   0 -24  25 311.421 158.133  52
   0 -24  25 28.3899 193.156  57
   0 -24  25 299.384 178.921  54
   0 -24  25 106.467 156.528  60
   0 -24  26 255.661 168.403   6
   0 -24  26 235.911 186.195  12
   0 -24  26-106.564 182.636  44
   0 -24  26 131.336 118.139  32
   0 -24  26 54.6649 193.779  46
   0 -24  26 305.964 161.200  52
   0 -24  26 362.712 179.439  54
   0 -24  26-63.6126 152.570  60
   0 -24  26 5.56770 190.213  57
   0 -24  27 121.065 185.378  12
   0 -24  27 170.411 165.092   6
   0 -24  27-55.0611 174.383  44
   0 -24  27 48.3059 109.400  32
   0 -24  27 71.4383 189.792  46
   0 -24  27 103.578 190.968  57
   0 -24  27-22.2793 145.744  60
   0 -24  27 259.390 158.247  52
   0 -24  27 261.018 171.335  54
   0 -24  28-43.1041 181.792  12
   0 -24  28-58.9097 157.686   6
   0 -24  28-26.9974 173.991  44
   0 -24  28 128.215 184.721  46
   0 -24  28 3.34453 107.571  32
   0 -24  28 129.456 151.014  52
   0 -24  28 196.418 148.344  60
   0 -24  28 352.006 185.933  57
   0 -24  28 147.996 163.383  54
   0 -24  29-52.8232 160.476   6
   0 -24  29 305.569 183.047  12
   0 -24  29 159.485 180.843  46
   0 -24  29 54.9722 110.233  32
   0 -24  29-222.174 168.752  44
   0 -24  29 406.610 181.624  57
   0 -24  29 124.622 164.853  54
   0 -24  29-87.4730 148.841  52
   0 -24  29-200.624 147.482  60
   0 -24  30 25.7283 185.064  12
   0 -24  30 98.5724 154.844   6
   0 -24  30 150.222 182.319  46
   0 -24  30-88.0142 171.497  44
   0 -24  30 174.442 106.214  32
   0 -24  30 364.681 165.548  54
   0 -24  30 196.952 154.231  52
   0 -24  30 54.1988 139.997  60
   0 -24  30 539.282 180.789  57
   0 -24  31 137.514 151.552   6
   0 -24  31 366.226 175.230  12
   0 -24  31 124.841 177.882  46
   0 -24  31 286.844 107.483  32
   0 -24  31 207.568 166.262  44
   0 -24  31 117.985 142.711  60
   0 -24  31 123.177 158.661  54
   0 -24  31 441.275 179.689  57
   0 -24  31 171.668 153.469  52
   0 -24  32 196.687 149.290   6
   0 -24  32 249.329 172.551  12
   0 -24  32 34.2220 97.1881  32
   0 -24  32 197.877 165.959  44
   0 -24  32 222.038 169.190  46
   0 -24  32 151.314 145.890  52
   0 -24  32-14.4763 167.065  57
   0 -24  32 129.071 156.833  54
   0 -24  32 237.708 142.302  60
   0 -24  33 226.428 143.380   6
   0 -24  33 137.991 169.357  12
   0 -24  33 53.0626 156.551  44
   0 -24  33 313.755 170.236  46
   0 -24  33 22.3927 153.111  54
   0 -24  33 73.1736 132.552  60
   0 -24  33-43.8808 139.888  52
   0 -24  33 14.0695 162.295  57
   0 -24  34-36.9785 166.886  12
   0 -24  34 152.542 138.721   6
   0 -24  34 131.564 154.306  44
   0 -24  34 134.894 161.190  46
   0 -24  34 34.7602 149.042  54
   0 -24  34 31.0845 136.249  52
   0 -24  34-11.2143 124.830  60
   0 -24  34-54.5978 160.406  57
   0 -24  35-24.7051 138.774   6
   0 -24  35-26.9280 162.974  12
   0 -24  35 4.84544 153.249  46
   0 -24  35 91.3905 148.768  44
   0 -24  35 18.8918 131.116  52
   0 -24  35-16.8263 147.252  54
   0 -24  35-72.4352 125.078  60
   0 -24  35 180.629 157.571  57
   0 -24  36 200.164 156.797  12
   0 -24  36 219.826 135.332   6
   0 -24  36-46.9008 156.050  46
   0 -24  36-35.4959 150.989  44
   0 -24  36 127.700 158.249  57
   0 -24  36-89.4252 146.524  54
   0 -24  36-63.0604 121.475  60
   0 -24  36-165.091 131.953  52
   0 -24  37 344.811 137.045   6
   0 -24  37 556.151 160.050  12
   0 -24  37 253.628 158.719  46
   0 -24  37 167.774 151.542  44
   0 -24  37 152.818 145.362  54
   0 -24  37-16.8891 118.017  60
   0 -24  37 4.10389 149.973  57
   0 -24  37-92.4359 131.512  52
   0 -24  38 123.733 132.081   6
   0 -24  38-32.5782 154.427  12
   0 -24  38 8.72558 150.797  46
   0 -24  38 16.6481 144.666  44
   0 -24  38-96.1933 129.187  52
   0 -24  38 67.8204 137.078  54
   0 -24  38 90.7460 140.963  57
   0 -24  38 48.7527 114.982  60
   0 -24  39 259.333 148.789  12
   0 -24  39 336.906 134.586   6
   0 -24  39 175.990 142.888  46
   0 -24  39 172.662 139.924  44
   0 -24  39 30.2397 146.857  57
   0 -24  39 75.8276 138.337  54
   0 -24  39 134.081 120.116  60
   0 -24  39 336.401 126.993  52
   0 -24  40 265.486 125.601   6
   0 -24  40 155.251 146.053  12
   0 -24  40 400.950 150.297  46
   0 -24  40 336.347 139.642  44
   0 -24  40 149.043 115.559  60
   0 -24  40 158.548 129.529  54
   0 -24  40 79.4152 130.053  57
   0 -24  40 124.778 118.443  52
   0 -24  41 198.297 119.735   6
   0 -24  41 105.486 139.752  12
   0 -24  41 163.322 132.536  44
   0 -24  41 343.843 140.057  46
   0 -24  41 339.712 116.001  52
   0 -24  41-96.0026 135.896  57
   0 -24  41 22.6940 103.975  60
   0 -24  41 134.301 122.657  54
   0 -24  42 226.547 134.242  12
   0 -24  42 16.1294 118.591   6
   0 -24  42 198.859 130.736  44
   0 -24  42 108.637 123.080  46
   0 -24  42-82.1472 129.512  57
   0 -24  42 131.657 104.157  60
   0 -24  42 166.098 111.135  52
   0 -24  42 355.714 124.840  54
   0 -24  43 93.2773 128.156  12
   0 -24  43 148.147 116.975   6
   0 -24  43 152.230 125.387  44
   0 -24  43 257.950 117.888  54
   0 -24  43 322.629 108.296  52
   0 -24  44 234.580 122.932  12
   0 -24  44 115.431 116.666  44
   0 -24  44 101.047 95.9661  52
   0 -24  45 57.0161 118.636  12
   0 -24  46 53.7545 109.449  12
   0 -23   0 7.22911 199.658   6
   0 -23   0-469.497 250.471  12
   0 -23   0 218.077 216.188  44
   0 -23   0-70.1757 241.194  46
   0 -23   0 21.8147 176.998  53
   0 -23   0 139.680 253.036  57
   0 -23   0 64.7143 186.887  52
   0 -23   0-60.2409 227.027  54
   0 -23   0 330.261 188.010  60
   0 -23   1 202.282 240.748  46
   0 -23   1 15.6054 213.042  44
   0 -23  -1-122.411 242.702  46
   0 -23  -1 202.293 210.370  44
   0 -23  -1 159.396 212.586   6
   0 -23   1 7.99166 233.171  12
   0 -23  -1-87.3151 233.811  12
   0 -23   1 21.7408 213.110   6
   0 -23   1-118.890 238.332  75
   0 -23   1 142.925 151.030  82
   0 -23  -1-45.0858 222.075  54
   0 -23   1 21.7191 163.454  53
   0 -23   1-175.185 189.741  52
   0 -23  -1 183.647 182.778  60
   0 -23   1 140.135 177.367  60
   0 -23   1 60.4303 228.586  54
   0 -23  -1 65.6661 176.382  53
   0 -23   1-90.2621 243.836  57
   0 -23  -2 34.8529 224.157  46
   0 -23   2-34.9554 242.573  46
   0 -23  -2-23.2854 219.488  44
   0 -23   2 54.6459 211.808  44
   0 -23  -2 79.4146 203.688   6
   0 -23   2 64.0378 250.759  12
   0 -23  -2 158.318 246.151  12
   0 -23   2 370.327 215.835   6
   0 -23   2 149.627 241.820  75
   0 -23   2 60.7355 157.067  82
   0 -23   2 45.4473 218.790  54
   0 -23   2 178.262 175.056  53
   0 -23   2 383.632 194.363  52
   0 -23   2 325.917 185.819  60
   0 -23  -2 164.523 223.360  54
   0 -23   2 598.138 254.777  57
   0 -23  -2 296.159 185.919  60
   0 -23   3 234.101 217.216  44
   0 -23   3-105.033 247.078  46
   0 -23   3 104.392 155.541  32
   0 -23  -3-116.156 215.691  44
   0 -23  -3 490.463 241.038  46
   0 -23   3 176.243 245.521  12
   0 -23  -3 149.872 238.637  12
   0 -23   3 479.935 219.428   6
   0 -23  -3 71.8853 215.424   6
   0 -23   3-94.8799 156.755  82
   0 -23   3 148.592 237.222  75
   0 -23  -3-107.600 242.684  84
   0 -23   3 112.794 172.572  53
   0 -23  -3 582.516 187.126  60
   0 -23  -3 133.961 219.532  54
   0 -23   3-39.0926 192.850  52
   0 -23   3 83.3339 181.871  60
   0 -23   3-53.1021 222.901  54
   0 -23   3 98.1510 242.187  57
   0 -23  -4 435.860 244.009  46
   0 -23   4 381.895 216.570  44
   0 -23   4 43.7986 231.098  46
   0 -23  -4 185.193 217.603  44
   0 -23   4 235.071 156.092  32
   0 -23   4 224.316 241.367  12
   0 -23  -4 117.585 243.451  12
   0 -23  -4 21.4642 203.118   6
   0 -23   4 392.988 222.279   6
   0 -23  -4-162.789 243.611  84
   0 -23   4 89.0265 149.740  82
   0 -23   4 147.505 230.410  75
   0 -23  -4 140.721 229.797  54
   0 -23   4 106.346 231.283  54
   0 -23   4 10.6961 170.497  53
   0 -23  -4 249.654 180.259  60
   0 -23   4-52.1540 184.657  52
   0 -23   4 440.287 249.649  57
   0 -23   4-173.313 187.402  60
   0 -23  -5 130.077 247.248  46
   0 -23   5 227.904 248.288  46
   0 -23  -5 138.434 215.490  44
   0 -23   5 65.2641 153.341  32
   0 -23   5 373.527 216.431  44
   0 -23   5 208.213 248.635  12
   0 -23   5 166.688 213.379   6
   0 -23  -5 185.649 216.210   6
   0 -23  -5-93.7521 231.165  12
   0 -23   5 73.4547 149.468  82
   0 -23   5-53.9286 227.452  75
   0 -23  -5 54.6862 241.949  84
   0 -23  -5-6.19782 175.261  60
   0 -23   5 121.630 226.653  54
   0 -23   5-53.2384 169.951  53
   0 -23   5 202.326 188.943  52
   0 -23  -5 29.4331 228.006  54
   0 -23   5-238.035 187.628  60
   0 -23   5 170.690 239.436  57
   0 -23   6 308.373 159.060  32
   0 -23  -6 122.570 224.177  44
   0 -23   6 280.343 232.674  44
   0 -23   6 227.927 251.110  46
   0 -23  -6 517.302 245.387  46
   0 -23  -6 163.289 202.664   6
   0 -23   6 450.743 258.435  12
   0 -23  -6 85.5178 236.259  12
   0 -23   6 79.7150 204.381   6
   0 -23   6 396.907 152.231  82
   0 -23   6 672.310 238.634  75
   0 -23  -6 165.225 243.405  84
   0 -23  -6 479.851 181.030  60
   0 -23   6 722.386 235.876  54
   0 -23   6 84.7901 200.079  52
   0 -23   6 469.712 245.929  57
   0 -23   6 560.336 198.700  60
   0 -23  -6 248.641 218.348  54
   0 -23   6 301.971 176.818  53
   0 -23   7 285.070 163.092  32
   0 -23   7 121.080 240.222  46
   0 -23   7 372.984 225.087  44
   0 -23  -7-91.5410 209.137  44
   0 -23  -7 163.936 244.537  46
   0 -23   7 281.181 246.938  12
   0 -23  -7-169.308 214.996   6
   0 -23  -7 92.8033 229.600  12
   0 -23   7 57.9039 215.144   6
   0 -23   7 76.5471 150.633  82
   0 -23  -7 285.101 250.152  84
   0 -23   7 302.924 228.252  75
   0 -23   7 84.6821 202.825  52
   0 -23  -7 390.479 183.187  60
   0 -23   7 48.3514 246.435  57
   0 -23   7 197.514 224.432  54
   0 -23   7 174.018 187.830  60
   0 -23   7 210.757 170.213  53
   0 -23  -7 421.861 224.963  54
   0 -23   8 267.598 236.535  46
   0 -23  -8-128.635 233.175  46
   0 -23   8 112.275 158.321  32
   0 -23  -8 136.333 213.722  44
   0 -23   8 147.170 217.239  44
   0 -23  -8-154.163 205.824   6
   0 -23   8 352.599 236.918  12
   0 -23  -8-53.7533 237.773  12
   0 -23   8 549.129 224.186   6
   0 -23   8 247.628 229.422  75
   0 -23  -8-7.96729 250.619  84
   0 -23  -8 86.7687 278.830  76
   0 -23   8-114.097 148.478  82
   0 -23   8 122.768 190.441  60
   0 -23   8-7.58782 220.482  54
   0 -23  -8 737.829 229.979  54
   0 -23   8-160.636 243.900  57
   0 -23   8 225.226 175.164  53
   0 -23  -8 291.490 177.507  60
   0 -23   8 214.569 198.618  52
   0 -23  -9 7.53308 206.246  44
   0 -23   9 15.4367 206.926  44
   0 -23   9 396.267 231.066  46
   0 -23   9 132.763 154.212  32
   0 -23  -9 417.437 246.583  46
   0 -23   9 399.474 251.248  12
   0 -23  -9 267.040 242.616  12
   0 -23  -9 48.6700 207.004   6
   0 -23   9 324.342 213.525   6
   0 -23  -9-147.986 278.346  76
   0 -23   9 183.881 220.856  75
   0 -23  -9 24.0316 247.086  84
   0 -23  -9-58.6733 254.045  75
   0 -23   9 191.765 244.333  57
   0 -23   9-25.8227 189.286  60
   0 -23   9 385.015 172.196  53
   0 -23   9 265.041 230.265  54
   0 -23   9-19.4528 194.018  52
   0 -23  -9 401.015 222.473  54
   0 -23  10-15.8204 155.324  32
   0 -23 -10 277.196 220.906  44
   0 -23 -10 499.121 233.747  46
   0 -23  10 46.1219 211.748  44
   0 -23  10 223.365 235.569  46
   0 -23 -10-62.0574 206.683   6
   0 -23  10-121.537 205.504   6
   0 -23  10 469.680 250.057  12
   0 -23 -10 159.077 223.484  12
   0 -23 -10 160.868 252.161  84
   0 -23 -10-165.883 275.824  76
   0 -23  10 298.401 218.727  75
   0 -23 -10-25.2096 253.311  75
   0 -23  10 264.349 231.048  54
   0 -23  10 167.629 179.211  60
   0 -23  10 191.140 233.650  57
   0 -23  10 67.1889 163.309  53
   0 -23 -10 639.743 224.066  54
   0 -23  10-19.3837 195.854  52
   0 -23 -11 333.678 217.453  44
   0 -23 -11 160.205 236.925  46
   0 -23  11-15.3313 218.416  44
   0 -23  11 42.8013 238.173  46
   0 -23  11 293.172 157.272  32
   0 -23 -11 177.811 195.352   6
   0 -23  11 524.434 253.953  12
   0 -23 -11 112.552 230.029  12
   0 -23  11-149.627 209.311   6
   0 -23 -11-48.4905 263.704  84
   0 -23 -11-25.2730 247.428  75
   0 -23 -11 324.131 278.369  76
   0 -23  11 230.243 214.056  75
   0 -23 -11 366.535 222.210  54
   0 -23  11 263.788 188.084  60
   0 -23  11-30.0985 228.542  54
   0 -23  11 173.657 237.346  57
   0 -23  11-15.3959 171.152  53
   0 -23  11 147.105 198.013  52
   0 -23  12 235.085 235.292  46
   0 -23 -12 22.0852 200.827  44
   0 -23 -12 359.731 243.741  46
   0 -23  12 83.8623 222.012  44
   0 -23  12 171.382 147.131  32
   0 -23  12 189.728 247.443  12
   0 -23 -12 260.482 232.616  12
   0 -23  12-21.2768 214.812   6
   0 -23 -12 386.061 210.353   6
   0 -23  12 433.520 222.685  75
   0 -23 -12 17.5518 274.945  76
   0 -23 -12-243.475 256.262  84
   0 -23 -12-67.5351 266.294  75
   0 -23 -12-42.0105 207.122  54
   0 -23  12 22.4667 229.651  54
   0 -23  12 81.5053 166.261  53
   0 -23  12 205.338 190.979  60
   0 -23  12 63.0910 234.803  57
   0 -23  12-12.7202 192.856  52
   0 -23  13 350.747 243.188  46
   0 -23  13 757.983 228.866  44
   0 -23 -13 460.113 216.828  44
   0 -23  13 180.201 155.788  32
   0 -23 -13 514.565 239.213  46
   0 -23 -13 449.556 209.417   6
   0 -23  13 176.444 217.339   6
   0 -23 -13 302.372 226.683  12
   0 -23  13 306.352 244.393  12
   0 -23 -13 386.686 281.155  76
   0 -23 -13 40.6982 261.970  84
   0 -23 -13 127.290 268.582  75
   0 -23 -13 561.048 175.138  82
   0 -23  13 624.370 224.110  75
   0 -23  13 467.370 200.300  60
   0 -23  13 284.483 194.574  52
   0 -23  13 374.020 238.189  57
   0 -23  13 358.951 170.281  53
   0 -23 -13 499.129 210.015  54
   0 -23  13 156.463 230.619  54
   0 -23  14 408.241 157.168  32
   0 -23 -14 98.7258 238.903  46
   0 -23 -14 665.856 224.581  44
   0 -23  14 677.641 225.020  44
   0 -23  14 589.345 241.026  46
   0 -23 -14 803.611 241.905  12
   0 -23  14 296.499 243.338  12
   0 -23  14 49.1196 211.045   6
   0 -23 -14 73.0908 202.455   6
   0 -23 -14 468.681 177.751  82
   0 -23 -14 114.329 255.003  84
   0 -23 -14-263.394 272.497  75
   0 -23 -14 87.9546 276.179  76
   0 -23  14 312.707 195.010  60
   0 -23 -14 130.418 213.172  54
   0 -23  14 110.351 170.383  53
   0 -23  14 665.466 194.805  52
   0 -23  14 618.258 242.811  57
   0 -23  14 340.614 230.078  54
   0 -23  15-255.636 237.019  46
   0 -23 -15 207.621 201.578  44
   0 -23 -15 16.3082 234.781  46
   0 -23  15 298.956 218.808  44
   0 -23  15 314.364 150.043  32
   0 -23  15 361.632 212.344   6
   0 -23 -15 144.654 193.932   6
   0 -23  15 247.827 235.460  12
   0 -23 -15 209.676 233.589  12
   0 -23 -15 281.979 181.554  82
   0 -23 -15 16.3683 265.954  84
   0 -23 -15-212.548 264.838  75
   0 -23 -15 228.724 275.784  76
   0 -23  15-180.643 202.024  52
   0 -23 -15 149.596 210.921  54
   0 -23  15 429.079 229.905  57
   0 -23  15 9.95575 158.309  53
   0 -23  15 374.997 218.268  54
   0 -23  15 82.5239 183.583  60
   0 -23 -16 468.561 233.649  46
   0 -23  16 326.264 214.766  44
   0 -23 -16 482.096 211.178  44
   0 -23  16-441.802 234.840  46
   0 -23  16 396.567 152.690  32
   0 -23  16 361.272 235.262  12
   0 -23  16 462.574 212.793   6
   0 -23 -16 429.291 202.942   6
   0 -23 -16 393.474 218.902  12
   0 -23 -16 747.579 290.111  76
   0 -23 -16 131.197 251.952  84
   0 -23 -16 365.650 262.188  75
   0 -23 -16 320.500 185.269  82
   0 -23  16 78.9640 156.478  53
   0 -23  16-203.841 200.057  52
   0 -23  16 372.388 195.096  60
   0 -23 -16 141.509 202.923  54
   0 -23  16-113.886 230.230  57
   0 -23  17 626.111 156.284  32
   0 -23  17 757.811 224.839  44
   0 -23 -17 624.207 216.014  44
   0 -23  17 527.281 234.072  46
   0 -23 -17 112.007 238.758  46
   0 -23  17 513.595 216.266   6
   0 -23  17 601.619 246.928  12
   0 -23 -17 799.480 231.591  12
   0 -23 -17 630.296 211.466   6
   0 -23 -17 392.460 188.023  82
   0 -23 -17 87.8037 287.164  76
   0 -23 -17 172.303 268.864  84
   0 -23 -17 851.667 283.944  75
   0 -23 -17 670.654 217.052  54
   0 -23  17 281.437 198.440  52
   0 -23  17 526.717 195.422  60
   0 -23  17 332.322 163.056  53
   0 -23  17 345.906 245.857  57
   0 -23  18 619.821 213.365  44
   0 -23 -18 152.392 208.470  44
   0 -23  18 407.911 148.584  32
   0 -23  18 381.133 226.277  46
   0 -23  18 233.700 240.690  12
   0 -23 -18 293.485 223.077  12
   0 -23  18 251.108 215.669   6
   0 -23 -18 123.183 260.112  84
   0 -23 -18 578.941 290.659  76
   0 -23 -18 187.219 273.610  75
   0 -23 -18 270.669 181.459  82
   0 -23  18 286.342 190.727  60
   0 -23 -18 413.857 207.299  54
   0 -23  18 275.950 160.074  53
   0 -23  18 357.052 240.071  57
   0 -23  18 139.741 184.467  52
   0 -23  19 53.4404 142.278  32
   0 -23  19 332.140 202.692  44
   0 -23  19 353.864 227.377  46
   0 -23 -19 219.073 194.518  44
   0 -23 -19 137.881 216.605  12
   0 -23  19 275.557 209.514   6
   0 -23  19 22.3828 238.822  12
   0 -23 -19 115.024 262.737  84
   0 -23 -19 78.8742 284.698  76
   0 -23 -19-33.9953 262.152  75
   0 -23 -19 27.5844 171.996  82
   0 -23  19-111.160 188.282  60
   0 -23  19 58.8759 230.660  57
   0 -23  19 119.836 156.534  53
   0 -23 -19-104.028 199.144  54
   0 -23  19-174.290 192.754  52
   0 -23  20 168.008 141.060  32
   0 -23  20 629.830 227.496  46
   0 -23  20 585.851 213.395  44
   0 -23 -20 162.209 199.067  44
   0 -23  20 186.200 194.573   6
   0 -23 -20 285.711 219.744  12
   0 -23  20 420.276 239.318  12
   0 -23 -20-82.1511 268.746  84
   0 -23 -20 42.4512 268.975  75
   0 -23 -20 264.298 183.360  82
   0 -23  20 241.948 153.114  53
   0 -23  20 231.591 192.547  52
   0 -23 -20 140.791 190.513  54
   0 -23  20 429.117 231.729  57
   0 -23  20 183.587 190.149  60
   0 -23  21 230.504 224.774  46
   0 -23  21-14.1345 204.073  44
   0 -23  21 160.991 140.090  32
   0 -23 -21 146.750 203.329  44
   0 -23  21 276.648 233.428  12
   0 -23  21 130.901 198.786   6
   0 -23 -21 261.692 210.996  12
   0 -23 -21 65.8084 177.039  82
   0 -23 -21 127.062 259.087  75
   0 -23 -21 82.0908 268.792  84
   0 -23 -21 278.135 192.796  54
   0 -23  21 111.497 193.919  52
   0 -23  21 103.267 149.886  53
   0 -23  21 7.18267 217.334  57
   0 -23  21 6.05932 186.150  60
   0 -23 -22 381.571 200.870  44
   0 -23  22 181.489 204.893  44
   0 -23  22-60.7290 217.460  46
   0 -23  22 308.238 142.686  32
   0 -23  22 168.088 197.917   6
   0 -23  22 193.931 232.945  12
   0 -23 -22 463.564 214.640  12
   0 -23 -22 482.135 281.383  75
   0 -23 -22 393.899 271.940  84
   0 -23 -22 207.714 182.754  82
   0 -23  22 320.146 156.150  53
   0 -23  22 191.347 190.097  52
   0 -23  22 185.802 185.894  60
   0 -23  22 35.4526 225.510  57
   0 -23 -22 418.127 197.921  54
   0 -23  23 7.49565 220.927  46
   0 -23  23 241.306 195.434  44
   0 -23  23 110.462 137.447  32
   0 -23 -23 311.381 202.050  44
   0 -23  23 51.0422 190.170   6
   0 -23  23 332.165 222.266  12
   0 -23 -23 208.553 203.792  12
   0 -23 -23 244.412 273.881  75
   0 -23 -23-188.400 260.684  84
   0 -23  23 77.9403 149.278  53
   0 -23  23 370.594 227.478  57
   0 -23  23 254.786 186.943  60
   0 -23  23 85.8914 184.898  52
   0 -23  24 133.111 221.644  46
   0 -23  24 517.423 210.216  44
   0 -23  24 480.341 137.309  32
   0 -23  24 402.595 196.997   6
   0 -23  24 522.350 235.413  12
   0 -23 -24 310.600 279.358  75
   0 -23 -24 580.238 268.432  84
   0 -23  24 254.622 224.657  57
   0 -23  24 175.503 185.924  60
   0 -23  24 221.752 154.045  53
   0 -23  24 485.973 190.044  52
   0 -23  25 761.946 149.867  32
   0 -23  25 1230.76 222.167  44
   0 -23  25 386.188 221.612  46
   0 -23  25 671.503 235.328  12
   0 -23  25 1010.15 207.655   6
   0 -23 -25 802.350 286.188  75
   0 -23  25 646.706 159.519  53
   0 -23  25 668.695 200.605  52
   0 -23  25 746.389 234.611  57
   0 -23  25 405.443 193.290  60
   0 -23  26 787.016 204.921   6
   0 -23  26 357.161 217.724  12
   0 -23  26 490.876 197.504  44
   0 -23  26 240.743 138.380  32
   0 -23  26 93.2950 212.879  46
   0 -23  26 526.221 155.837  53
   0 -23  26 382.552 184.544  60
   0 -23  26 874.852 226.930  57
   0 -23  26 488.631 186.016  52
   0 -23  27 357.749 225.683  12
   0 -23  27 420.045 182.747   6
   0 -23  27 146.126 198.514  46
   0 -23  27 222.157 194.539  44
   0 -23  27 90.1660 129.473  32
   0 -23  27 264.325 174.669  60
   0 -23  27 12.9203 142.632  53
   0 -23  27 470.296 182.212  52
   0 -23  27 545.201 216.513  57
   0 -23  28 110.485 212.222  12
   0 -23  28 294.839 185.617   6
   0 -23  28 82.0979 199.982  46
   0 -23  28 102.915 184.849  44
   0 -23  28 235.455 129.891  32
   0 -23  28 90.2139 208.611  57
   0 -23  28 212.772 173.798  52
   0 -23  28 291.276 144.320  53
   0 -23  28 188.043 175.392  60
   0 -23  29 325.020 206.994  12
   0 -23  29 231.577 181.159   6
   0 -23  29 164.485 128.801  32
   0 -23  29 126.531 191.324  44
   0 -23  29-120.949 198.437  46
   0 -23  29 83.7069 176.567  52
   0 -23  29 208.816 207.393  57
   0 -23  29 111.521 139.445  53
   0 -23  29-114.146 172.996  60
   0 -23  30 204.473 182.087   6
   0 -23  30 506.107 216.946  12
   0 -23  30 52.1877 127.522  32
   0 -23  30 205.278 184.181  44
   0 -23  30 237.430 200.498  46
   0 -23  30 277.490 170.343  60
   0 -23  30 580.465 144.175  53
   0 -23  30 190.144 171.434  52
   0 -23  30 347.579 205.929  57
   0 -23  31-165.240 210.035  12
   0 -23  31 359.981 178.242   6
   0 -23  31-50.8518 124.126  32
   0 -23  31 219.860 199.180  46
   0 -23  31 407.665 205.382  57
   0 -23  31 214.621 165.015  60
   0 -23  31 257.355 166.017  52
   0 -23  32 271.220 180.924   6
   0 -23  32 474.715 200.649  46
   0 -23  32 277.608 129.015  32
   0 -23  32 282.156 164.184  52
   0 -23  32 415.328 172.807  60
   0 -23  32 363.410 204.145  57
   0 -23  33 477.626 177.731   6
   0 -23  33 421.271 198.362  46
   0 -23  33 671.136 131.502  32
   0 -23  33 514.351 170.287  52
   0 -23  33 699.111 204.776  57
   0 -23  33 230.891 170.192  60
   0 -23  34 430.638 171.289   6
   0 -23  34 260.195 119.068  32
   0 -23  34 369.456 198.455  46
   0 -23  34 461.055 194.579  57
   0 -23  34 280.379 167.104  52
   0 -23  34-112.858 168.981  60
   0 -23  35 369.932 168.827   6
   0 -23  35 185.540 118.132  32
   0 -23  35 118.323 183.330  46
   0 -23  35 161.064 188.525  57
   0 -23  35 4.79074 160.825  60
   0 -23  35 599.736 164.654  52
   0 -23  36 291.665 164.081   6
   0 -23  36 164.794 114.950  32
   0 -23  36 173.157 183.463  46
   0 -23  36 408.897 159.274  52
   0 -23  36 546.627 188.870  57
   0 -23  36 98.0917 158.776  60
   0 -23  37 732.222 169.641   6
   0 -23  37 702.869 193.230  46
   0 -23  37 113.834 156.979  60
   0 -23  37 443.366 163.128  52
   0 -23  37 553.081 189.998  57
   0 -23  38 539.512 164.536   6
   0 -23  38 629.278 188.682  46
   0 -23  38 527.228 184.394  57
   0 -23  38 673.129 160.502  60
   0 -23  38 652.542 157.806  52
   0 -23  39-41.0716 148.232   6
   0 -23  39 69.1248 168.369  46
   0 -23  39 79.9092 144.264  52
   0 -23  39 243.327 173.602  57
   0 -23  39 270.936 149.309  60
   0 -23  40 44.3421 144.364   6
   0 -23  40-5.15836 166.562  46
   0 -23  40-4.17033 141.149  60
   0 -23  40-259.711 172.663  57
   0 -23  40 81.6804 139.614  52
   0 -23  41 86.0735 141.717   6
   0 -23  41 244.711 168.266  46
   0 -23  41-37.1798 161.231  57
   0 -23  41 44.4002 141.705  60
   0 -23  41-43.5409 138.584  52
   0 -23  42 91.7647 141.739   6
   0 -23  42 255.914 156.157  46
   0 -23  42 58.4383 134.361  60
   0 -23  42 165.849 157.182  57
   0 -23  42-191.413 139.151  52
   0 -23  43-12.1115 136.556   6
   0 -23  43 167.531 155.469  46
   0 -23  43-66.4809 131.682  52
   0 -23  43 129.323 161.564  57
   0 -23  43 112.674 129.894  60
   0 -23  44 39.0009 134.346   6
   0 -23  44 299.612 151.481  46
   0 -23  44-33.0703 149.969  57
   0 -23  44 227.182 126.014  52
   0 -23  44 61.4050 137.113  60
   0 -23  45-45.1272 132.977   6
   0 -23  45 64.2535 154.055  46
   0 -23  45 288.232 151.559  57
   0 -23  45 67.9601 124.656  52
   0 -23  45 34.6326 126.000  60
   0 -23  46 322.115 134.425   6
   0 -23  46 402.062 151.289  46
   0 -23  46 96.9235 142.012  44
   0 -23  46 307.725 130.324  60
   0 -23  46 151.685 118.160  52
   0 -23  46 240.784 148.933  57
   0 -23  47 161.801 143.879  12
   0 -23  47 197.974 126.834   6
   0 -23  47 77.3273 137.136  44
   0 -23  47 19.6629 133.153  46
   0 -23  47 40.9297 114.039  60
   0 -23  47 70.2379 137.484  57
   0 -23  47 155.842 114.673  52
   0 -23  48 76.8367 121.604   6
   0 -23  48 208.583 139.481  12
   0 -23  48 430.963 139.373  44
   0 -23  48 218.563 132.864  46
   0 -23  48 143.700 113.994  52
   0 -23  48 317.622 137.072  57
   0 -23  48 184.875 110.878  60
   0 -23  49 143.808 131.626  12
   0 -23  49 149.720 120.914   6
   0 -23  49 335.207 133.293  44
   0 -23  49 140.303 108.243  60
   0 -23  49 235.687 104.686  52
   0 -23  50 604.006 138.141  12
   0 -23  50 265.995 130.558  44
   0 -23  51-39.7514 123.189  12
   0 -23  52 22.8941 112.375  12
   0 -22   0 341.052 251.203  12
   0 -22   0 331.587 228.824   6
   0 -22   0 532.053 174.723  82
   0 -22   0 34.3032 259.140  75
   0 -22   0 854.211 217.041  52
   0 -22   0 629.433 244.021  54
   0 -22   0 806.449 188.146  53
   0 -22   0 549.141 268.851  57
   0 -22   1 253.431 219.543   6
   0 -22  -1 189.710 210.595   6
   0 -22  -1 113.415 256.148  12
   0 -22   1 502.607 264.313  12
   0 -22  -1-103.480 259.199  75
   0 -22  -1 546.658 172.942  82
   0 -22   1 323.904 255.671  75
   0 -22  -1 48.8328 247.278  84
   0 -22   1 21.3476 166.482  82
   0 -22   1 589.769 202.754  52
   0 -22   1 418.543 187.132  53
   0 -22  -1 376.133 183.231  53
   0 -22  -1 111.536 197.804  52
   0 -22  -1 407.949 245.423  54
   0 -22   1 152.909 267.573  57
   0 -22  -1 504.609 270.951  57
   0 -22   1 542.527 245.540  54
   0 -22  -2-243.573 251.652  12
   0 -22  -2-196.914 226.811   6
   0 -22   2 39.6949 218.993   6
   0 -22   2 8.83169 252.387  12
   0 -22  -2-253.825 259.240  75
   0 -22  -2 361.310 252.892  84
   0 -22  -2 215.746 281.714  76
   0 -22  -2-87.2089 169.987  82
   0 -22   2-100.672 168.963  82
   0 -22   2 186.461 255.128  75
   0 -22  -2-118.072 204.250  52
   0 -22  -2 27.0351 263.230  57
   0 -22   2 17.1104 174.409  53
   0 -22  -2 398.120 233.554  54
   0 -22   2 373.258 202.448  52
   0 -22   2 700.699 247.883  54
   0 -22   2 152.736 252.022  57
   0 -22  -2-23.2094 182.115  53
   0 -22  -3 180.466 216.916   6
   0 -22   3 95.4527 215.141   6
   0 -22  -3 104.080 255.372  12
   0 -22   3 176.869 264.955  12
   0 -22  -3 306.998 287.383  76
   0 -22   3 84.2686 248.400  75
   0 -22  -3 70.3507 264.877  75
   0 -22  -3-137.219 174.535  82
   0 -22  -3 8.27702 253.656  84
   0 -22   3 73.6913 160.990  82
   0 -22   3 221.231 177.509  53
   0 -22   3 161.504 265.043  57
   0 -22   3 628.238 213.261  52
   0 -22  -3 414.768 203.508  52
   0 -22  -3 351.406 267.187  57
   0 -22   3 322.448 237.020  54
   0 -22  -3 273.663 186.959  53
   0 -22  -3 258.921 233.858  54
   0 -22   4 362.957 263.366  12
   0 -22  -4 473.661 257.230  12
   0 -22   4 546.988 227.960   6
   0 -22  -4 304.699 231.262   6
   0 -22  -4 209.809 176.375  82
   0 -22   4 465.027 166.979  82
   0 -22  -4 799.981 264.441  84
   0 -22  -4 521.290 275.003  75
   0 -22  -4 63.8325 277.215  76
   0 -22   4 376.931 243.680  75
   0 -22  -4 743.548 210.643  52
   0 -22  -4 140.099 189.466  53
   0 -22   4 197.245 256.662  57
   0 -22   4 207.271 248.903  54
   0 -22   4 485.076 207.507  52
   0 -22   4 485.966 189.011  53
   0 -22  -4 394.597 239.616  54
   0 -22  -4 864.545 281.519  57
   0 -22   5 736.849 275.204  12
   0 -22   5 500.088 233.663   6
   0 -22  -5 540.820 265.111  12
   0 -22  -5 351.844 230.446   6
   0 -22   5 815.968 259.778  75
   0 -22  -5 438.848 181.604  82
   0 -22  -5 1109.18 281.469  75
   0 -22  -5 226.584 266.557  84
   0 -22  -5 576.847 298.054  76
   0 -22   5 445.842 170.371  82
   0 -22   5 205.494 253.505  57
   0 -22  -5-64.1423 235.861  54
   0 -22  -5 508.723 197.027  53
   0 -22   5 539.867 255.532  54
   0 -22   5 67.4997 172.760  53
   0 -22  -5 760.311 211.999  52
   0 -22   5 365.901 205.101  52
   0 -22   6 341.337 224.378   6
   0 -22  -6 1236.63 248.005   6
   0 -22  -6 538.482 267.859  12
   0 -22   6 958.913 272.640  12
   0 -22   6 452.730 164.798  82
   0 -22  -6 388.748 270.516  84
   0 -22  -6 559.110 185.508  82
   0 -22  -6 1087.21 288.315  75
   0 -22   6 443.077 258.624  75
   0 -22  -6 432.370 299.186  76
   0 -22  -6 345.499 193.692  53
   0 -22   6 640.240 256.141  54
   0 -22  -6 486.500 239.371  54
   0 -22   6 336.014 186.938  53
   0 -22   6 633.783 222.598  52
   0 -22   6-339.677 273.625  57
   0 -22  -7 1343.92 282.036  12
   0 -22  -7 1678.13 266.782   6
   0 -22   7 1836.68 294.191  12
   0 -22   7 1262.36 258.880   6
   0 -22   7 893.219 194.790  82
   0 -22   7 1336.49 273.112  75
   0 -22  -7 1141.73 203.815  82
   0 -22  -7 784.836 316.232  76
   0 -22  -7 1046.35 291.416  84
   0 -22  -7 1620.60 307.829  75
   0 -22   7 873.563 268.632  54
   0 -22  -7 1218.52 218.250  53
   0 -22  -7 1926.91 272.367  54
   0 -22   7 1407.84 247.579  52
   0 -22   7 1359.66 207.960  53
   0 -22   7 1023.20 299.447  57
   0 -22   8 1801.76 275.349   6
   0 -22  -8 922.532 238.172   6
   0 -22  -8 1894.06 293.653  12
   0 -22   8 1569.25 297.678  12
   0 -22  -8 916.681 212.091  82
   0 -22  -8 994.657 303.777  75
   0 -22   8 1160.35 194.667  82
   0 -22   8 1569.94 277.770  75
   0 -22  -8 1111.95 326.681  76
   0 -22  -8 1147.06 289.373  84
   0 -22   8 1690.43 218.900  53
   0 -22  -8 1364.12 222.708  53
   0 -22   8 2172.02 307.533  57
   0 -22   8 1513.23 249.131  52
   0 -22  -8 1584.73 264.753  54
   0 -22   9 1079.95 284.202  12
   0 -22  -9 920.030 246.561   6
   0 -22  -9 765.261 269.715  12
   0 -22   9 791.050 241.486   6
   0 -22  -9 1062.20 285.871  75
   0 -22  -9 432.309 196.400  82
   0 -22  -9 498.645 277.693  84
   0 -22   9 908.165 262.275  75
   0 -22  -9 55.7778 302.536  76
   0 -22  -9 1244.23 260.973  54
   0 -22   9 534.639 193.248  53
   0 -22   9 253.074 222.279  52
   0 -22  10 1778.50 278.259  75
   0 -22 -10 2092.89 313.784  84
   0 -22 -10 1950.89 226.096  82
   0 -22 -10 2041.31 321.819  75
   0 -22 -10 2034.61 336.142  76
   0 -22 -10 1781.91 266.121   6
   0 -22  10 1611.38 273.541   6
   0 -22  10 2370.49 314.383  12
   0 -22 -11 347.557 302.357  75
   0 -22 -11 655.257 304.565  76
   0 -22 -11 226.080 264.448  84
   0 -22  11 783.358 260.362  75
   0 -22 -11 793.778 199.879  82
   0 -22  11 1048.42 254.629   6
   0 -22 -11 378.062 227.155   6
   0 -22 -12 1867.85 328.116  76
   0 -22 -12 1317.57 210.096  82
   0 -22 -12 1266.80 302.540  84
   0 -22  12 1588.11 268.461   6
   0 -22 -12 1230.10 246.710   6
   0 -22  13 973.351 185.291  32
   0 -22 -13 1326.16 277.954  84
   0 -22 -13 206.984 304.283  76
   0 -22 -13 661.978 199.422  82
   0 -22 -13 222.198 291.425  75
   0 -22 -13 803.276 240.740   6
   0 -22  13 924.666 246.539   6
   0 -22  14 852.256 183.217  32
   0 -22 -14 1336.70 304.809  75
   0 -22 -14 688.169 191.903  82
   0 -22 -14 784.562 292.184  84
   0 -22 -14 894.931 321.695  76
   0 -22  14 194.257 225.622   6
   0 -22 -14 1032.35 238.402   6
   0 -22  15 766.758 260.786  46
   0 -22 -15 623.429 260.192  46
   0 -22  15 692.996 178.507  32
   0 -22 -15 102.359 294.295  75
   0 -22 -15 876.553 284.386  84
   0 -22 -15 766.982 204.487  82
   0 -22 -15 670.155 316.157  76
   0 -22  15 324.836 221.800   6
   0 -22 -15 1286.46 232.268   6
   0 -22  16 849.599 258.932  46
   0 -22  16 1248.57 248.138  44
   0 -22 -16 1158.08 258.662  46
   0 -22  16 1200.74 183.740  32
   0 -22 -16 1189.62 237.286  44
   0 -22 -16 1163.96 303.573  84
   0 -22 -16 820.509 305.729  75
   0 -22 -16 1139.39 209.219  82
   0 -22 -16 911.731 224.728   6
   0 -22  16 892.346 238.525   6
   0 -22 -17 1295.91 246.041  44
   0 -22 -17 1052.55 262.895  46
   0 -22  17 1091.58 261.677  46
   0 -22  17 1175.58 250.998  44
   0 -22  17 1381.17 188.004  32
   0 -22 -17 1027.30 296.478  75
   0 -22 -17 853.811 208.267  82
   0 -22  17 1230.89 250.246   6
   0 -22 -17 644.716 224.591   6
   0 -22  18 624.206 232.088  44
   0 -22 -18 805.917 236.083  44
   0 -22 -18 913.751 266.410  46
   0 -22  18 655.956 245.952  46
   0 -22  18 798.482 173.706  32
   0 -22 -18 796.559 202.038  82
   0 -22  18 409.969 224.504   6
   0 -22 -18 559.974 219.579   6
   0 -22  19 337.295 226.098   6
   0 -22 -19 652.104 218.611   6
   0 -22  19 769.472 173.628  32
   0 -22 -19 1163.29 233.230  44
   0 -22 -19 819.555 263.489  46
   0 -22  19 442.855 248.961  46
   0 -22 -20 596.310 217.663   6
   0 -22  20 341.823 215.595   6
   0 -22 -20 350.632 248.510  46
   0 -22 -20 270.880 221.745  44
   0 -22  20 465.484 251.043  46
   0 -22  20 337.627 167.026  32
   0 -22  20 640.359 217.104  60
   0 -22  21 220.818 211.401   6
   0 -22  21 341.777 245.051  46
   0 -22 -21 513.784 217.551  44
   0 -22  21 221.855 157.372  32
   0 -22  21 328.168 163.018  53
   0 -22  21 445.454 214.305  60
   0 -22  22 582.943 224.714   6
   0 -22 -22 742.432 215.842  44
   0 -22  22 760.284 167.576  32
   0 -22  22 922.271 250.103  46
   0 -22  22 539.889 204.269  60
   0 -22  22 420.446 161.323  53
   0 -22  22 521.004 246.734  57
   0 -22  23 129.647 216.510   6
   0 -22 -23 389.964 229.246  12
   0 -22  23 349.542 151.987  32
   0 -22 -23 87.1595 200.390  44
   0 -22  23 724.006 235.024  46
   0 -22 -23 213.527 197.973  54
   0 -22  23-4.96880 155.051  53
   0 -22  23 565.530 208.901  52
   0 -22  23 331.850 238.044  57
   0 -22  23 375.221 197.600  60
   0 -22 -24 508.446 228.924  12
   0 -22  24 327.477 217.680   6
   0 -22 -24 329.937 209.965  44
   0 -22  24 471.795 229.581  46
   0 -22  24 15.7039 149.227  32
   0 -22  24 787.935 201.370  52
   0 -22  24 633.087 208.518  60
   0 -22  24 290.395 161.105  53
   0 -22  24 617.236 244.205  57
   0 -22 -24 326.927 201.703  54
   0 -22  25 421.722 211.943   6
   0 -22  25 482.147 251.568   8
   0 -22 -25 28.6938 217.538  12
   0 -22 -25-7.07806 205.017  44
   0 -22  25 361.731 150.675  32
   0 -22  25 514.455 234.270  46
   0 -22  25 378.171 235.059  57
   0 -22 -25 107.704 191.205  54
   0 -22  25 331.214 155.830  53
   0 -22  25 490.142 210.352  60
   0 -22  25 307.904 201.933  52
   0 -22  26 535.950 210.449   6
   0 -22 -26 346.254 226.818  12
   0 -22  26 396.390 238.134   8
   0 -22 -26 139.678 210.021  44
   0 -22  26 158.675 225.204  46
   0 -22  26 122.376 144.607  32
   0 -22  26-40.3798 204.650  60
   0 -22  26 418.700 228.888  57
   0 -22  26-50.0832 185.800  52
   0 -22  26 216.543 159.532  53
   0 -22  27 588.238 156.922  32
   0 -22  27 649.395 232.676  46
   0 -22  27 522.035 215.278   6
   0 -22  27 362.406 234.156   8
   0 -22 -27 485.221 283.466  84
   0 -22 -27 579.201 318.176  76
   0 -22  27 500.706 206.870  52
   0 -22  27 279.185 205.318  60
   0 -22  27 676.509 241.865  57
   0 -22  27 413.225 161.309  53
   0 -22  28 648.991 157.149  32
   0 -22  28 401.016 226.581  46
   0 -22  28 825.820 247.908   8
   0 -22  28 701.647 213.701   6
   0 -22 -28 466.290 288.034  84
   0 -22 -28 232.668 310.725  76
   0 -22 -28 194.697 191.793  82
   0 -22 -28 506.410 302.897  75
   0 -22  28 501.252 163.812  53
   0 -22  28 766.472 208.295  60
   0 -22  28 385.280 236.768  57
   0 -22  28 786.811 213.271  52
   0 -22  29 546.249 147.461  32
   0 -22  29 91.1112 207.593  46
   0 -22  29 631.771 208.235   6
   0 -22  29 123.987 228.858   8
   0 -22 -29-411.393 312.890  84
   0 -22 -29 185.391 314.719  76
   0 -22 -29 733.303 301.724  75
   0 -22  29-64.5908 154.043  53
   0 -22  29 42.0860 181.410  52
   0 -22  29-58.1260 194.823  60
   0 -22  29 525.649 237.405  57
   0 -22  30 503.575 149.209  32
   0 -22  30 463.321 223.503  46
   0 -22  30 881.003 206.875   6
   0 -22  30 6.77403 227.260   8
   0 -22 -30 106.867 294.768  84
   0 -22 -30 526.245 304.174  76
   0 -22  30 494.498 157.129  53
   0 -22  30 432.580 198.846  60
   0 -22  30 367.335 193.409  52
   0 -22  30 352.053 229.176  57
   0 -22  31 573.273 199.338   6
   0 -22  31 239.573 231.986   8
   0 -22  31 673.491 152.834  32
   0 -22  31 492.035 217.500  46
   0 -22  31 487.793 234.730  57
   0 -22  31 548.613 199.538  52
   0 -22  31 391.882 153.384  53
   0 -22  31 914.072 203.085  60
   0 -22  32 202.533 228.831   8
   0 -22  32 456.938 199.703   6
   0 -22  32 429.458 147.307  32
   0 -22  32 491.060 222.585  46
   0 -22  32 519.201 153.857  53
   0 -22  32 1021.78 206.401  60
   0 -22  32 611.297 222.754  57
   0 -22  32 781.170 197.441  52
   0 -22  33 275.543 226.171   8
   0 -22  33 454.720 192.477   6
   0 -22  33 652.964 215.703  46
   0 -22  33 230.568 139.331  32
   0 -22  33 349.337 150.649  53
   0 -22  33 380.960 193.849  60
   0 -22  33 661.083 195.613  52
   0 -22  33 259.314 219.224  57
   0 -22  34 144.706 186.718   6
   0 -22  34 163.263 217.286   8
   0 -22  34 628.729 201.584  46
   0 -22  34 39.7736 133.226  32
   0 -22  34 240.906 143.581  53
   0 -22  34-138.832 185.209  52
   0 -22  34 273.331 217.995  57
   0 -22  34 142.478 184.953  60
   0 -22  35 264.444 208.847   8
   0 -22  35-236.454 186.785   6
   0 -22  35 308.315 197.750  46
   0 -22  35 12.9359 131.713  32
   0 -22  35-151.412 188.908  60
   0 -22  35 78.4619 207.097  57
   0 -22  35-310.940 185.871  52
   0 -22  35 217.960 135.350  53
   0 -22  36 138.425 213.796   8
   0 -22  36-127.297 171.184   6
   0 -22  36-79.7796 132.866  32
   0 -22  36 229.995 193.339  46
   0 -22  36 182.015 175.627  52
   0 -22  36-51.2557 207.639  57
   0 -22  36 31.2621 136.739  53
   0 -22  36-62.7915 176.324  60
   0 -22  37 164.234 179.009   6
   0 -22  37-5.88460 203.511   8
   0 -22  37 171.281 128.566  32
   0 -22  37 308.932 200.394  46
   0 -22  37 213.163 206.789  57
   0 -22  37 391.216 189.069  60
   0 -22  37 231.001 168.848  52
   0 -22  38 270.383 202.428   8
   0 -22  38 227.031 177.102   6
   0 -22  38 377.835 196.736  46
   0 -22  38 549.031 136.051  32
   0 -22  38 202.123 178.974  60
   0 -22  38 565.748 174.013  52
   0 -22  38 668.032 208.516  57
   0 -22  39 151.579 197.717   8
   0 -22  39 524.741 184.179   6
   0 -22  39 658.190 198.100  46
   0 -22  39 224.905 126.856  32
   0 -22  39 299.283 201.279  57
   0 -22  39 37.3612 175.129  60
   0 -22  39 281.844 162.617  52
   0 -22  40 875.829 207.050   8
   0 -22  40 1133.03 189.735   6
   0 -22  40 654.914 198.654  46
   0 -22  40 770.569 210.877  57
   0 -22  40 708.550 177.688  52
   0 -22  40 807.353 187.987  60
   0 -22  41 585.691 174.697   6
   0 -22  41 890.503 206.507   8
   0 -22  41 656.552 198.838  46
   0 -22  41 499.487 171.321  52
   0 -22  41 624.647 179.753  60
   0 -22  41 693.770 201.341  57
   0 -22  42 54.5883 158.077   6
   0 -22  42-249.064 185.923   8
   0 -22  42 211.449 183.822  46
   0 -22  42 165.934 187.970  57
   0 -22  42 229.370 160.616  52
   0 -22  42 103.849 163.531  60
   0 -22  43 90.7961 182.673   8
   0 -22  43 159.423 155.921   6
   0 -22  43 305.828 178.679  46
   0 -22  43 239.342 155.698  52
   0 -22  43 322.331 187.675  57
   0 -22  43 230.835 162.362  60
   0 -22  44 288.971 182.370   8
   0 -22  44-4.69790 152.706   6
   0 -22  44 248.473 175.009  46
   0 -22  44 224.193 161.271  60
   0 -22  44-87.7239 150.902  52
   0 -22  44-197.913 184.267  57
   0 -22  45 147.236 177.254   8
   0 -22  45 364.578 156.931   6
   0 -22  45-115.306 171.678  46
   0 -22  45 113.221 157.809  60
   0 -22  45 314.503 144.078  52
   0 -22  45 50.6197 174.935  57
   0 -22  46 143.249 148.501   6
   0 -22  46-18.3986 169.796   8
   0 -22  46 108.622 165.593  46
   0 -22  46 423.015 143.442  52
   0 -22  46 386.128 170.364  57
   0 -22  46 162.222 149.658  60
   0 -22  47 102.195 165.177   8
   0 -22  47 73.7191 145.526   6
   0 -22  47-34.9572 165.395  46
   0 -22  47 105.980 142.997  60
   0 -22  47 189.913 134.040  52
   0 -22  47 211.797 163.106  57
   0 -22  48 159.351 139.364   6
   0 -22  48 141.541 164.442   8
   0 -22  48-33.6820 155.869  46
   0 -22  48 125.424 131.395  52
   0 -22  48-16.3528 143.691  60
   0 -22  48 176.322 166.679  57
   0 -22  49 223.108 160.101   8
   0 -22  49 182.289 137.304   6
   0 -22  49 101.614 154.195  46
   0 -22  49 200.533 139.195  60
   0 -22  49 359.740 132.063  52
   0 -22  49 134.209 154.233  57
   0 -22  50 174.764 163.533   8
   0 -22  50 245.860 136.056   6
   0 -22  50-48.6231 156.557  46
   0 -22  50 127.975 148.591  57
   0 -22  50 234.180 131.400  52
   0 -22  50 343.143 138.331  60
   0 -22  51 72.3363 147.245   8
   0 -22  51-37.5145 133.072   6
   0 -22  51 33.6703 149.906  46
   0 -22  51 38.7379 137.355  57
   0 -22  51 201.541 123.290  52
   0 -22  51 129.792 138.048  60
   0 -22  52 187.018 129.330   6
   0 -22  52 509.542 158.268   8
   0 -22  52 103.544 145.522  46
   0 -22  52 489.923 120.206  52
   0 -22  52 202.506 132.233  60
   0 -22  52 192.171 136.890  57
   0 -22  53 250.774 126.497   6
   0 -22  53 103.966 145.263   8
   0 -22  53-7.61679 128.335  46
   0 -22  53 48.7830 123.729  60
   0 -22  53 55.5665 132.560  57
   0 -22  53-36.6517 102.722  52
   0 -22  54 13.0741 121.981   6
[truncated: 16,850,550 more chars]
