# Supplementary material for: Accessing carbon, boron and germanium spiro stereocentres in a unified catalytic enantioselective approach
Source: Nat Catal. 2025 Jun 12;8(6):569–78. doi: 10.1038/s41929-025-01352-3 (PMC12198011; doi:10.1038/s41929-025-01352-3)
Supplement: Supplementary file 4 — Crystallographic data of Ni3. [file 41929_2025_1352_MOESM4_ESM.cif]

data_yca-r2094
_audit_creation_date               2023-11-27
_audit_creation_method
;
Olex2 1.5
(compiled 2023.08.24 svn.re1ec1418 for OlexSys, GUI svn.r6817)
;
_shelx_SHELXL_version_number       '2019/3'
_audit_contact_author_address      ?
_audit_contact_author_email        ?
_audit_contact_author_name         ''
_audit_contact_author_phone        ?
_publ_contact_author_id_orcid      ?
_publ_section_references
;
Dolomanov, O.V., Bourhis, L.J., Gildea, R.J, Howard, J.A.K. & Puschmann, H.
 (2009), J. Appl. Cryst. 42, 339-341.

Sheldrick, G.M. (2015). Acta Cryst. C71, 3-8.
;
_chemical_name_common              ?
_chemical_name_systematic          ?
_chemical_formula_moiety           'C75 H60 F8 N2 Ni'
_chemical_formula_sum              'C75 H60 F8 N2 Ni'
_chemical_formula_weight           1199.96
_chemical_absolute_configuration   rmad
_chemical_melting_point            ?
_chemical_oxdiff_formula           'C75 H60 N2 F8 Ni1'
loop_
  _atom_type_symbol
  _atom_type_description
  _atom_type_scat_dispersion_real
  _atom_type_scat_dispersion_imag
  _atom_type_scat_source
 'C' 'C' 0.0181 0.0091 'International Tables Vol C Tables 4.2.6.8 and 6.1.1.4'
 'H' 'H' 0.0000 0.0000 'International Tables Vol C Tables 4.2.6.8 and 6.1.1.4'
 'F' 'F' 0.0727 0.0534 'International Tables Vol C Tables 4.2.6.8 and 6.1.1.4'
 'N' 'N' 0.0311 0.0180 'International Tables Vol C Tables 4.2.6.8 and 6.1.1.4'
 'Ni' 'Ni' -3.0029 0.5091
 'International Tables Vol C Tables 4.2.6.8 and 6.1.1.4'

_shelx_space_group_comment
;
The symmetry employed for this shelxl refinement is uniquely defined
by the following loop, which should always be used as a source of
symmetry information in preference to the above space-group names.
They are only intended as comments.
;
_space_group_crystal_system        'monoclinic'
_space_group_IT_number             4
_space_group_name_H-M_alt          'P 1 21 1'
_space_group_name_Hall             'P 2yb'
loop_
  _space_group_symop_operation_xyz
 'x, y, z'
 '-x, y+1/2, -z'

_cell_length_a                     14.6283(12)
_cell_length_b                     13.2988(13)
_cell_length_c                     15.3812(15)
_cell_angle_alpha                  90
_cell_angle_beta                   94.122(8)
_cell_angle_gamma                  90
_cell_volume                       2984.5(5)
_cell_formula_units_Z              2
_cell_measurement_reflns_used      2813
_cell_measurement_temperature      140.00(10)
_cell_measurement_theta_max        72.2230
_cell_measurement_theta_min        4.0160
_shelx_estimated_absorpt_T_max     0.827
_shelx_estimated_absorpt_T_min     0.657
_exptl_absorpt_coefficient_mu      1.064
_exptl_absorpt_correction_T_max    1.000
_exptl_absorpt_correction_T_min    0.348
_exptl_absorpt_correction_type     gaussian
_exptl_absorpt_process_details
;
CrysAlisPro 1.171.43.98a (Rigaku Oxford Diffraction, 2023)
Numerical absorption correction based on gaussian integration over
a multifaceted crystal model
Empirical absorption correction using spherical harmonics,
implemented in SCALE3 ABSPACK scaling algorithm.
;
_exptl_absorpt_special_details     ?
_exptl_crystal_colour              'clear intense red'
_exptl_crystal_density_diffrn      1.335
_exptl_crystal_density_meas        ?
_exptl_crystal_density_method      ?
_exptl_crystal_description         plate
_exptl_crystal_F_000               1248
loop_
  _exptl_crystal_face_index_h
  _exptl_crystal_face_index_k
  _exptl_crystal_face_index_l
  _exptl_crystal_face_perp_dist
 0 3 9 0.0703
 1 0 -2 0.1457
 -1 0 2 0.1108
 -1 -1 2 0.1212
 -5 3 8 0.0970
 0 8 -2 0.1762
 0 -8 3 0.1656
 0 3 9 0.0724
 0 -1 1 0.1406
 -1 0 -2 0.0997
 -3 -8 -1 0.1515
 4 3 8 0.1064
 1 2 1 0.1562
 -2 5 -8 0.1303
 2 1 1 0.1509
 6 7 1 0.1708
 -6 2 -7 0.1327
 2 1 -1 0.1733
 5 6 -4 0.1632
 9 -1 -2 0.2530
 3 2 -9 0.1030
 3 -3 -9 0.1558
 -2 -8 4 0.1368
 -9 2 -2 0.1480
 0 -3 -9 0.1236
 2 2 9 0.0877
 1 -3 9 0.1331
 -2 0 -10 0.0759
 -2 -3 -9 0.1008
 -1 5 -8 0.1202
 -8 2 5 0.1387
 1 2 -10 0.0787

_exptl_crystal_size_max            0.432
_exptl_crystal_size_mid            0.315
_exptl_crystal_size_min            0.186
loop_
  _exptl_oxdiff_crystal_face_indexfrac_h
  _exptl_oxdiff_crystal_face_indexfrac_k
  _exptl_oxdiff_crystal_face_indexfrac_l
  _exptl_oxdiff_crystal_face_x
  _exptl_oxdiff_crystal_face_y
  _exptl_oxdiff_crystal_face_z
 -0.4835 3.0959 9.3211 0.8233 0.5665 -0.0360
 0.9992 0.0001 -1.9999 -0.2019 -0.0285 0.0824
 -0.9992 -0.0001 1.9999 0.2019 0.0285 -0.0824
 -0.9992 -1.0001 1.9999 0.1615 0.0071 -0.1888
 -5.1544 2.7413 8.1350 0.9957 0.0789 -0.0482
 -0.3811 8.4013 -2.2262 0.2021 0.0171 0.9792
 -0.3314 -8.1219 3.3851 -0.0661 -0.0063 -0.9978
 0.4706 2.6160 9.4444 0.7572 0.6473 -0.0877
 0.0003 -1.0000 0.9999 0.0314 0.0368 -0.1454
 -1.0005 -0.0000 -1.9996 -0.0854 -0.2044 0.0735
 -2.7863 -8.2153 -0.6680 -0.2182 -0.4602 -0.8606
 4.3123 2.5198 8.0574 0.4299 0.9025 -0.0269
 1.0002 2.0000 0.9997 0.0945 0.1891 0.1783
 -2.0137 4.7849 -7.8696 -0.2547 -0.5327 0.8071
 2.0000 1.0001 0.9996 -0.0042 0.2556 0.0763
 5.5488 6.9178 0.8346 0.0168 0.6851 0.7282
 -6.4625 1.7183 -6.5358 -0.0238 -0.9122 0.4091
 1.9994 1.0002 -1.0002 -0.1478 0.1391 0.1543
 5.0129 6.4655 -4.3716 -0.3445 0.3252 0.8807
 9.3687 -0.7423 -2.0800 -0.7251 0.6873 0.0435
 3.0785 2.1028 -9.3425 -0.7656 -0.2279 0.6016
 3.3699 -3.2179 -8.7954 -0.9585 -0.2845 0.0153
 -2.1315 -7.8287 3.7167 0.0745 -0.1391 -0.9875
 -8.8627 2.1063 -1.9483 0.4613 -0.8480 0.2609
 0.4960 -2.9417 -9.3880 -0.8226 -0.5660 0.0551
 2.4103 2.3244 9.0715 0.6056 0.7900 -0.0956
 1.3282 -3.2503 9.0261 0.4398 0.5726 -0.6919
 -2.0365 0.1859 -9.5751 -0.5620 -0.7326 0.3840
 -2.4520 -2.7229 -8.9099 -0.6077 -0.7928 0.0467
 -0.8385 4.8199 -8.1585 -0.3425 -0.4453 0.8273
 -8.4051 2.2124 4.5027 0.9026 -0.4299 0.0228
 0.7595 2.0160 -9.7144 -0.6608 -0.4554 0.5966

_exptl_transmission_factor_max     ?
_exptl_transmission_factor_min     ?
_diffrn_reflns_av_R_equivalents    0.0410
_diffrn_reflns_av_unetI/netI       0.0379
_diffrn_reflns_Laue_measured_fraction_full  0.995
_diffrn_reflns_Laue_measured_fraction_max  0.981
_diffrn_reflns_limit_h_max         18
_diffrn_reflns_limit_h_min         -17
_diffrn_reflns_limit_k_max         16
_diffrn_reflns_limit_k_min         -15
_diffrn_reflns_limit_l_max         18
_diffrn_reflns_limit_l_min         -19
_diffrn_reflns_number              27458
_diffrn_reflns_point_group_measured_fraction_full  0.961
_diffrn_reflns_point_group_measured_fraction_max  0.937
_diffrn_reflns_theta_full          67.684
_diffrn_reflns_theta_max           72.701
_diffrn_reflns_theta_min           3.029
_diffrn_ambient_environment        N~2~
_diffrn_ambient_temperature        140.00(10)
_diffrn_detector                   'CCD plate'
_diffrn_detector_area_resol_mean   5.2817
_diffrn_detector_type              AtlasS2
_diffrn_measured_fraction_theta_full  0.995
_diffrn_measured_fraction_theta_max  0.981
_diffrn_measurement_details
;
List of Runs (angles in degrees, time in seconds):

  # Type    Start    End  Width  t~exp~   \w     \q     \k     \f   Frames
--------------------------------------------------------------------------
  1  \w   -116.00 -59.00   1.00    5.00    --  -40.66 -30.00 127.00   57
  2  \w    -41.00 -16.00   1.00    5.00    --  -40.66  30.00 -72.00   25
  3  \w     12.00 111.00   1.00    5.00    --   40.66  30.00 -72.00   99
  4  \w    103.00 128.00   1.00   20.00    --  105.15  30.00 -72.00   25
  5  \w     80.00 107.00   1.00   20.00    --  105.15 -30.00 127.00   27
  6  \w     42.00  72.00   1.00   20.00    --  105.15 -30.00 127.00   30
  7  \w    -54.00 -29.00   1.00    5.00    --  -40.66 -38.00 -60.00   25
  8  \w    -88.00 -14.00   1.00    5.00    --  -40.66 -57.00  60.00   74
  9  \w    -63.00 -36.00   1.00    5.00    --  -40.66 -57.00  30.00   27
 10  \w   -112.00 -14.00   1.00    5.00    --  -40.66 -57.00 -30.00   98
 11  \w     37.00  95.00   1.00    5.00    --   40.66-125.00   0.00   58
 12  \w     -8.00  17.00   1.00    5.00    --   40.66 -30.00 127.00   25
 13  \w     27.00  80.00   1.00    5.00    --   40.66-125.00-180.00   53
 14  \w     74.00 111.00   1.00    5.00    --   40.66  38.00-180.00   37
 15  \w    105.00 176.00   1.00   20.00    --  105.15  61.00 -60.00   71
 16  \w     24.00  49.00   1.00   20.00    --  105.15 -94.00 150.00   25
 17  \w     77.00 103.00   1.00   20.00    --  105.15  61.00 -60.00   26
 18  \w     79.00 106.00   1.00   20.00    --  105.15 -94.00 150.00   27
 19  \w     76.00 102.00   1.00   20.00    --  105.15  61.00 -30.00   26
 20  \w     76.00 102.00   1.00   20.00    --  105.15  61.00  30.00   26
 21  \w     72.00 109.00   1.00   20.00    --  105.15-111.00 120.00   37
 22  \w    139.00 168.00   1.00   20.00    --  105.15  61.00  90.00   29
 23  \w     76.00 102.00   1.00   20.00    --  105.15  61.00   0.00   26
 24  \w    142.00 176.00   1.00   20.00    --  105.15  61.00  60.00   34
 25  \w    104.00 178.00   1.00   20.00    --  105.15  77.00-180.00   74
 26  \w     76.00 114.00   1.00   20.00    --  105.15  61.00  90.00   38
 27  \w    109.00 136.00   1.00   20.00    --  105.15 178.00 150.00   27
 28  \w     76.00 102.00   1.00   20.00    --  105.15  61.00  60.00   26
 29  \w     79.00 106.00   1.00   20.00    --  105.15  45.00  60.00   27
 30  \w     80.00 105.00   1.00   20.00    --  105.15  45.00  30.00   25
 31  \w     79.00 114.00   1.00   20.00    --  105.15  45.00  90.00   35
 32  \w     80.00 105.00   1.00   20.00    --  105.15  45.00   0.00   25
 33  \w     79.00 106.00   1.00   20.00    --  105.15  45.00 -30.00   27
 34  \w     63.00  90.00   1.00   20.00    --  105.15 178.00 150.00   27
 35  \w     35.00 121.00   1.00   20.00    --  105.15 -61.00  60.00   86
 36  \w     82.00 107.00   1.00   20.00    --  105.15  30.00  60.00   25
 37  \w    116.00 177.00   1.00   20.00    --  105.15  61.00  30.00   61
 38  \w     82.00 158.00   1.00   20.00    --  105.15  30.00  30.00   76
 39  \w     33.00  58.00   1.00   20.00    --  105.15-111.00 120.00   25
;
_diffrn_measurement_device         'four-circle diffractometer'
_diffrn_measurement_device_type    'SuperNova, Dual, Cu at home/near, AtlasS2'
_diffrn_measurement_method         '\w scans'
_diffrn_orient_matrix_type        
 'CrysAlisPro convention (1999,Acta A55,543-557)'
_diffrn_orient_matrix_UB_11        -0.0582356000
_diffrn_orient_matrix_UB_12        0.0404623000
_diffrn_orient_matrix_UB_13        0.0718661000
_diffrn_orient_matrix_UB_21        0.0879805000
_diffrn_orient_matrix_UB_22        0.0214477000
_diffrn_orient_matrix_UB_23        0.0582128000
_diffrn_orient_matrix_UB_31        0.0044199000
_diffrn_orient_matrix_UB_32        0.1064244000
_diffrn_orient_matrix_UB_33        -0.0389824000
_diffrn_radiation_monochromator    mirror
_diffrn_radiation_probe            x-ray
_diffrn_radiation_type             'Cu K\a'
_diffrn_radiation_wavelength       1.54184
_diffrn_source                     'micro-focus sealed X-ray tube'
_diffrn_source_type                'SuperNova (Cu) X-ray Source'
_reflns_Friedel_coverage           0.826
_reflns_Friedel_fraction_full      0.924
_reflns_Friedel_fraction_max       0.888
_reflns_number_gt                  10263
_reflns_number_total               11132
_reflns_special_details
;
 Reflections were merged by SHELXL according to the crystal
 class for the calculation of statistics and refinement.
 
 _reflns_Friedel_fraction is defined as the number of unique
 Friedel pairs measured divided by the number that would be
 possible theoretically, ignoring centric projections and
 systematic absences.
;
_reflns_threshold_expression       'I > 2\s(I)'
_computing_cell_refinement         'CrysAlisPro 1.171.43.98a (Rigaku OD, 2023)'
_computing_data_collection        
 'CrysAlisPro system (CCD 43.95a 64-bit (release 03-11-2023))'
_computing_data_reduction          'CrysAlisPro 1.171.43.98a (Rigaku OD, 2023)'
_computing_molecular_graphics      'Olex2 1.5 (Dolomanov et al., 2009)'
_computing_publication_material    'Olex2 1.5 (Dolomanov et al., 2009)'
_computing_structure_refinement    'SHELXL 2019/3 (Sheldrick, 2015)'
_computing_structure_solution      'SHELXT 2018/2 (Sheldrick, 2018)'
_refine_diff_density_max           0.723
_refine_diff_density_min           -0.311
_refine_diff_density_rms           0.045
_refine_ls_abs_structure_details
;
 Flack x determined using 4336 quotients [(I+)-(I-)]/[(I+)+(I-)]
 (Parsons, Flack and Wagner, Acta Cryst. B69 (2013) 249-259).
;
_refine_ls_abs_structure_Flack     -0.03(2)
_refine_ls_extinction_coef         .
_refine_ls_extinction_method       none
_refine_ls_goodness_of_fit_ref     1.014
_refine_ls_hydrogen_treatment      constr
_refine_ls_matrix_type             full
_refine_ls_number_parameters       781
_refine_ls_number_reflns           11132
_refine_ls_number_restraints       1
_refine_ls_R_factor_all            0.0431
_refine_ls_R_factor_gt             0.0401
_refine_ls_restrained_S_all        1.013
_refine_ls_shift/su_max            0.000
_refine_ls_shift/su_mean           0.000
_refine_ls_structure_factor_coef   Fsqd
_refine_ls_weighting_details      
 'w=1/[\s^2^(Fo^2^)+(0.0769P)^2^] where P=(Fo^2^+2Fc^2^)/3'
_refine_ls_weighting_scheme        calc
_refine_ls_wR_factor_gt            0.1018
_refine_ls_wR_factor_ref           0.1032
_refine_special_details            ?
_olex2_refinement_description
;
1. Fixed Uiso
 At 1.2 times of:
  All C(H) groups, All C(H,H) groups
 At 1.5 times of:
  All C(H,H,H) groups
2.a Ternary CH refined with riding coordinates:
 C20(H20), C28(H28), C43(H43), C51(H51), C61(H61), C69(H69)
2.b Secondary CH2 refined with riding coordinates:
 C60(H60A,H60B), C68(H68A,H68B)
2.c Aromatic/amide H refined with riding coordinates:
 C5(H5), C6(H6), C7(H7), C11(H11), C12(H12), C13(H13), C16(H16), C18(H18),
 C23(H23), C25(H25), C27(H27), C31(H31), C33(H33), C35(H35), C39(H39), C41(H41),
  C45(H45), C47(H47), C49(H49), C53(H53), C55(H55), C57(H57), C63(H63),
 C64(H64), C65(H65), C66(H66), C67(H67), C71(H71), C72(H72), C73(H73), C74(H74),
  C75(H75)
2.d Idealised Me refined as rotating group:
 C21(H21A,H21B,H21C), C29(H29A,H29B,H29C), C36(H36A,H36B,H36C), C50(H50A,H50B,
 H50C), C58(H58A,H58B,H58C), C59(H59A,H59B,H59C)
;
_atom_sites_solution_hydrogens     geom
_atom_sites_solution_primary       dual
_atom_sites_solution_secondary     difmap
loop_
  _atom_site_label
  _atom_site_type_symbol
  _atom_site_fract_x
  _atom_site_fract_y
  _atom_site_fract_z
  _atom_site_U_iso_or_equiv
  _atom_site_adp_type
  _atom_site_occupancy
  _atom_site_site_symmetry_order
  _atom_site_calc_flag
  _atom_site_refinement_flags_posn
  _atom_site_refinement_flags_adp
  _atom_site_refinement_flags_occupancy
  _atom_site_disorder_assembly
  _atom_site_disorder_group
 Ni1 Ni 0.75325(3) 0.44524(4) 0.60158(3) 0.02222(12) Uani 1 1 d . . . . .
 F1 F 0.9333(2) 0.2871(3) 1.0677(2) 0.0871(11) Uani 1 1 d . . . . .
 F2 F 0.6700(2) 0.0914(3) 1.08709(19) 0.0836(10) Uani 1 1 d . . . . .
 F3 F 0.41308(18) 0.47044(18) 0.40670(14) 0.0507(6) Uani 1 1 d . . . . .
 F4 F 0.20431(15) 0.5778(2) 0.60409(19) 0.0550(6) Uani 1 1 d . . . . .
 F5 F 1.0786(2) 0.3721(2) 0.48138(15) 0.0584(6) Uani 1 1 d . . . . .
 F6 F 1.26468(15) 0.2641(2) 0.72335(19) 0.0586(7) Uani 1 1 d . . . . .
 F7 F 0.7963(2) 0.9088(3) 1.0287(2) 0.0786(10) Uani 1 1 d . . . . .
 F8 F 0.5481(2) 0.6890(3) 0.9855(2) 0.0768(9) Uani 1 1 d . . . . .
 N1 N 0.69240(17) 0.40829(19) 0.78011(15) 0.0227(5) Uani 1 1 d . . . . .
 N2 N 0.79874(16) 0.52248(18) 0.78105(15) 0.0221(5) Uani 1 1 d . . . . .
 C1 C 0.74784(17) 0.4588(2) 0.72514(17) 0.0213(5) Uani 1 1 d . . . . .
 C2 C 0.7769(2) 0.5095(2) 0.86637(19) 0.0252(6) Uani 1 1 d . . . . .
 C3 C 0.70951(19) 0.4393(3) 0.86515(17) 0.0252(5) Uani 1 1 d . . . . .
 C4 C 0.7999(2) 0.5457(2) 0.95479(19) 0.0288(6) Uani 1 1 d . . . . .
 C5 C 0.8610(2) 0.6115(3) 0.9968(2) 0.0327(6) Uani 1 1 d . . . . .
 H5 H 0.903865 0.647784 0.965447 0.039 Uiso 1 1 calc R U . . .
 C6 C 0.8580(3) 0.6232(3) 1.0878(2) 0.0419(8) Uani 1 1 d . . . . .
 H6 H 0.900077 0.668237 1.117262 0.050 Uiso 1 1 calc R U . . .
 C7 C 0.7969(3) 0.5726(3) 1.1359(2) 0.0435(8) Uani 1 1 d . . . . .
 H7 H 0.796848 0.583979 1.196830 0.052 Uiso 1 1 calc R U . . .
 C8 C 0.7339(3) 0.5032(3) 1.0943(2) 0.0379(7) Uani 1 1 d . . . . .
 C9 C 0.7381(2) 0.4920(3) 1.0048(2) 0.0307(6) Uani 1 1 d . . . . .
 C10 C 0.6797(2) 0.4251(2) 0.95329(19) 0.0299(6) Uani 1 1 d . . . . .
 C11 C 0.6153(2) 0.3699(3) 0.9928(2) 0.0382(7) Uani 1 1 d . . . . .
 H11 H 0.574877 0.326040 0.959870 0.046 Uiso 1 1 calc R U . . .
 C12 C 0.6106(3) 0.3800(3) 1.0839(2) 0.0479(9) Uani 1 1 d . . . . .
 H12 H 0.566681 0.341358 1.111896 0.057 Uiso 1 1 calc R U . . .
 C13 C 0.6677(3) 0.4440(4) 1.1341(2) 0.0487(9) Uani 1 1 d . . . . .
 H13 H 0.662499 0.448231 1.195168 0.058 Uiso 1 1 calc R U . . .
 C14 C 0.6281(2) 0.3295(2) 0.75433(17) 0.0241(6) Uani 1 1 d . . . . .
 C15 C 0.6550(2) 0.2290(2) 0.76671(18) 0.0266(6) Uani 1 1 d . . . . .
 C16 C 0.5906(2) 0.1548(2) 0.7444(2) 0.0308(6) Uani 1 1 d . . . . .
 H16 H 0.607358 0.086096 0.751395 0.037 Uiso 1 1 calc R U . . .
 C17 C 0.5015(2) 0.1791(3) 0.7119(2) 0.0316(6) Uani 1 1 d . . . . .
 C18 C 0.4776(2) 0.2790(3) 0.7012(2) 0.0305(6) Uani 1 1 d . . . . .
 H18 H 0.417235 0.295422 0.678942 0.037 Uiso 1 1 calc R U . . .
 C19 C 0.5397(2) 0.3568(2) 0.72218(19) 0.0264(6) Uani 1 1 d . . . . .
 C20 C 0.7527(2) 0.2019(2) 0.8007(2) 0.0286(6) Uani 1 1 d . . . . .
 H20 H 0.794073 0.255180 0.779742 0.034 Uiso 1 1 calc R U . . .
 C21 C 0.7852(2) 0.1009(3) 0.7652(2) 0.0361(7) Uani 1 1 d . . . . .
 H21A H 0.749487 0.046111 0.788494 0.054 Uiso 1 1 calc R U . . .
 H21B H 0.850306 0.091336 0.783134 0.054 Uiso 1 1 calc R U . . .
 H21C H 0.776674 0.101035 0.701442 0.054 Uiso 1 1 calc R U . . .
 C22 C 0.7669(2) 0.1994(3) 0.8996(2) 0.0311(6) Uani 1 1 d . . . . .
 C23 C 0.8435(3) 0.2465(3) 0.9401(2) 0.0403(8) Uani 1 1 d . . . . .
 H23 H 0.885054 0.282221 0.906695 0.048 Uiso 1 1 calc R U . . .
 C24 C 0.8579(3) 0.2406(4) 1.0293(3) 0.0537(10) Uani 1 1 d . . . . .
 C25 C 0.8017(3) 0.1894(4) 1.0809(3) 0.0571(11) Uani 1 1 d . . . . .
 H25 H 0.813636 0.185868 1.142409 0.069 Uiso 1 1 calc R U . . .
 C26 C 0.7267(3) 0.1431(4) 1.0387(3) 0.0532(10) Uani 1 1 d . . . . .
 C27 C 0.7081(3) 0.1464(3) 0.9500(2) 0.0426(8) Uani 1 1 d . . . . .
 H27 H 0.655937 0.112965 0.923396 0.051 Uiso 1 1 calc R U . . .
 C28 C 0.5091(2) 0.4657(2) 0.7162(2) 0.0293(6) Uani 1 1 d . . . . .
 H28 H 0.563878 0.506722 0.703456 0.035 Uiso 1 1 calc R U . . .
 C29 C 0.4789(3) 0.5005(3) 0.8049(2) 0.0413(8) Uani 1 1 d . . . . .
 H29A H 0.426985 0.459599 0.820834 0.062 Uiso 1 1 calc R U . . .
 H29B H 0.460512 0.571324 0.801160 0.062 Uiso 1 1 calc R U . . .
 H29C H 0.529989 0.492802 0.849184 0.062 Uiso 1 1 calc R U . . .
 C30 C 0.4361(2) 0.4843(2) 0.6425(2) 0.0301(6) Uani 1 1 d . . . . .
 C31 C 0.4566(2) 0.4659(2) 0.5564(2) 0.0327(7) Uani 1 1 d . . . . .
 H31 H 0.514779 0.439831 0.544329 0.039 Uiso 1 1 calc R U . . .
 C32 C 0.3919(3) 0.4858(3) 0.4898(2) 0.0375(7) Uani 1 1 d . . . . .
 C33 C 0.3053(3) 0.5223(3) 0.5028(3) 0.0417(8) Uani 1 1 d . . . . .
 H33 H 0.261027 0.534451 0.455719 0.050 Uiso 1 1 calc R U . . .
 C34 C 0.2872(2) 0.5399(3) 0.5875(3) 0.0411(8) Uani 1 1 d . . . . .
 C35 C 0.3497(2) 0.5215(3) 0.6579(2) 0.0352(7) Uani 1 1 d . . . . .
 H35 H 0.333789 0.534021 0.715765 0.042 Uiso 1 1 calc R U . . .
 C36 C 0.4326(3) 0.0974(3) 0.6867(3) 0.0460(9) Uani 1 1 d . . . . .
 H36A H 0.417807 0.099119 0.623525 0.069 Uiso 1 1 calc R U . . .
 H36B H 0.376718 0.108577 0.716837 0.069 Uiso 1 1 calc R U . . .
 H36C H 0.458696 0.031751 0.703315 0.069 Uiso 1 1 calc R U . . .
 C37 C 0.86903(19) 0.5907(2) 0.75697(17) 0.0238(5) Uani 1 1 d . . . . .
 C38 C 0.9576(2) 0.5528(2) 0.75032(18) 0.0249(6) Uani 1 1 d . . . . .
 C39 C 1.0262(2) 0.6204(2) 0.73115(19) 0.0284(6) Uani 1 1 d . . . . .
 H39 H 1.086652 0.596154 0.725869 0.034 Uiso 1 1 calc R U . . .
 C40 C 1.0084(2) 0.7221(3) 0.7196(2) 0.0315(6) Uani 1 1 d . . . . .
 C41 C 0.9193(2) 0.7573(2) 0.7268(2) 0.0315(6) Uani 1 1 d . . . . .
 H41 H 0.906800 0.826840 0.718459 0.038 Uiso 1 1 calc R U . . .
 C42 C 0.8483(2) 0.6926(2) 0.74582(19) 0.0263(6) Uani 1 1 d . . . . .
 C43 C 0.98148(18) 0.4436(3) 0.77123(19) 0.0288(6) Uani 1 1 d . . . . .
 H43 H 0.923746 0.403659 0.761533 0.035 Uiso 1 1 calc R U . . .
 C44 C 1.0502(2) 0.4005(2) 0.7114(2) 0.0290(6) Uani 1 1 d . . . . .
 C45 C 1.0332(2) 0.4062(3) 0.6217(2) 0.0345(7) Uani 1 1 d . . . . .
 H45 H 0.979359 0.438358 0.597135 0.041 Uiso 1 1 calc R U . . .
 C46 C 1.0949(3) 0.3649(3) 0.5684(2) 0.0393(8) Uani 1 1 d . . . . .
 C47 C 1.1746(3) 0.3163(3) 0.6003(3) 0.0410(8) Uani 1 1 d . . . . .
 H47 H 1.216756 0.288116 0.562909 0.049 Uiso 1 1 calc R U . . .
 C48 C 1.1880(2) 0.3119(3) 0.6882(3) 0.0386(8) Uani 1 1 d . . . . .
 C49 C 1.1302(2) 0.3527(3) 0.7458(2) 0.0340(7) Uani 1 1 d . . . . .
 H49 H 1.144115 0.348498 0.806956 0.041 Uiso 1 1 calc R U . . .
 C50 C 1.0121(2) 0.4364(3) 0.8683(2) 0.0367(7) Uani 1 1 d . . . . .
 H50A H 1.067128 0.477494 0.880720 0.055 Uiso 1 1 calc R U . . .
 H50B H 1.025916 0.366164 0.883514 0.055 Uiso 1 1 calc R U . . .
 H50C H 0.962981 0.460839 0.902889 0.055 Uiso 1 1 calc R U . . .
 C51 C 0.7499(2) 0.7318(2) 0.7505(2) 0.0307(6) Uani 1 1 d . . . . .
 H51 H 0.707919 0.676913 0.728009 0.037 Uiso 1 1 calc R U . . .
 C52 C 0.7252(2) 0.7551(3) 0.8426(2) 0.0339(7) Uani 1 1 d . . . . .
 C53 C 0.7753(3) 0.8229(3) 0.8956(2) 0.0431(8) Uani 1 1 d . . . . .
 H53 H 0.828420 0.854401 0.876113 0.052 Uiso 1 1 calc R U . . .
 C54 C 0.7464(3) 0.8435(4) 0.9771(3) 0.0530(10) Uani 1 1 d . . . . .
 C55 C 0.6708(3) 0.7996(4) 1.0101(3) 0.0598(12) Uani 1 1 d . . . . .
 H55 H 0.653133 0.814187 1.066988 0.072 Uiso 1 1 calc R U . . .
 C56 C 0.6228(3) 0.7339(4) 0.9561(3) 0.0535(10) Uani 1 1 d . . . . .
 C57 C 0.6472(3) 0.7109(3) 0.8734(3) 0.0419(8) Uani 1 1 d . . . . .
 H57 H 0.611234 0.665423 0.837710 0.050 Uiso 1 1 calc R U . . .
 C58 C 0.7299(3) 0.8234(3) 0.6917(2) 0.0404(8) Uani 1 1 d . . . . .
 H58A H 0.769831 0.879219 0.711622 0.061 Uiso 1 1 calc R U . . .
 H58B H 0.665695 0.843311 0.694325 0.061 Uiso 1 1 calc R U . . .
 H58C H 0.741489 0.806158 0.631505 0.061 Uiso 1 1 calc R U . . .
 C59 C 1.0842(3) 0.7937(3) 0.6986(3) 0.0416(8) Uani 1 1 d . . . . .
 H59A H 1.103087 0.833370 0.750506 0.062 Uiso 1 1 calc R U . . .
 H59B H 1.061791 0.838859 0.651411 0.062 Uiso 1 1 calc R U . . .
 H59C H 1.136615 0.755280 0.680306 0.062 Uiso 1 1 calc R U . . .
 C60 C 0.7071(2) 0.5829(2) 0.5687(2) 0.0298(6) Uani 1 1 d . . . . .
 H60A H 0.639857 0.592825 0.566564 0.036 Uiso 1 1 calc R U . . .
 H60B H 0.742411 0.640331 0.594615 0.036 Uiso 1 1 calc R U . . .
 C61 C 0.7418(2) 0.5373(2) 0.49580(19) 0.0266(6) Uani 1 1 d . . . . .
 H61 H 0.694423 0.516505 0.449128 0.032 Uiso 1 1 calc R U . . .
 C62 C 0.8327(2) 0.5623(2) 0.4647(2) 0.0286(6) Uani 1 1 d . . . . .
 C63 C 0.9024(2) 0.6095(3) 0.5178(2) 0.0326(6) Uani 1 1 d . . . . .
 H63 H 0.891717 0.626386 0.576191 0.039 Uiso 1 1 calc R U . . .
 C64 C 0.9864(2) 0.6319(3) 0.4860(2) 0.0384(7) Uani 1 1 d . . . . .
 H64 H 1.032984 0.662628 0.523249 0.046 Uiso 1 1 calc R U . . .
 C65 C 1.0030(2) 0.6100(3) 0.4011(2) 0.0404(8) Uani 1 1 d . . . . .
 H65 H 1.060362 0.626361 0.379418 0.048 Uiso 1 1 calc R U . . .
 C66 C 0.9353(3) 0.5637(3) 0.3473(2) 0.0404(8) Uani 1 1 d . . . . .
 H66 H 0.946254 0.547953 0.288765 0.049 Uiso 1 1 calc R U . . .
 C67 C 0.8512(2) 0.5405(2) 0.3793(2) 0.0330(7) Uani 1 1 d . . . . .
 H67 H 0.805340 0.508909 0.341863 0.040 Uiso 1 1 calc R U . . .
 C68 C 0.7987(2) 0.3036(2) 0.60226(19) 0.0284(6) Uani 1 1 d . . . . .
 H68A H 0.864841 0.293669 0.618095 0.034 Uiso 1 1 calc R U . . .
 H68B H 0.759247 0.252545 0.627821 0.034 Uiso 1 1 calc R U . . .
 C69 C 0.7745(2) 0.3318(2) 0.51633(19) 0.0257(6) Uani 1 1 d . . . . .
 H69 H 0.827083 0.342127 0.479197 0.031 Uiso 1 1 calc R U . . .
 C70 C 0.6869(2) 0.3030(2) 0.46847(19) 0.0259(6) Uani 1 1 d . . . . .
 C71 C 0.6135(2) 0.2629(2) 0.5106(2) 0.0304(6) Uani 1 1 d . . . . .
 H71 H 0.619171 0.254606 0.572080 0.036 Uiso 1 1 calc R U . . .
 C72 C 0.5323(2) 0.2348(3) 0.4640(2) 0.0365(7) Uani 1 1 d . . . . .
 H72 H 0.483143 0.207916 0.493861 0.044 Uiso 1 1 calc R U . . .
 C73 C 0.5229(2) 0.2459(3) 0.3745(2) 0.0398(8) Uani 1 1 d . . . . .
 H73 H 0.467797 0.226053 0.342671 0.048 Uiso 1 1 calc R U . . .
 C74 C 0.5947(3) 0.2862(3) 0.3313(2) 0.0393(8) Uani 1 1 d . . . . .
 H74 H 0.588637 0.294460 0.269836 0.047 Uiso 1 1 calc R U . . .
 C75 C 0.6755(2) 0.3145(2) 0.3783(2) 0.0315(6) Uani 1 1 d . . . . .
 H75 H 0.724060 0.342283 0.348179 0.038 Uiso 1 1 calc R U . . .

loop_
  _atom_site_aniso_label
  _atom_site_aniso_U_11
  _atom_site_aniso_U_22
  _atom_site_aniso_U_33
  _atom_site_aniso_U_23
  _atom_site_aniso_U_13
  _atom_site_aniso_U_12
 Ni1 0.0229(2) 0.0235(2) 0.0203(2) -0.00035(18) 0.00201(16) 0.00074(19)
 F1 0.084(2) 0.120(3) 0.0519(15) 0.0048(16) -0.0321(15) -0.034(2)
 F2 0.087(2) 0.117(3) 0.0503(15) 0.0335(16) 0.0226(15) -0.016(2)
 F3 0.0637(14) 0.0527(15) 0.0347(10) 0.0004(9) -0.0022(10) -0.0078(10)
 F4 0.0267(10) 0.0537(15) 0.0844(18) 0.0101(12) 0.0024(10) 0.0077(9)
 F5 0.0779(17) 0.0593(16) 0.0391(12) -0.0078(10) 0.0112(11) 0.0064(13)
 F6 0.0319(11) 0.0609(16) 0.0844(18) 0.0147(13) 0.0143(11) 0.0183(10)
 F7 0.079(2) 0.091(2) 0.0622(16) -0.0439(15) -0.0217(14) 0.0096(16)
 F8 0.0563(16) 0.102(3) 0.0755(19) -0.0036(17) 0.0314(15) 0.0076(15)
 N1 0.0237(11) 0.0257(12) 0.0190(11) -0.0016(8) 0.0036(9) -0.0030(9)
 N2 0.0226(11) 0.0220(12) 0.0218(11) -0.0011(9) 0.0016(9) 0.0003(9)
 C1 0.0198(11) 0.0190(14) 0.0250(12) 0.0005(10) 0.0014(9) -0.0010(10)
 C2 0.0268(13) 0.0256(15) 0.0231(14) -0.0019(10) 0.0013(11) 0.0033(11)
 C3 0.0271(12) 0.0266(14) 0.0223(12) -0.0007(11) 0.0033(10) 0.0003(12)
 C4 0.0303(14) 0.0316(16) 0.0244(14) -0.0035(11) 0.0014(11) 0.0029(12)
 C5 0.0346(16) 0.0302(17) 0.0325(16) -0.0046(12) -0.0025(12) -0.0016(13)
 C6 0.048(2) 0.039(2) 0.0368(18) -0.0081(14) -0.0080(15) -0.0029(15)
 C7 0.055(2) 0.049(2) 0.0260(16) -0.0100(14) -0.0019(15) -0.0015(17)
 C8 0.0449(18) 0.043(2) 0.0258(16) -0.0049(13) 0.0038(13) 0.0012(15)
 C9 0.0350(15) 0.0331(17) 0.0242(15) -0.0031(11) 0.0028(12) 0.0008(13)
 C10 0.0326(14) 0.0341(18) 0.0233(13) -0.0027(11) 0.0043(11) 0.0009(12)
 C11 0.0375(17) 0.046(2) 0.0321(16) -0.0014(14) 0.0066(14) -0.0067(14)
 C12 0.052(2) 0.060(3) 0.0332(18) 0.0014(16) 0.0140(16) -0.0122(18)
 C13 0.060(2) 0.062(2) 0.0248(14) -0.0036(18) 0.0113(14) -0.010(2)
 C14 0.0259(13) 0.0264(15) 0.0206(12) -0.0017(10) 0.0054(10) -0.0044(11)
 C15 0.0286(14) 0.0278(16) 0.0236(13) 0.0007(11) 0.0038(11) -0.0034(11)
 C16 0.0332(15) 0.0274(16) 0.0321(16) 0.0029(12) 0.0032(12) -0.0045(12)
 C17 0.0278(14) 0.0322(17) 0.0349(16) -0.0011(12) 0.0030(12) -0.0076(12)
 C18 0.0244(13) 0.0340(17) 0.0334(15) -0.0026(12) 0.0032(11) -0.0027(12)
 C19 0.0250(13) 0.0292(16) 0.0257(14) -0.0022(11) 0.0065(11) -0.0014(11)
 C20 0.0294(14) 0.0276(16) 0.0289(15) 0.0032(11) 0.0028(11) -0.0002(11)
 C21 0.0394(17) 0.0323(18) 0.0364(17) 0.0008(13) 0.0021(13) 0.0062(14)
 C22 0.0335(15) 0.0297(17) 0.0301(15) 0.0047(12) 0.0021(12) 0.0007(12)
 C23 0.0416(18) 0.043(2) 0.0352(17) 0.0057(14) -0.0045(14) -0.0047(15)
 C24 0.058(2) 0.060(3) 0.041(2) 0.0010(18) -0.0131(18) -0.005(2)
 C25 0.069(3) 0.071(3) 0.0301(19) 0.0112(18) -0.0045(18) 0.005(2)
 C26 0.061(2) 0.065(3) 0.0357(19) 0.0163(18) 0.0129(18) 0.000(2)
 C27 0.0444(19) 0.046(2) 0.0372(19) 0.0088(15) 0.0033(15) -0.0046(16)
 C28 0.0235(13) 0.0295(18) 0.0350(15) -0.0062(11) 0.0032(11) 0.0002(11)
 C29 0.0382(18) 0.046(2) 0.0397(19) -0.0140(15) 0.0022(14) 0.0096(15)
 C30 0.0251(14) 0.0256(14) 0.0396(17) -0.0008(12) 0.0010(12) -0.0034(11)
 C31 0.0323(15) 0.0274(18) 0.0382(16) -0.0028(12) 0.0012(12) -0.0035(11)
 C32 0.0464(19) 0.0281(16) 0.0374(17) 0.0003(13) -0.0005(15) -0.0081(14)
 C33 0.0374(18) 0.0339(19) 0.052(2) 0.0110(15) -0.0113(15) -0.0066(14)
 C34 0.0253(15) 0.0343(19) 0.063(2) 0.0056(16) 0.0001(15) 0.0012(13)
 C35 0.0276(15) 0.0338(17) 0.0446(19) -0.0003(13) 0.0053(13) 0.0000(12)
 C36 0.0363(18) 0.0312(19) 0.070(3) -0.0010(17) -0.0024(16) -0.0112(15)
 C37 0.0249(13) 0.0250(15) 0.0211(13) 0.0003(10) -0.0005(10) -0.0036(11)
 C38 0.0252(13) 0.0267(15) 0.0222(13) 0.0010(10) -0.0016(10) -0.0004(11)
 C39 0.0268(14) 0.0306(16) 0.0273(14) 0.0007(11) -0.0004(11) -0.0040(12)
 C40 0.0349(16) 0.0307(17) 0.0287(14) 0.0018(12) 0.0016(12) -0.0100(13)
 C41 0.0387(16) 0.0232(15) 0.0320(15) 0.0013(11) -0.0014(12) -0.0029(12)
 C42 0.0289(14) 0.0242(15) 0.0253(13) -0.0016(11) -0.0020(11) 0.0000(11)
 C43 0.0230(12) 0.0286(15) 0.0351(14) 0.0039(13) 0.0039(10) 0.0004(13)
 C44 0.0261(14) 0.0239(14) 0.0375(16) 0.0005(12) 0.0050(12) -0.0010(11)
 C45 0.0325(16) 0.0306(16) 0.0403(17) -0.0021(13) 0.0017(13) -0.0004(12)
 C46 0.050(2) 0.0315(18) 0.0378(18) -0.0035(13) 0.0101(15) -0.0038(15)
 C47 0.0382(18) 0.0304(18) 0.057(2) -0.0041(15) 0.0212(16) -0.0006(13)
 C48 0.0253(15) 0.0303(18) 0.061(2) 0.0047(15) 0.0103(15) 0.0036(12)
 C49 0.0277(15) 0.0317(17) 0.0430(18) 0.0061(13) 0.0058(13) 0.0013(12)
 C50 0.0356(15) 0.0384(18) 0.0365(16) 0.0088(15) 0.0062(12) 0.0054(15)
 C51 0.0313(15) 0.0243(16) 0.0356(16) -0.0037(12) -0.0042(12) 0.0031(12)
 C52 0.0346(16) 0.0302(17) 0.0362(16) -0.0055(13) -0.0030(13) 0.0112(13)
 C53 0.0437(18) 0.041(2) 0.0421(19) -0.0109(15) -0.0096(15) 0.0078(15)
 C54 0.055(2) 0.056(3) 0.046(2) -0.0198(18) -0.0138(18) 0.0156(19)
 C55 0.057(2) 0.079(3) 0.043(2) -0.016(2) 0.0008(19) 0.026(2)
 C56 0.044(2) 0.066(3) 0.051(2) -0.0068(19) 0.0097(17) 0.0168(19)
 C57 0.0365(18) 0.044(2) 0.0450(19) -0.0073(15) 0.0040(15) 0.0081(15)
 C58 0.0445(19) 0.0297(17) 0.0453(19) 0.0007(14) -0.0083(15) 0.0069(14)
 C59 0.0419(18) 0.0357(19) 0.047(2) 0.0058(15) 0.0053(15) -0.0150(15)
 C60 0.0340(15) 0.0255(15) 0.0296(15) 0.0013(11) 0.0016(12) 0.0049(11)
 C61 0.0307(14) 0.0245(15) 0.0238(14) 0.0040(11) -0.0026(11) 0.0021(11)
 C62 0.0348(15) 0.0225(15) 0.0283(14) 0.0049(11) 0.0010(12) -0.0004(11)
 C63 0.0351(16) 0.0327(17) 0.0296(15) 0.0039(12) -0.0007(12) -0.0019(13)
 C64 0.0352(17) 0.037(2) 0.0425(19) 0.0042(14) -0.0011(14) -0.0051(14)
 C65 0.0371(17) 0.039(2) 0.0467(19) 0.0054(15) 0.0111(15) -0.0062(14)
 C66 0.049(2) 0.0382(19) 0.0350(17) -0.0018(14) 0.0128(15) -0.0045(15)
 C67 0.0422(17) 0.0287(17) 0.0282(15) -0.0002(12) 0.0033(12) -0.0045(13)
 C68 0.0306(14) 0.0255(15) 0.0292(14) -0.0013(11) 0.0029(12) 0.0032(11)
 C69 0.0258(13) 0.0242(15) 0.0276(14) -0.0032(11) 0.0059(11) -0.0006(11)
 C70 0.0272(14) 0.0203(14) 0.0302(14) -0.0036(10) 0.0020(11) 0.0022(11)
 C71 0.0303(15) 0.0279(16) 0.0334(15) -0.0055(12) 0.0044(12) -0.0017(12)
 C72 0.0274(15) 0.0329(18) 0.0495(19) -0.0072(14) 0.0040(13) -0.0047(12)
 C73 0.0353(17) 0.0318(18) 0.051(2) -0.0060(14) -0.0069(14) -0.0018(14)
 C74 0.048(2) 0.0372(19) 0.0311(16) -0.0011(13) -0.0077(14) -0.0016(15)
 C75 0.0346(15) 0.0280(16) 0.0320(15) -0.0012(12) 0.0029(12) -0.0011(12)

_geom_special_details
;
 All esds (except the esd in the dihedral angle between two l.s. planes)
 are estimated using the full covariance matrix.  The cell esds are taken
 into account individually in the estimation of esds in distances, angles
 and torsion angles; correlations between esds in cell parameters are only
 used when they are defined by crystal symmetry.  An approximate (isotropic)
 treatment of cell esds is used for estimating esds involving l.s. planes.
;
loop_
  _geom_bond_atom_site_label_1
  _geom_bond_atom_site_label_2
  _geom_bond_distance
  _geom_bond_site_symmetry_2
  _geom_bond_publ_flag
 Ni1 C1 1.916(3) . ?
 Ni1 C60 2.003(3) . ?
 Ni1 C61 2.033(3) . ?
 Ni1 C68 1.997(3) . ?
 Ni1 C69 2.037(3) . ?
 F1 C24 1.361(5) . ?
 F2 C26 1.343(5) . ?
 F3 C32 1.352(4) . ?
 F4 C34 1.354(4) . ?
 F5 C46 1.347(4) . ?
 F6 C48 1.366(4) . ?
 F7 C54 1.354(5) . ?
 F8 C56 1.352(6) . ?
 N1 C1 1.387(3) . ?
 N1 C3 1.377(4) . ?
 N1 C14 1.444(4) . ?
 N2 C1 1.385(4) . ?
 N2 C2 1.383(4) . ?
 N2 C37 1.439(4) . ?
 C2 C3 1.358(4) . ?
 C2 C4 1.459(4) . ?
 C3 C10 1.466(4) . ?
 C4 C5 1.377(5) . ?
 C4 C9 1.421(4) . ?
 C5 H5 0.9500 . ?
 C5 C6 1.413(5) . ?
 C6 H6 0.9500 . ?
 C6 C7 1.375(6) . ?
 C7 H7 0.9500 . ?
 C7 C8 1.423(5) . ?
 C8 C9 1.390(4) . ?
 C8 C13 1.421(5) . ?
 C9 C10 1.433(5) . ?
 C10 C11 1.371(5) . ?
 C11 H11 0.9500 . ?
 C11 C12 1.415(5) . ?
 C12 H12 0.9500 . ?
 C12 C13 1.387(6) . ?
 C13 H13 0.9500 . ?
 C14 C15 1.403(4) . ?
 C14 C19 1.399(4) . ?
 C15 C16 1.391(4) . ?
 C15 C20 1.529(4) . ?
 C16 H16 0.9500 . ?
 C16 C17 1.400(5) . ?
 C17 C18 1.380(5) . ?
 C17 C36 1.513(5) . ?
 C18 H18 0.9500 . ?
 C18 C19 1.399(4) . ?
 C19 C28 1.517(4) . ?
 C20 H20 1.0000 . ?
 C20 C21 1.537(4) . ?
 C20 C22 1.521(4) . ?
 C21 H21A 0.9800 . ?
 C21 H21B 0.9800 . ?
 C21 H21C 0.9800 . ?
 C22 C23 1.392(5) . ?
 C22 C27 1.390(5) . ?
 C23 H23 0.9500 . ?
 C23 C24 1.376(5) . ?
 C24 C25 1.365(7) . ?
 C25 H25 0.9500 . ?
 C25 C26 1.380(7) . ?
 C26 C27 1.373(6) . ?
 C27 H27 0.9500 . ?
 C28 H28 1.0000 . ?
 C28 C29 1.535(4) . ?
 C28 C30 1.520(5) . ?
 C29 H29A 0.9800 . ?
 C29 H29B 0.9800 . ?
 C29 H29C 0.9800 . ?
 C30 C31 1.399(5) . ?
 C30 C35 1.395(4) . ?
 C31 H31 0.9500 . ?
 C31 C32 1.370(5) . ?
 C32 C33 1.385(6) . ?
 C33 H33 0.9500 . ?
 C33 C34 1.368(6) . ?
 C34 C35 1.388(5) . ?
 C35 H35 0.9500 . ?
 C36 H36A 0.9800 . ?
 C36 H36B 0.9800 . ?
 C36 H36C 0.9800 . ?
 C37 C38 1.401(4) . ?
 C37 C42 1.397(4) . ?
 C38 C39 1.395(4) . ?
 C38 C43 1.522(5) . ?
 C39 H39 0.9500 . ?
 C39 C40 1.386(5) . ?
 C40 C41 1.396(5) . ?
 C40 C59 1.514(4) . ?
 C41 H41 0.9500 . ?
 C41 C42 1.396(4) . ?
 C42 C51 1.537(4) . ?
 C43 H43 1.0000 . ?
 C43 C44 1.523(4) . ?
 C43 C50 1.531(4) . ?
 C44 C45 1.387(5) . ?
 C44 C49 1.401(5) . ?
 C45 H45 0.9500 . ?
 C45 C46 1.376(5) . ?
 C46 C47 1.391(6) . ?
 C47 H47 0.9500 . ?
 C47 C48 1.353(6) . ?
 C48 C49 1.380(5) . ?
 C49 H49 0.9500 . ?
 C50 H50A 0.9800 . ?
 C50 H50B 0.9800 . ?
 C50 H50C 0.9800 . ?
 C51 H51 1.0000 . ?
 C51 C52 1.519(4) . ?
 C51 C58 1.532(5) . ?
 C52 C53 1.388(5) . ?
 C52 C57 1.396(5) . ?
 C53 H53 0.9500 . ?
 C53 C54 1.379(6) . ?
 C54 C55 1.380(7) . ?
 C55 H55 0.9500 . ?
 C55 C56 1.364(7) . ?
 C56 C57 1.380(6) . ?
 C57 H57 0.9500 . ?
 C58 H58A 0.9800 . ?
 C58 H58B 0.9800 . ?
 C58 H58C 0.9800 . ?
 C59 H59A 0.9800 . ?
 C59 H59B 0.9800 . ?
 C59 H59C 0.9800 . ?
 C60 H60A 0.9900 . ?
 C60 H60B 0.9900 . ?
 C60 C61 1.402(4) . ?
 C61 H61 1.0000 . ?
 C61 C62 1.484(4) . ?
 C62 C63 1.407(5) . ?
 C62 C67 1.391(4) . ?
 C63 H63 0.9500 . ?
 C63 C64 1.387(5) . ?
 C64 H64 0.9500 . ?
 C64 C65 1.378(5) . ?
 C65 H65 0.9500 . ?
 C65 C66 1.388(5) . ?
 C66 H66 0.9500 . ?
 C66 C67 1.391(5) . ?
 C67 H67 0.9500 . ?
 C68 H68A 0.9900 . ?
 C68 H68B 0.9900 . ?
 C68 C69 1.395(4) . ?
 C69 H69 1.0000 . ?
 C69 C70 1.482(4) . ?
 C70 C71 1.398(4) . ?
 C70 C75 1.393(4) . ?
 C71 H71 0.9500 . ?
 C71 C72 1.395(5) . ?
 C72 H72 0.9500 . ?
 C72 C73 1.381(5) . ?
 C73 H73 0.9500 . ?
 C73 C74 1.390(5) . ?
 C74 H74 0.9500 . ?
 C74 C75 1.392(5) . ?
 C75 H75 0.9500 . ?

loop_
  _geom_angle_atom_site_label_1
  _geom_angle_atom_site_label_2
  _geom_angle_atom_site_label_3
  _geom_angle
  _geom_angle_site_symmetry_1
  _geom_angle_site_symmetry_3
  _geom_angle_publ_flag
 C1 Ni1 C60 97.28(12) . . ?
 C1 Ni1 C61 136.88(12) . . ?
 C1 Ni1 C68 96.96(12) . . ?
 C1 Ni1 C69 136.66(12) . . ?
 C60 Ni1 C61 40.65(12) . . ?
 C60 Ni1 C69 125.35(13) . . ?
 C61 Ni1 C69 86.46(12) . . ?
 C68 Ni1 C60 165.73(12) . . ?
 C68 Ni1 C61 125.46(12) . . ?
 C68 Ni1 C69 40.44(12) . . ?
 C1 N1 C14 125.6(2) . . ?
 C3 N1 C1 111.1(2) . . ?
 C3 N1 C14 123.2(2) . . ?
 C1 N2 C37 126.0(2) . . ?
 C2 N2 C1 111.3(2) . . ?
 C2 N2 C37 122.7(2) . . ?
 N1 C1 Ni1 128.8(2) . . ?
 N2 C1 Ni1 127.93(19) . . ?
 N2 C1 N1 103.3(2) . . ?
 N2 C2 C4 142.2(3) . . ?
 C3 C2 N2 106.8(2) . . ?
 C3 C2 C4 111.0(3) . . ?
 N1 C3 C10 142.6(3) . . ?
 C2 C3 N1 107.5(2) . . ?
 C2 C3 C10 109.8(3) . . ?
 C5 C4 C2 138.1(3) . . ?
 C5 C4 C9 118.8(3) . . ?
 C9 C4 C2 103.1(3) . . ?
 C4 C5 H5 121.0 . . ?
 C4 C5 C6 118.0(3) . . ?
 C6 C5 H5 121.0 . . ?
 C5 C6 H6 118.5 . . ?
 C7 C6 C5 123.1(3) . . ?
 C7 C6 H6 118.5 . . ?
 C6 C7 H7 120.0 . . ?
 C6 C7 C8 120.1(3) . . ?
 C8 C7 H7 120.0 . . ?
 C9 C8 C7 116.2(3) . . ?
 C9 C8 C13 116.5(3) . . ?
 C13 C8 C7 127.3(3) . . ?
 C4 C9 C10 112.9(3) . . ?
 C8 C9 C4 123.9(3) . . ?
 C8 C9 C10 123.2(3) . . ?
 C9 C10 C3 103.1(3) . . ?
 C11 C10 C3 137.6(3) . . ?
 C11 C10 C9 119.3(3) . . ?
 C10 C11 H11 120.9 . . ?
 C10 C11 C12 118.1(3) . . ?
 C12 C11 H11 120.9 . . ?
 C11 C12 H12 118.7 . . ?
 C13 C12 C11 122.7(3) . . ?
 C13 C12 H12 118.7 . . ?
 C8 C13 H13 119.9 . . ?
 C12 C13 C8 120.2(3) . . ?
 C12 C13 H13 119.9 . . ?
 C15 C14 N1 118.9(3) . . ?
 C19 C14 N1 118.4(3) . . ?
 C19 C14 C15 122.6(3) . . ?
 C14 C15 C20 121.2(3) . . ?
 C16 C15 C14 117.6(3) . . ?
 C16 C15 C20 121.2(3) . . ?
 C15 C16 H16 119.3 . . ?
 C15 C16 C17 121.4(3) . . ?
 C17 C16 H16 119.3 . . ?
 C16 C17 C36 120.8(3) . . ?
 C18 C17 C16 119.1(3) . . ?
 C18 C17 C36 120.2(3) . . ?
 C17 C18 H18 119.0 . . ?
 C17 C18 C19 122.0(3) . . ?
 C19 C18 H18 119.0 . . ?
 C14 C19 C28 122.0(3) . . ?
 C18 C19 C14 117.3(3) . . ?
 C18 C19 C28 120.6(3) . . ?
 C15 C20 H20 107.2 . . ?
 C15 C20 C21 113.0(3) . . ?
 C21 C20 H20 107.2 . . ?
 C22 C20 C15 113.8(2) . . ?
 C22 C20 H20 107.2 . . ?
 C22 C20 C21 108.2(3) . . ?
 C20 C21 H21A 109.5 . . ?
 C20 C21 H21B 109.5 . . ?
 C20 C21 H21C 109.5 . . ?
 H21A C21 H21B 109.5 . . ?
 H21A C21 H21C 109.5 . . ?
 H21B C21 H21C 109.5 . . ?
 C23 C22 C20 119.0(3) . . ?
 C27 C22 C20 121.5(3) . . ?
 C27 C22 C23 119.3(3) . . ?
 C22 C23 H23 120.6 . . ?
 C24 C23 C22 118.7(4) . . ?
 C24 C23 H23 120.6 . . ?
 F1 C24 C23 117.9(4) . . ?
 F1 C24 C25 118.4(4) . . ?
 C25 C24 C23 123.6(4) . . ?
 C24 C25 H25 122.0 . . ?
 C24 C25 C26 116.1(4) . . ?
 C26 C25 H25 122.0 . . ?
 F2 C26 C25 118.0(4) . . ?
 F2 C26 C27 118.8(4) . . ?
 C27 C26 C25 123.2(4) . . ?
 C22 C27 H27 120.5 . . ?
 C26 C27 C22 119.0(4) . . ?
 C26 C27 H27 120.5 . . ?
 C19 C28 H28 107.2 . . ?
 C19 C28 C29 109.6(3) . . ?
 C19 C28 C30 112.9(3) . . ?
 C29 C28 H28 107.2 . . ?
 C30 C28 H28 107.2 . . ?
 C30 C28 C29 112.5(3) . . ?
 C28 C29 H29A 109.5 . . ?
 C28 C29 H29B 109.5 . . ?
 C28 C29 H29C 109.5 . . ?
 H29A C29 H29B 109.5 . . ?
 H29A C29 H29C 109.5 . . ?
 H29B C29 H29C 109.5 . . ?
 C31 C30 C28 119.4(3) . . ?
 C35 C30 C28 121.8(3) . . ?
 C35 C30 C31 118.8(3) . . ?
 C30 C31 H31 120.3 . . ?
 C32 C31 C30 119.4(3) . . ?
 C32 C31 H31 120.3 . . ?
 F3 C32 C31 119.0(3) . . ?
 F3 C32 C33 117.7(3) . . ?
 C31 C32 C33 123.3(3) . . ?
 C32 C33 H33 122.0 . . ?
 C34 C33 C32 116.1(3) . . ?
 C34 C33 H33 122.0 . . ?
 F4 C34 C33 118.7(4) . . ?
 F4 C34 C35 117.9(4) . . ?
 C33 C34 C35 123.4(3) . . ?
 C30 C35 H35 120.5 . . ?
 C34 C35 C30 119.0(3) . . ?
 C34 C35 H35 120.5 . . ?
 C17 C36 H36A 109.5 . . ?
 C17 C36 H36B 109.5 . . ?
 C17 C36 H36C 109.5 . . ?
 H36A C36 H36B 109.5 . . ?
 H36A C36 H36C 109.5 . . ?
 H36B C36 H36C 109.5 . . ?
 C38 C37 N2 118.3(3) . . ?
 C42 C37 N2 119.3(3) . . ?
 C42 C37 C38 122.3(3) . . ?
 C37 C38 C43 121.8(3) . . ?
 C39 C38 C37 117.8(3) . . ?
 C39 C38 C43 120.1(3) . . ?
 C38 C39 H39 119.2 . . ?
 C40 C39 C38 121.6(3) . . ?
 C40 C39 H39 119.2 . . ?
 C39 C40 C41 119.0(3) . . ?
 C39 C40 C59 120.5(3) . . ?
 C41 C40 C59 120.5(3) . . ?
 C40 C41 H41 119.2 . . ?
 C42 C41 C40 121.5(3) . . ?
 C42 C41 H41 119.2 . . ?
 C37 C42 C51 121.3(3) . . ?
 C41 C42 C37 117.7(3) . . ?
 C41 C42 C51 121.0(3) . . ?
 C38 C43 H43 107.3 . . ?
 C38 C43 C44 112.5(2) . . ?
 C38 C43 C50 108.2(3) . . ?
 C44 C43 H43 107.3 . . ?
 C44 C43 C50 113.9(3) . . ?
 C50 C43 H43 107.3 . . ?
 C45 C44 C43 120.1(3) . . ?
 C45 C44 C49 119.0(3) . . ?
 C49 C44 C43 120.8(3) . . ?
 C44 C45 H45 120.3 . . ?
 C46 C45 C44 119.5(3) . . ?
 C46 C45 H45 120.3 . . ?
 F5 C46 C45 119.1(3) . . ?
 F5 C46 C47 117.9(3) . . ?
 C45 C46 C47 123.0(3) . . ?
 C46 C47 H47 122.3 . . ?
 C48 C47 C46 115.5(3) . . ?
 C48 C47 H47 122.3 . . ?
 F6 C48 C49 116.9(3) . . ?
 C47 C48 F6 118.1(3) . . ?
 C47 C48 C49 124.9(3) . . ?
 C44 C49 H49 121.0 . . ?
 C48 C49 C44 118.1(3) . . ?
 C48 C49 H49 121.0 . . ?
 C43 C50 H50A 109.5 . . ?
 C43 C50 H50B 109.5 . . ?
 C43 C50 H50C 109.5 . . ?
 H50A C50 H50B 109.5 . . ?
 H50A C50 H50C 109.5 . . ?
 H50B C50 H50C 109.5 . . ?
 C42 C51 H51 106.9 . . ?
 C52 C51 C42 113.5(3) . . ?
 C52 C51 H51 106.9 . . ?
 C52 C51 C58 109.9(3) . . ?
 C58 C51 C42 112.4(3) . . ?
 C58 C51 H51 106.9 . . ?
 C53 C52 C51 121.9(3) . . ?
 C53 C52 C57 119.0(3) . . ?
 C57 C52 C51 119.0(3) . . ?
 C52 C53 H53 120.7 . . ?
 C54 C53 C52 118.6(4) . . ?
 C54 C53 H53 120.7 . . ?
 F7 C54 C53 118.2(4) . . ?
 F7 C54 C55 117.9(4) . . ?
 C53 C54 C55 123.8(4) . . ?
 C54 C55 H55 122.0 . . ?
 C56 C55 C54 115.9(4) . . ?
 C56 C55 H55 122.0 . . ?
 F8 C56 C55 118.1(4) . . ?
 F8 C56 C57 118.6(4) . . ?
 C55 C56 C57 123.2(4) . . ?
 C52 C57 H57 120.3 . . ?
 C56 C57 C52 119.4(4) . . ?
 C56 C57 H57 120.3 . . ?
 C51 C58 H58A 109.5 . . ?
 C51 C58 H58B 109.5 . . ?
 C51 C58 H58C 109.5 . . ?
 H58A C58 H58B 109.5 . . ?
 H58A C58 H58C 109.5 . . ?
 H58B C58 H58C 109.5 . . ?
 C40 C59 H59A 109.5 . . ?
 C40 C59 H59B 109.5 . . ?
 C40 C59 H59C 109.5 . . ?
 H59A C59 H59B 109.5 . . ?
 H59A C59 H59C 109.5 . . ?
 H59B C59 H59C 109.5 . . ?
 Ni1 C60 H60A 116.5 . . ?
 Ni1 C60 H60B 116.5 . . ?
 H60A C60 H60B 113.5 . . ?
 C61 C60 Ni1 70.81(18) . . ?
 C61 C60 H60A 116.5 . . ?
 C61 C60 H60B 116.5 . . ?
 Ni1 C61 H61 114.9 . . ?
 C60 C61 Ni1 68.54(17) . . ?
 C60 C61 H61 114.9 . . ?
 C60 C61 C62 123.1(3) . . ?
 C62 C61 Ni1 111.6(2) . . ?
 C62 C61 H61 114.9 . . ?
 C63 C62 C61 122.8(3) . . ?
 C67 C62 C61 119.8(3) . . ?
 C67 C62 C63 117.3(3) . . ?
 C62 C63 H63 119.5 . . ?
 C64 C63 C62 121.0(3) . . ?
 C64 C63 H63 119.5 . . ?
 C63 C64 H64 119.7 . . ?
 C65 C64 C63 120.6(3) . . ?
 C65 C64 H64 119.7 . . ?
 C64 C65 H65 120.3 . . ?
 C64 C65 C66 119.5(3) . . ?
 C66 C65 H65 120.3 . . ?
 C65 C66 H66 120.0 . . ?
 C65 C66 C67 120.0(3) . . ?
 C67 C66 H66 120.0 . . ?
 C62 C67 C66 121.6(3) . . ?
 C62 C67 H67 119.2 . . ?
 C66 C67 H67 119.2 . . ?
 Ni1 C68 H68A 116.5 . . ?
 Ni1 C68 H68B 116.5 . . ?
 H68A C68 H68B 113.5 . . ?
 C69 C68 Ni1 71.32(18) . . ?
 C69 C68 H68A 116.5 . . ?
 C69 C68 H68B 116.5 . . ?
 Ni1 C69 H69 115.2 . . ?
 C68 C69 Ni1 68.25(17) . . ?
 C68 C69 H69 115.2 . . ?
 C68 C69 C70 123.5(3) . . ?
 C70 C69 Ni1 110.18(19) . . ?
 C70 C69 H69 115.2 . . ?
 C71 C70 C69 122.3(3) . . ?
 C75 C70 C69 120.2(3) . . ?
 C75 C70 C71 117.5(3) . . ?
 C70 C71 H71 119.4 . . ?
 C72 C71 C70 121.2(3) . . ?
 C72 C71 H71 119.4 . . ?
 C71 C72 H72 119.9 . . ?
 C73 C72 C71 120.2(3) . . ?
 C73 C72 H72 119.9 . . ?
 C72 C73 H73 120.2 . . ?
 C72 C73 C74 119.6(3) . . ?
 C74 C73 H73 120.2 . . ?
 C73 C74 H74 120.0 . . ?
 C73 C74 C75 119.9(3) . . ?
 C75 C74 H74 120.0 . . ?
 C70 C75 H75 119.2 . . ?
 C74 C75 C70 121.5(3) . . ?
 C74 C75 H75 119.2 . . ?

loop_
  _geom_torsion_atom_site_label_1
  _geom_torsion_atom_site_label_2
  _geom_torsion_atom_site_label_3
  _geom_torsion_atom_site_label_4
  _geom_torsion
  _geom_torsion_site_symmetry_1
  _geom_torsion_site_symmetry_2
  _geom_torsion_site_symmetry_3
  _geom_torsion_site_symmetry_4
  _geom_torsion_publ_flag
 Ni1 C60 C61 C62 -102.5(3) . . . . ?
 Ni1 C61 C62 C63 -58.4(4) . . . . ?
 Ni1 C61 C62 C67 122.8(3) . . . . ?
 Ni1 C68 C69 C70 -100.4(3) . . . . ?
 Ni1 C69 C70 C71 -63.2(3) . . . . ?
 Ni1 C69 C70 C75 117.4(3) . . . . ?
 F1 C24 C25 C26 -179.6(5) . . . . ?
 F2 C26 C27 C22 -179.7(4) . . . . ?
 F3 C32 C33 C34 -178.0(3) . . . . ?
 F4 C34 C35 C30 -178.8(3) . . . . ?
 F5 C46 C47 C48 179.5(3) . . . . ?
 F6 C48 C49 C44 -178.9(3) . . . . ?
 F7 C54 C55 C56 -179.7(4) . . . . ?
 F8 C56 C57 C52 -178.8(4) . . . . ?
 N1 C3 C10 C9 -179.4(4) . . . . ?
 N1 C3 C10 C11 -0.5(8) . . . . ?
 N1 C14 C15 C16 177.6(2) . . . . ?
 N1 C14 C15 C20 -4.4(4) . . . . ?
 N1 C14 C19 C18 -177.3(2) . . . . ?
 N1 C14 C19 C28 -1.7(4) . . . . ?
 N2 C2 C3 N1 1.5(3) . . . . ?
 N2 C2 C3 C10 -177.3(2) . . . . ?
 N2 C2 C4 C5 -3.6(7) . . . . ?
 N2 C2 C4 C9 177.2(4) . . . . ?
 N2 C37 C38 C39 -176.9(2) . . . . ?
 N2 C37 C38 C43 -2.4(4) . . . . ?
 N2 C37 C42 C41 176.8(3) . . . . ?
 N2 C37 C42 C51 -5.7(4) . . . . ?
 C1 N1 C3 C2 -0.6(3) . . . . ?
 C1 N1 C3 C10 177.4(4) . . . . ?
 C1 N1 C14 C15 97.5(3) . . . . ?
 C1 N1 C14 C19 -85.8(3) . . . . ?
 C1 N2 C2 C3 -1.8(3) . . . . ?
 C1 N2 C2 C4 179.5(4) . . . . ?
 C1 N2 C37 C38 -83.2(4) . . . . ?
 C1 N2 C37 C42 100.3(3) . . . . ?
 C2 N2 C1 Ni1 -178.8(2) . . . . ?
 C2 N2 C1 N1 1.4(3) . . . . ?
 C2 N2 C37 C38 93.6(3) . . . . ?
 C2 N2 C37 C42 -82.9(3) . . . . ?
 C2 C3 C10 C9 -1.4(3) . . . . ?
 C2 C3 C10 C11 177.5(4) . . . . ?
 C2 C4 C5 C6 179.9(4) . . . . ?
 C2 C4 C9 C8 -179.2(3) . . . . ?
 C2 C4 C9 C10 0.5(4) . . . . ?
 C3 N1 C1 Ni1 179.7(2) . . . . ?
 C3 N1 C1 N2 -0.5(3) . . . . ?
 C3 N1 C14 C15 -79.1(3) . . . . ?
 C3 N1 C14 C19 97.6(3) . . . . ?
 C3 C2 C4 C5 177.8(4) . . . . ?
 C3 C2 C4 C9 -1.4(3) . . . . ?
 C3 C10 C11 C12 179.8(4) . . . . ?
 C4 C2 C3 N1 -179.5(2) . . . . ?
 C4 C2 C3 C10 1.8(4) . . . . ?
 C4 C5 C6 C7 -0.3(6) . . . . ?
 C4 C9 C10 C3 0.5(4) . . . . ?
 C4 C9 C10 C11 -178.7(3) . . . . ?
 C5 C4 C9 C8 1.4(5) . . . . ?
 C5 C4 C9 C10 -178.9(3) . . . . ?
 C5 C6 C7 C8 1.1(6) . . . . ?
 C6 C7 C8 C9 -0.7(6) . . . . ?
 C6 C7 C8 C13 179.0(4) . . . . ?
 C7 C8 C9 C4 -0.5(5) . . . . ?
 C7 C8 C9 C10 179.8(3) . . . . ?
 C7 C8 C13 C12 179.6(4) . . . . ?
 C8 C9 C10 C3 -179.8(3) . . . . ?
 C8 C9 C10 C11 1.0(5) . . . . ?
 C9 C4 C5 C6 -1.0(5) . . . . ?
 C9 C8 C13 C12 -0.7(6) . . . . ?
 C9 C10 C11 C12 -1.4(5) . . . . ?
 C10 C11 C12 C13 0.7(7) . . . . ?
 C11 C12 C13 C8 0.3(7) . . . . ?
 C13 C8 C9 C4 179.7(4) . . . . ?
 C13 C8 C9 C10 0.0(5) . . . . ?
 C14 N1 C1 Ni1 2.8(4) . . . . ?
 C14 N1 C1 N2 -177.4(3) . . . . ?
 C14 N1 C3 C2 176.4(3) . . . . ?
 C14 N1 C3 C10 -5.6(6) . . . . ?
 C14 C15 C16 C17 -0.9(4) . . . . ?
 C14 C15 C20 C21 -148.7(3) . . . . ?
 C14 C15 C20 C22 87.4(3) . . . . ?
 C14 C19 C28 C29 -83.1(3) . . . . ?
 C14 C19 C28 C30 150.7(3) . . . . ?
 C15 C14 C19 C18 -0.8(4) . . . . ?
 C15 C14 C19 C28 174.8(3) . . . . ?
 C15 C16 C17 C18 0.5(5) . . . . ?
 C15 C16 C17 C36 179.1(3) . . . . ?
 C15 C20 C22 C23 -133.8(3) . . . . ?
 C15 C20 C22 C27 49.9(4) . . . . ?
 C16 C15 C20 C21 29.2(4) . . . . ?
 C16 C15 C20 C22 -94.7(3) . . . . ?
 C16 C17 C18 C19 -0.2(5) . . . . ?
 C17 C18 C19 C14 0.3(4) . . . . ?
 C17 C18 C19 C28 -175.3(3) . . . . ?
 C18 C19 C28 C29 92.4(3) . . . . ?
 C18 C19 C28 C30 -33.9(4) . . . . ?
 C19 C14 C15 C16 1.0(4) . . . . ?
 C19 C14 C15 C20 179.1(3) . . . . ?
 C19 C28 C30 C31 -61.6(4) . . . . ?
 C19 C28 C30 C35 119.9(3) . . . . ?
 C20 C15 C16 C17 -178.9(3) . . . . ?
 C20 C22 C23 C24 -177.4(4) . . . . ?
 C20 C22 C27 C26 177.1(4) . . . . ?
 C21 C20 C22 C23 99.8(4) . . . . ?
 C21 C20 C22 C27 -76.5(4) . . . . ?
 C22 C23 C24 F1 179.9(4) . . . . ?
 C22 C23 C24 C25 1.0(7) . . . . ?
 C23 C22 C27 C26 0.8(6) . . . . ?
 C23 C24 C25 C26 -0.7(8) . . . . ?
 C24 C25 C26 F2 179.6(5) . . . . ?
 C24 C25 C26 C27 0.5(8) . . . . ?
 C25 C26 C27 C22 -0.6(7) . . . . ?
 C27 C22 C23 C24 -1.0(6) . . . . ?
 C28 C30 C31 C32 -177.8(3) . . . . ?
 C28 C30 C35 C34 177.9(3) . . . . ?
 C29 C28 C30 C31 173.7(3) . . . . ?
 C29 C28 C30 C35 -4.8(4) . . . . ?
 C30 C31 C32 F3 178.2(3) . . . . ?
 C30 C31 C32 C33 -1.0(5) . . . . ?
 C31 C30 C35 C34 -0.6(5) . . . . ?
 C31 C32 C33 C34 1.2(5) . . . . ?
 C32 C33 C34 F4 178.5(3) . . . . ?
 C32 C33 C34 C35 -1.1(6) . . . . ?
 C33 C34 C35 C30 0.8(6) . . . . ?
 C35 C30 C31 C32 0.7(5) . . . . ?
 C36 C17 C18 C19 -178.8(3) . . . . ?
 C37 N2 C1 Ni1 -1.7(4) . . . . ?
 C37 N2 C1 N1 178.5(3) . . . . ?
 C37 N2 C2 C3 -179.0(3) . . . . ?
 C37 N2 C2 C4 2.4(6) . . . . ?
 C37 C38 C39 C40 0.5(4) . . . . ?
 C37 C38 C43 C44 143.6(3) . . . . ?
 C37 C38 C43 C50 -89.6(3) . . . . ?
 C37 C42 C51 C52 85.6(4) . . . . ?
 C37 C42 C51 C58 -148.8(3) . . . . ?
 C38 C37 C42 C41 0.5(4) . . . . ?
 C38 C37 C42 C51 178.0(3) . . . . ?
 C38 C39 C40 C41 -0.5(5) . . . . ?
 C38 C39 C40 C59 -179.8(3) . . . . ?
 C38 C43 C44 C45 -53.4(4) . . . . ?
 C38 C43 C44 C49 128.1(3) . . . . ?
 C39 C38 C43 C44 -42.0(4) . . . . ?
 C39 C38 C43 C50 84.8(3) . . . . ?
 C39 C40 C41 C42 0.5(5) . . . . ?
 C40 C41 C42 C37 -0.5(4) . . . . ?
 C40 C41 C42 C51 -177.9(3) . . . . ?
 C41 C42 C51 C52 -97.0(4) . . . . ?
 C41 C42 C51 C58 28.6(4) . . . . ?
 C42 C37 C38 C39 -0.5(4) . . . . ?
 C42 C37 C38 C43 173.9(3) . . . . ?
 C42 C51 C52 C53 57.4(4) . . . . ?
 C42 C51 C52 C57 -125.9(3) . . . . ?
 C43 C38 C39 C40 -174.0(3) . . . . ?
 C43 C44 C45 C46 -178.5(3) . . . . ?
 C43 C44 C49 C48 177.6(3) . . . . ?
 C44 C45 C46 F5 -179.0(3) . . . . ?
 C44 C45 C46 C47 0.5(5) . . . . ?
 C45 C44 C49 C48 -0.9(5) . . . . ?
 C45 C46 C47 C48 0.0(5) . . . . ?
 C46 C47 C48 F6 179.3(3) . . . . ?
 C46 C47 C48 C49 -1.1(5) . . . . ?
 C47 C48 C49 C44 1.5(5) . . . . ?
 C49 C44 C45 C46 0.0(5) . . . . ?
 C50 C43 C44 C45 -177.1(3) . . . . ?
 C50 C43 C44 C49 4.4(4) . . . . ?
 C51 C52 C53 C54 177.2(3) . . . . ?
 C51 C52 C57 C56 -178.1(4) . . . . ?
 C52 C53 C54 F7 179.2(4) . . . . ?
 C52 C53 C54 C55 0.9(7) . . . . ?
 C53 C52 C57 C56 -1.3(6) . . . . ?
 C53 C54 C55 C56 -1.3(7) . . . . ?
 C54 C55 C56 F8 -179.9(4) . . . . ?
 C54 C55 C56 C57 0.4(7) . . . . ?
 C55 C56 C57 C52 0.9(7) . . . . ?
 C57 C52 C53 C54 0.5(6) . . . . ?
 C58 C51 C52 C53 -69.5(4) . . . . ?
 C58 C51 C52 C57 107.2(4) . . . . ?
 C59 C40 C41 C42 179.8(3) . . . . ?
 C60 C61 C62 C63 19.4(5) . . . . ?
 C60 C61 C62 C67 -159.4(3) . . . . ?
 C61 C62 C63 C64 -179.8(3) . . . . ?
 C61 C62 C67 C66 179.3(3) . . . . ?
 C62 C63 C64 C65 1.2(5) . . . . ?
 C63 C62 C67 C66 0.4(5) . . . . ?
 C63 C64 C65 C66 -0.9(6) . . . . ?
 C64 C65 C66 C67 0.4(6) . . . . ?
 C65 C66 C67 C62 -0.1(6) . . . . ?
 C67 C62 C63 C64 -0.9(5) . . . . ?
 C68 C69 C70 C71 13.5(5) . . . . ?
 C68 C69 C70 C75 -165.9(3) . . . . ?
 C69 C70 C71 C72 -179.0(3) . . . . ?
 C69 C70 C75 C74 178.7(3) . . . . ?
 C70 C71 C72 C73 0.2(5) . . . . ?
 C71 C70 C75 C74 -0.7(5) . . . . ?
 C71 C72 C73 C74 -0.7(5) . . . . ?
 C72 C73 C74 C75 0.4(5) . . . . ?
 C73 C74 C75 C70 0.3(5) . . . . ?
 C75 C70 C71 C72 0.5(5) . . . . ?

_shelx_res_file
;
TITL YCA-R2094 in P2(1)
    yca-r2094.res
    created by SHELXL-2019/3 at 11:05:16 on 27-Nov-2023
CELL 1.54184 14.6283 13.2988 15.3812 90 94.122 90
ZERR 2 0.0012 0.0013 0.0015 0 0.008 0
LATT -1
SYMM -X,0.5+Y,-Z
SFAC C H F N Ni
UNIT 150 120 16 4 2

L.S. 10
PLAN  10
SIZE 0.432 0.315 0.186
TEMP -133
CONF
list 4
MORE -1
BOND $H
fmap 2 53
acta
REM <olex2.extras>
REM <HklSrc "%.\\yca-R2094.hkl">
REM </olex2.extras>

WGHT    0.076900
FVAR       0.44002
NI1   5    0.753254    0.445240    0.601584    11.00000    0.02290    0.02352 =
         0.02032   -0.00035    0.00201    0.00074
F1    3    0.933276    0.287099    1.067678    11.00000    0.08441    0.11975 =
         0.05194    0.00482   -0.03205   -0.03385
F2    3    0.669966    0.091410    1.087093    11.00000    0.08661    0.11659 =
         0.05028    0.03351    0.02258   -0.01568
F3    3    0.413079    0.470441    0.406702    11.00000    0.06373    0.05266 =
         0.03474    0.00044   -0.00224   -0.00777
F4    3    0.204309    0.577800    0.604093    11.00000    0.02667    0.05371 =
         0.08438    0.01008    0.00241    0.00769
F5    3    1.078589    0.372135    0.481384    11.00000    0.07788    0.05931 =
         0.03906   -0.00779    0.01122    0.00641
F6    3    1.264684    0.264091    0.723351    11.00000    0.03192    0.06092 =
         0.08437    0.01470    0.01435    0.01831
F7    3    0.796269    0.908802    1.028656    11.00000    0.07878    0.09091 =
         0.06217   -0.04390   -0.02166    0.00956
F8    3    0.548069    0.689022    0.985496    11.00000    0.05633    0.10227 =
         0.07553   -0.00357    0.03142    0.00761
N1    4    0.692403    0.408294    0.780114    11.00000    0.02372    0.02572 =
         0.01897   -0.00155    0.00363   -0.00305
N2    4    0.798739    0.522480    0.781053    11.00000    0.02262    0.02196 =
         0.02178   -0.00115    0.00157    0.00028
C1    1    0.747840    0.458830    0.725135    11.00000    0.01982    0.01898 =
         0.02497    0.00051    0.00139   -0.00104
C2    1    0.776928    0.509528    0.866369    11.00000    0.02677    0.02564 =
         0.02311   -0.00188    0.00129    0.00330
C3    1    0.709509    0.439263    0.865146    11.00000    0.02710    0.02657 =
         0.02228   -0.00067    0.00332    0.00032
C4    1    0.799880    0.545746    0.954785    11.00000    0.03030    0.03161 =
         0.02438   -0.00353    0.00138    0.00288
C5    1    0.860976    0.611456    0.996763    11.00000    0.03456    0.03018 =
         0.03250   -0.00461   -0.00249   -0.00157
AFIX  43
H5    2    0.903865    0.647784    0.965447    11.00000   -1.20000
AFIX   0
C6    1    0.857959    0.623230    1.087844    11.00000    0.04832    0.03897 =
         0.03682   -0.00806   -0.00805   -0.00291
AFIX  43
H6    2    0.900077    0.668237    1.117262    11.00000   -1.20000
AFIX   0
C7    1    0.796945    0.572617    1.135859    11.00000    0.05471    0.04920 =
         0.02596   -0.00998   -0.00188   -0.00153
AFIX  43
H7    2    0.796848    0.583979    1.196830    11.00000   -1.20000
AFIX   0
C8    1    0.733950    0.503242    1.094326    11.00000    0.04491    0.04323 =
         0.02582   -0.00495    0.00385    0.00123
C9    1    0.738076    0.492047    1.004846    11.00000    0.03503    0.03305 =
         0.02418   -0.00312    0.00277    0.00084
C10   1    0.679712    0.425120    0.953295    11.00000    0.03256    0.03413 =
         0.02325   -0.00266    0.00427    0.00095
C11   1    0.615283    0.369877    0.992783    11.00000    0.03749    0.04565 =
         0.03208   -0.00141    0.00661   -0.00673
AFIX  43
H11   2    0.574877    0.326040    0.959870    11.00000   -1.20000
AFIX   0
C12   1    0.610650    0.379976    1.083914    11.00000    0.05187    0.06013 =
         0.03317    0.00138    0.01398   -0.01215
AFIX  43
H12   2    0.566681    0.341358    1.111896    11.00000   -1.20000
AFIX   0
C13   1    0.667719    0.443995    1.134069    11.00000    0.06012    0.06233 =
         0.02476   -0.00360    0.01126   -0.00996
AFIX  43
H13   2    0.662499    0.448231    1.195168    11.00000   -1.20000
AFIX   0
C14   1    0.628128    0.329522    0.754328    11.00000    0.02593    0.02635 =
         0.02059   -0.00168    0.00543   -0.00439
C15   1    0.655041    0.228999    0.766709    11.00000    0.02862    0.02775 =
         0.02362    0.00071    0.00382   -0.00340
C16   1    0.590569    0.154783    0.744399    11.00000    0.03319    0.02736 =
         0.03209    0.00285    0.00317   -0.00445
AFIX  43
H16   2    0.607358    0.086096    0.751395    11.00000   -1.20000
AFIX   0
C17   1    0.501505    0.179104    0.711868    11.00000    0.02778    0.03222 =
         0.03486   -0.00111    0.00300   -0.00763
C18   1    0.477650    0.279005    0.701208    11.00000    0.02442    0.03402 =
         0.03337   -0.00257    0.00322   -0.00273
AFIX  43
H18   2    0.417235    0.295422    0.678942    11.00000   -1.20000
AFIX   0
C19   1    0.539699    0.356791    0.722183    11.00000    0.02502    0.02916 =
         0.02570   -0.00222    0.00649   -0.00141
C20   1    0.752714    0.201877    0.800657    11.00000    0.02939    0.02762 =
         0.02889    0.00324    0.00276   -0.00016
AFIX  13
H20   2    0.794073    0.255180    0.779742    11.00000   -1.20000
AFIX   0
C21   1    0.785242    0.100945    0.765221    11.00000    0.03944    0.03232 =
         0.03642    0.00078    0.00208    0.00622
AFIX 137
H21A  2    0.749487    0.046111    0.788494    11.00000   -1.50000
H21B  2    0.850306    0.091336    0.783134    11.00000   -1.50000
H21C  2    0.776674    0.101035    0.701442    11.00000   -1.50000
AFIX   0
C22   1    0.766909    0.199368    0.899584    11.00000    0.03355    0.02966 =
         0.03007    0.00472    0.00207    0.00075
C23   1    0.843507    0.246548    0.940051    11.00000    0.04157    0.04317 =
         0.03521    0.00565   -0.00447   -0.00467
AFIX  43
H23   2    0.885054    0.282221    0.906695    11.00000   -1.20000
AFIX   0
C24   1    0.857930    0.240555    1.029263    11.00000    0.05814    0.05990 =
         0.04071    0.00101   -0.01308   -0.00458
C25   1    0.801746    0.189401    1.080948    11.00000    0.06916    0.07089 =
         0.03010    0.01125   -0.00452    0.00502
AFIX  43
H25   2    0.813636    0.185868    1.142409    11.00000   -1.20000
AFIX   0
C26   1    0.726665    0.143124    1.038681    11.00000    0.06067    0.06455 =
         0.03565    0.01635    0.01288    0.00002
C27   1    0.708128    0.146392    0.949952    11.00000    0.04442    0.04641 =
         0.03716    0.00884    0.00326   -0.00458
AFIX  43
H27   2    0.655937    0.112965    0.923396    11.00000   -1.20000
AFIX   0
C28   1    0.509092    0.465742    0.716161    11.00000    0.02348    0.02951 =
         0.03499   -0.00615    0.00321    0.00024
AFIX  13
H28   2    0.563878    0.506722    0.703456    11.00000   -1.20000
AFIX   0
C29   1    0.478917    0.500509    0.804851    11.00000    0.03825    0.04599 =
         0.03971   -0.01395    0.00220    0.00956
AFIX 137
H29A  2    0.426985    0.459599    0.820834    11.00000   -1.50000
H29B  2    0.460512    0.571324    0.801160    11.00000   -1.50000
H29C  2    0.529989    0.492802    0.849184    11.00000   -1.50000
AFIX   0
C30   1    0.436150    0.484300    0.642457    11.00000    0.02505    0.02561 =
         0.03957   -0.00080    0.00095   -0.00338
C31   1    0.456576    0.465892    0.556437    11.00000    0.03226    0.02743 =
         0.03821   -0.00278    0.00118   -0.00350
AFIX  43
H31   2    0.514779    0.439831    0.544329    11.00000   -1.20000
AFIX   0
C32   1    0.391862    0.485795    0.489808    11.00000    0.04644    0.02813 =
         0.03744    0.00029   -0.00048   -0.00808
C33   1    0.305267    0.522316    0.502829    11.00000    0.03740    0.03388 =
         0.05179    0.01097   -0.01133   -0.00656
AFIX  43
H33   2    0.261027    0.534451    0.455719    11.00000   -1.20000
AFIX   0
C34   1    0.287160    0.539900    0.587541    11.00000    0.02528    0.03427 =
         0.06333    0.00557    0.00009    0.00121
C35   1    0.349664    0.521489    0.657939    11.00000    0.02765    0.03380 =
         0.04462   -0.00028    0.00535    0.00002
AFIX  43
H35   2    0.333789    0.534021    0.715765    11.00000   -1.20000
AFIX   0
C36   1    0.432615    0.097447    0.686667    11.00000    0.03634    0.03116 =
         0.06951   -0.00096   -0.00244   -0.01116
AFIX 137
H36A  2    0.417807    0.099119    0.623525    11.00000   -1.50000
H36B  2    0.376718    0.108577    0.716837    11.00000   -1.50000
H36C  2    0.458696    0.031751    0.703315    11.00000   -1.50000
AFIX   0
C37   1    0.869031    0.590670    0.756966    11.00000    0.02490    0.02496 =
         0.02110    0.00028   -0.00046   -0.00360
C38   1    0.957603    0.552784    0.750318    11.00000    0.02522    0.02669 =
         0.02219    0.00097   -0.00161   -0.00037
C39   1    1.026214    0.620397    0.731148    11.00000    0.02682    0.03064 =
         0.02730    0.00069   -0.00039   -0.00398
AFIX  43
H39   2    1.086652    0.596154    0.725869    11.00000   -1.20000
AFIX   0
C40   1    1.008417    0.722058    0.719608    11.00000    0.03495    0.03073 =
         0.02874    0.00181    0.00155   -0.01002
C41   1    0.919339    0.757272    0.726757    11.00000    0.03870    0.02318 =
         0.03198    0.00132   -0.00141   -0.00287
AFIX  43
H41   2    0.906800    0.826840    0.718459    11.00000   -1.20000
AFIX   0
C42   1    0.848265    0.692633    0.745816    11.00000    0.02893    0.02420 =
         0.02528   -0.00157   -0.00205   -0.00003
C43   1    0.981479    0.443633    0.771230    11.00000    0.02298    0.02862 =
         0.03506    0.00391    0.00391    0.00038
AFIX  13
H43   2    0.923746    0.403659    0.761533    11.00000   -1.20000
AFIX   0
C44   1    1.050198    0.400545    0.711411    11.00000    0.02605    0.02394 =
         0.03746    0.00053    0.00503   -0.00097
C45   1    1.033197    0.406224    0.621664    11.00000    0.03253    0.03055 =
         0.04029   -0.00210    0.00166   -0.00042
AFIX  43
H45   2    0.979359    0.438358    0.597135    11.00000   -1.20000
AFIX   0
C46   1    1.094927    0.364947    0.568440    11.00000    0.04959    0.03151 =
         0.03784   -0.00348    0.01012   -0.00378
C47   1    1.174615    0.316311    0.600309    11.00000    0.03822    0.03038 =
         0.05706   -0.00409    0.02119   -0.00057
AFIX  43
H47   2    1.216756    0.288116    0.562909    11.00000   -1.20000
AFIX   0
C48   1    1.188033    0.311886    0.688209    11.00000    0.02527    0.03034 =
         0.06109    0.00467    0.01026    0.00363
C49   1    1.130161    0.352703    0.745783    11.00000    0.02774    0.03173 =
         0.04300    0.00612    0.00582    0.00131
AFIX  43
H49   2    1.144115    0.348498    0.806956    11.00000   -1.20000
AFIX   0
C50   1    1.012135    0.436380    0.868326    11.00000    0.03558    0.03838 =
         0.03653    0.00883    0.00616    0.00535
AFIX 137
H50A  2    1.067128    0.477494    0.880720    11.00000   -1.50000
H50B  2    1.025916    0.366164    0.883514    11.00000   -1.50000
H50C  2    0.962981    0.460839    0.902889    11.00000   -1.50000
AFIX   0
C51   1    0.749918    0.731841    0.750483    11.00000    0.03133    0.02429 =
         0.03562   -0.00371   -0.00422    0.00309
AFIX  13
H51   2    0.707919    0.676913    0.728009    11.00000   -1.20000
AFIX   0
C52   1    0.725238    0.755107    0.842621    11.00000    0.03463    0.03017 =
         0.03617   -0.00546   -0.00303    0.01121
C53   1    0.775315    0.822878    0.895597    11.00000    0.04373    0.04147 =
         0.04212   -0.01092   -0.00961    0.00784
AFIX  43
H53   2    0.828420    0.854401    0.876113    11.00000   -1.20000
AFIX   0
C54   1    0.746393    0.843494    0.977065    11.00000    0.05458    0.05615 =
         0.04585   -0.01976   -0.01378    0.01555
C55   1    0.670756    0.799575    1.010092    11.00000    0.05673    0.07879 =
         0.04343   -0.01607    0.00078    0.02634
AFIX  43
H55   2    0.653133    0.814187    1.066988    11.00000   -1.20000
AFIX   0
C56   1    0.622843    0.733919    0.956091    11.00000    0.04353    0.06634 =
         0.05141   -0.00677    0.00967    0.01681
C57   1    0.647210    0.710910    0.873387    11.00000    0.03650    0.04429 =
         0.04503   -0.00734    0.00402    0.00813
AFIX  43
H57   2    0.611234    0.665423    0.837710    11.00000   -1.20000
AFIX   0
C58   1    0.729933    0.823378    0.691687    11.00000    0.04453    0.02968 =
         0.04531    0.00067   -0.00833    0.00687
AFIX 137
H58A  2    0.769831    0.879219    0.711622    11.00000   -1.50000
H58B  2    0.665695    0.843311    0.694325    11.00000   -1.50000
H58C  2    0.741489    0.806158    0.631505    11.00000   -1.50000
AFIX   0
C59   1    1.084153    0.793707    0.698607    11.00000    0.04193    0.03568 =
         0.04738    0.00585    0.00531   -0.01503
AFIX 137
H59A  2    1.103087    0.833370    0.750506    11.00000   -1.50000
H59B  2    1.061791    0.838859    0.651411    11.00000   -1.50000
H59C  2    1.136615    0.755280    0.680306    11.00000   -1.50000
AFIX   0
C60   1    0.707053    0.582880    0.568737    11.00000    0.03403    0.02549 =
         0.02965    0.00135    0.00163    0.00490
AFIX  23
H60A  2    0.639857    0.592825    0.566564    11.00000   -1.20000
H60B  2    0.742411    0.640331    0.594615    11.00000   -1.20000
AFIX   0
C61   1    0.741783    0.537252    0.495804    11.00000    0.03074    0.02447 =
         0.02385    0.00404   -0.00261    0.00212
AFIX  13
H61   2    0.694423    0.516505    0.449128    11.00000   -1.20000
AFIX   0
C62   1    0.832739    0.562270    0.464713    11.00000    0.03484    0.02253 =
         0.02832    0.00487    0.00097   -0.00044
C63   1    0.902398    0.609535    0.517762    11.00000    0.03506    0.03272 =
         0.02964    0.00390   -0.00072   -0.00189
AFIX  43
H63   2    0.891717    0.626386    0.576191    11.00000   -1.20000
AFIX   0
C64   1    0.986427    0.631896    0.486033    11.00000    0.03518    0.03707 =
         0.04248    0.00424   -0.00105   -0.00507
AFIX  43
H64   2    1.032984    0.662628    0.523249    11.00000   -1.20000
AFIX   0
C65   1    1.003007    0.609962    0.401063    11.00000    0.03713    0.03854 =
         0.04666    0.00538    0.01109   -0.00620
AFIX  43
H65   2    1.060362    0.626361    0.379418    11.00000   -1.20000
AFIX   0
C66   1    0.935256    0.563721    0.347343    11.00000    0.04946    0.03824 =
         0.03500   -0.00176    0.01282   -0.00454
AFIX  43
H66   2    0.946254    0.547953    0.288765    11.00000   -1.20000
AFIX   0
C67   1    0.851221    0.540460    0.379298    11.00000    0.04220    0.02868 =
         0.02817   -0.00025    0.00334   -0.00448
AFIX  43
H67   2    0.805340    0.508909    0.341863    11.00000   -1.20000
AFIX   0
C68   1    0.798658    0.303574    0.602257    11.00000    0.03064    0.02555 =
         0.02920   -0.00131    0.00289    0.00318
AFIX  23
H68A  2    0.864841    0.293669    0.618095    11.00000   -1.20000
H68B  2    0.759247    0.252545    0.627821    11.00000   -1.20000
AFIX   0
C69   1    0.774494    0.331806    0.516328    11.00000    0.02584    0.02416 =
         0.02763   -0.00324    0.00591   -0.00058
AFIX  13
H69   2    0.827083    0.342127    0.479197    11.00000   -1.20000
AFIX   0
C70   1    0.686891    0.302951    0.468472    11.00000    0.02716    0.02027 =
         0.03016   -0.00364    0.00198    0.00219
C71   1    0.613535    0.262861    0.510579    11.00000    0.03027    0.02793 =
         0.03336   -0.00549    0.00443   -0.00170
AFIX  43
H71   2    0.619171    0.254606    0.572080    11.00000   -1.20000
AFIX   0
C72   1    0.532253    0.234769    0.463969    11.00000    0.02742    0.03286 =
         0.04949   -0.00720    0.00397   -0.00473
AFIX  43
H72   2    0.483143    0.207916    0.493861    11.00000   -1.20000
AFIX   0
C73   1    0.522920    0.245861    0.374498    11.00000    0.03529    0.03185 =
         0.05069   -0.00597   -0.00691   -0.00176
AFIX  43
H73   2    0.467797    0.226053    0.342671    11.00000   -1.20000
AFIX   0
C74   1    0.594709    0.286197    0.331329    11.00000    0.04819    0.03723 =
         0.03105   -0.00112   -0.00772   -0.00163
AFIX  43
H74   2    0.588637    0.294460    0.269836    11.00000   -1.20000
AFIX   0
C75   1    0.675536    0.314482    0.378301    11.00000    0.03465    0.02804 =
         0.03198   -0.00122    0.00290   -0.00109
AFIX  43
H75   2    0.724060    0.342283    0.348179    11.00000   -1.20000
AFIX   0
HKLF 4


REM  YCA-R2094 in P2(1)
REM wR2 = 0.1032, GooF = S = 1.014, Restrained GooF = 1.013 for all data
REM R1 = 0.0401 for 10263 Fo > 4sig(Fo) and 0.0431 for all 11132 data
REM 781 parameters refined using 1 restraints

END

WGHT      0.0769      0.0000

REM Highest difference peak  0.723,  deepest hole -0.311,  1-sigma level  0.045
Q1    1   0.7565  0.4460  0.6747  11.00000  0.05    0.72
Q2    1   0.7507  0.4477  0.5288  11.00000  0.05    0.57
Q3    1   0.7617  0.5238  0.6472  11.00000  0.05    0.28
Q4    1   0.7420  0.5288  0.5545  11.00000  0.05    0.27
Q5    1   0.7950  0.5179  0.8395  11.00000  0.05    0.25
Q6    1   0.7439  0.4505  0.4567  11.00000  0.05    0.25
Q7    1   0.6874  0.4245  0.8951  11.00000  0.05    0.25
Q8    1   0.7935  0.5356  0.8980  11.00000  0.05    0.23
Q9    1   0.7571  0.4598  0.8677  11.00000  0.05    0.22
Q10   1   0.7510  0.3625  0.5631  11.00000  0.05    0.22
;
_shelx_res_checksum                31395
_shelx_hkl_file
;
 -11   0  -1   -1.08    6.34
 -12   1   0  239.12   11.95
 -12   0   0   24.78    8.62
  -9   3  -1  103.13    7.88
  -4   4  -1  101.85    4.48
  -7   4  -1  197.20    7.67
  -9   5   0  215.34    9.36
  -8  -5   0  172.07    7.89
 -11  -3   0   83.89    8.68
  -5   4  -1   94.16    4.84
  -6   4  -1 1155.27   14.82
 -10  -5   1  386.39   12.32
 -11   2   0   97.55    8.64
 -11   3   0  121.65    9.29
  -8  -3  -1   37.31    5.80
  -9   2  -1   36.46    6.76
 -11   4   1   37.96    8.13
  -7  -5   0   41.21    5.04
  -7   5   0   66.06    5.74
 -11   1   0  198.52   11.38
 -10   3   0   22.17    7.12
 -11  -4   1   28.40    7.56
 -12  -1   1  108.91    9.71
 -12   1   1   98.50    9.34
  -6  -5   0  696.88   12.84
 -12   0   1  377.32   14.18
  -7   3  -1  293.55    9.04
  -9  -2  -1   47.64    7.07
  -9  -5   1   -0.20    5.00
 -10  -3   0   15.40    6.49
  -5  -5   0   96.68    4.93
 -10   2   0   25.01    8.25
  -8  -4   0  816.32   15.07
 -11  -3   1  289.40   12.40
  -9   5   1    3.01    5.56
  -6   3  -1  906.43   13.36
  -9   3   0  231.52   10.30
 -10  -5   2  637.01   15.56
 -10   1   0   53.95    8.08
 -11  -2   1   67.92    9.21
  -5   3  -1   41.75    4.36
 -11   1   1  181.69   10.71
  -7  -4   0  184.18    7.70
 -12  -1   2   32.40    8.24
 -12   1   2   37.20    8.32
  -7   4   0  193.66    7.95
 -11   0   1   73.88    9.33
 -12   0   2    0.23    7.22
 -10   3   1   91.77    9.04
  -9   2   0   67.07    7.14
  -9  -4   1   24.97    5.61
  -9   4   1   28.04    6.04
  -8  -3   0   38.19    5.87
  -6  -4   0   95.08    5.93
  -9  -5   2    6.86    5.14
 -10  -3   1   94.58    8.42
  -9   5   2   12.03    5.74
  -9  -2   0   68.54    6.96
 -10   2   1  561.04   15.40
 -12  -2   3   43.54    8.19
 -12   2   3   54.74    8.48
  -9  -1   0  399.08   12.29
 -10  -2   1  508.53   14.93
 -10   1   1   26.17    7.71
 -10  -1   1   20.21    7.30
 -10   0   1   -0.85    5.98
  -8  -4   1  258.60    9.53
  -9   3   1  359.13   12.18
 -12   0   3    7.62    6.88
 -11  -1   2   19.16    7.88
 -11   1   2   27.22    7.66
  -3  -4   0  312.17    5.44
 -11   3   3   42.55    7.86
  -8  -5   2  144.58    7.55
 -11  -3   3   34.62    7.53
  -6  -3   0  239.51    7.82
  -9  -4   2    5.64    5.50
  -9   2   1    6.62    6.65
  -8  -2   0   40.14    6.07
 -11   4   4   55.02    7.85
  -9   4   2    1.22    5.50
  -8   0   0  180.12    8.30
 -10  -4   3    1.65    6.50
  -8  -1   0   72.87    6.66
 -11  -4   4   64.80    8.73
 -10   4   3   -0.40    6.37
 -10  -5   4   22.00    7.51
  -9  -5   3   32.64    6.41
 -12  -1   4   56.57    8.98
 -12   1   4   57.95    8.79
 -10   5   4   24.58    7.25
  -9   5   3   37.18    6.56
 -10   2   2    4.50    6.39
  -8  -3   1   19.24    5.27
  -9   1   1  512.32   13.90
  -8   3   1   16.56    5.58
  -9  -2   1    3.15    5.44
 -10  -2   2    4.68    6.58
  -5  -5   1  146.37    5.37
  -9  -1   1  513.65   13.90
 -11   0   3   42.04    8.08
 -10   0   2    4.69    6.30
 -11  -4   5   29.56    8.02
 -11   4   5   31.87    7.91
  -8   2   1   16.30    5.43
  -6   4   1  456.17   10.00
  -7   0   0   20.10    5.31
 -10  -5   5   25.63    7.92
 -10   5   5   28.50    8.01
 -11  -2   4   20.39    7.52
 -10  -4   4   46.79    7.79
 -11   2   4   18.72    7.63
 -10   4   4   45.14    7.49
  -7   3   1  234.56    8.70
  -9  -4   3   16.89    5.99
  -8   1   1  101.64    7.73
  -9   4   3   24.73    6.57
  -9  -5   4    8.13    6.12
  -9   5   4   10.55    6.13
 -11  -3   5   11.31    7.10
  -4   3   0  871.33   10.53
 -11   3   5    7.70    6.80
  -8   0   1   33.31    5.82
 -10  -1   3   18.29    6.85
 -10   1   3   22.19    7.04
  -9   0   2   38.77    6.91
  -5   4   1   22.54    3.86
  -7   2   1  243.84    9.39
 -10   3   4   53.90    7.92
 -11  -2   5   40.75    8.43
  -7  -4   2  286.10    9.33
 -10  -3   4   46.23    7.79
 -11   2   5   53.76    9.04
  -9  -3   3   39.28    7.05
  -9   3   3   44.37    7.18
  -6   3   1  302.08    8.62
 -11  -1   5   13.50    7.64
 -11   1   5   21.20    8.02
  -7  -5   3   15.87    4.95
 -11   0   5    3.03    7.41
  -9  -4   4   49.35    7.26
  -8  -4   3   10.36    5.45
  -7   5   3   24.06    5.31
  -7   1   1  149.04    7.76
  -9   4   4   50.10    7.18
  -8  -5   4   38.16    6.58
  -4  -1   0   18.93    3.94
  -8   5   4   38.90    6.55
  -9   2   3   14.91    6.24
  -4   1   0   21.44    3.94
 -10  -1   4    8.51    7.16
 -10   1   4    2.59    6.93
  -9  -2   3   10.31    6.23
 -10  -3   5    9.38    7.10
 -10   0   4    0.01    6.50
 -10   3   5    9.11    7.15
  -7  -3   2   10.68    4.71
  -9   0   3    3.02    5.89
  -6  -4   2  516.04   11.07
  -9  -3   4    9.23    6.33
  -9   3   4    4.68    6.48
 -10   2   5   61.92    9.06
 -11  -2   6   57.06    8.78
 -11   2   6   47.22    8.63
 -10  -4   7   41.14    9.21
 -10  -3   6   24.66    7.89
  -3   0   0    5.41    3.00
  -3   4   1   17.05    2.81
 -10  -1   5   39.84    8.30
 -10   1   5   35.91    7.89
 -11  -1   6   22.28    7.98
 -11   1   6   19.03    7.94
 -10   0   5    4.91    7.05
 -11   0   6   32.65    7.95
  -2  -1   0 2382.85   13.53
  -9  -1   4   20.42    7.02
  -9   1   4   26.28    6.94
 -10   4   7   49.61    9.25
  -3  -4   1   14.22    2.60
  -5  -4   2    2.21    3.36
  -8   0   3   -0.03    5.88
 -10   3   6   25.18    7.65
  -8  -5   6   18.41    7.00
  -9   5   7   19.93    8.00
  -6  -4   3   35.01    5.12
  -9  -4   7   47.26    8.58
  -7  -5   5   48.27    6.97
  -1   0   0    3.66    0.92
  -9   0   5   18.98    6.96
 -10  -1   6    5.84    7.56
 -10   1   6    4.70    7.09
  -4  -2   1    7.09    3.87
 -10   0   6   70.47    9.86
 -10  -2   7    1.13    7.81
  -9  -2   6    8.36    6.99
  -9  -4   8   43.14    8.72
  -8   0   4   -0.13    5.82
  -8   5   6   13.73    6.20
 -10  -2   8   10.07    7.76
  -9   4   7   54.70    9.01
 -10   2   8    3.30    8.57
  -3  -3   1 3205.19   17.69
 -10  -1   8   31.54    8.80
 -10   1   8   38.62    9.14
  -9   4   8   46.11    9.10
  -6  -3   3   13.21    4.81
  -6   3   3   12.54    4.66
  -7  -4   5   33.01    6.74
  -7  -5   6   45.33    7.57
  -7   4   5   31.14    6.08
  -9   2   6    7.51    7.01
  -8  -1   5   51.53    7.47
  -8   0   5    1.41    5.98
  -8  -3   6   16.62    7.18
  -3  -2   1  176.76    5.53
  -9   0   6    1.33    7.04
  -9  -2   9   44.21    9.39
  -8  -2   6   38.49    7.44
  -8  -4   8   32.82    8.58
  -5   0   2   30.46    4.81
  -7  -3   5   37.97    6.65
  -9  -1   7    2.41    7.73
  -9   1   7   10.53    7.83
  -7   3   5   40.92    6.85
  -6  -1   3   15.67    5.17
  -7   5   6   32.83    6.27
  -9   2   9   49.52    9.98
  -8  -4   9   35.41    8.92
  -8   3   6   24.21    7.24
  -7  -4   6   16.03    6.77
  -8   4   8   19.11    8.44
  -9   1   9  194.30   13.27
  -7  -5   8    6.34    7.29
  -8   4   9   34.37    8.73
  -9   0   9   14.55    8.62
  -7  -5   9    4.21    8.46
  -3  -4   2   20.34    3.21
  -6  -5   6   15.45    5.91
  -8   2   6   39.26    7.48
  -7   5   8    1.82    7.28
  -7  -1   5   28.61    6.76
  -7   5   9   -2.83    8.08
  -5  -4   4   11.78    4.80
  -8  -3  10   34.85    9.16
  -5   4   4   11.75    4.65
  -8   3  10   45.89   10.07
  -8  -2   8   12.97    8.01
  -8   0   6   23.87    7.15
  -8  -2   9   25.26    8.73
  -7  -4   8   41.40    8.27
  -8   2   8   20.44    8.44
  -6  -3   5   16.42    5.50
  -8   2   9   37.80    9.65
  -6   3   5   22.22    5.61
  -7  -4   9   44.44    8.74
  -3   0  -2   63.83    4.09
 -10   3  -1  234.39   11.30
  -9   1  -2  153.41    9.11
 -11   1  -1  199.95   11.37
  -8   2  -2  130.97    7.79
 -11  -1  -1  182.44   11.29
  -9   0  -2   94.45    7.55
  -8  -4  -1  317.02   10.42
  -4  -4  -1   85.76    4.24
  -9  -1  -2  159.75    9.12
  -8   4  -1  354.79   11.17
  -7  -2  -2 1054.37   16.73
  -5  -2  -2 1305.26   15.20
 -10  -3  -1  228.57   11.20
  -6  -2  -2  443.64   10.39
  -4  -1  -2  577.21    9.52
 -10   2  -1  397.83   13.74
  -4   1  -2  589.07    9.60
  -7   2  -2 1026.27   16.38
  -8   1  -2  156.09    8.43
  -7  -4  -1  180.32    7.54
 -12   2   0   48.46    8.16
  -4   0  -2  154.27    5.82
 -12   3   1  126.71   10.57
  -5  -4  -1   81.63    4.84
  -8  -2  -2  122.98    7.58
 -10   1  -1  147.12    9.90
  -6  -4  -1 1123.66   15.09
  -8   5   0  173.60    8.45
 -10  -2  -1  368.81   13.50
  -5  -1  -2  126.50    5.84
  -6   2  -2  438.97   10.31
  -8   0  -2   61.06    6.53
  -2  -2  -1  875.72    7.83
  -6  -1  -2  297.28    8.98
  -4   2  -2  372.66    7.77
 -10   0  -1   69.64    7.99
  -2   2  -1  912.89    8.00
  -8  -1  -2  143.66    8.08
 -10  -1  -1  142.36    9.80
  -5   0  -2   64.81    4.95
  -3  -3  -1 3114.02   17.07
 -10   5   1  460.78   14.35
  -5   2  -2 1330.43   15.41
  -3   3  -1 3123.35   17.28
  -7   1  -2   44.96    5.37
 -10   4   0  382.14   12.96
  -8   3  -1   41.51    6.00
 -12   2   1   94.41    9.74
  -9  -3  -1  101.27    7.97
  -9  -4   0  115.17    7.62
  -9   4   0  121.36    8.23
  -2  -4   0  819.79    6.41
  -7   0  -2  511.25   12.10
  -9   1  -1  191.13    9.79
  -2   4   0  873.30    6.83
  -7  -1  -2   37.33    5.32
  -6   1  -2  310.25    8.96
  -1  -3   0 1767.64    6.32
  -7  -3  -1  275.20    9.13
  -8   2  -1  138.77    8.15
  -9   0  -1   68.92    7.14
 -12  -3   2  321.48   13.73
  -1   3   0 1992.16    6.71
 -12   3   2  362.19   14.60
  -4  -3  -1 2953.57   19.43
  -5   1  -2  129.06    5.92
  -9  -1  -1  214.20   10.07
  -6  -3  -1  855.80   13.63
 -10  -4   1  192.13   10.60
  -6   0  -2   14.54    4.34
  -2  -1  -1  851.11    7.79
  -5  -3  -1   57.41    4.47
  -2   1  -1  900.35    8.07
 -11   3   1  326.44   13.49
 -11   4   2  292.79   13.37
 -10   5   2  571.14   15.82
 -11   2   1   73.68    9.32
 -10   4   1  212.16   10.86
  -7  -2  -1   39.95    5.53
 -12  -2   2  282.35   13.41
 -12   2   2  274.17   13.14
  -8   1  -1  472.21   12.92
  -2   0  -1  824.70    7.85
  -3  -2  -1 1844.01   13.64
  -7   2  -1   38.26    5.27
  -3   2  -1 1893.47   13.85
  -8   5   1    9.06    5.51
  -8  -2  -1  128.53    7.85
 -11  -4   2  323.42   13.39
  -4   3  -1 3123.84   20.09
  -8   0  -1   -0.06    4.92
  -6  -2  -1  629.32   12.04
  -8  -1  -1  490.91   13.11
  -9  -3   0  192.76    9.79
  -4  -2  -1  169.67    5.79
 -11   3   2  157.29   10.94
  -5  -2  -1  325.56    8.16
  -7   1  -1   34.16    5.04
  -6   2  -1  633.71   11.88
 -11  -3   2  156.36   10.95
  -6  -1  -1  165.29    7.18
  -7   5   1  126.48    7.07
 -10  -4   2  123.34    9.34
  -3  -1  -1 1656.23   12.99
  -3   1  -1 1708.75   13.20
 -11   4   3  201.87   11.23
 -10   4   2  118.91    9.13
  -2  -5   1  600.42    4.74
 -10  -5   3  213.75   11.07
 -10   5   3  252.21   11.59
 -11   2   2  309.47   13.81
 -11  -2   2  251.40   12.86
  -7   0  -1  825.48   14.75
  -5  -1  -1  157.58    6.12
  -3   0  -1 3114.90   17.69
  -7  -1  -1   31.12    5.23
 -11  -4   3  206.49   11.71
  -7  -3   0  273.29    9.10
  -4  -1  -1 2017.31   16.54
 -12  -1   3  158.24   11.15
 -12   1   3  168.11   11.32
  -4   1  -1 2068.24   16.68
  -5   0  -1  108.46    5.39
  -5   2  -1  316.23    7.87
  -8   4   1  265.59   10.32
  -4   0  -1  331.29    7.37
 -11   0   2  223.34   12.15
  -6   1  -1  151.66    6.87
  -6   5   1  380.06    9.46
 -10   3   2  410.06   14.16
  -2   5   1  666.55    5.28
  -4   2  -1  170.65    5.74
  -8   5   2  156.79    8.28
  -6   0  -1  192.10    7.22
  -7  -2   0  356.30   10.26
  -9  -3   1  333.36   12.03
 -10  -3   2  390.30   13.70
  -5   5   1  161.22    6.10
  -3  -5   1  831.95    8.03
 -11  -2   3  262.24   12.87
 -11   2   3  279.69   13.39
  -5   1  -1  179.74    6.51
  -7   4   1  160.99    7.57
 -12   0   4   86.93    9.60
  -3   5   1  954.57    9.07
  -4   5   1  836.98   10.27
 -11  -1   3   99.98    9.54
 -11   1   3  103.13    9.80
 -10  -1   2  370.24   13.83
 -10   1   2  404.04   14.57
  -2   3   0 6359.05   76.94
 -11  -3   4   75.53    8.83
  -7  -5   2   90.79    6.27
 -11   3   4   78.24    8.88
  -6  -2   0  641.96   12.11
  -7   5   2   94.41    6.52
  -9   3   2   79.63    8.02
 -10   3   3  129.88    9.70
  -8  -4   2  120.11    7.67
  -8   4   2  119.15    7.80
  -3   3   0 9948.68   30.38
 -10  -3   3  134.78    9.98
  -6  -1   0  389.38    9.81
  -7  -1   0  290.07    9.65
  -4  -5   1  769.95    9.58
  -7  -3   1  229.15    8.72
  -8  -5   3   76.33    6.76
  -9  -3   2   63.35    7.43
  -8   5   3   77.36    7.18
  -5  -2   0  213.87    7.13
  -9   2   2  632.55   16.11
 -10   2   3  117.34    9.44
 -10  -2   3  125.84    9.58
 -11  -1   4  214.30   12.39
 -11   1   4  220.47   12.40
  -8  -2   1   15.06    5.43
 -11   0   4  111.47   10.40
  -2  -3   0 6135.84   18.90
  -9  -2   2  620.71   16.09
  -8  -1   1   83.50    7.32
  -9   1   2  209.35   10.49
  -6   5   2  350.50    9.68
  -6   1   0  388.93    9.84
  -6  -5   2  297.62    8.48
  -9  -1   2  191.90   10.32
 -10   0   3  133.13   10.15
  -1  -2   0  151.65    2.45
  -8  -3   2   92.80    7.44
  -7  -2   1  260.36    9.37
  -8   3   2   92.68    7.49
  -5  -1   0   65.39    4.98
  -4  -2   0 1087.60   12.47
  -5   2   0  210.54    6.86
  -1   2   0  153.43    2.49
  -7   4   2  301.15   10.15
  -5   0   0   71.72    4.94
 -10  -4   5   94.82    9.55
 -10   4   5   96.46    9.34
  -6   0   0  328.65    9.27
  -9  -5   5  179.84   11.00
  -9   5   5  192.18   10.58
 -10  -2   4  113.48    9.70
 -10   2   4  100.22    9.13
  -8   4   3   16.28    5.58
  -8   2   2  160.28    9.13
  -3   2   0  500.50    7.59
  -4   4   1  142.01    5.45
  -5   5   2  207.83    7.20
  -2   2   0  342.94    5.11
  -7   0   1 1200.97   18.29
  -5   1   0   72.19    5.10
  -8   1   2  496.85   13.84
  -4   0   0 3753.24   22.94
 -11  -3   6  145.08   11.06
 -10  -4   6  164.06   11.50
  -6  -2   1  485.20   11.17
  -7  -1   1  142.85    7.89
 -11   3   6  142.19   11.30
  -9  -1   3   58.79    7.50
  -8  -2   2  139.63    8.44
  -9   1   3   51.02    7.34
  -5  -5   2  170.87    6.24
  -8   0   2  125.35    8.40
  -6   2   1  449.25   10.88
  -7   3   2   11.35    5.12
  -4   2   0 1009.57   11.95
  -8  -1   2  496.54   13.78
  -5   3   1   92.83    5.47
  -6   4   2  537.50   11.87
  -9  -5   6  213.78   12.13
  -8  -3   3  581.68   15.14
  -3  -1   0  967.61   10.42
  -8   3   3  543.89   14.83
 -10  -2   5   67.59    8.90
  -3   1   0  819.57    9.44
  -6  -1   1  211.29    8.32
  -9  -4   5   82.23    8.58
  -9   4   5   85.58    8.48
  -6   5   3  206.97    8.47
  -4   5   2  457.46    8.86
  -7  -4   3   86.74    6.86
  -6  -5   3  178.65    7.57
  -7  -2   2  721.97   15.12
 -10   4   6  176.12   11.24
  -8  -5   5  164.89    9.69
  -7   2   2  772.28   15.72
  -8  -4   4  383.40   12.95
  -7   4   3  114.05    7.39
  -9  -2   4   68.77    8.54
  -6   1   1  196.58    8.01
  -8   4   4  426.88   13.69
  -8   5   5  189.41   10.29
  -9   2   4   73.70    8.37
  -7  -5   4  279.21   10.59
  -2  -4   1 1184.27    8.81
  -7   5   4  289.82   10.75
  -8   2   3   38.94    6.50
  -2   1   0 2386.29   12.88
  -5  -2   1  794.54   12.91
  -7   1   2  553.20   13.73
  -9   5   6  231.00   12.14
  -6  -3   2   73.62    5.80
  -6   0   1  683.19   13.20
  -8  -2   3   40.54    6.58
  -9  -3   5   82.41    8.97
  -9   0   4   69.92    8.42
 -10  -3   7  172.27   12.05
  -9   3   5   86.79    9.20
  -6   3   2   87.82    6.47
  -9  -4   6   80.94    9.53
  -8   1   3    6.20    5.73
  -8  -1   3    7.26    5.84
  -4  -5   2  387.30    7.73
  -5   4   2    3.06    3.77
  -2   0   0 6861.11   86.06
  -5   2   1  655.62   11.77
  -7   0   2 1047.36   18.21
  -1   1   0 2291.44    8.76
  -1  -4   1 3689.42    9.48
  -4   3   1  644.66   10.23
  -7  -1   2  525.99   13.30
  -3  -5   2  170.41    4.76
  -5  -1   1  152.40    6.60
  -8  -3   4  263.17   11.61
  -7  -3   3  167.12    8.65
  -8   3   4  279.68   11.53
  -7   3   3  182.34    8.99
  -9  -2   5  104.69    9.53
  -5   0   1  238.30    7.92
  -3   5   2  210.34    5.53
  -9   2   5  118.43    9.82
  -8  -4   5  107.40    9.10
 -10  -2   6   96.06   10.11
  -8   4   5   95.84    8.44
 -10   3   7  180.57   12.69
 -10   2   6   95.79   10.28
  -5   5   3  113.50    6.33
  -6  -2   2  746.36   14.30
  -6   2   2  747.93   14.36
  -1   4   1 3842.81   10.19
  -9  -3   6   78.15    9.32
  -6   4   3   36.99    5.53
  -9  -1   5   34.30    7.37
  -9   1   5   39.85    7.76
  -7  -4   4  101.57    7.77
  -2   4   1 1275.80    9.36
  -7   4   4  112.64    7.68
  -8  -2   4  178.28    9.91
  -9   4   6   79.40    9.36
  -5  -5   3   90.17    5.51
  -7   5   5   49.81    6.51
  -8   2   4  195.43   10.21
  -5   1   1  148.44    6.60
  -7  -2   3  553.21   14.16
  -6  -5   4   63.29    5.96
  -7   2   3  572.56   14.42
  -6   5   4   62.03    6.14
 -10   2   7    6.46    8.07
  -8  -5   7   95.02    9.69
  -6  -1   2  520.43   12.20
  -8  -1   4  293.21   12.05
  -8   1   4  284.88   11.92
  -6   1   2  545.75   12.54
  -5   3   2  476.54   10.63
  -8  -3   5   79.04    8.22
 -10  -1   7  116.84   11.43
 -10   1   7  117.95   11.39
  -8   3   5   85.09    8.38
  -7   1   3  445.76   12.96
  -4   4   2  535.70    9.99
 -10   0   7   33.06    8.92
  -7   0   3  615.56   14.91
  -9  -3   7  115.30   10.56
  -7  -1   3  417.92   12.38
  -2  -5   2   65.63    2.83
  -8  -4   6  110.08    9.55
  -4  -4   2  493.06    9.30
  -4  -1   1 1397.94   15.28
  -9   3   6   91.40    9.48
  -8  -5   8  203.48   12.38
  -6   0   2   72.99    6.26
  -7  -3   4  206.19   10.02
  -4   2   1    9.19    3.73
 -10   0   8  156.56   12.52
  -7   3   4  208.39    9.85
  -4   0   1  542.53    9.96
  -8   5   7  114.89    9.64
  -9  -2   7   95.82   10.27
  -8  -2   5  121.17    9.44
  -2   5   2   82.94    3.35
  -3   3   1 2926.67   18.25
  -8   2   5  115.30    9.34
  -9  -3   8   87.60   10.18
  -9   3   7  129.89   11.34
  -4   5   3  353.02    8.71
  -5  -2   2  335.12    9.36
  -5  -4   3  187.88    7.32
  -5   2   2  367.53    9.82
  -8   5   8  235.52   13.60
  -5   4   3  207.88    8.01
  -8   1   5   52.51    7.48
  -6  -4   4  136.65    8.06
  -6  -5   5   92.75    7.77
  -8  -4   7   70.84    8.90
  -7  -2   4  199.23    9.74
  -6   4   4  158.74    8.06
  -9  -3   9  107.45   10.85
  -7   2   4  221.67   10.26
  -6   5   5  107.91    7.41
  -9  -2   8   77.72   10.38
  -8   4   6  118.29    9.71
  -9   3   8  100.84   11.07
  -9  -1   6  217.83   12.57
  -9   1   6  212.00   12.31
  -6  -2   3   99.88    6.84
  -6   2   3   94.61    6.65
  -5   5   4  310.03    9.77
  -9   3   9  118.06   11.72
  -9   2   7  104.85   10.89
  -4  -5   3  316.95    7.82
  -5  -5   4  281.78    9.16
  -5  -1   2  252.98    8.49
  -7  -1   4  322.61   11.77
  -7   1   4  333.51   11.94
  -4   1   1 1391.66   15.07
  -7  -5   7   64.07    8.17
  -4  -3   2  355.69    8.43
  -7   0   4  514.19   14.26
  -2   3   1 5097.99   19.98
  -9   2   8   89.18   10.94
  -4   3   2  405.58    9.07
  -8   4   7   77.02    9.14
  -6   1   3   15.48    5.03
  -9   0   7  132.11   11.26
  -5   1   2  247.26    8.29
  -8  -1   6  185.38   11.30
  -3   4   2   22.75    3.38
  -8  -3   7  206.86   12.26
  -6   0   3   30.28    5.31
  -9  -1   8  358.99   16.46
  -9   1   8  343.29   16.54
  -6  -3   4   57.68    6.14
  -9   0   8  205.32   13.59
  -9  -1   9  166.66   12.93
  -6   3   4   58.91    6.26
  -3  -1   1 2726.61   18.05
  -5  -3   3  205.51    8.00
  -3   1   1 2563.19   17.34
  -5   3   3  227.89    8.42
  -7  -2   5   78.10    7.75
  -7   5   7   74.09    8.28
  -7   2   5   78.37    7.90
  -6  -4   5 1485.93   22.49
  -8  -3   8  210.41   13.01
  -6   4   5 1596.97   23.19
  -3   0   1 2551.11   17.34
  -8   3   7  221.30   12.83
  -8  -2   7  132.30   10.75
  -2  -3   1 4712.46   18.96
  -8  -1   7   80.80    9.45
  -3   2   1  160.60    5.31
  -1  -5   2   72.78    2.17
  -7   1   5   29.14    6.85
  -4  -2   2  242.91    7.43
  -8  -3   9   96.00   10.68
  -3   5   3  167.33    5.77
  -7  -4   7   72.36    8.62
  -7   0   5  248.89   11.26
  -8   3   8  239.86   13.69
  -6  -2   4  193.68    9.02
  -4   4   3 1069.51   14.62
  -5  -5   5  567.94   13.29
  -4  -4   3  946.99   13.40
  -6   2   4  229.13    9.43
  -5   5   5  640.80   14.08
  -8   1   6  181.21   11.40
  -7   4   6    7.86    6.06
  -8   3   9  107.07   11.23
  -7  -3   6  111.29    9.00
  -4   2   2  231.90    7.22
  -5  -2   3  261.70    8.79
  -8   2   7  145.52   10.94
  -8  -1   8  106.72   10.74
  -5   2   3  286.94    9.04
  -4   5   4   94.62    5.83
  -6  -1   4  288.17   10.39
  -1   5   2   93.53    2.62
  -6   1   4  301.94   10.53
  -6  -5   7   22.24    6.90
  -8   1   7   79.53    9.49
  -4  -1   2  221.11    7.29
  -8  -1   9  118.06   11.59
  -8  -2  10  355.02   16.52
  -4  -5   4   84.78    5.65
  -6   0   4  358.27   11.36
  -7   4   7   83.86    8.95
  -8   0   7  157.03   11.41
  -6   5   6   15.31    5.95
  -5  -1   3  358.44    9.91
  -5   1   3  376.73   10.21
  -3  -5   3  171.03    5.69
  -4   0   2  591.92   10.67
  -8   1   8  126.58   11.21
  -7  -2   6  116.74    9.45
  -8  -1  10   29.50    9.10
  -7  -3   7  110.89    9.43
  -7   4   8   50.80    8.41
  -8   0   8  244.37   13.69
  -8   0  10  280.97   15.51
  -7   3   6  132.84    9.41
  -7   4   9   66.86    9.83
  -8   0   9  205.86   13.86
  -3  -3   2   72.79    4.44
  -6  -5   8   11.36    6.89
  -6  -4   6  194.85   10.07
  -4   1   2  239.26    7.38
  -7  -1   6  236.56   11.58
  -6   5   7   28.01    6.91
  -7   3   7  111.51    9.45
  -6   5   8    5.09    6.69
  -7   2   6  130.67    9.58
  -7   1   6  267.85   11.97
  -6   4   6  225.87   10.50
   0   0 -13   14.12    4.18
   1   4  -9   12.61    3.00
   0  -4 -11   17.33    4.13
   1  -3  -3   10.02    1.43
  -1   5 -11   47.07    5.44
   2   0  -9    1.71    2.82
   1  -1 -11   71.80    6.57
   1   0 -11    3.77    3.69
   1   3  -9    5.09    3.02
   1   2 -10   29.14    4.26
   0   5  -4    5.25    1.35
   0   1 -12   34.64    4.80
   0  -5  -8    4.78    2.62
   0  -5  -4    3.17    1.42
   0   0 -12    6.71    4.45
  -1   5 -10  298.76    7.72
   1   0 -10   78.86    5.62
   1   3  -8   16.45    2.98
   0  -2 -11  216.01    8.05
   0  -1 -11   35.52    4.68
  -1  -3 -11   13.47    3.93
  -2   5 -10  109.67    5.49
   0  -2 -10  248.14    7.65
  -1   3 -11    6.74    3.61
  -2  -4 -11  110.72    5.72
  -2   4 -11  123.77    6.35
  -1  -2 -11  260.35    9.00
  -2  -2 -12   12.50    4.21
  -2   0 -12   20.07    4.40
  -1  -3 -10  188.02    6.48
  -2  -3 -11   66.95    4.75
  -3  -4 -11   60.80    4.65
   0  -1  -9  165.71    5.91
  -2   4 -10   72.61    4.77
  -2  -4 -10   44.82    4.03
  -3  -5 -10   70.99    4.28
  -3   0 -12   -1.11    3.57
  -4   4 -11  227.13    7.47
  -4  -4 -11  242.56    7.17
  -3   3 -11  178.84    6.88
  -3   4 -10   57.08    3.97
  -2  -2 -10  320.33    7.99
  -3  -1 -11   10.47    3.14
  -2   0 -10   15.82    2.89
  -3  -3 -10  239.36    7.23
  -4   4 -10  146.38    5.82
  -3   3 -10  302.15    7.49
  -4  -4 -10  129.81    5.70
  -2  -3  -9   36.97    3.42
  -4   5  -9    3.81    2.72
  -5  -3 -11   18.59    3.49
   2   0  -4  468.74    6.29
   1   2 -11   67.25    5.13
   0  -3 -12   49.35    4.82
   2  -2  -6  352.21    6.49
   1  -2 -11   73.75    5.45
   2   1  -9  120.66    5.79
   1   3 -10   57.80    4.90
   1   3  -3   11.26    1.47
   2   2  -8  495.25    9.55
   1   4  -5   98.60    3.23
   2   1  -5  432.36    6.50
   0   4 -11   22.19    4.01
   2  -1  -5  434.56    6.43
   0   3 -12   53.75    5.26
   2  -1  -9  115.08    5.44
   1   1 -11   84.72    6.27
   1  -4  -5  101.13    3.42
  -1  -4 -12  116.02    6.71
   0   5  -9   44.82    3.81
   2   0  -5 1683.92   12.16
   1  -3 -10   61.88    5.01
   0   2 -12   60.77    5.26
   1   4  -6  181.91    4.59
   0   4  -2  171.17    2.30
  -1  -5 -11   42.89    4.45
   1  -4  -9    9.22    3.28
   0  -2 -12   58.17    5.24
   1  -4  -7  526.88    8.72
   2  -1  -6  811.91    9.44
  -1   4 -12  121.79    6.85
   2   2  -7   91.87    4.15
   1   4  -8   78.42    4.23
   1  -4  -6  208.14    5.17
   2  -2  -8  490.73    9.30
   2   1  -8  859.44   11.94
   0  -4  -2  166.32    2.23
   2   2  -6  372.29    6.59
   0  -1 -12   42.11    5.36
   0  -3  -1 2992.65    6.03
   1   4  -7  487.34    8.11
   2  -1  -8  811.56   11.60
   2   0  -8 1188.61   13.97
   0  -3 -11   71.65    5.51
   1  -2 -10   36.35    4.15
   0   5  -8    0.09    2.28
   1   1  -2  401.56    3.93
   1   1 -10   10.29    3.28
   1  -1  -2  419.33    3.99
   0   4 -10   10.66    3.21
   0  -5  -9   47.71    4.07
   2   1  -7  880.64   10.82
   2  -2  -7   94.65    4.22
  -1  -3 -12  211.83    8.30
   0   3 -11   72.69    5.46
   1  -4  -8   85.04    4.34
   0  -4 -10    8.74    3.42
   0  -5  -7   24.57    2.86
   0   5  -5  187.04    3.98
   1  -3  -9    4.68    2.72
   1   3  -4  495.76    5.75
   1   2  -9   47.15    4.01
   0   5  -7   16.08    2.29
   0   2 -11  237.83    8.47
   1  -3  -4  482.30    5.83
   2   0  -7   46.10    3.48
  -1   3 -12  213.61    8.32
   0  -5  -5  203.69    4.47
   2  -1  -7  830.61   10.46
   1   0  -2  187.53    2.81
  -2  -4 -12  235.61    8.29
  -1  -4 -11   44.53    4.62
   2   1  -6  801.08    9.38
   0  -5  -6   56.95    3.18
  -1   4 -11   50.30    4.56
  -2   4 -12  281.23    9.23
  -1  -5 -10  250.13    7.70
  -2  -5 -11   82.50    5.46
   0   5  -6   44.61    2.63
  -1  -2 -12   73.67    6.07
   0   1 -11   34.05    4.73
   1   3  -5  178.10    4.09
   1   1  -9   28.23    3.86
   1   3  -7  705.12    9.52
   1   2  -3  805.14    6.30
   1  -2  -9   48.83    4.10
   1  -3  -5  190.85    4.20
   2   0  -6  166.30    4.62
   0   4  -9   59.53    4.22
   1  -3  -6  477.79    7.21
   0   0 -11  192.68    7.54
   1  -2  -3  830.65    6.44
   0  -3 -10    1.85    3.42
  -1   5  -9   59.77    4.09
  -1   1 -12  103.29    6.59
  -1  -1 -12  111.17    6.78
   1   2  -8 1083.29   13.15
   1   0  -9    5.34    3.06
   1  -1  -9   36.38    3.95
  -1   2 -12   62.46    5.81
   0   3 -10    0.23    3.28
   1  -3  -8   16.78    2.93
  -1   0 -12  366.27   10.40
   0  -4  -9   50.49    3.79
  -2  -3 -12  197.57    7.81
   0   2 -10  213.92    7.40
   1   3  -6  477.16    7.11
  -2   3 -12  179.76    7.74
  -1   4 -10  110.08    5.65
   0   4  -8   37.30    3.23
   1   1  -8   68.65    3.86
   1   2  -4   54.25    2.19
   0   1 -10  109.17    5.45
  -1  -4 -10   99.83    5.35
   1  -2  -8 1012.57   12.67
   1  -2  -4   63.80    2.44
  -1  -5  -9   53.74    4.13
   1   2  -7   69.14    3.38
   1  -2  -6  199.42    4.82
   0   0 -10  536.48   11.19
   0   4  -3   88.15    2.13
  -1   5  -8   24.81    2.89
   0  -4  -7  219.91    5.65
   1   1  -3 3675.13   12.87
   1  -1  -3 3553.55   12.58
   1   2  -5  558.44    6.71
  -2  -5 -10   99.11    5.30
   1  -2  -5  549.98    6.64
   1  -3  -7  732.46    9.89
   1   0  -8  608.98    9.97
   1  -1  -8   74.01    3.96
   0  -4  -3   87.55    2.20
   0   3  -9  274.72    7.54
   0  -3  -9  242.22    7.11
  -1   1 -11   86.75    5.72
  -1  -1 -11   87.75    5.79
  -2  -1 -12  470.72   11.34
   0   2  -9   64.52    4.23
  -2   2 -12   10.73    4.20
   1   0  -3 1536.86    8.25
  -1   0 -11   48.55    4.50
  -1   2 -11  309.88    9.10
   0  -4  -8   36.82    3.41
  -3  -3 -12  318.92    9.15
   0   4  -7  208.90    5.34
   0  -4  -6  247.22    5.24
  -1   5  -2   12.08    0.80
  -3   3 -12  311.96    9.15
   1   2  -6  214.56    4.94
   1   1  -7 1539.85   13.70
   0   4  -4  252.42    3.88
   1   1  -4  112.03    2.78
   1  -1  -4  103.44    2.74
   0   4  -5  424.72    5.66
  -2   5  -9   90.92    4.66
  -1   4  -9  132.63    5.41
  -1  -5  -7   44.30    3.02
   1   1  -5 1232.27    9.69
   1  -1  -5 1294.84    9.80
   1  -2  -7   72.99    3.55
   0   1  -9  145.76    5.79
   0  -2  -9   68.04    4.06
   0  -4  -4  257.15    4.15
  -1   5  -7   50.62    3.11
   0  -4  -5  464.62    6.21
  -1   3 -10  187.86    6.67
  -2   1 -12  519.09   11.86
  -2   3 -11   84.36    5.50
  -3   5 -10   82.09    5.11
  -1  -5  -2    9.55    0.80
   1   0  -4 1040.10    7.67
   1   0  -5  439.34    5.75
   0   0  -9  682.70   11.20
   1   0  -7  844.61   10.32
  -3  -2 -12  144.74    6.66
   1  -1  -7 1517.55   13.50
   0   4  -6  215.85    4.74
  -1  -4  -9  132.68    5.33
   0   3  -8  323.42    7.20
  -1  -5  -8   25.08    3.08
   0   2  -8  162.64    5.39
  -2  -2 -11  177.85    6.68
  -3   2 -12  143.16    6.68
  -3  -1 -12   15.93    4.22
   0  -3  -8  343.93    7.38
  -1  -5  -6   65.94    3.05
   1   1  -6  930.39    9.61
  -1   1 -10  229.10    7.49
  -1  -1 -10  244.64    7.63
  -2  -5  -9   92.73    4.57
  -1   5  -6   64.51    2.84
  -1   0 -10  274.48    7.75
  -2  -1 -11   87.48    5.49
  -1   2 -10   89.92    5.15
  -2   2 -11  186.54    6.98
  -2   0 -11  421.52   10.07
  -1   4  -8  416.49    7.98
   0   1  -8  884.33   11.51
  -2   5  -8  465.61    8.38
  -3  -3 -11  174.19    6.77
  -3   1 -12   11.96    4.07
  -1   5  -5   28.33    1.88
   0   3  -6   48.05    2.57
   1   0  -6   11.72    1.87
   0  -3  -6   49.16    2.65
  -1  -3  -9  471.55    9.20
   0  -2  -8  150.31    5.05
   1  -1  -6  951.30    9.68
  -1  -5  -5   25.59    2.05
  -1   3  -9  485.40    9.48
   0   3  -2  183.69    2.31
  -1   5  -3  301.20    3.38
   0   3  -7    6.80    2.25
  -4   5 -10  122.65    5.96
   0   0  -8 1819.65   16.17
  -1   5  -4  638.80    5.82
   0  -3  -2  186.92    2.38
  -2   3 -10   23.85    3.28
   0   2  -7  190.14    5.12
   0  -1  -8  861.24   11.28
  -3   5  -9   62.25    4.11
  -1  -5  -3  294.70    3.64
  -2   1 -11   87.90    5.32
  -2   4  -9  114.68    5.11
  -4  -1 -12  121.28    6.49
  -1  -5  -4  699.72    6.48
  -3  -2 -11    3.07    2.98
  -1  -4  -8  391.21    7.69
   0   3  -5  152.08    3.57
  -1  -2  -9  328.91    7.66
   0  -3  -5  154.59    3.58
   0  -3  -7    5.40    2.03
  -1   1  -9   22.62    3.35
  -4   1 -12  125.74    6.60
  -2  -4  -9  105.01    4.69
  -1  -1  -9   30.89    3.67
  -1   0  -9  277.08    7.04
  -3   2 -11    2.67    3.31
  -1   4  -7  513.02    7.91
  -3  -5  -9   54.50    3.85
  -4  -3 -11  126.13    5.84
   0   3  -4   75.63    2.30
   0   3  -3  160.26    2.68
  -2   5  -7  424.62    7.21
   0  -3  -4   75.83    2.38
  -4   0 -12  106.72    6.12
   0  -2  -6   48.73    2.84
  -2  -1 -10  106.25    5.52
  -1   2  -9  346.04    7.81
  -2  -5  -8  408.92    7.68
   0   1  -7  529.56    8.10
  -2  -5  -7  401.08    6.98
   0  -3  -3  157.45    2.72
  -2   2 -10  330.70    8.23
  -1   3  -8  156.67    5.12
   0  -2  -7  192.00    5.06
   0   2  -6   56.66    2.87
  -3   1 -11    8.68    3.03
  -1  -3  -8  145.28    4.98
  -1  -4  -6  293.46    5.47
   0   0  -7   55.29    3.17
  -4  -2 -11  134.36    6.12
   0  -1  -7  534.64    8.07
  -3   5  -8   86.66    4.18
  -2   3  -9   40.57    3.52
  -2   4  -8  335.74    7.20
  -3   4  -9  187.65    6.17
  -4   2 -11  148.59    6.35
  -3   0 -11   26.60    4.24
   0   2  -1 1482.82    4.18
   0   2  -5 1192.69    9.30
  -2   1 -10   97.35    5.39
  -1  -4  -7  498.16    7.78
  -1  -2  -8  152.21    5.03
  -1   4  -6  299.61    5.48
   0   1  -6  458.62    6.77
  -2  -4  -8  304.03    6.67
  -1   2  -8  139.98    4.90
  -1   3  -7   56.03    3.19
  -3  -5  -8   78.76    3.94
   0  -1  -6  466.09    6.80
  -1  -3  -7   51.75    2.94
  -6   5  10   14.74    5.56
  -3   0  10   85.75    5.86
  -4  -3  10   27.19    4.47
  -4  -1  11  449.53   11.46
  -4   3  10   33.98    5.17
  -2   0   9    1.22    3.85
  -3   2  10   30.33    5.24
  -5   3  11   34.38    5.83
  -5   0  12   -0.70    5.17
  -3  -2  10   37.82    4.95
  -4   5   9   97.53    5.90
  -5  -2  12  533.97   13.43
  -4   4  10   34.56    5.43
  -3   0  11   74.50    6.42
  -4  -3  11   68.59    6.30
  -2   1  10   14.09    5.14
  -2  -1  10   16.05    5.00
  -3   2  11   31.23    5.86
  -3  -2  11   40.20    5.64
  -4   2  12   42.58    6.19
  -4  -2  12   34.29    5.88
  -4   5  10  112.35    7.50
  -1   1   9   34.96    4.94
  -3   1  12   21.58    5.79
  -2   1  11   28.77    5.71
  -3  -1  12    6.63    4.94
  -2  -1  11   27.98    5.35
  -3  -2  12   38.35    5.77
  -1   3   9    4.01    3.87
  -1   0  10   77.07    6.83
  -1  -3   8   18.73    3.88
  -1  -5   3    6.39    1.33
  -1   2  10   39.50    6.10
  -2  -4  10   29.44    5.16
  -2   3  11   18.25    5.71
  -2   0  12    7.95    5.70
  -1  -3   9    4.37    4.01
  -2  -3  11   13.38    5.28
  -1   0  11   -1.37    5.41
  -1   1  11   80.37    7.59
  -2   2  12   -2.42    6.16
  -2  -2  12    1.83    5.80
  -3   5  11   24.66    6.12
   0   2   9   63.46    5.89
  -1  -4   9   10.67    4.03
  -2  -5  10   12.62    4.59
  -1  -4  10   35.17    5.38
  -2   4  11   44.55    6.83
  -2   5  10   16.12    5.12
   0   2  10  239.11   10.19
  -1   1  12    8.88    5.81
  -1  -1  12    9.34    5.36
  -2   4  12   14.39    6.57
   0   1  11   28.47    7.57
  -2  -4  12    4.87    5.38
   0   3  10   -0.61    4.70
   0  -3  10    2.88    4.51
   0   2  11  268.93   11.15
  -1   3  12    9.03    6.53
   1   1   9   25.84    4.70
  -1  -3  12    3.89    5.66
  -1   0  13   39.67    7.91
   0   5   7   18.00    3.49
   1  -1   9   24.61    4.65
   0  -5   7   21.33    4.07
   1   2   9  340.37   10.80
   0   0  12    2.39    7.01
   0  -1  12   39.93    7.63
   0   5   8    0.01    3.69
   0  -4  10   12.89    5.49
   0   2  12   60.98    9.05
   0  -5   4    3.22    2.09
   1   4   5   15.42    2.84
   1   0  11   49.09    7.45
   1  -4   5   18.11    3.02
   0   4  11   23.18    6.41
   1   3  10  205.44   10.10
   0   3  12   49.72    8.41
   0   0  13   19.30    8.07
   0  -3  12   40.62    7.86
   1   2  11  257.81   13.51
   0   5  10    7.02    5.43
   0  -5  10    7.53    5.29
   1   3  11   13.44    6.41
   1  -3  11   10.78    5.82
   0   4  12   72.83    9.22
   2   0  10   20.39    6.48
   2  -2   8   13.91    4.38
   0  -5  11  232.30   11.08
   2   2  10  310.75   12.67
   2   3   9   36.12    5.34
   1   4  11   46.72    7.63
   1  -4  11   51.57    7.40
   2  -3  10   18.97    6.32
   1   5   5   19.39    3.23
   1  -5   5   23.56    3.28
   2   0  12   26.03    9.21
   2   3  11   66.48    8.65
   1  -5  10  259.32   11.07
   3   0  10    5.85    6.31
   2   2  12   12.50    8.07
   2  -2  12   11.61    8.17
   2   4  10   60.04    7.29
   2   4   5   20.47    3.59
   1   5  11   30.88    7.67
   2  -4   5   22.40    3.64
   3   1  10   50.44    7.69
   2  -4  10   44.14    7.21
   1   1   1  566.13    4.87
   3   0  11   28.98    7.94
   3  -2  10    2.67    5.53
   3   2  10    3.63    5.51
   3  -1  11   15.04    7.98
   3   0   4   13.22    3.67
   2   4  11  112.52    9.19
   3   1  11   17.00    7.91
   2  -4  11  113.36    9.13
   3  -2  11    1.80    6.43
   3   3   7   -0.01    4.20
   3   2  11    1.16    6.87
   3   0  12    2.53    8.16
   3   3  10  234.82   11.59
   3  -1  12   13.19    7.08
   3  -3  10  256.59   11.90
   3   1  12   15.46    7.48
   3   3  11  150.50   10.84
   3  -3  11  156.03   10.60
   2  -5  10   95.34    9.04
   3   4   9  163.18    8.87
   4   1   9   16.74    6.20
   4  -1   9    0.18    5.60
   4   0  11    4.67    7.81
   3  -4  10   48.24    8.14
   4   0   7   25.43    5.35
   3   4  11   59.27    8.32
   4  -2  10   65.69    8.34
   4   2   7    7.66    4.96
   4  -2  11  135.72   10.14
   4   3   9   43.19    6.88
   3   5   9   44.00    6.48
   4  -3  10  116.89   10.03
   3   5  10   64.66    7.87
   4  -3  11  107.67   10.10
   4   0   4    0.16    3.93
   3  -5   9   44.11    7.19
   5   0  10   21.46    7.18
   4   4  10  143.81   11.15
   5  -1  10   79.24    8.91
   5  -1   9   37.71    6.33
   2  -5   4    1.34    2.57
   5   2   9    4.71    6.19
   4   4  11  232.09   12.40
   4  -4  11  215.13   12.98
   5   2  10   16.37    6.91
   5  -2   9    7.94    6.33
   5   2  11   31.27    7.54
   5  -2  11   49.22    7.83
   5   1   7   10.96    5.53
   5  -3  10  340.37   14.18
   4   5   9    6.46    5.91
   5  -3   9   35.13    7.54
   5   3  11   22.49    7.01
   4   0   3    5.85    3.03
   5  -3  11    7.24    7.92
   2   5   4    0.88    2.51
   4  -4   5   25.74    4.42
   5   2   5   18.10    5.04
   5  -2   5   27.33    5.21
   4  -5   9   -3.87    6.51
   6   0  10  175.48   11.84
   6   0   9   29.47    7.06
   6   1   9    0.51    6.70
   6  -1   9    2.17    6.45
   6  -2  10  135.67   10.64
   6   2   7   41.45    6.17
   6   2   8   41.01    6.60
   6   0   7    6.73    5.40
   6  -2   8   32.62    6.58
   5   2   4    4.44    4.30
   5  -2   4    8.58    4.41
   6   3  10    5.03    6.18
   6  -3  10    2.56    7.32
   5   5   9   28.06    6.31
   5  -5   9   22.06    7.03
   5   5   8    0.88    5.32
   6  -2   7   43.23    6.46
   6   0   6    2.15    4.49
   6   1   6   23.80    5.81
   6  -1   6   32.17    6.19
   7   0  10  306.69   13.85
   5   5   7    2.24    4.91
   7   1  10  383.88   15.14
   7   0   9   22.66    7.80
   7   1   9  313.01   13.41
   6   4   8   52.85    7.57
   5  -5   8    3.34    5.85
   7   2   9   49.60    7.67
   6   4   7   35.48    6.58
   7   0   7    1.13    5.32
   5  -5   7    0.95    4.99
   6  -4   7   36.04    6.29
   7   3   7   40.53    7.41
   7   0   6    5.12    5.80
   5   3   3   22.97    3.92
   8   0   9   26.01    7.80
   6  -5   7    6.10    5.49
   8   1   9  219.65   11.76
   8  -2   9   43.73    8.27
   7  -3   7   40.13    6.48
   3   2   1 1863.83   13.13
   8   2   9   46.37    8.45
   8   2   8   16.04    7.31
   8   0   7   20.33    7.12
   8  -2   8   13.39    6.62
   1   5   2   10.81    1.42
   7   4   6   31.42    6.17
   8   2   7   56.37    8.15
   5   4   3    5.68    3.43
   8   0   5   33.83    7.70
   8   1   6   35.55    7.79
   8   1   5   24.21    6.34
   8  -1   5   26.77    6.19
   8  -1   6   43.49    7.84
   9   0   8   -2.99    6.71
   7  -5   7   49.12    7.39
   8   4   8   30.62    7.46
   7   4   5    7.45    4.93
   8  -4   8   29.88    7.12
   8   2   5   44.16    6.99
   7   3   4    0.96    4.59
   7  -4   5    2.63    4.91
   8  -2   6   54.21    7.86
   7  -4   6   30.92    6.39
   8   4   7   27.30    6.99
   8  -4   7   38.70    7.38
   9   0   7   60.07    8.75
   8   1   4    5.87    5.24
   7   2   3   28.05    5.25
   9   1   7   64.15    9.09
   9  -1   7   62.83    8.86
   8   3   5   49.03    7.81
   8  -3   5   37.52    7.03
   9   2   7   58.06    8.59
   9  -2   7   48.88    7.66
   9  -3   7   56.31    7.92
   9   0   6   37.58    7.24
   9   3   7   52.05    8.12
   9   2   6    8.00    7.53
   8   4   5   13.82    6.22
   8   0   3   16.09    5.49
   9  -3   6   18.27    7.17
   9  -2   6   22.37    7.52
   9   2   5    7.51    6.16
   1   1   0 2324.00    8.47
   8  -4   5   23.68    5.89
   9  -2   5    9.73    5.98
   9   3   6   22.86    7.94
   8  -5   6   56.41    7.61
   9   3   5   34.76    7.14
  10  -1   6   10.02    6.73
   9  -3   5   35.54    7.27
   9  -4   6   57.25    7.72
   9   2   4   30.34    6.50
   9  -2   4   28.33    6.55
   8   4   4   44.03    6.50
  10   0   6    1.28    6.90
  10   1   6   13.89    6.79
   5  -3   1   70.09    4.44
   8   5   5   16.60    5.92
  10   1   5   21.14    7.85
  10  -1   5   19.65    8.17
   8  -5   5   13.52    5.77
   9   4   6   57.06    8.66
   4   1   0   22.43    3.57
   4  -1   0   20.55    3.49
   9   4   5    9.13    6.09
   9  -4   5    8.97    6.39
  10   2   5   32.48    8.38
  10  -2   5   33.23    8.25
   2   2   0  373.66    4.74
   4  -4   1  119.73    4.71
  10   1   4    7.19    5.98
  10  -1   4   14.09    6.85
   7  -1   1   32.68    4.87
  10   3   5   58.50    9.02
   6  -3   1  772.13   12.63
   8   4   3   41.81    6.22
  10  -3   5   42.87    7.98
   8  -4   3   37.78    5.74
   8   5   4    4.00    5.21
   8  -5   4    3.93    4.63
   7   2   1   27.82    4.82
   9   4   4   16.19    6.56
   9  -4   4   20.27    6.35
  11   0   5    0.21    7.59
   5  -4   1   82.20    4.30
  11  -1   5   53.67    8.68
  11   0   4   25.76    7.06
  11   1   4   31.43    8.16
   9   4   3   28.04    6.33
  11  -1   4   30.61    8.05
   9  -4   3   25.15    5.93
   8   4   2   10.12    4.74
   9  -3   2   30.27    6.17
   3   3   0 9999.00   28.49
   5   3   0 1037.14   12.93
   6  -2   0  599.79   11.18
  10   0   2   31.69    6.21
   7   5   2   14.60    4.21
   8   3   1   34.05    5.26
  -3  -5   7   98.31    4.57
   0   1   4  477.15    6.18
   0  -1   4  455.77    6.00
  -2   5   5  159.28    4.43
  -2  -5   5  159.63    4.49
  -1   4   4  182.70    3.92
  -1  -4   4  186.17    4.07
  -5  -4  10   66.31    5.63
  -3   5   7  108.50    5.15
  -3   1  10  434.85   11.49
  -2  -4   7  107.45    4.75
  -1  -3   6  475.50    8.08
  -4   0  11   23.00    5.86
  -2   3   8  324.37    8.58
   0   2   2  196.61    2.93
  -5   2  11   58.47    6.52
   0  -2   2  220.59    2.92
  -6   4  11  105.09    7.85
   0  -2   3  942.46    7.20
  -4   1  11  424.42   11.88
   0   0   5  162.54    4.44
  -2   1   9  119.89    6.20
  -1   1   7 1643.10   16.46
  -3  -3   9  317.77    8.70
  -3   3   9  308.41    8.95
  -1   0   7  896.80   12.38
   0   1   5  681.77    8.31
   0  -1   5  661.19    8.17
  -4   2  11  149.99    7.98
  -1   3   6  482.85    8.15
   0   2   4 1317.32   10.01
   0  -2   4 1259.71    9.74
  -2   2   9  163.07    7.33
  -5   1  12  225.03   10.11
  -5  -1  12  234.23   10.31
  -2  -1   9  117.74    6.07
  -1   4   5   91.90    3.50
  -1   2   7   71.19    4.20
  -1  -4   5   95.27    3.69
  -2  -5   6  197.11    5.54
  -5  -5  10  237.31    8.47
  -2   4   7  100.50    4.86
  -3  -5   8  287.25    7.73
  -1  -1   7 1635.62   16.39
  -5   2  12  547.31   14.41
  -1  -3   7  736.52   11.02
  -3   5   8  289.57    8.27
   0   2   5 1226.29   11.18
  -4  -4  10   32.39    4.77
   0  -2   5 1178.62   10.98
  -5  -4  11  222.34    8.94
  -2  -4   8  115.16    5.53
  -3   4   9   78.27    5.72
  -2  -3   8  312.72    8.21
  -5   4  11  241.62   10.03
  -2  -2   9  154.78    6.95
  -2   5   6  188.33    5.42
  -1   1   8   83.07    5.58
  -2   3   9   34.14    4.49
   0  -1   6  445.25    7.80
  -1   3   7  724.72   11.01
  -1   0   8  602.20   11.51
  -3   1  11  201.79    8.83
  -1   4   6  176.35    5.23
  -4   0  12  382.63   12.48
  -1  -4   6  193.23    5.52
  -3  -3  10  137.65    6.76
  -1   2   8 1110.06   15.16
  -4  -5   9   86.70    5.25
  -1  -2   7   73.76    4.25
  -3  -4   9   71.15    5.13
  -4   1  12  147.32    8.32
  -4  -1  12  138.01    8.04
  -4   3  11   83.15    6.98
  -1  -1   8   79.87    5.50
  -3   3  10  159.25    7.61
  -2  -5   7  172.39    5.84
   0  -2   1 1435.45    4.95
  -2   2  10  315.50   10.18
  -2   4   8  120.10    5.82
   0  -2   6   48.15    3.27
   0   3   4   75.99    2.93
   0  -3   4   76.15    3.03
   0   2   1 1477.38    5.20
   0   3   3  162.78    3.37
   0  -3   3  167.75    3.35
  -2  -3   9   28.62    4.07
  -1   3   8   15.19    3.89
  -2   5   7  178.09    6.04
  -1   0   9    6.61    4.07
  -2  -2  10  321.31   10.04
  -3  -5   9   51.51    4.75
  -1  -2   8 1076.14   14.70
  -3   3  11   77.84    7.08
  -2  -4   9   36.94    4.73
  -3   5   9   49.49    5.20
  -4  -4  11   87.43    6.61
   0   3   5  165.88    4.67
  -4   4  11   73.60    7.02
   0  -3   5  159.96    4.54
  -1   4   7  532.99    9.69
  -3   4  10   53.64    5.58
  -1   2   9   53.06    5.35
   0   1   6  459.64    7.95
  -2   3  10   75.84    6.12
   0   0   6 1412.35   13.53
  -4   3  12  253.21   10.71
  -1  -1   9   36.05    5.12
  -4  -3  12  226.99    9.90
  -3   0  12  135.22    8.85
  -3  -4  10   55.49    5.22
  -4  -5  10   89.22    6.06
  -3  -3  11   64.86    6.42
   0   2   6   58.24    3.54
  -1   5   4  502.72    6.22
   0  -3   6   49.54    3.66
  -1  -5   4  575.60    7.02
  -2   4   9   43.19    5.13
   0   1   7  553.00    9.90
   0   0   7   58.25    4.36
  -1   5   5  389.04    6.44
  -3   2  12   37.38    5.76
  -1  -5   5  413.99    7.07
  -2  -3  10   67.50    5.70
  -2   2  11   66.90    6.56
  -1  -2   9   63.50    5.52
  -2   5   8  152.33    6.50
   0  -3   2  198.70    2.92
  -1   4   8   83.16    5.37
  -4   5  11  306.10   11.44
   0   3   2  191.81    3.00
   0   2   7  203.58    6.56
  -3  -5  10  181.15    7.73
  -2  -2  11   64.62    6.43
   0  -1   7  563.53    9.97
  -1   5   3    4.01    1.28
  -1  -1  10    7.21    4.67
  -1  -5   6  171.75    5.53
   0   1   8  918.15   14.19
  -3   5  10  210.28    9.09
   0   0   8 2030.31   20.86
   0   3   6   51.12    3.54
  -2  -5   8  139.15    5.99
  -3   3  12   86.94    7.24
  -3  -4  11  519.89   12.71
  -3   4  11  595.26   14.81
  -1  -4   7  552.71    9.87
   1   0   5 1023.81   10.87
  -3  -3  12   87.25    7.10
   0   2   8  167.23    7.09
   0  -1   8  909.67   14.14
  -1  -2  10   41.24    5.96
  -2   1  12  211.00   10.39
   0   3   7    4.79    3.27
   1   1   5  629.56    8.66
  -1   5   6  164.45    5.20
  -2  -1  12  212.26   10.48
   1  -1   5  601.98    8.44
   1   1   4 1296.56   10.92
   1  -1   4 1322.80   10.88
   0  -2   7  196.79    6.48
  -2   4  10   44.18    5.93
  -1  -4   8   93.03    5.50
   0   4   5  419.20    6.99
  -1  -5   7   48.57    4.21
  -2   5   9   48.46    5.21
  -1   4   9   12.36    4.42
   0  -4   5  454.79    7.60
  -1   3  10   63.16    6.30
  -2  -5   9   49.90    4.93
   0   4   4  245.73    4.85
   0   1   9  147.23    7.23
   0   0   9  738.30   14.68
   0  -4   4  259.75    5.09
   1  -1   6   44.60    3.48
  -1  -1  11   90.93    7.60
   0  -4   6  236.99    6.51
   0  -2   8  153.40    6.81
   0   3   8  310.58    8.74
   0  -1   9  151.49    7.31
   1   1   3 2293.37   12.92
  -1   5   7   50.33    4.03
  -3   4  12  205.31   10.21
   1  -1   3 2274.77   12.62
  -3  -4  12  153.57    8.42
  -1   2  11   66.13    7.52
  -2  -4  11   40.94    6.12
   1   2   5   75.54    3.84
   1  -2   5   76.96    3.76
  -1  -3  10   65.74    5.86
   1   2   4  157.53    4.43
   0  -3   7   12.52    3.43
   0  -4   7  217.05    7.00
   1  -2   4  138.49    4.14
   1  -2   6   27.65    3.22
  -1  -2  11   82.64    7.76
   0   4   6  216.90    5.97
  -2   3  12   50.89    7.25
   0   0  10  555.45   14.38
   0   4   3   82.60    2.73
   0  -3   8  339.57    9.26
   0  -2   9   72.59    6.31
   0   4   7  209.71    6.68
   0  -4   3   88.66    2.74
   0   3   9  258.59    9.28
  -2  -3  12   53.07    6.90
  -1   4  10   44.21    5.80
  -1   5   8  168.66    6.79
  -1   3  11  149.66    9.47
   1  -2   7  138.03    6.05
  -1   0  12  325.52   13.33
   0  -1  10  119.45    8.07
   1   0   6 1368.32   14.09
   0  -3   9  242.14    8.89
   1   1   6   49.27    3.56
   0   4   8   35.32    4.44
   1   0   7  181.43    6.50
   1   1   7 1133.48   14.65
   1   2   3  772.97    8.09
  -1  -3  11  131.51    8.66
   1  -2   3  783.35    7.94
  -1   2  12  377.47   14.02
   0  -2  10  199.08    9.52
   1   2   6   28.92    3.16
   1   3   5  129.11    4.90
   1  -1   7 1145.94   14.64
   0   0  11  206.62   10.74
   1   0   8    6.20    4.12
  -1  -2  12  364.48   13.43
   1   1   8  862.64   14.60
   1  -3   6  554.31    9.96
  -2   5  11  353.74   12.82
   1  -3   5  131.17    4.87
  -1  -5   8  170.15    6.96
   1   2   7  121.56    5.89
  -2  -5  11  291.33   10.58
  -1   5   9  124.21    7.15
   0  -1  11   44.61    7.53
  -1   5   2  103.90    1.96
   0   4   9   55.06    5.75
   1  -1   8  844.83   14.57
  -1   4  11   81.61    8.10
  -1  -5   9  113.02    6.86
   1   2   8  132.71    6.94
  -1  -4  11   71.82    7.07
   1   1   2  168.06    3.55
   1  -1   2  164.10    3.42
   1   3   4  147.16    4.53
   1  -3   4  137.04    4.36
   1   0   9  266.54    9.85
   0   5   6   47.52    3.76
   0  -4   8   35.65    4.51
   0  -5   6   51.82    4.14
   1  -2   8  131.63    6.83
   0   5   5  179.05    5.08
   0  -2  11  225.82   10.82
   0  -5   5  194.55    5.63
   1   3   7   57.26    4.79
   1   3   6  568.39    9.89
   0  -4   9   53.26    5.96
  -1  -5  10  323.02   10.81
   1  -2   9  333.24   11.13
   1   3   8  134.74    6.68
   0   3  11   76.48    7.97
   0   1  12   34.58    7.76
   0  -3  11   74.96    7.49
  -1   5  10  315.82   11.46
   1   0  10  275.25   11.40
   0   4  10   12.70    5.37
   1   1  10  228.69   10.84
  -1  -5   2   97.75    1.82
   1  -1  10  241.38   11.15
   1  -2  10   92.95    7.40
   2   0   5  296.03    6.98
   2  -1   6  495.41    9.81
  -1   4  12  123.71    9.76
   1   3   9  452.52   12.54
   0   5   4    4.92    1.93
  -1  -4  12   98.34    8.06
   2  -1   7   69.94    5.28
   1  -4   6  317.86    8.28
   2   1   5   42.29    3.95
   2  -1   5   44.79    3.80
   0  -2  12   49.41    8.20
  -1   5  11  106.35    8.71
   1  -3   8  135.23    6.84
   1  -4   7  495.52   11.16
   1   3   3  681.93    7.97
  -1  -5  11   88.75    7.82
   1  -3   7   47.72    4.68
   0   5   9   48.50    5.68
   1  -3   3  665.74    7.77
   1  -3   9  470.22   12.61
   2  -1   8  477.93   12.09
   1   1  11   93.78    9.71
   2   0   4  461.01    7.99
   1   4   7  491.33   10.67
   1   2   2  520.66    6.00
   2  -2   6   28.41    3.61
   1  -1  11   90.84    9.45
   0   4   2  176.51    3.06
   1  -2   2  499.32    5.72
   0  -4  11   16.82    6.23
   1   4   8  392.88   10.74
   1  -3  10  175.68    9.87
   1   4   6  304.82    7.74
   1  -2  11  290.56   12.87
   2   1   4  350.15    7.45
   2  -1   4  321.55    7.00
   2   0   7   12.47    3.13
   2   2   5  132.80    5.47
   2  -2   5  120.30    5.06
   2   1   7   63.06    5.22
   2   0   8  119.32    6.72
   2   0   6  491.44    9.78
   2   1   8  487.88   12.20
   0  -5   8    3.76    4.24
   2   1   6  504.63    9.95
   1   4   9  118.90    7.73
   0  -5   9   50.92    6.08
   2  -1   9   69.31    6.65
   1   0  12  379.16   15.81
   2   0   9    0.52    4.85
   2   2   7  171.32    7.12
   2   1   9   72.23    6.59
   0   3   1 3123.73    7.99
   1  -4   4   39.38    3.22
   1   1  12  124.26   11.34
   2   2   8   11.51    4.20
   1   4   4   33.28    3.04
   1  -1  12  107.32   10.71
   2   2   6   23.36    3.43
   2  -1  10   93.76    8.34
   1  -4   8  385.86   11.03
   2   2   4   38.82    3.89
   1  -4   9  116.11    8.07
   2  -3   6   56.19    4.83
   2   2   9   73.25    7.22
   1   4  10  108.20    8.54
   2  -2   4   46.08    3.88
   0  -4  12   68.96    8.32
   0  -3   1 2935.85    7.45
   1   2  12   65.97    9.64
   1  -2  12   66.52    8.97
   2   1  10   96.29    8.42
   2  -2   9   69.33    6.99
   1  -4  10   95.63    8.32
   0   5  11  202.70   11.32
   2  -2   7  177.83    7.23
   2  -2  10  302.54   12.76
   2   3   5  152.95    6.20
   2   3   7   70.28    5.30
   2   3   8   77.60    6.45
   2  -3   5  153.24    5.86
   1  -5   7   43.46    5.03
   2   1   3 1602.57   14.13
   2  -1   3 1589.27   13.97
   1   5   8   22.85    4.60
   2  -1  11   81.44   10.03
   1  -5   6   59.16    4.79
   1   5   7   41.21    4.44
   2   0  11  416.32   15.79
   0   5   3  276.57    4.72
   2   3   6   56.36    4.66
   1   3  12  206.13   12.63
   2   1  11   89.55   10.17
   1  -3  12  213.33   11.77
   0  -4   2  163.76    2.84
   1   5   9   46.53    5.98
   3   0   7  133.66    7.46
   0  -5   3  268.45    4.43
   2  -3   9   31.48    5.68
   2  -2  11  177.95   11.61
   2   2  11  179.85   11.82
   1   5   6   59.02    4.51
   2  -3   8   74.88    6.37
   3   0   8   35.63    5.12
   3   0   6   77.08    5.20
   3  -1   6  316.24    9.29
   3   0   9  216.82   10.22
   2  -3   7   77.25    5.72
   2   3   4   30.96    3.63
   1   5  10  217.47   10.64
   2   1  12  489.87   18.36
   2  -3   4   40.25    3.65
   2  -1  12  482.69   18.21
   2  -4   6  344.20    9.52
   2   4   8  305.32   10.57
   2   2   3 1782.62   15.10
   3   0   5 1156.13   15.80
   2   4   7   45.17    4.93
   2  -2   3 1780.08   14.85
   1  -5   9   53.12    6.73
   1   4  12  102.74   10.30
   2   4   9  100.19    7.72
   1  -4   3  510.96    6.94
   3   1   8  389.78   12.08
   2  -3  11   67.21    8.40
   1  -4  12  110.40    9.37
   1  -5   8   22.56    5.22
   3   1   7  212.46    8.26
   3   1   5  387.64    9.79
   3  -1   5  392.43    9.59
   3   1   9  317.42   12.03
   3  -1   9  318.33   12.14
   1  -3   2  864.07    7.63
   3  -2   6   79.99    5.81
   3  -1   8  384.63   11.99
   3  -1  10   52.40    7.62
   2   4   6  307.61    8.75
   3   2   8  481.73   13.26
   3   1   6  299.87    9.28
   3   2   7  397.48   11.37
   2  -4   9   91.78    8.18
   3   2   9   53.82    7.11
   3  -1   7  219.32    8.51
   2  -4   8  326.68   11.47
   3  -2   9   53.67    7.00
   1  -1   1  559.22    5.12
   3   2   5  225.03    7.90
   2   3  12  178.46   12.48
   3  -2   5  221.66    7.73
   3  -2   8  510.18   13.54
   2  -3  12  170.04   12.10
   3   2   6   76.62    5.79
   1   5   4  607.07    9.04
   3   3   8    1.92    4.73
   2  -4   7   59.53    5.87
   3   1   4  632.33   11.58
   1   4   3  523.85    7.40
   3  -1   4  597.81   11.08
   3  -3   6  375.75   10.49
   1  -5   4  576.26    8.50
   3   3   9   82.00    7.45
   1   3   2  896.23    7.92
   3  -2   7  427.45   11.70
   2   5   8  382.37   11.66
   2  -5   7  390.55   11.39
   2   5   9   67.99    6.90
   3  -3   9   85.05    7.55
   2   5   7  378.26   10.60
   2   1   2 1691.41   12.78
   2   3   3   63.53    3.84
   2  -1   2 1747.67   12.98
   2  -3   3   54.85    3.62
   3  -3   8    2.09    4.90
   3   3   6  374.89   10.59
   2   5  10   84.85    8.20
   3   3   5  130.73    6.57
   2  -4   4  390.49    8.02
   3   2   4  127.46    5.96
   2  -5   6  231.71    8.09
   3  -2   4  112.69    5.53
   3   2  12  117.67   10.83
   3  -2  12  144.18   11.82
   2   4   4  395.89    8.31
   2  -5   9   82.35    8.04
   3   4   8  193.89    9.16
   3  -3   7   -0.83    4.50
   2   5   6  209.62    7.61
   4   0   9  378.55   13.46
   4   0  10  171.94   10.87
   4   1   8  292.81   11.31
   2   5  11   76.30    8.97
   4   0   8   75.55    7.05
   2  -5   8  407.16   12.89
   3   4   7  536.73   13.08
   4  -1  10   90.32    9.03
   4   1   7  284.13   10.31
   4   1  10   93.89    9.25
   3  -4   6  144.84    7.20
   4  -1   8  296.65   11.32
   4   2   8  216.79   10.10
   4   2   9   86.33    8.34
   3  -4   9  177.01   10.48
   2   5   5   54.17    4.44
   4  -1  11   73.54    9.55
   4   0   5  202.56    8.02
   3   1   3  399.46    8.57
   2   2   2 2887.92   16.40
   2  -5   5   59.04    4.40
   4   2  10   83.39    9.19
   3  -1   3  386.93    8.30
   4  -2   9   76.51    8.02
   4   1  11   86.59   10.15
   2  -2   2 2996.15   16.65
   3  -4   8  213.26   10.14
   4   1   6   70.68    6.12
   3   4   6  141.92    7.20
   4   1   5  295.05    9.70
   4  -1   5  282.78    9.33
   4  -1   7  293.17   10.41
   3   3   4  178.03    6.70
   4  -2   8  231.63   10.43
   3  -3   4  179.76    6.44
   4   2  11  142.81   10.99
   4   0  12   96.84   11.10
   4   3   8  216.34   10.57
   1  -2   1   32.85    1.79
   3   4   5  240.07    8.11
   4   2   6  354.30   11.00
   3  -4   5  238.88    7.90
   4   3  10  113.60    9.94
   3  -4   7  626.15   14.72
   4   2   5   71.70    5.89
   4  -2   7    9.14    4.94
   4   0   6   50.35    5.57
   4   3   7  149.96    8.33
   3   5   8   71.02    6.62
   4  -2   5   61.89    5.57
   4  -3   9   35.67    6.65
   3   2   3  334.70    7.82
   3  -2   3  358.55    7.95
   4   3  11  108.48    9.88
   4  -1   6   66.43    5.95
   4  -3   8  219.20   10.52
   3   5   7  245.01    9.30
   1   5   3  287.48    5.43
   3  -5  10   73.00    8.80
   4   3   6  105.21    7.08
   4   1   4  458.05   10.84
   4  -1   4  465.58   10.81
   2  -4   3  490.80    7.67
   1   4   2 1479.75    9.61
   4   4   9   73.79    7.56
   5   0   9   14.42    6.84
   5   1  10   92.18    9.51
   4   4   8  223.73   10.23
   1  -5   3  241.77    4.66
   5   1   9   54.72    7.17
   4  -2   6  346.37   10.58
   4  -3   7  167.28    8.70
   3  -5   6  721.13   13.78
   3  -5   8   83.83    7.61
   1   2   1   31.67    1.88
   5   0  11  507.40   18.50
   4   3   5  151.01    7.45
   5   0   8    5.08    5.83
   4  -3   5  151.66    7.20
   4  -4  10  127.40   10.00
   5   1  11   77.83    9.56
   5   1   8   72.75    7.04
   5  -1  11   66.31    8.92
   4   4   7  189.29    8.96
   3   5   6  665.91   13.40
   4  -4   9   80.82    8.68
   5  -1   8   64.77    6.89
   5   1   6  136.80    8.19
   5   2   8  164.86    9.78
   4   2   4  391.14   10.01
   4  -2   4  424.12   10.22
   3  -4   4 1342.58   15.36
   4  -4   8  246.06   11.26
   4  -4   6  565.72   13.35
   5   2   7  416.03   13.25
   3   3   3  124.81    5.14
   5   0   7   89.61    7.34
   3   4   4 1348.49   15.79
   2   4   3  491.88    7.91
   3  -3   3  127.16    5.02
   5  -2   8  180.57   10.13
   3  -5   7  281.08   10.28
   5  -1   7    9.64    5.27
   4   4   6  529.91   12.98
   5   3   9   14.22    6.71
   5   0   5  311.70   10.36
   5   3   8   73.70    7.83
   5   3  10  352.08   14.51
   3   5   5  527.16   11.05
   3   1   2  180.75    5.68
   5   1   5  169.80    8.66
   3  -1   2  190.30    5.72
   5  -1   5  186.91    8.59
   3  -5   5  498.61   10.36
   5   2   6   49.52    6.53
   4  -4   7  194.40    9.38
   2   3   2 1960.89   13.18
   4   5   8  301.32   11.31
   5   3   7  184.04    9.90
   5  -2   7  403.84   12.96
   4   3   4  485.03   10.82
   5   0   6  126.94    8.20
   4   1   3  436.09    9.53
   4  -3   4  454.29   10.19
   4   4   5   32.89    4.80
   5  -3   8   74.17    7.88
   5  -1   6  152.49    8.35
   1  -4   2 1448.85    9.14
   4   5   7  171.13    8.53
   4  -1   3  454.97    9.63
   2  -3   2 1897.42   12.83
   5   4   9  106.47    9.40
   6   1  10   68.78    8.51
   5   3   6  462.01   13.28
   5   4  10   77.86    8.50
   5   4   8  324.90   12.40
   2   1   1  907.54    8.09
   2  -1   1  840.68    7.79
   3   2   2  129.48    4.96
   5  -4  10   80.31    9.07
   5   0   4    0.06    3.44
   5  -3   7  195.13    9.90
   4  -5   8  335.65   12.42
   5  -2   6   41.10    5.70
   4   2   3  767.56   11.98
   6   0   8  101.97    9.04
   4  -2   3  814.11   12.35
   6   2  10  143.26   10.59
   5  -4   9  115.07    9.84
   6   1   8  315.51   13.16
   5   1   4  689.78   14.20
   5  -1   4  707.21   14.26
   6   2   9  254.60   12.75
   5   4   7  114.79    7.90
   6  -1   8  306.68   12.82
   6  -2   9  226.53   11.85
   4   5   6   62.29    5.87
   5   3   5  366.77   10.97
   5  -3   5  392.64   11.35
   5  -4   8  344.67   13.14
   0   5   2   51.52    1.47
   3  -4   3  105.86    4.48
   6   1   7  153.76    9.72
   6   3   9  237.24   12.24
   4  -5   7  196.87    9.17
   6  -1   7  169.41    9.74
   3  -5   4  409.06    8.35
   6   3   8  100.19    8.86
   5  -3   6  471.22   13.18
   5   4   6  135.52    7.89
   6   2   6  164.03    9.46
   2   5   3  603.43    8.26
   4   4   4  169.19    6.92
   4  -4   4  174.81    6.54
   1   3   1  854.36    5.87
   3  -2   2  138.71    4.83
   6  -3   9  231.11   12.04
   6   0   5  132.64    8.59
   5  -4   7  138.03    8.73
   2  -5   3  569.88    7.58
   6   3   7  100.76    8.41
   4   3   3  459.09    9.48
   6   1   5  171.29    8.70
   3   4   3  114.47    4.81
   6  -1   5  162.78    8.44
   4   5   5  206.10    7.86
   4  -3   3  453.84    9.19
   1  -3   1  785.22    5.49
   6  -3   8  101.38    8.95
   4  -5   5  200.78    7.44
   2   4   2  761.26    8.14
   4   0   2  142.90    5.46
   2  -2   1  890.85    7.87
   6   4  10  176.76   11.19
   0  -5   2   39.58    1.10
   6   4   9  176.61   10.76
   5   4   5  143.34    7.43
   5   3   4  134.30    6.90
   2   2   1  878.22    7.89
   6  -4  10  166.85   11.60
   6   2   5  245.45   10.41
   5  -4   5  145.70    7.46
   5  -3   4  129.21    6.92
   6  -2   5  250.92   10.19
   4   1   2  585.63   10.03
   6   3   6  161.01    9.27
   3   3   2 1878.56   14.75
   5   1   3  134.34    6.60
   7  -1   9  265.16   12.81
   5  -1   3  141.40    6.53
   3   5   4  458.59    9.29
   6  -3   7   98.55    8.56
   7   0   8   86.30    8.67
   6  -4   9  193.41   11.60
   6  -2   6  173.21    9.19
   5  -4   6  144.02    8.12
   5   0   3  256.90    8.30
   7   1   8  153.55   10.67
   7  -1   8  151.36   10.49
   3  -3   2 1835.61   14.39
   7  -2   9   57.21    8.14
   6   0   4  405.41   11.75
   2  -4   2  712.96    7.58
   5   5   6   68.00    6.37
   6  -4   8   56.97    7.80
   6   1   4  764.13   15.94
   5   2   3   93.84    5.85
   6  -1   4  765.38   15.65
   5  -2   3   78.25    5.20
   7   2   8  346.91   14.61
   6   3   5  204.12    9.15
   4   2   2  355.57    7.65
   7  -2   8  339.35   14.21
   6  -3   5  191.58    9.01
   7   1   7   67.64    8.26
   7   3   8  132.18   10.37
   7  -1   7   72.81    8.38
   7   3   9  130.39   10.00
   4  -1   2  587.14    9.88
   6  -3   6  167.71    9.27
   6   4   6  263.94   10.89
   3   1   1 1783.31   13.34
   6   2   4  429.75   12.11
   7  -3   9  149.90   10.88
   6   5   9  142.29   10.02
   3  -1   1 1698.48   12.95
   6  -2   4  460.97   12.35
   7   2   7  139.71   10.13
   5   4   4  107.52    6.23
   4  -4   3   69.33    4.28
   6   5   8  199.12   10.62
   4  -2   2  394.31    8.11
   7  -2   7  139.42    9.87
   4  -5   4  633.16   10.95
   6  -5   8  237.51   11.72
   5  -4   4  104.55    5.94
   7   0   5   57.41    7.16
   7  -3   8  150.20   10.46
   4   4   3   87.58    4.90
   7   1   5  105.94    8.16
   7  -1   5  100.72    8.02
   5   5   5  325.15   10.15
   3   5   3  940.33   11.34
   7   1   6   64.35    7.07
   7  -1   6   57.40    7.06
   7   4   9   88.59    8.74
   5  -5   5  291.74    9.16
   5  -3   3   26.85    4.08
   7  -4   9   93.91    9.68
   6   5   7    0.56    5.34
   3  -5   3  889.18   10.46
   7   3   6  107.88    8.72
   5  -5   6   65.40    6.16
   7   4   8  218.79   11.70
   6   4   5  366.11   11.61
   8  -1   9  209.50   11.99
   7   2   5  140.41    8.64
   6   3   4  224.10    8.88
   7  -2   5  145.45    8.91
   6  -4   5  356.80   11.18
   7   2   6  126.83    9.49
   4   5   4  722.31   12.35
   6  -3   4  229.45    8.89
   4   3   2   33.76    3.65
   8   0   8  140.64   10.33
   7  -2   6  126.43    9.20
   6   1   3  622.78   13.27
   6  -4   6  261.66   10.62
   6  -1   3  640.34   13.53
   6   0   3   48.28    5.03
   5   1   2  139.75    6.13
   8   1   8   86.90    9.84
   4  -3   2   35.89    3.63
   8  -1   8   89.82    9.53
   3  -2   1 1823.72   13.25
   7   4   7  322.12   12.91
   3  -4   2  622.45    8.32
   6   5   6   50.32    6.43
   7  -4   8  268.08   12.81
   2  -3   1 2371.80   12.16
   7   0   4   96.41    7.51
   7   1   4  189.56    9.26
   7  -1   4  213.50    9.89
   6   2   3  108.96    6.80
   7   3   5  452.68   14.19
   6  -2   3  111.03    6.84
   8   1   7  254.51   13.11
   5  -1   2  142.60    6.13
   8  -1   7  247.34   12.68
   7  -3   5  443.09   13.63
   5   2   2 1372.68   16.02
   7  -3   6  113.20    8.51
   5   0   2   58.65    4.44
   5  -2   2 1411.31   16.23
   7  -4   7  363.87   13.70
   7   2   4  475.29   13.74
   7  -2   4  483.66   13.58
   8  -2   7   61.55    7.76
   7   5   8   87.96    8.51
   8   3   8  197.21   12.03
   4   1   1 2042.86   16.56
   6   4   4  541.70   13.01
   4  -1   1 2128.27   16.94
   5  -4   3    8.72    3.34
   5  -5   4  596.15   11.63
   8  -3   8  216.92   12.08
   6  -4   4  536.66   12.48
   8   0   6  187.81   10.72
   3   4   2  637.34    8.62
   6   5   5   80.90    6.75
   6   3   3   48.47    5.23
   7   5   7   59.72    7.47
   6  -5   5   71.12    6.05
   6  -3   3   36.98    5.05
   6  -5   6   60.72    6.33
   9  -1   8   78.04    9.46
   5   5   4  648.19   12.78
   8   3   7  258.14   12.68
   4  -5   3  185.53    5.84
   8   2   6   56.13    8.46
   8  -3   7  261.59   12.50
   2   3   1 2408.25   12.49
   7   0   3 1237.68   20.03
   8  -2   5   49.51    7.48
   7  -3   4    1.18    4.95
   5   3   2  161.00    6.34
   9   2   8  413.57   16.72
   7  -1   3  558.60   13.83
   9   1   8   76.82    9.57
   5  -3   2  161.11    6.30
   4   2   1  177.44    5.65
   6   1   2  321.94    9.40
   4  -4   2  656.43    9.80
   6  -1   2  303.76    9.10
   7   5   6   58.71    7.30
   8   0   4  191.35   10.71
   7   1   3  557.76   13.80
   2   5   2  863.46    7.93
   7  -5   6   68.31    6.85
   6   0   2   16.97    4.27
   8   3   6   78.64    8.62
   8  -1   4    8.69    5.67
   7  -2   3   29.75    5.54
   8  -3   6   70.76    7.78
   4   4   2  664.30   10.08
   3   3   1 3216.29   17.76
   6   2   2  466.72   11.11
   6  -2   2  455.80   10.85
   2  -5   2  807.52    7.46
   8   4   6   91.60    8.59
   4   5   3  176.51    6.10
   8  -4   6   99.97    8.67
   5   1   1  190.45    6.60
   6   4   3  174.47    7.77
   8  -2   4   84.31    7.99
   7   4   4  180.82    8.98
   6  -4   3  159.04    7.07
   8   2   4   93.55    8.52
   6  -5   4  132.15    6.77
   7  -4   4  164.02    8.33
   9   0   5   91.96    9.42
   9   1   6  112.55   10.29
   4  -2   1  163.74    5.25
   9  -1   6  117.64   10.49
   6   5   4  141.18    7.54
   9   1   5  143.10   10.90
   9  -1   5  161.40   11.13
   7   5   5  159.41    9.12
   1  -1   0 2173.74    7.83
   7   3   3  141.13    7.68
   5  -5   3  156.41    6.14
   7  -3   3  149.11    7.60
   7  -5   5  156.84    8.42
   8   5   7  105.37    9.27
   4   3   1 3032.99   20.09
   2   1   0 2772.98   12.75
   2  -1   0 2414.30   11.98
   3   5   2  201.59    5.03
   3  -3   1 3192.33   17.52
   5   2   1  330.19    8.28
   6   3   2  371.19    9.93
   8   3   4   83.54    7.57
   6  -3   2  374.10    9.61
   8  -3   4   87.17    7.41
   5  -4   2  398.99    8.78
   7  -1   2   41.97    5.46
   8  -1   3  100.87    8.05
   5   4   2  438.21    9.46
   3  -5   2  183.53    4.68
   7   0   2  538.14   13.06
   8   1   3   86.24    7.57
   5  -1   1  174.73    6.48
   5   5   3  193.36    7.19
   9  -4   7  104.66    9.45
   9   0   4  118.71    9.83
   5   0   1  124.65    5.65
   8   5   6   60.92    7.81
   5  -2   1  304.88    7.68
   4  -3   1 2998.93   19.73
   9   1   4   20.00    6.92
   9  -1   4   26.91    6.95
   8  -2   3  101.00    7.82
   7   2   2 1111.56   17.93
   3   1   0  927.94    9.43
   7  -2   2 1088.02   17.55
   3  -1   0  856.59    8.99
   7   1   2   44.97    5.29
   2   4   1  216.76    3.91
   6   1   1  163.08    6.86
   9   4   7  113.49    9.86
   7   4   3   65.50    6.14
   8   2   3  103.39    8.11
   7  -4   3   66.90    5.85
   2  -4   1  204.75    3.77
   7   5   4  227.22    9.79
   7  -5   4  186.74    8.58
  10  -2   6   85.39    9.65
   8  -4   4   50.48    6.71
   5   3   1   54.87    4.37
   1   4   1 2525.26    8.34
   6  -5   3  253.00    8.27
  10   0   5  121.93   10.17
   6  -1   1  174.48    7.16
   4  -5   2   25.68    3.01
   8   3   3  191.20    9.44
   6   2   1  617.38   11.91
   8  -3   3  200.05    9.55
   6   4   2  107.77    5.99
   6   0   1  222.99    7.96
   7   3   2   82.25    6.48
   6  -4   2  100.58    5.82
   6   5   3  262.65    8.85
   6  -2   1  600.80   11.88
   8   0   2   62.75    6.68
   7  -3   2   81.73    6.13
   9   0   3  188.76   10.33
  10   2   6   86.94    9.98
   8  -1   2  157.55    8.63
  10   3   6  184.33   12.29
   9  -3   4  155.67    9.93
   9   1   3  332.71   13.55
   9  -1   3  364.65   14.05
  10  -3   6  176.31   11.71
   2  -2   0  319.04    4.52
   3  -2   0  519.94    7.20
   1  -4   1 2354.50    7.77
   8   1   2  158.10    8.64
   9   3   4  151.34    9.96
  10   0   4   71.30    9.30
   3  -4   1  127.49    3.95
   8  -2   2  133.15    8.10
   9  -2   3   56.93    7.33
   5   0   0   68.70    4.42
   9   2   3   56.76    7.54
   6   3   1  816.97   13.53
   5  -5   2  793.00   11.88
   4   2   0 1117.59   12.05
   5   1   0   74.52    4.93
   7   0   1  837.80   15.44
   4   5   2   29.53    3.34
  10   2   4  277.78   13.73
   7  -5   3   66.96    5.75
  10  -2   4  276.82   13.54
   7   5   3   86.11    6.58
   7  -2   1   41.67    5.27
   4   4   1   88.71    4.34
   7   4   2  168.14    7.88
   8   2   2  135.03    8.33
   3   4   1  141.92    4.18
   7  -4   2  172.82    7.68
   8   3   2  276.22   10.39
   9  -3   3  137.78    8.93
   7   1   1   35.84    5.31
   8  -3   2  286.09   10.40
   9   0   2  111.96    8.76
   5   5   2  841.50   12.50
   9   5   5  237.22   12.06
   5   4   1   81.75    4.66
  11   1   5   69.05    9.45
   9  -5   5  228.52   11.12
   9  -1   2  162.31    9.44
   5   2   0  201.18    6.43
  10   0   3  283.52   13.09
   1   2   0  139.33    2.17
   9   1   2  158.52    9.39
  10   1   3   49.31    8.22
  10  -1   3   44.35    8.32
  10  -3   4   48.75    8.18
  10   4   5  268.83   13.54
   9   3   3  129.03    8.94
   6   1   0  386.83    9.59
  10   3   4   51.88    8.49
  10  -4   5  236.53   12.01
   8  -1   1  458.33   12.82
   6  -5   2  174.42    6.78
   8   0   1    0.01    4.84
   1  -2   0  129.26    2.13
   7   3   1  256.09    8.91
   9  -2   2  240.30   10.84
   7  -3   1  265.11    8.95
   5  -1   0   65.52    4.67
  10   2   3  174.89   11.14
   6   5   2  180.89    7.20
  10  -2   3  156.27   10.54
   6   4   1 1071.84   15.26
   4  -2   0 1018.23   11.54
   9   2   2  211.81   10.34
   8  -2   1  121.10    7.51
   8   1   1  443.49   12.61
   6  -4   1 1056.91   14.61
   8   5   3   70.25    6.81
   5  -2   0  197.67    6.18
   6   2   0  636.58   11.79
   3  -3   0 8996.24   27.45
   8  -5   3   59.65    6.10
   9   5   4   59.55    7.60
   8  -4   2    7.54    4.25
   6  -1   0  394.37    9.53
   9  -5   4   58.02    6.79
  11   2   4   74.05    9.69
  10   4   4  161.47   10.89
   6   0   0  290.82    8.28
  11  -2   4   70.64    9.09
  10  -4   4  141.71    9.85
  10  -3   3  620.44   17.28
   7  -5   2    8.67    3.89
  10   1   2  182.74   11.04
   9   0   1   70.36    7.24
  10  -1   2  182.13   11.18
  10   3   3  608.26   17.68
   8   2   1  126.31    7.47
   9  -1   1  173.25    9.16
   2   3   0 5754.69   17.56
   7   0   0   24.42    4.87
   4  -3   0  762.00    9.80
   9   3   2   27.97    6.34
   9   1   1  162.15    9.00
   7   1   0  266.91    8.92
   9   4   4   16.60    3.54
   9  -4  14    9.85    2.03
  10   4  12    1.53    2.56
   9  -4   4   21.70    3.30
  10  -4  12    0.05    2.66
  11   3   9   34.62    3.75
  11   0   5    4.39    3.76
  11  -3  10   71.91    4.05
  11   2  12   11.26    2.95
  11  -2  12    7.46    2.88
  10   5  10   14.53    2.86
  11   3  11    6.39    2.75
  11  -3  11    5.22    2.83
  11   1  13    7.23    2.53
  11  -1  13    5.93    2.61
  11   2   5    3.66    3.53
  11  -2   5    4.50    3.39
  10   0  15    3.27    1.94
  10   3  14    7.06    2.12
  10   4  13   10.47    2.36
  10  -5  11   28.12    2.93
  10  -3  14    5.69    1.92
  10  -4  13   10.75    2.23
  11   0   4   26.52    3.97
  11   4   9   25.65    3.21
  10  -1  15   10.27    1.87
  12   1   9   19.92    3.61
  11   4  10   63.42    3.50
  12   0   8    7.17    3.25
  12   1  10    2.55    2.79
  12  -1  10    1.67    2.78
  11   1   4   28.50    4.22
  11   3   6   11.55    3.52
  12   1   8    4.38    3.23
  12  -1   9   20.86    3.65
  12   1  11   10.40    2.84
  12   0   7    6.60    3.24
  12   2   9    6.16    3.11
  12  -1  11   13.09    2.83
  12  -1   6   19.94    3.84
  12   2   8   16.03    3.44
  12  -1   8    7.75    3.28
  12  -2   9    5.02    3.03
  11   0  14   -0.63    2.04
  12   2  11    5.20    2.54
  12   2   7    6.49    3.26
  12  -2  11    4.48    2.46
  12   0   6   24.06    3.69
  12   0  12    8.86    2.46
  12   0   5   -0.10    3.26
  12   1   6   22.59    4.04
  12  -2   8   12.99    3.22
  11   3  13    2.43    2.07
  12   3   9   11.47    2.83
  12   1  12    1.69    2.44
  12  -1  12    1.75    2.40
  11  -3  13    1.37    1.90
  11   4  12   -0.16    2.13
  12   2   6    4.73    3.47
  12  -3  10   23.39    2.83
  11  -4  12    1.17    2.05
  12  -3   9   10.99    3.01
  11   5   8    0.09    2.49
  11   5  10    6.57    2.23
  12   2  12    3.63    2.17
  10   4   3   11.42    3.23
  12  -2  12    4.15    2.15
  12   3  11   21.47    2.44
  12   0   4   11.34    3.70
  13   0   8   21.45    3.24
  11  -5  10    3.64    2.57
  13   0   7    2.37    2.89
  12   0  13    3.95    1.99
  13   0  10   12.76    2.74
  12   4   9   47.25    2.99
  10   0   1   78.08    4.01
  12  -3   5    7.17    3.29
  11   0   2   25.61    3.94
  13   0   9   11.76    2.82
  12  -2   6    3.54    3.22
  11   5  11    5.88    1.99
  11  -3   3   15.92    3.44
  12   1  13    1.42    1.80
  13   1   8   17.84    2.95
  11  -5  11    7.36    2.14
  10   1   1  141.38    4.57
  11  -5   8    0.57    2.95
  11   4   4    2.61    3.14
  12   4   7   20.16    3.14
  13   1   7    3.28    2.98
  13  -1   8   14.18    2.96
  12   3   5    6.46    3.45
  12  -3  12    8.70    1.96
  13   0  11    0.89    2.09
  13   0   5    9.85    3.45
  13  -2   9   15.64    2.73
  13  -2  10    8.68    2.33
  13  -1  11    4.94    2.06
  13   2  10   11.35    2.41
  13   1   5   13.07    3.45
  12  -3   6    9.91    3.16
  11  -5   7   15.96    3.21
  13  -1   5    7.35    3.10
  13   1  11    5.34    2.12
  10   4   2    7.75    3.00
  12   4  11   13.59    2.02
  12  -4  11   18.06    2.09
  13   2   6   21.12    3.54
  13   3   8    7.26    2.56
  12  -4   7   15.70    3.25
  11   0   1    3.12    3.24
  13   3   7    3.69    2.65
  11   1   1  186.35    5.40
  12   5   9   45.52    2.54
  13   0  12    0.23    1.68
  11  -5   6    9.19    2.94
  12   0   2   17.62    3.53
  13   3  10   22.17    2.28
  12   5   7    5.97    2.35
  13   1  12    7.99    1.78
  13  -3   8    9.69    2.72
  13  -1  12   10.58    1.81
  12   5  10   17.81    1.98
  14   1   6   20.27    3.18
  13   4   8    8.30    2.28
  13   3  11    8.71    1.79
  13  -3  11    9.12    1.79
  14   0   9   24.02    2.32
  13   4   9   30.82    2.29
  14   0   8    0.40    2.15
  14   0   5   18.69    3.21
  14  -1   9   18.27    2.28
  10   2   0   13.27    4.16
  14   1   5   11.22    3.12
  14  -1   5    6.96    3.02
  14   0   7    2.84    2.58
  14  -1  10   24.71    2.01
  12   0   1   17.75    3.31
  12  -5   7    4.58    2.68
  14   2   8    1.17    2.12
  11  -1   0  178.72    5.16
  13  -4   8    7.32    2.56
  13  -4  10    3.11    1.79
  14   0   6    2.09    2.65
  14  -2   8    2.66    2.09
  12   2   1   21.50    3.58
  14  -1   6   13.87    2.92
  10   0  -1    0.18    2.45
  14  -2   7    2.10    2.31
  13   4   4    9.95    2.81
  10  -1  -1   22.06    3.64
  14   3   7   17.49    2.48
  14   2   4   20.81    3.32
  14  -2   4   21.65    3.22
  10   1  -1   34.06    3.83
  13  -5   8   15.14    2.21
  13   5   7    9.65    2.03
  14   0   3   11.17    3.31
  14   3   9    5.06    1.85
  13  -5   6    6.24    2.43
  14   1   3   -1.36    3.10
  14  -1   3   -0.59    3.17
  10  -2  -1  523.44    6.91
  11  -4   1  355.32    6.21
  12   0   0   38.62    4.02
  13   5   9   51.71    2.12
  13   0   1   20.07    3.56
  14  -3   9    6.88    1.91
  12   1   0  226.04    6.06
  10  -5   1   63.32    3.38
  12  -3   1  127.68    4.72
  14   2   3    0.46    2.87
  10   2   4  291.09    7.16
  10  -2   4  239.48    7.09
  10   2  14   23.24    2.76
  10  -2  14   20.16    2.59
   9   3  15   15.49    2.07
   9  -3   3  141.75    4.67
   9  -3  15   16.46    1.91
   9   5   5  238.42    6.01
  11   3   8   54.33    4.22
   9   5  13   51.29    2.84
  11  -1   5   55.56    4.53
   9  -5   5  237.25    5.81
  10   5   9  119.26    4.40
  10   4   6   56.26    4.27
  10   0   3  303.78    6.88
  11  -3   9   43.84    4.12
  11   0  13   23.59    2.97
  10   1   3   40.71    4.21
  10  -1   3   42.79    4.14
  11   2   6   65.33    4.70
  10   5   8  111.81    4.46
  10   4   5  260.92    6.68
  11   3   7   48.82    4.28
  10   3   4   49.54    4.44
  10  -4   5  254.54    6.33
  10   5  11   21.17    2.74
  11  -3   8   50.97    4.11
  10  -5   9  132.45    5.07
  10   2   3  170.40    5.62
  12   0   9   29.85    3.40
  10  -2   3  174.51    5.57
  10   5   7   25.64    3.28
  10   1  15   14.94    1.99
  12   0  10   79.40    4.14
  11   3  12   27.33    2.80
  11  -3  12   28.20    2.92
   9   4   3   26.84    3.25
  11  -1   4   31.75    4.30
  11   2  13   35.63    2.89
  11   4   8   58.46    3.95
  10   5   6  108.84    4.50
  11  -2  13   33.61    2.85
   9  -4   3   29.97    3.32
  12   0  11    4.48    2.76
   9   5   4   68.36    4.10
  11   3   5   87.37    4.78
  11  -3   7   55.04    4.34
  10  -5   8  125.54    5.11
  11  -3   5   83.34    4.70
   9  -5   4   66.79    3.79
  11  -2   6   56.50    4.42
  10  -4   6   55.62    4.22
  11  -4   9   26.86    3.54
  11   4  11   41.39    2.98
  11   2   4   73.22    4.91
  10   4   4  165.77    5.48
  12   1   7   41.76    4.03
  12   2  10   59.20    3.77
  11  -2   4   69.82    4.81
  11   4   7  109.50    4.79
  12  -2  10   56.70    3.68
  10  -4   4  149.90    5.07
  11  -4  11   39.58    3.13
  10   5  12   49.79    2.73
  10  -3   3  644.21    8.96
  10   0   2   34.52    3.44
  10  -5  12   55.64    2.78
  10   1   2  191.04    5.64
  10  -1   2  189.67    5.65
  11  -4   8   61.65    4.22
  10   5   5   25.45    3.40
  10   3   3  681.65    9.44
  11   1  14   25.22    2.21
  11  -1  14   23.97    2.18
  11   0   3   32.46    3.85
  10  -5   5   23.65    3.23
  10  -5   7   28.00    3.60
  12  -1   7   38.07    3.97
  12   1   5  124.58    5.54
  11   4   6  102.00    4.67
  12  -1   5  119.53    5.42
  11   1   3    4.63    3.73
  11  -3   6    7.81    3.34
  11  -1   3    3.90    3.60
  11   3   4   33.83    4.07
  12   3   8   35.47    3.48
  11  -3   4   36.60    3.90
  10  -2   2    2.19    3.06
  11   4   5   32.26    3.63
  11  -4   5   28.04    3.52
  11   5   9   40.46    3.08
  10   2   2    4.20    3.14
  11  -4   7  117.26    5.01
  12   2   5   44.26    4.30
  12  -2   5   40.93    4.15
  12   3   7   92.14    4.63
  12  -2   7    5.35    3.29
  11   2   3  167.02    5.89
  11  -2   3  166.62    5.73
  10  -4   3    8.60    2.99
  12  -3  11   22.03    2.69
  12  -3   8   37.58    3.63
  12   1   4  113.25    5.46
  11   5   7   14.56    2.89
  12  -1   4  119.83    5.45
  10   5   4  100.99    4.44
  10  -5   6  120.36    4.75
  12   3   6   10.36    3.43
  10  -5   4   98.63    4.12
  10  -3   2  717.97    8.86
  11  -5   9   46.52    3.52
  11  -4   6  113.43    4.91
  12   4   8   50.52    3.44
  12   2   4  123.77    5.52
  11  -4   4    1.50    2.83
  12  -2   4  120.18    5.22
  13   1   9   61.95    3.46
  12  -3   7   91.84    4.73
  13   0   6   52.86    4.04
  12  -1  13    0.21    1.81
  11   1   2   96.29    4.68
  10  -1   1  136.84    4.60
  11  -1   2  103.14    4.74
  11   3   3   13.52    3.51
  13  -1  10   54.33    3.12
  11   5   6    8.96    2.87
  13  -1   9   62.28    3.48
  10   3   2  702.49    9.01
  13   1  10   55.54    3.10
  12   3  12    5.64    1.98
  12   0   3   26.20    3.68
  12  -4   9   47.59    3.38
  13   2   9   10.91    2.68
  13   2   8   55.87    3.58
  11   5   5  118.98    4.55
  11   2   2  234.54    6.13
  11  -2   2  259.16    6.33
  12   1   3  106.88    5.21
  10  -2   1  394.14    6.78
  12  -1   3  124.31    5.35
  11  -5   5  126.29    4.50
  13   2   7   41.68    3.69
  12   3   4  226.80    6.37
  12  -4   8   50.55    3.73
  13   1   6   40.49    3.89
  12   4   6  161.29    5.24
  12  -3   4  214.14    5.98
  13  -1   7    1.40    2.80
  10   2   1  374.02    6.70
  10   5   3   81.96    4.02
  13  -2   8   54.41    3.46
  12   2   3  176.91    5.96
  10  -5   3   78.44    3.76
  12  -2   3  177.39    5.92
  12  -4   5   90.89    4.33
  11  -4   3   15.32    3.04
  13   2   5  113.82    4.97
  13  -2   5  108.04    4.78
  10  -4   2    7.70    2.83
  13   3   9   24.85    2.66
  13  -2  11   52.70    2.66
  13   0   4   11.30    3.70
  13   2  11   59.72    2.76
  13  -2   7   38.98    3.53
  10  -3   1  250.64    5.59
  11   5   4   31.91    3.28
  12   4   5   78.66    4.22
  13   1   4   51.05    4.06
  13  -1   6   38.27    3.78
  11   4   3   14.40    3.23
  13  -1   4   62.79    4.27
  12   5   8   39.74    2.77
  11  -5   4   30.65    3.14
  11   3   2  214.24    5.74
  11  -1   1  179.58    5.39
  13  -3   9   22.46    2.70
  11  -3   2  211.15    5.68
  12   3   3   39.83    3.87
  12   1   2   67.25    4.73
  12  -1   2   67.43    4.56
  12  -3   3   50.05    4.01
  13   3   6   53.58    3.85
  12  -4   4   52.85    3.62
  12   4   4   47.85    3.76
  13   2   4   27.82    3.57
  13  -2   4   30.70    3.56
  10   3   1  234.59    5.55
  13  -3   5  107.37    4.50
  12  -4   6  175.45    5.39
  13  -2   6   23.90    3.34
  11  -2   1   67.15    4.13
  14   1   8   51.73    3.13
  14   1   7   34.54    3.10
  12   2   2   82.49    4.55
  12   5   6   75.87    3.61
  12  -2   2   80.03    4.39
  13  -3   7    3.21    2.70
  13   0   3  143.55    5.49
  14   1   9   16.84    2.27
  12  -5   9   44.67    2.92
  13   1   3   55.87    4.38
  13  -1   3   57.93    4.42
  10   5   2  275.11    5.80
  13   3   5  109.90    4.67
  12   5   5   81.90    3.79
  12  -5  10   20.13    2.23
  11  -4   2   82.71    4.03
  13   4   7   39.03    2.98
  10  -5   2  246.84    5.24
  12  -5   8   40.95    3.11
  12  -5   5   87.79    3.88
  11   5   3  154.86    4.80
  13   3   4    1.21    2.89
  11  -5   3  149.14    4.52
  14   0  10   31.04    2.27
  13  -3   4   -0.55    2.84
  13   2   3  129.54    5.32
  14  -1   8   54.90    3.12
  13  -2   3  123.33    5.15
  13  -3   6   52.09    3.76
  14   1  10   23.49    2.09
  12  -4   3  127.07    4.65
  13   4   6   40.01    3.14
  11   4   2   92.98    4.23
  12   3   2  193.40    5.72
  12   4   3  155.44    5.09
  12  -3   2  175.38    5.30
  12   1   1   31.65    3.78
  12  -1   1   40.09    3.89
  13  -4   5   59.84    3.59
  14   2   7    1.88    2.41
  13  -4   9   31.18    2.55
  11   3   1   31.80    3.60
  14  -1   7   38.54    3.12
  10  -3   0   19.91    3.08
  14   2   9   51.67    2.66
  10  -4   1  250.81    5.31
  13   0   2  482.45    8.58
  14  -2   5  160.77    4.90
  14   0   4   63.88    3.94
  12  -5   4    2.24    2.55
  14  -2   9   44.69    2.61
  14   2   6   39.85    3.36
  10   4   1  270.98    5.77
  13   1   2   60.68    4.36
  11  -3   1   36.66    3.68
  13  -1   2   72.85    4.60
  13   4   5   54.68    3.51
  14   1   4   29.86    3.77
  14  -1   4   26.42    3.65
  12  -2   1   26.66    3.67
  13   3   3  324.64    7.01
  13  -4   7   33.36    3.00
  13  -3   3  307.75    6.74
  11  -2   0   79.90    4.03
  14   0  11   22.66    1.81
  12  -5   6   89.62    4.06
  12   5   4    1.59    2.55
  13  -4   4   10.95    2.76
  10   3   0   20.34    3.11
  14   2  10   44.16    2.29
  13   2   2  223.24    6.31
  14   3   8   22.57    2.34
  14   2   5  147.23    4.85
  11   5   2   71.71    3.82
  11  -5   2   68.37    3.51
  13  -2   2  222.41    6.29
  12  -4   2  211.54    5.35
  10   5   1   77.88    3.94
  14  -3   5   27.32    3.05
  13   5   8   17.61    2.00
  14   3   6  133.51    4.20
  13  -4   6   44.49    3.24
  14  -2   6   38.18    3.17
  12   4   2  219.84    5.62
  12  -5   3   59.96    3.35
  13   5   6    3.07    2.23
  12   3   1  133.35    4.93
  14  -3   8   17.12    2.34
  11   4   1  394.05    6.86
  12  -1   0  240.98    6.07
  13  -5   9   50.73    2.41
  13   3   2  150.24    5.26
  14   3   5   32.34    3.10
  13  -3   2  147.45    5.20
  13   1   1  169.71    5.55
  13  -1   1  166.67    5.57
  13   4   3    8.19    2.91
  13  -5   5   20.05    2.70
  14   3   4  140.04    4.71
  13  -4   3    4.98    2.68
  14  -3   7   15.16    2.55
  14  -3   4  139.84    4.60
  12   5   3   58.99    3.56
  13   5   5   19.36    2.50
  14  -3   6  140.12    4.27
  10   4   0  369.60    6.19
  15   0   8   28.91    2.20
  11  -3   0   87.05    3.93
  10  -4   0  337.85    5.81
  15   0   7    0.59    2.00
  15   1   7   16.28    2.22
  13  -5   7    9.07    2.42
  15  -1   7   15.46    2.12
  15   0   6   70.13    3.37
   0  -5 -15    0.41    2.19
   3  -3 -18    7.35    1.73
   2   2 -18   13.76    2.04
  -3   1 -14    7.32    3.29
  -1  -4 -15    8.14    2.64
   3   3 -18    8.30    1.72
   0   5 -15    2.92    2.26
  -1   4 -15    7.24    2.49
  -4   3 -10  100.19    4.29
  -3  -5 -10   74.84    3.37
   0   2 -17    2.89    2.32
  -4   3 -11  190.72    4.52
  -2  -3 -15    2.98    2.72
  -2   3 -15    1.44    2.79
   0  -2 -17    2.04    2.23
  -2   0 -16   11.45    2.72
  -4  -1 -13   14.74    2.87
  -3  -5 -11   24.89    2.72
  -4  -4  -9   83.27    3.25
  -3   5 -11   24.00    2.99
  -3  -3 -14    2.83    2.74
  -3   0 -15   17.93    3.14
   1   2 -18   11.42    2.02
  -4  -4 -10  121.48    4.42
  -5   1 -10   93.85    4.05
  -4  -2 -13    2.33    2.78
  -1   1 -17    3.14    2.36
   1  -2 -18    8.82    2.01
   1   0 -18    2.66    1.97
  -4   4 -10  156.24    4.36
  -5  -2  -9    5.44    2.53
  -4  -4 -11  247.01    5.12
  -3  -5 -12    6.75    2.53
  -3  -2 -15    3.52    2.86
  -4   4 -11  252.00    5.40
  -3   2 -15    1.27    2.84
   3  -5 -17    3.24    1.46
  -4   0 -14   20.03    3.42
  -3   5 -12    5.14    2.62
   0  -5 -16   12.52    2.04
  -5   2 -11   41.10    3.21
   1  -3 -18    1.32    1.74
   2   0 -19    0.62    1.41
   1   3 -18    0.64    1.68
   0  -4 -17    1.30    1.78
  -4   4 -12   12.46    2.77
  -1  -1 -17    3.66    2.31
  -5   3 -10  358.76    6.37
  -2   0 -17   16.36    2.50
  -5   3  -9   22.65    3.11
  -3  -1 -16    8.87    2.66
  -3   1 -16    9.81    2.73
  -5   3 -11   27.77    3.52
   1  -5 -17   10.68    1.64
  -1  -3 -17    2.03    2.16
  -4  -3 -14    9.03    2.73
  -4  -5 -11   84.90    3.49
  -4  -1 -15    5.46    2.91
   0   0 -18    0.85    2.05
  -4   1 -15    4.07    3.03
  -4   3 -14    9.06    2.83
   1   0 -19    2.56    1.41
  -2  -5 -15   -0.07    2.24
  -6   0 -10  180.23    5.12
  -1  -5 -16    4.98    1.94
   1  -1 -19    7.32    1.55
  -3  -4 -15    7.66    2.60
  -1   3 -17    1.64    2.09
  -2   4 -16   13.68    2.40
  -6   1  -9   -0.36    3.00
   0   4 -17    1.33    1.94
  -1   5 -16    3.58    2.02
  -3   4 -15    7.15    2.40
  -6   1 -11  110.11    4.15
  -2  -4 -16   14.91    2.30
  -5  -1 -14    7.63    3.02
  -1  -4 -17   11.40    1.97
  -6   2 -10  132.68    4.82
  -3   3 -16   13.59    2.46
  -2   2 -17    4.71    2.16
  -6   2 -11  123.04    4.47
  -2  -2 -17    4.41    2.28
  -3  -1 -17    0.66    2.11
  -1  -1 -18    8.28    2.01
  -6  -3 -10    3.03    2.60
  -2   0 -18    0.52    1.79
  -6   0 -13    6.07    2.80
  -5  -5  -9   21.98    2.84
  -1   0 -18    4.89    2.09
  -5   0 -15    3.06    2.68
  -5  -5 -10  142.27    4.56
  -6   3 -11  185.49    5.08
  -3  -3 -16   10.52    2.48
  -4  -2 -16    0.58    2.41
  -2   1 -18   11.30    2.07
  -4   2 -16    0.39    2.34
  -3   1 -17    1.46    2.15
  -5  -5 -11   48.24    3.09
  -5   5  -9   23.77    3.12
  -1   4 -17   10.81    2.02
  -7   0 -10  251.68    6.22
  -4  -5 -14    8.24    2.54
  -7  -1 -10  404.41    6.76
  -7   0  -9   29.47    3.61
  -7   0 -11  373.05    6.81
  -6   0 -14    2.69    2.80
  -5  -5 -12   15.36    2.75
  -7   1 -11  114.51    4.21
  -4   3 -16    9.95    2.23
  -5   5 -12   16.53    2.72
  -6  -3 -13    7.10    2.82
  -6   3 -13   10.52    2.64
  -7   0 -12    0.75    2.73
  -7   2 -11   32.93    3.30
  -6   2 -14   19.31    3.08
  -5  -1 -16    8.54    2.56
  -5   1 -16   10.18    2.40
  -2  -1 -18    8.70    1.99
  -4   0 -17   10.32    2.12
  -7   0  -7    3.46    2.39
  -7  -3 -10   19.51    3.01
  -2   3 -18    2.35    1.51
  -6   0 -15    1.19    2.33
  -6  -1 -15   15.36    2.60
  -4  -3 -16    9.52    2.26
  -6   1 -15   15.66    2.80
  -6  -5 -10   31.57    2.85
  -4  -5 -15    5.23    2.12
  -6  -3 -14   17.65    2.72
  -6   3 -14   16.56    2.84
  -3  -5 -16    2.79    1.70
  -3  -2 -18    1.43    1.58
  -3   5 -16    6.33    1.85
  -4   5 -15    4.76    2.07
  -7  -3 -12    7.82    2.74
  -2  -3 -18    1.92    1.44
  -3   4 -17    5.49    1.68
  -7   3 -12    8.79    2.84
  -4   4 -16    0.92    1.91
  -8   0 -10   51.64    3.89
  -8   0 -11  177.59    5.08
  -8   1 -10  166.87    5.17
  -7  -1 -14    9.30    2.74
  -4  -4 -16    2.25    1.88
  -3  -4 -17    5.79    1.68
  -7   1 -14    9.98    2.50
  -8  -1  -9  204.73    4.93
  -8  -1 -11   71.80    3.73
  -8   1 -11   71.55    3.70
  -6   5 -12   14.27    2.65
  -6  -3 -15   12.21    2.40
  -3   2 -18    1.26    1.56
  -6   3 -15   14.30    2.32
  -6  -1 -16    4.12    2.24
  -6   1 -16    4.09    2.20
  -4  -1 -18   -0.18    1.42
  -7  -4 -12    2.44    2.49
  -7   4 -12    0.61    2.42
  -8  -2  -8   14.25    3.12
  -8   2  -8   13.31    3.04
  -8  -3 -10   18.77    2.96
  -7   0 -15   -0.47    2.27
  -3   0 -14   54.40    3.78
  -2  -2 -15  100.42    4.16
  -4   0 -12  112.27    4.47
  -3  -1 -14   24.20    3.43
  -3  -3 -13  225.19    5.51
  -4  -1 -12  131.07    4.70
  -1  -5 -14   99.87    3.72
  -4   1 -12  131.59    4.73
  -3   3 -13  213.48    5.18
  -3  -4 -12  331.62    6.05
  -4  -3 -10  123.28    4.13
   0  -4 -16   40.65    2.73
  -1   5 -14  105.53    3.78
  -3   4 -12  329.09    6.02
   0   4 -16   47.86    3.02
  -2  -4 -14   30.83    3.17
  -3  -2 -14   21.13    3.27
   1  -5 -16   26.39    2.21
  -3   2 -14   21.24    2.96
  -2   4 -14   27.52    2.96
  -4  -2 -12   30.00    3.28
  -4   2 -12   31.92    3.23
  -4  -3 -11  127.46    4.18
  -2  -5 -13   59.97    3.32
   1   5 -16   30.08    2.47
  -1   3 -16   48.94    3.29
  -4   0 -13    1.68    3.09
  -2   5 -13   55.85    3.28
  -3   5 -10   72.48    3.62
  -4   1 -13   12.77    2.88
   1  -4 -17   74.52    2.74
   2  -3 -18   17.19    1.91
  -2  -1 -16   29.16    3.12
  -1   0 -17   30.16    2.98
  -2   1 -16   27.80    3.27
  -3  -4 -13   26.16    3.17
  -5   0 -10   27.67    3.29
   2   3 -18   20.28    1.96
  -5   0  -9   17.91    2.99
  -1  -3 -16   42.88    2.98
  -4  -3 -12  381.14    6.76
  -5  -1 -10   84.76    4.02
  -3   4 -13   20.56    2.85
  -3   3 -14    2.45    2.66
  -5  -1  -9   47.98    2.99
   0  -3 -17   76.13    3.08
  -3  -1 -15   98.47    4.08
  -4   3 -12  371.07    6.58
   1  -1 -18   20.37    2.27
  -3   1 -15   98.91    4.18
  -5   1  -9   60.00    3.25
  -4   2 -13    4.80    3.05
  -5   0 -11  531.87    7.94
  -2   2 -16   37.33    3.02
  -5  -1 -11   63.17    3.88
  -5   1 -11   64.31    3.71
  -1  -5 -15   57.16    3.06
  -4   4  -9   84.72    3.67
  -5  -2 -10   20.61    3.01
  -2  -4 -15   31.93    2.98
   2  -5 -17   19.14    1.70
  -1   5 -15   63.64    3.07
   0   3 -17   78.08    3.16
  -2  -5 -14   60.74    3.32
  -5   2  -9    7.70    3.01
  -2   4 -15   33.47    2.88
  -1   4 -16   58.09    3.04
  -4  -1 -14  111.55    4.25
   0   1 -18   23.22    2.21
  -4   1 -14  110.21    4.35
  -1  -4 -16   52.80    2.92
   1   4 -17   85.94    2.94
  -5   0 -12  102.39    4.30
  -4  -3 -13   22.59    2.97
  -2   5 -14   58.16    3.20
  -5  -2 -11   35.10    3.21
   0   5 -16   16.37    2.23
  -4   3 -13   22.94    3.19
  -5  -1 -12  142.31    5.05
  -5   1 -12  143.53    5.01
   1   1 -18   21.02    2.31
  -3  -4 -14   29.60    3.15
  -4  -4 -12   18.01    2.94
  -1   2 -17   81.38    3.40
  -5  -3  -9   26.28    2.95
  -4  -2 -14   29.62    3.11
  -2   3 -16   18.91    2.62
  -3   4 -14   28.75    2.92
  -4   2 -14   30.62    3.21
  -3  -3 -15   65.80    3.57
  -5  -3 -10  325.48    5.92
   0   2 -18   15.77    2.10
  -1  -2 -17   75.74    3.23
  -3   3 -15   66.32    3.63
  -3  -5 -13    3.73    2.67
  -2  -2 -16   33.15    3.10
  -3   0 -16   41.26    3.08
  -5   2 -12  164.92    5.04
  -5  -2 -12  164.79    5.10
  -3   5 -13    5.84    2.54
  -5  -3 -11   20.76    2.93
  -5   0 -13  194.18    5.55
   0  -1 -18   29.58    2.31
  -5  -1 -13   54.35    3.85
  -5   1 -13   45.93    3.65
  -4   0 -15   48.97    3.35
   0  -2 -18   15.34    2.16
  -2  -3 -16   18.57    2.64
  -4  -4 -13  142.82    4.44
  -4   5 -10  119.18    4.17
  -2   1 -17   85.68    3.47
  -4   4 -13  158.39    4.72
  -3   2 -16   56.87    3.36
  -4   5 -11   93.76    3.90
  -5  -3 -12   84.67    4.05
  -5  -2 -13  126.11    4.50
  -5   3 -12   89.03    4.02
  -1   1 -18    6.16    1.96
  -5  -4  -9  103.82    3.89
  -5   2 -13  116.14    4.40
  -6  -1 -10   69.26    3.75
  -6   0  -9   26.76    3.09
  -5  -4 -10   73.59    3.53
  -2   5 -15    2.03    2.14
  -4  -2 -15   88.96    4.05
  -5  -4  -8  314.95    5.45
  -6   0 -11    5.52    3.27
  -6  -1  -9    0.93    2.96
   0  -3 -18   16.94    1.87
  -4   2 -15   90.73    3.98
  -4  -5 -12   53.46    3.32
  -3  -5 -14   76.41    3.40
  -6  -1 -11   90.32    4.11
  -5   0 -14   31.36    3.21
  -5   4 -10   82.67    3.95
  -5  -4 -11   81.46    3.72
   1  -4 -18   11.89    1.48
  -6   0  -8  106.20    4.04
  -6  -2 -10  125.58    4.26
  -4   5 -12   57.54    3.34
  -5   4 -11  105.64    4.20
  -5   1 -14    5.42    3.13
  -3   5 -14   71.46    3.33
  -5   4  -9  115.85    4.24
  -6  -1  -8  306.21    5.59
   0   3 -18   16.85    1.91
  -6  -2  -9  239.06    5.30
  -6   1  -8  321.93    5.86
  -5  -3 -13   85.57    4.00
  -6  -2 -11   99.81    4.16
  -6   0 -12  129.28    4.65
  -4  -4 -14   24.66    2.91
  -5   3 -13   84.68    3.83
  -6   2  -9  267.98    5.81
  -1   2 -18   17.04    2.02
  -6  -1 -12  120.89    4.77
  -2  -1 -17   87.10    3.47
  -6   1 -12  110.42    4.55
  -5  -2 -14   50.67    3.68
  -4   4 -14   27.78    2.98
  -4  -3 -15   33.07    3.11
  -5  -4 -12  164.87    4.81
  -5   2 -14   43.89    3.55
   0  -5 -17   24.40    1.72
  -6  -2  -8   41.62    2.86
  -4   0 -16   62.07    3.29
  -4   3 -15   34.66    2.89
  -5   4 -12  164.33    4.77
  -3  -2 -16   61.51    3.50
  -4  -5 -13   56.10    3.38
  -6   2  -8   49.80    3.42
   0   0 -19   35.79    1.87
  -4  -1 -16   67.52    3.46
  -6  -3  -9  255.03    5.41
  -4   1 -16   63.75    3.39
  -3   0 -17   43.09    2.87
  -6  -2 -12   35.37    3.51
  -6   2 -12   40.47    3.53
  -6  -3  -8  101.39    3.68
  -4   5 -13   61.21    3.38
  -1  -2 -18   20.55    2.18
  -6   3 -10    3.73    3.09
  -2  -3 -17   22.75    2.29
  -6  -3 -11  166.08    4.76
  -6  -1 -13   37.33    3.58
  -6   3  -9  283.56    5.93
  -6   1 -13   43.95    3.77
  -5  -1 -15   63.79    3.65
  -5  -3 -14   25.74    3.13
  -5   1 -15   59.66    3.55
  -5  -4 -13   39.73    3.27
  -5   3 -14   24.72    2.90
  -3  -5 -15   69.01    3.03
  -2  -5 -16   26.31    2.18
  -5   4 -13   42.06    3.16
  -5   5 -10  163.57    4.72
  -6  -2 -13   68.76    3.97
  -6   3  -8  110.04    4.29
  -3   5 -15   67.16    2.94
  -5   5 -11   44.15    3.28
  -1  -3 -18   42.35    2.12
  -4  -4 -15   23.29    2.68
  -2   5 -16   29.05    2.25
  -6   2 -13   72.38    3.90
  -6  -3 -12   73.43    3.93
  -5  -2 -15   28.21    2.91
  -6   3 -12   78.27    3.91
  -2   3 -17   27.99    2.51
  -3   4 -16   24.09    2.46
  -5   2 -15   29.52    2.91
  -4   4 -15   27.63    2.69
  -6  -4  -9  183.42    4.74
  -6  -4 -10  168.17    4.67
  -2   4 -17   18.94    2.04
  -1   3 -18   44.88    2.15
  -6  -4  -8   55.65    3.31
  -3  -4 -16   21.84    2.36
  -7  -1  -9  271.01    5.75
  -2  -4 -17   16.58    1.97
  -7  -1 -11   97.93    4.22
  -6  -1 -14   24.30    3.06
  -4   5 -14    9.79    2.39
  -7   1  -9  320.26    6.32
  -6   1 -14   22.66    3.02
  -1  -5 -17   19.34    1.64
  -6   4 -10  189.83    5.18
  -6  -4 -11  143.23    4.40
  -6   4 -11  145.22    4.65
  -7  -2 -10   64.01    3.81
  -3   2 -17   43.04    2.70
  -7   0  -8   89.00    3.92
  -2   2 -18   31.93    2.16
  -6   4  -9  197.85    5.22
  -5  -4 -14   62.34    3.40
  -7  -1  -8  153.20    4.62
  -7   2 -10   72.56    4.24
  -5  -3 -15   23.61    2.66
  -7  -2  -9   51.59    3.41
  -7  -2 -11   28.58    3.04
  -7   1  -8  160.10    4.99
  -5   4 -14   60.87    3.24
  -6  -2 -14   22.45    2.86
  -5   0 -16  110.95    3.68
  -7  -1 -12   55.60    3.78
  -5   3 -15   25.93    2.80
  -3  -2 -17   34.43    2.60
  -7   2  -9   69.17    4.07
  -7   1 -12   59.91    3.96
  -4  -1 -17   18.90    2.26
  -6  -4 -12   48.99    3.31
  -3   0 -18   25.22    2.00
  -6   4 -12   43.64    3.20
  -6   4  -8   63.56    3.74
  -7  -2  -8  348.41    6.30
  -5  -5 -13   38.10    2.93
  -3  -1 -18   15.28    1.91
  -7  -2 -12   71.92    4.01
  -7   2  -8  388.60    6.89
  -2  -2 -18   31.58    2.08
  -7  -3  -8  137.38    4.54
  -5   5 -13   36.14    2.87
  -7  -1  -7   76.06    3.61
  -4  -2 -17   28.40    2.34
  -7   2 -12   69.71    4.00
  -7   1  -7   78.03    3.86
  -7   0 -13   82.09    3.94
  -3  -3 -17   66.19    2.69
  -5  -2 -16   23.93    2.46
  -7  -3  -9  149.91    4.53
  -7  -3 -11   42.21    3.16
  -7   3 -10   23.20    3.45
  -5   2 -16   24.34    2.49
  -7  -1 -13   76.98    3.98
  -7   1 -13   79.55    4.07
  -6  -5  -9  150.25    4.34
  -3   1 -18   15.41    1.95
  -7   3 -11   42.68    3.62
  -7   3  -9  159.91    5.07
  -4   1 -17   20.24    2.40
  -7  -3  -7   40.76    3.12
  -7  -2  -7  134.05    4.28
  -6  -4 -13   23.46    2.88
  -6  -5  -8  215.30    4.96
  -6   4 -13   21.68    2.74
  -7   2  -7  145.31    4.56
  -5  -4 -15   23.43    2.49
  -6  -5 -11   90.38    3.63
  -7  -2 -13   44.85    3.43
  -6  -2 -15   21.14    2.89
  -6   5 -10   30.20    3.11
  -7   2 -13   48.26    3.57
  -3   3 -17   65.84    2.73
  -6   5 -11   98.09    3.92
  -6   2 -15   23.28    2.71
  -7   3  -8  148.26    4.77
  -5   4 -15   23.96    2.43
  -6   5  -9  165.85    4.77
  -5  -3 -16   28.89    2.44
  -5  -5 -14   67.59    3.12
  -7   0 -14   22.96    2.99
  -7  -4  -9   88.95    3.78
  -7  -4 -10   50.08    3.22
  -8   0  -9   25.77    3.50
  -5   5 -14   61.34    2.95
  -5   3 -16   27.61    2.39
  -4   3 -17   21.49    2.01
  -6  -5 -12   19.88    2.66
  -7  -4  -8  225.87    5.28
  -8   1  -9  208.96    5.62
  -7   4 -10   57.04    3.72
  -7  -4 -11   25.21    2.86
  -7  -3 -13   29.65    3.02
  -7   4 -11   25.85    3.09
  -6   5  -8  231.08    5.31
  -4   2 -17   28.97    2.30
  -7   3  -7   40.81    3.23
  -8  -2 -10   35.39    3.43
  -8   0  -8  125.61    4.54
  -7   4  -9   95.61    4.32
  -7   3 -13   26.22    2.85
  -6  -4 -14   86.75    3.51
  -6   0 -16   51.23    2.71
  -8   0 -12   77.02    3.82
  -6   4 -14   92.96    3.43
  -8  -1  -8   87.15    4.17
  -7  -2 -14   40.27    2.93
  -8   2 -10   43.54    3.86
  -8  -2  -9   35.45    3.33
  -8  -2 -11   30.09    3.08
  -7  -4  -7  343.66    5.93
  -8   1  -8  101.25    4.49
  -7   2 -14   41.37    3.05
  -8  -1 -12   29.03    3.23
  -8   2 -11   32.75    3.49
  -8   1 -12   23.67    3.37
  -8   2  -9   41.85    3.83
  -5  -1 -17   31.79    2.25
  -4   0 -18   46.43    2.04
  -7   4  -8  244.56    5.60
  -6  -5 -13   61.88    3.17
  -5  -2 -17   35.98    2.18
  -5   0 -17   13.03    2.16
  -8   0  -7   18.62    3.03
  -8  -2 -12   29.44    3.28
  -6   5 -13   59.51    3.03
  -8  -1  -7  232.34    5.48
  -8   2 -12   28.01    3.18
  -6  -2 -16   17.96    2.23
  -8   1  -7  244.80    5.75
  -8   0 -13    2.13    2.63
  -8  -3  -9  230.06    5.38
  -8   3 -10   21.35    3.29
  -4  -3 -17   25.49    2.04
  -8   3  -9  278.47    6.29
  -8  -2  -7   50.44    3.46
  -4   1 -18    1.35    1.49
  -7   4  -7  357.63    6.33
  -5   1 -17   31.00    2.21
  -8  -3  -8  180.25    4.96
  -8   2  -7   60.68    3.72
  -8   0  -6  176.13    4.56
  -8  -1  -6   36.68    3.12
  -8   1  -6   32.49    3.35
  -5   2 -17   36.07    2.21
   9  -2 -14   11.52    1.76
  12  -1 -14    3.35    1.29
   5   4 -12   11.97    1.91
  13  -3 -13    1.00    0.97
   3  -1 -12   11.25    2.08
   3   1 -12   12.15    2.02
  12   1 -14    4.22    1.35
   2   1 -11   29.62    2.11
  12  -4 -13    1.56    1.08
  10  -3 -14    3.86    1.58
  12   4 -13    0.88    1.16
  10   3 -14    2.05    1.62
   4   0 -13   10.60    2.35
   6  -1 -14   15.26    2.26
  13   3 -13    1.75    1.08
   5   3 -13    0.86    1.77
   9   5 -13    0.05    1.47
  10  -5 -13    8.33    1.35
   5  -3 -13    0.40    1.67
   8   1 -15    3.37    1.91
   2   0 -12    7.95    2.16
   7   0 -15    0.32    2.01
  10  -1 -15    8.56    1.72
   9  -1 -15    7.88    1.70
   9   0 -15    1.39    1.67
   9   2 -15    8.51    1.74
   1   0 -11    1.65    1.98
   1  -1 -11  106.93    2.85
   8  -1 -15    1.82    1.83
   8   0 -15    2.08    1.84
   2  -2 -12   -0.01    2.19
  10   1 -15    6.09    1.64
   9  -2 -15    8.95    1.74
  10  -2 -15    8.50    1.44
   9   1 -15    5.49    1.69
   4   0 -14    5.95    2.32
  11  -4 -14    7.31    1.21
   2   2 -12    1.49    2.31
  11   4 -14    8.64    1.28
   6  -1 -15    7.86    2.30
   6   1 -15    5.25    2.27
   4  -2 -14   14.06    2.21
   8   3 -15    6.88    1.80
  10   3 -15    1.77    1.33
  10  -3 -15    1.70    1.36
   8  -3 -15    6.49    1.71
   2   0 -13    3.86    2.24
  11   2 -15    0.93    1.31
   1  -1 -12    6.14    1.94
   3   1 -14   17.85    2.57
   9   0 -16    9.04    1.63
   8   0 -16    5.60    1.61
  10  -5 -14    6.38    1.18
   2  -2 -13   15.13    2.36
   5   2 -15   11.33    2.08
   2   2 -13   14.85    2.32
   9   1 -16    6.48    1.51
   8  -1 -16    5.11    1.72
   8   1 -16    4.58    1.69
   7   0 -16   11.87    1.94
   0  -1 -11   41.96    2.60
   5  -4 -14    8.13    1.91
   9   4 -15    3.97    1.38
   8  -2 -16    1.71    1.60
   7   4 -15   12.48    1.85
   8   2 -16    3.10    1.47
   0  -2 -11  281.97    4.13
   6   0 -16    3.15    1.77
   9  -1 -16    8.06    1.54
   5  -2 -15    9.90    2.16
   1   3 -12    5.98    2.28
   2  -4 -12    7.09    2.14
   3  -4 -13    5.25    2.02
   3   0 -15    9.98    2.17
   0  -4 -10   13.28    1.89
   4  -3 -15   13.08    2.33
   0   4 -10   11.34    2.04
   4   3 -15   13.58    2.28
   7  -3 -16    5.13    1.61
   3  -2 -15    5.51    2.37
   3   2 -15    7.84    2.26
   8  -5 -15    1.54    1.24
   7   3 -16    4.28    1.61
   7  -5 -15    3.08    1.39
   8   5 -15    1.77    1.33
   7   5 -15    4.71    1.48
   5  -4 -15   12.95    1.83
   1  -1 -14   14.84    2.50
   1   1 -14    8.78    2.38
   3  -3 -15    5.70    2.20
  -1  -2 -11  319.95    4.77
   8   1 -17    7.03    1.38
   9   0 -17   -0.54    1.20
   0  -1 -13    7.85    2.40
   2  -1 -15    8.01    2.30
   2   1 -15    8.44    2.14
   7  -1 -17    2.51    1.46
   6   5 -15    2.84    1.60
   7   1 -17    3.91    1.42
   6   0 -17    3.60    1.72
   3   0 -16   13.92    2.45
   6  -5 -15    3.50    1.53
   8   2 -17    0.07    1.26
   6   1 -17    2.67    1.51
   3  -2 -16   12.11    2.12
   2  -3 -15    8.15    2.05
   8  -1 -17    5.51    1.37
   2   3 -15    9.15    2.25
   1   0 -15    2.85    2.51
   0   0 -14    2.49    2.32
   8  -2 -17    0.21    1.29
  -1   4 -10  108.11    3.01
   0  -1 -14   17.52    2.66
   0   5 -11  239.80    4.08
   3   2 -16   12.19    2.13
  -2  -2 -10  313.08    4.56
   4   5 -15    1.37    1.75
   0  -2 -14   12.26    2.36
   1  -2 -15    4.75    2.07
   2  -1 -16   10.45    2.18
   0   2 -14    8.78    2.10
   1   2 -15    4.71    2.09
   2   1 -16   10.01    2.14
   4   0 -17   -0.42    2.06
  -2  -2 -11  166.24    3.87
   7  -3 -17    0.58    1.34
   4  -2 -17    9.58    1.80
   4  -5 -15    0.42    1.58
   0  -3 -14    2.99    2.17
   5   2 -17    3.52    1.62
   1  -3 -15    9.12    2.10
   6  -5 -16    1.74    1.22
   0   3 -14    4.94    2.04
   7   3 -17    0.11    1.24
   1   3 -15    7.04    2.15
   6   5 -16    2.16    1.37
   6  -3 -17    4.05    1.39
  -2  -3 -11   74.37    2.98
   0  -1 -15    0.00    2.08
   7   0 -18    6.90    1.25
   3  -1 -17   11.83    2.23
   2  -3 -16    5.32    1.97
   6   0 -18    4.34    1.44
  -2  -2 -12    9.67    2.54
  -3   0 -10    5.87    2.22
   2   3 -16    4.48    2.16
   4  -3 -17    1.96    1.71
   6   3 -17    4.10    1.53
  -2  -4 -10   51.08    2.57
  11  -4 -13   40.91    1.80
  11   4 -13   36.37    1.83
  14   1 -13   41.12    1.37
   7   0 -14   17.15    2.41
   3  -3 -11   67.43    2.74
   6   3 -13   84.03    3.07
  12  -5 -12   44.86    1.47
  12   0 -14   10.70    1.49
   7   1 -14   42.91    2.39
  11  -2 -14   11.88    1.54
  12   5 -12   51.08    1.69
   5   2 -13   53.03    2.52
   4   3 -12  233.98    4.30
   3   0 -12  130.12    3.57
   7   4 -13   24.79    2.23
   3   3 -11   76.28    2.81
   6  -3 -13   82.89    2.95
   7  -4 -13   28.23    2.14
   8  -2 -14   62.14    2.60
   2  -1 -11   29.31    2.19
   5  -4 -12   10.18    1.87
   7   2 -14   52.18    2.47
   6  -5 -12   54.83    2.26
   6   0 -14   24.88    2.52
   9   3 -14   18.91    1.95
  10   2 -14    4.78    1.57
   9  -3 -14   13.47    1.82
   6   5 -12   71.06    2.59
   7  -1 -14   44.70    2.48
   6   1 -14   17.87    2.35
  12  -2 -14   28.81    1.48
  11   2 -14   14.25    1.57
   4  -1 -13   27.08    2.22
   4   1 -13   35.92    2.36
   8   3 -14   11.24    1.82
   5  -2 -13   49.17    2.50
   3  -2 -12   38.87    2.28
   4  -3 -12  211.41    3.94
   2  -2 -11   63.69    2.46
   3   2 -12   44.50    2.43
   7  -2 -14   54.80    2.57
   8  -3 -14   12.46    1.82
  11  -3 -14   17.76    1.58
   6   4 -13   85.33    3.01
  13   0 -14   16.86    1.20
  11   3 -14   20.03    1.60
   9  -5 -13    0.58    1.38
   6   2 -14   34.87    2.38
   2   2 -11   62.29    2.53
   4  -2 -13   99.53    3.20
   6  -4 -13   79.02    2.80
   4   2 -13   99.98    3.23
  13  -1 -14   11.88    1.18
   7   3 -14   37.33    2.36
  13   1 -14   15.40    1.24
   8  -5 -13   13.47    1.63
  10   5 -13   12.12    1.48
   4  -5 -11  270.06    4.09
  12   2 -14   30.52    1.55
   8   5 -13   17.21    1.87
   2   4 -10   39.09    2.22
   5   0 -14  106.48    3.43
   3  -5 -10  201.19    3.57
   4   4 -12  323.72    4.79
   3  -3 -12   84.79    2.83
   5  -1 -14   23.86    2.32
   7  -3 -14   39.77    2.30
   5   1 -14   23.46    2.32
   3   4 -11  573.18    5.83
   2  -3 -11   15.10    2.04
   3  -4 -11  556.40    5.76
   4   5 -11  284.58    4.24
   5  -5 -12  199.17    3.62
   3   3 -12   84.22    2.94
   4  -4 -12  287.33    4.39
   7  -5 -13   51.41    2.26
   6  -2 -14   31.70    2.26
   9  -4 -14   20.74    1.79
  11  -5 -13   22.68    1.33
   5   5 -12  215.16    3.89
  12  -3 -14   12.23    1.19
   9   4 -14   21.00    1.75
   7   5 -13   57.43    2.39
  12   3 -14   12.08    1.25
  11   5 -13   24.67    1.48
   6   3 -14   13.22    2.01
  10  -4 -14   78.16    2.15
   5   4 -13   49.03    2.52
   3   0 -13   15.91    2.36
   2  -1 -12  203.12    4.10
   2   1 -12  189.15    4.05
   4   3 -13  132.19    3.57
  10   4 -14   84.33    2.21
   8   4 -14   98.86    2.76
   8  -4 -14   96.76    2.65
   5   2 -14  134.64    3.68
   2  -4 -10   36.32    2.15
  10   0 -15   39.55    1.92
   3  -1 -13   33.25    2.74
   3   1 -13   33.71    2.69
   2   3 -11   19.39    2.20
   7   1 -15   39.47    2.40
   8   2 -15  108.69    2.90
   5  -4 -13   53.28    2.47
  11   0 -15   14.38    1.46
  11  -1 -15   63.84    1.97
   6  -3 -14   15.97    2.03
   7   4 -14   95.16    2.92
   1   1 -11   85.59    2.75
   3  -2 -13   75.10    3.11
   6   5 -13   61.21    2.53
   3   2 -13   77.46    3.07
   7  -4 -14   91.02    2.71
   6  -5 -13   59.01    2.35
   6   0 -15   69.12    2.76
   4  -1 -14   47.49    2.64
   4  -3 -13  117.21    3.24
   4   1 -14   50.68    2.59
   7   2 -15   38.17    2.20
   3   5 -11   22.60    2.07
   8  -2 -15  104.31    2.83
   1  -2 -11   85.01    2.94
   5  -2 -14  142.32    3.74
  11   1 -15   74.22    2.06
   5   3 -14   98.59    3.34
  11  -2 -15    0.67    1.27
  12   0 -15   31.05    1.40
   2   4 -11   44.95    2.63
   7  -1 -15   40.67    2.46
   3   4 -12  180.90    3.80
   9   3 -15   61.41    2.15
   3  -5 -11   20.90    2.11
  12  -1 -15    9.00    1.14
   6   4 -14  112.99    3.09
  12   1 -15    8.90    1.17
   4   2 -14   12.26    2.33
   4   4 -13   26.47    2.32
   4  -5 -12   20.46    1.95
   1   2 -11   80.13    2.98
   4   5 -12   26.08    2.24
   2  -3 -12   56.76    2.80
   9  -3 -15   56.20    2.10
  10   2 -15   12.27    1.53
   7  -2 -15   36.24    2.25
   6   2 -15   24.58    2.38
   3  -3 -13   51.22    2.72
   3  -4 -12  164.26    3.57
   3   3 -13   52.71    2.71
   5  -3 -14   89.80    3.12
   6  -4 -14  110.78    2.97
   1  -4 -10   37.39    2.16
   5   0 -15   78.69    3.12
   2   3 -12   59.14    2.92
   7   3 -15   52.71    2.47
   2  -4 -11   48.34    2.53
   1   4 -10   41.32    2.25
   5   5 -13  192.15    3.78
   1  -3 -11  142.65    3.50
   5  -1 -15  135.64    3.84
   2  -1 -13  108.19    3.49
   1   0 -12  305.36    4.94
   5   1 -15  131.43    3.76
   4  -4 -13   22.87    2.04
   2   1 -13  110.77    3.57
   9  -5 -14   65.74    1.98
   8  -5 -14   61.03    2.07
   5  -5 -13  170.15    3.43
   3   0 -14   18.65    2.19
   9   5 -14   66.82    2.06
   8   5 -14   68.58    2.26
   1   1 -12    7.36    1.91
   4   3 -14   38.05    2.62
   3  -1 -14   15.98    2.49
  11  -3 -15   41.33    1.47
   7  -3 -15   55.22    2.39
   5   4 -14    6.50    2.10
   6  -2 -15   25.33    2.47
  11   3 -15   45.70    1.54
   6   3 -15   15.08    1.93
   1   3 -11  150.69    3.52
   7   5 -14   38.98    2.11
   7  -5 -14   37.33    2.02
  10   5 -14    9.92    1.30
   1  -2 -12  358.51    5.19
   3  -2 -14   39.67    2.79
   3   5 -12   81.45    2.90
   3   2 -14   40.47    2.74
   0   0 -11  215.85    4.01
   1   2 -12  359.22    5.23
   2   4 -12    7.74    2.14
   4   0 -15    1.02    1.99
   8   4 -15   69.65    2.25
   7  -1 -16   26.69    2.09
   2   5 -11  342.55    4.64
   7   1 -16   28.62    2.00
  10   1 -16   46.29    1.73
   3   4 -13    7.56    2.01
   9  -4 -15    3.53    1.32
   4  -3 -14   34.49    2.44
   4  -1 -15   29.03    2.63
   4   1 -15   27.79    2.57
   0   1 -11   42.45    2.64
   6  -3 -15   16.20    2.11
   8  -4 -15   71.20    2.29
   3  -5 -12   81.02    2.77
   1  -4 -11   85.41    3.00
   6   5 -14   46.30    2.33
   4   5 -13   50.12    2.53
   2  -3 -13   76.92    3.04
   9   2 -16   15.53    1.54
   1   4 -11   91.05    2.98
  10  -4 -15   46.39    1.56
   5   3 -15   17.43    2.16
   2   3 -13   67.65    2.84
   9  -2 -16   13.29    1.52
   2  -5 -11  351.19    4.81
   6  -5 -14   45.90    2.12
  10   4 -15   48.23    1.64
   1  -3 -12    5.77    2.11
   7  -2 -16   22.19    2.04
   6  -1 -16   76.61    2.90
   4  -2 -15   26.67    2.58
   4   4 -14   54.02    2.78
   6   1 -16   66.54    2.69
   7   2 -16   18.50    1.98
   4  -5 -13   50.57    2.38
   3  -3 -14  114.95    3.55
   4   2 -15   24.49    2.62
   1   0 -13   44.10    2.99
  10  -1 -16   43.15    1.70
   7  -4 -15   14.60    1.83
   3   3 -14  116.69    3.56
   2   0 -14   84.23    3.31
  10  -2 -16   13.37    1.30
  10   2 -16   13.97    1.33
   1  -1 -13   23.05    2.20
   0   2 -11  253.65    4.18
   1   1 -13   29.11    2.41
   2  -1 -14  115.76    3.59
   2   1 -14  122.85    3.68
   6   4 -15   83.15    2.69
   6  -2 -16   41.88    2.41
   0   0 -12    6.79    2.34
   6   2 -16   40.36    2.23
  10   0 -16   15.85    1.53
   5  -3 -15   17.31    2.07
   5   5 -14  115.90    3.10
   5   0 -16   66.47    2.73
   4  -4 -14   57.94    2.56
   0  -3 -11   73.10    2.76
   0  -1 -12   46.32    2.74
   8  -3 -16   47.00    1.95
   1  -2 -13   69.18    3.04
   0   3 -11   74.86    2.83
   2  -2 -14   29.79    2.63
   5  -1 -16   38.85    2.67
   3  -1 -15   82.28    3.42
   1   2 -13   69.76    3.19
   5   1 -16   34.20    2.49
   3   1 -15   79.38    3.33
   2   2 -14   24.08    2.72
   8   3 -16   48.35    2.02
   6  -4 -15   82.74    2.59
   9  -3 -16   27.56    1.56
   2  -4 -13   46.28    2.62
   9   3 -16   27.26    1.55
   5  -5 -14  104.89    2.83
   2   5 -12   83.23    2.88
   2   4 -13   52.89    2.68
   3   5 -13   22.44    2.16
   5   4 -15   15.72    2.01
   1  -4 -12  111.91    3.30
   0  -2 -12   55.52    2.98
   1   4 -12  116.70    3.45
   5  -2 -16    3.45    2.08
   3   4 -14   30.23    2.51
   6  -3 -16   58.06    2.40
   0   2 -12   55.71    3.03
   5   2 -16    2.45    1.98
   1  -3 -13   44.31    2.70
   2  -3 -14   37.64    2.64
   2  -5 -12   73.40    2.89
   1   5 -11  102.27    3.04
   4   0 -16  111.08    3.52
   3  -5 -13   19.72    2.12
   1   3 -13   42.70    2.78
   2   3 -14   37.26    2.74
  -1   0 -11   47.12    2.47
   4   5 -14   56.45    2.63
   4  -1 -16   22.66    2.39
  -1  -1 -11   96.12    3.36
   4   1 -16   21.69    2.25
   1   0 -14  167.15    4.10
   0  -4 -11   19.48    2.09
   8   0 -17   26.71    1.67
  -1  -3 -10  195.68    3.72
   0  -3 -12   53.37    2.96
  -1   1 -11   95.37    3.34
   0   0 -13    9.84    2.54
   2   0 -15   15.61    2.65
   0   4 -11   21.50    2.34
   7   0 -17   30.46    1.93
   1  -5 -11  102.09    3.12
   3  -4 -14   27.02    2.37
   0   3 -12   57.28    2.97
   6   3 -16   57.30    2.35
   3   3 -15    4.09    2.16
   5  -3 -16   22.03    2.04
   4   4 -15  112.06    3.19
  -1   2 -11  298.39    4.75
   0   1 -13   14.15    2.30
   4  -2 -16   28.73    2.32
   4  -5 -14   52.28    2.42
   8  -4 -16   40.18    1.67
   1  -2 -14   79.63    3.34
   9   1 -17   11.87    1.29
   7  -4 -16   20.98    1.70
   1   2 -14   85.43    3.47
   8   4 -16   43.40    1.74
   4   2 -16   26.01    2.25
   0  -2 -13   26.63    2.48
   6  -1 -17    3.26    1.61
   2  -2 -15   49.72    2.74
   2   2 -15   49.93    2.78
   1  -4 -13   39.85    2.47
   2  -4 -14   65.29    2.82
   0   2 -13   22.12    2.36
   2   5 -13   55.79    2.65
  -1   0 -12  349.48    5.41
   1   4 -13   40.69    2.65
  -1  -1 -12  106.32    3.69
   2   4 -14   59.06    2.89
   3  -1 -16   33.41    2.68
   3   1 -16   30.60    2.59
   5   3 -16   22.03    2.02
   4  -4 -15  111.27    3.17
   1   5 -12   39.21    2.47
   5   5 -15   22.79    1.97
  -1   1 -12  104.06    3.62
   3   5 -14   47.22    2.56
  -1   3 -11    9.44    1.98
   4  -3 -16   20.70    2.08
   0  -4 -12   81.46    3.19
   1  -3 -14   38.66    2.77
   6  -2 -17   28.15    2.00
   6  -4 -16   20.09    1.81
   5   0 -17   27.19    2.18
  -1  -4 -10   99.12    3.04
   7   2 -17   20.58    1.62
   3  -4 -15   16.74    2.21
   5  -1 -17   30.27    2.17
   1   3 -14   43.41    2.88
  -1  -2 -12   64.84    3.18
   0   4 -12   78.47    3.17
   2  -5 -13   57.25    2.65
   9  -1 -17   12.21    1.30
  -1   2 -12   61.72    3.06
   3   4 -15   16.96    2.18
   0  -3 -13   50.28    2.77
   0   3 -13   46.02    2.71
   1  -5 -12   38.45    2.50
   0  -5 -11  234.20    4.28
   5  -5 -15   22.67    1.85
  -2   2 -10  345.72    5.01
   3  -5 -14   40.46    2.39
   1  -1 -15  195.15    4.54
   0   1 -14   18.49    2.58
   1   1 -15  190.14    4.46
   5  -2 -17    3.31    1.63
   5   1 -17   30.86    2.15
   7   4 -16   22.20    1.68
   4   3 -16   20.21    2.23
   6   2 -17   29.31    1.94
  -1   0 -13   18.97    2.82
   2   0 -16   29.52    2.85
   7  -2 -17   17.22    1.67
  -2   1 -11   79.21    3.26
  -2   0 -11  417.26    5.61
  -1  -3 -12  210.33    4.47
   4  -1 -17   64.52    2.65
  -1  -1 -13  154.08    4.17
  -2  -1 -11   88.98    3.37
  -1  -4 -11   53.05    2.66
  -1   1 -13  151.13    4.01
   8  -3 -17   18.53    1.25
   3  -3 -16   38.94    2.41
  -1   3 -12  200.92    4.25
   5  -4 -16   24.07    1.87
  -1   4 -11   49.52    2.71
   1  -4 -14   49.49    2.80
   6   4 -16   21.63    1.81
   1   4 -14   56.66    2.92
   1   5 -13   18.43    2.29
   2   5 -14   31.12    2.43
  -2   2 -11  182.88    4.12
   0  -4 -13   18.30    2.25
  -1  -2 -13  100.77    3.47
   2  -4 -15  133.36    3.47
   2  -2 -16   49.22    2.67
  -1   2 -13   96.41    3.53
   2   2 -16   43.90    2.73
   0   4 -13   16.85    2.30
  -2   3 -10   16.04    2.15
   2   4 -15  143.37    3.72
   0  -5 -12   36.47    2.59
   3  -5 -15   85.54    2.67
  -1  -5 -10  229.25    4.05
   0   5 -12   37.63    2.47
  -2   0 -12   19.62    2.77
   4   1 -17   60.24    2.49
  -2  -1 -12  430.59    6.04
  -2   1 -12  436.71    6.14
   5   4 -16   26.19    2.06
   1  -5 -13   16.56    2.13
   3   5 -15   97.60    2.98
   3   3 -16   37.57    2.47
   0   0 -15   77.33    3.63
   2  -5 -14   27.35    2.19
  -1  -4 -12  116.81    3.62
   0   1 -15    0.91    2.16
  -1  -3 -13   26.51    2.42
  -1   0 -14   54.79    2.85
  -2   3 -11   68.96    2.89
  -1   4 -12  110.45    3.42
   1   0 -16   17.68    2.48
   4  -4 -16   52.98    2.39
   3  -4 -16   26.67    2.07
  -1   3 -13   29.03    2.65
  -1  -1 -14   -0.34    2.49
  -2   2 -12    9.74    2.64
   1  -1 -16   40.32    2.88
  -1   1 -14   -1.22    2.42
   7  -1 -18   21.43    1.39
   5  -5 -16   32.90    1.72
   1   1 -16   36.26    2.81
   3   4 -16   29.05    2.28
   3  -2 -17   18.82    2.12
   3   0 -17   51.72    2.56
  -3   1 -10   58.76    2.83
  -3  -1 -10   56.32    2.80
   4   4 -16   52.61    2.38
   4   2 -17   10.29    1.92
   5  -3 -17    4.53    1.65
   3   1 -17   10.52    2.11
   5   3 -17    5.78    1.56
   8  -5  -6   19.49    5.06
   7  -7  -3   13.92    5.57
   5  -5   0  105.53    5.36
   4  -5   1  421.49    7.99
   8  -6  -7    8.36    5.04
   8  -7  -6   41.74    5.72
   6  -3  -3   12.59    3.46
   7  -7  -4   16.46    5.79
   6  -8  -2   12.37    5.45
   7  -6  -4   32.32    5.61
   4  -9   0   31.40    4.59
   7  -7  -7   32.84    6.11
   6  -8  -3   42.57    6.64
   6  -9  -4   40.61    6.61
   4   0  -5    4.49    2.02
   4  -4   0 1653.47   14.36
   7  -5  -8    4.23    4.26
   5  -9  -2   11.96    5.43
   7  -8  -6    9.25    4.63
   7  -8  -5   26.21    5.33
   6  -3  -5   22.11    3.77
   7  -6  -6   27.16    5.76
   3  -6   1  338.18    7.44
   3  -5   1  631.40    8.78
   6  -8  -6   16.87    4.92
   6  -4  -9   38.21    5.49
   6  -8  -7   37.21    6.45
   6  -9  -5   18.43    5.28
   5  -9  -4    7.66    5.67
   6  -7  -8   43.50    6.38
   6  -6  -8    2.09    4.72
   5  -4 -10   67.76    6.41
   1  -5   2    7.86    1.95
   2  -7   1  109.69    4.76
   3  -4   0  299.95    6.49
   2  -9   0   20.96    4.04
   5  -6 -10   37.75    6.61
   3  -6   0  231.73    7.10
   2 -10  -1    4.22    4.08
   2  -6   1   31.36    3.04
   3  -8  -1   27.30    4.59
   5  -6  -5    2.44    3.79
   5  -5  -9    8.40    4.99
   5  -8  -7   26.77    5.90
   5  -8  -6   18.82    5.27
   5  -7  -8   48.21    6.70
   1  -8   1  141.99    5.18
   4  -3 -10   24.52    4.80
   3 -10  -5   41.88    6.95
  -1  -5   3    3.65    1.13
   4  -8  -5   29.47    6.20
   3  -4  -1   13.28    3.46
   4  -4 -10   31.00    5.38
   6  -3  -2   84.16    5.32
   6  -8  -1   71.31    6.19
   6  -5  -1  392.97   10.14
   6  -1  -6   93.61    4.61
   6  -1  -7  296.54    7.48
   7  -8  -3  415.91   13.34
   7  -3  -5   54.75    5.19
   3   0  -2  411.64    5.59
   3  -5   2  190.01    5.03
   8  -5  -8  300.06   10.90
   5 -10  -1  216.70    8.83
   5  -1  -3  375.34    7.28
   3  -7   2  394.30    7.84
   6  -6  -1  182.77    7.72
   3  -6   2  706.55    9.67
   7  -3  -9   39.29    5.34
   4  -8   1  178.39    6.70
   8  -5  -7  144.00    8.39
   7  -4  -4  120.66    6.86
   7  -6  -3  425.62   12.46
   6  -7  -1   23.45    4.62
   6  -9  -2  156.95    8.81
   6  -2  -4  232.80    7.07
   5  -3  -1  122.09    5.23
   2  -2   1  900.59    7.41
   8  -6  -6   61.06    6.12
   6  -4  -2  545.43   11.60
   5  -7   0  178.39    7.52
   5  -2  -2  356.39    7.46
   7  -8  -4   60.43    7.22
   5  -6   0   33.74    4.80
   4  -7   1  277.50    7.79
   7  -3  -8    8.81    4.17
   5  -8   0   76.20    5.75
   4  -6   1 1241.06   14.46
   7  -5  -4  303.62   10.20
   7  -4  -5   41.35    5.13
   4   0  -4  681.05    8.25
   7  -3  -6  161.88    7.26
   7  -3  -7  134.73    6.76
   2  -1   0 2536.47   11.36
   5  -9  -1  348.73   10.79
   6  -2  -5  240.45    7.18
   5  -1  -4  246.25    6.22
   4  -3   0  748.14    9.68
   6  -5  -2  324.70    9.92
   7  -4  -9   62.65    6.38
   6  -9  -3  150.20    9.11
   5 -10  -2  253.85   10.10
   6  -7  -2  107.76    7.52
   7  -5  -5   49.64    5.62
   6  -6  -2   67.33    5.73
   3  -1  -1 2503.04   13.85
   3   1  -5  478.15    5.58
   7  -7  -5   48.64    6.06
   3  -3   1 3066.20   16.74
   5  -4  -1   26.38    3.85
   7  -6  -5   50.03    6.27
   1  -6   3  524.47    6.44
   4  -1  -2  236.32    5.48
   7  -4  -8   49.32    5.77
   1  -3   2  870.03    6.48
   6  -2  -8  119.13    6.07
   3   1  -6  633.03    6.60
   6  -3  -4   65.98    4.69
   6  -4  -3   37.33    4.33
   7  -7  -6  112.06    7.75
   7  -5  -9    2.34    4.42
   4  -2  -1    8.09    2.93
   5  -8  -1   96.04    6.49
   4 -10  -1  125.21    7.05
   5  -1  -5   63.19    3.73
   7  -4  -7   79.65    6.41
   7  -4  -6   16.21    4.66
   5  -2  -3  272.91    7.18
   6  -2  -7   54.65    4.59
   6  -2  -6  279.70    7.89
   5  -3  -2  492.57    9.40
   5  -5  -1  134.21    6.20
   5  -7  -1   28.15    5.12
   5 -10  -3   88.48    7.33
   4  -8   0  266.78    8.60
   3  -8   1  288.48    7.82
   6  -5  -3  217.80    8.77
   6  -7  -3  164.69    8.95
   2  -7   2  669.21    9.46
   5  -6  -1  671.62   13.37
   5  -1  -8   26.94    3.36
   5  -1  -6  312.65    7.17
   2  -4   2  734.50    7.66
   6  -6  -3  250.43    9.59
   7  -5  -7   75.27    6.59
   0  -5   3  282.10    3.70
   7  -6  -8  101.84    7.85
   7  -5  -6   55.29    5.97
   6  -3  -9   37.21    5.08
   5  -1  -7   32.81    3.40
   6  -4  -4  182.85    7.64
   6  -8  -4   88.13    7.70
   3  -4   1  120.67    4.26
   7  -6  -7  132.47    8.36
   4  -7   0  895.49   14.14
   4   0  -6  106.23    3.90
   4  -1  -3  544.09    8.01
   3   0  -3 1577.34   10.82
   3  -2   0  497.29    6.79
   3  -7   1   80.80    4.71
   4  -6   0  170.82    6.74
   4   0  -7 1349.89   12.46
   2  -6   2   45.05    3.11
   4  -9  -1    7.51    4.54
   5  -8  -2   95.72    7.37
   2  -5   2  756.45    8.61
   6  -7  -4  234.94    9.81
   5  -4  -2    1.72    2.82
   5  -2  -4  192.60    6.14
   6  -5  -4   66.78    5.48
   4 -10  -2   67.50    6.38
   6  -8  -5   98.63    7.69
   6  -3  -8   84.89    5.90
   5  -9  -3   97.76    7.80
   6  -6  -4  237.62    9.71
   6  -4  -5 1620.63   20.51
   4  -3  -1  638.93    9.53
   3  -9   0   74.55    5.49
   5  -3  -3  213.67    6.72
   6  -3  -7  204.99    8.02
   5  -7  -2  199.49    8.77
   6  -3  -6   73.84    5.22
   6  -7  -5   57.05    6.88
   5  -5  -2  198.91    7.98
   2  -3   1 2253.48   13.03
   4  -2  -2  229.96    5.76
   6  -5  -5  100.08    6.63
   5  -6  -2  221.39    8.69
   3 -10  -1  179.14    7.93
   6  -6  -5   39.37    5.06
   5  -2  -9   58.37    4.88
   4  -8  -1   14.90    4.50
   5  -2  -5  286.26    7.51
   5  -8  -3   91.65    7.45
   6  -5  -9  104.41    7.83
   6  -4  -8   42.46    5.64
   4 -10  -3   83.03    7.22
   6  -6  -9   30.92    5.66
   4  -4  -1  162.01    6.05
   4  -1  -4  108.02    4.22
   4  -9  -2   52.13    6.15
   1  -4   2 1474.40    9.70
   5  -4  -3  248.67    8.11
   6  -4  -7   13.02    4.09
   3  -8   0   99.49    5.87
   5  -9  -5   58.68    6.82
   5  -2  -8  230.87    7.61
   3  -1  -2 1170.73   10.09
   2  -8   1  789.92   11.86
   6  -4  -6  224.93    8.71
   4  -7  -1  721.75   13.83
   5  -3  -4   84.53    4.82
   3  -3   0 8880.84   30.09
   2   1  -4  593.51    5.12
   5  -7  -3   89.49    6.98
   6  -5  -8   20.81    5.34
   5  -9  -6   80.95    8.00
   2   0  -2 1848.15    9.49
   4  -5  -1  767.05   12.73
   5  -8  -4   81.24    7.33
   5  -5  -3  110.64    6.41
   4  -6  -1  121.19    6.29
   4 -10  -4   45.63    6.25
   5  -6  -3  180.52    8.01
   6  -7  -7   92.35    7.72
   6  -5  -7   29.93    4.84
   3   0  -4   47.90    2.77
   5  -2  -7  190.26    6.73
   6  -7  -6   74.47    7.22
   6  -5  -6   19.72    4.77
   6  -6  -7   23.27    5.42
   3 -10  -2   69.52    6.60
   1  -2   1   33.52    1.76
   4  -3  -2  415.83    8.42
   3  -9  -1  117.55    6.85
   5  -2  -6   16.85    3.37
   6  -6  -6   65.84    5.92
   5  -3  -9  228.01    8.75
   4  -2  -3  168.34    5.32
   3  -7   0  351.97    8.97
   4  -8  -2  265.42    9.70
   5  -3  -5  299.48    8.24
   5  -8  -5   75.47    7.48
   4  -1  -5  359.82    7.09
   4  -9  -3  199.32    9.48
   5  -4  -4   11.58    4.02
   5  -7  -4   -0.93    4.96
   1  -7   2    3.96    2.42
   2  -2   0  332.15    5.07
   3  -2  -1  172.73    4.99
   5  -6  -4  185.52    8.57
   5  -5  -4  311.92    9.88
  -1  -4   3  850.80    3.73
   5  -7  -5  127.28    7.66
   5  -3  -8  402.52   10.54
   4  -7  -2  828.52   15.45
   5  -4  -9  150.01    8.05
   5  -4  -5  143.60    6.69
   4  -9  -4  203.33   10.09
   4  -4  -2  575.64   10.83
   3 -10  -3  252.48   10.54
   2  -1  -1 1478.99    9.45
   5  -7  -9   54.44    7.09
   4  -1  -8  422.26    8.58
   4  -8  -3   72.54    6.37
   5  -5  -5  529.75   12.23
   2 -11  -3  118.47    8.96
   4  -6  -2  285.94    9.19
   3   0  -5   86.81    3.21
   4  -1  -6  127.54    4.74
   5  -3  -7  157.20    7.06
   4  -5  -2  418.50   10.31
   5  -6  -9   95.97    7.95
   3  -9  -2   79.90    6.55
   4  -2  -4   24.79    3.33
   4  -1  -7  191.13    5.86
   4  -9  -5   59.14    7.40
   1  -6   2  944.44    9.82
   2  -4   1  202.08    4.81
   5  -3  -6  139.26    6.29
   2   1  -5  401.21    4.55
   4  -3  -3  365.63    8.12
   2  -5   1  236.50    5.73
   1   0  -1  973.49    4.81
   5  -4  -8  143.71    7.50
   3 -10  -4   96.10    8.18
   4  -5 -11  224.93   10.62
   4  -2  -9   37.69    4.28
   2  -8   0  601.48   11.41
   3  -1  -3  854.01    9.18
   3  -3  -1 2942.62   18.85
   4  -7  -3  108.93    6.77
   4  -8  -4  110.93    7.44
   5  -5  -8  145.02    8.31
   5  -6  -8  159.04    8.81
   3  -7  -1  378.76    9.92
   2 -10  -2   43.52    5.59
   5  -7  -7   30.84    5.48
   5  -4  -7  213.65    8.53
   1  -1   0 2427.29    8.90
   4  -2  -5  828.28   11.63
   2  -9  -1   13.03    4.38
   5  -7  -6  177.39    9.28
   5  -4  -6   46.40    4.89
   4  -4  -3 1022.44   14.33
   3  -9  -3   47.42    5.97
   3   0  -6   47.74    2.78
   4  -2  -8   49.28    4.40
   5  -6  -7  301.45   10.73
   4  -6  -3   32.62    5.13
   2   1  -6  745.08    6.53
   5  -5  -7   45.47    5.23
   3   0  -7    5.92    1.99
   3  -8  -2   24.67    5.04
   3  -2  -2  464.41    7.42
   0  -3   2  168.81    2.55
   3  -6  -1    4.55    3.67
   4  -5  -3  358.68    9.58
   5  -6  -6   32.66    5.44
   5  -5  -6   86.28    5.93
   4  -2  -6   72.73    4.32
   4  -9  -7  164.23   10.20
   4  -9  -6  101.78    8.49
   4  -8  -8   30.38    6.30
  -5  -5  -9   24.70    4.68
  -5  -6  -9   37.88    4.77
  -8  -2  -8   18.88    3.83
   1  -7  -4   -0.51    2.28
  -3  -9  -7    2.36    3.16
   1  -3  -3   12.17    2.05
  -3  -8  -7   19.06    4.30
  -4  -8  -8    3.00    4.02
  -5  -1  -7   10.97    2.71
  -4  -2  -7    9.49    2.71
  -3  -3  -7    1.39    2.73
  -8  -4  -8   19.40    4.10
  -5  -5  -8    2.87    4.05
  -5  -7  -8   26.79    4.77
  -6  -6  -8    1.23    4.07
  -7   0  -6    4.98    2.52
  -3  -9  -6   13.06    3.78
   2  -5   0  436.18    3.80
  -3  -8  -6   31.44    4.63
  -3 -10  -5    0.54    3.74
  -4  -8  -7    1.68    3.89
  -2  -9  -5    8.10    3.79
  -5  -8  -7   36.11    5.20
  -1  -4  -5   16.49    2.93
  -5  -5  -7    1.94    4.25
   0  -5  -4    3.87    2.72
  -8  -4  -7   38.28    5.22
  -1  -5  -5   18.19    3.19
  -6  -4  -7   29.19    4.31
  -4  -8  -6    9.05    4.10
  -3  -9  -5    2.33    3.55
  -3 -10  -4   22.40    4.41
  -9  -2  -6   21.77    4.02
  -4 -10  -4    7.98    4.33
  -9  -3  -6   13.91    4.30
  -5  -9  -5   35.80    4.98
  -2  -4  -5   20.98    3.37
  -9  -5  -6   12.62    4.25
  -3  -9  -4    7.24    3.75
  -4  -7  -6    4.36    4.22
  -4  -8  -5    1.50    4.30
  -8  -6  -6   12.11    4.83
  -6  -7  -6   37.88    5.78
  -7  -6  -6   10.28    4.65
  -5  -6  -6   17.90    4.60
  -4   0  -4    0.69    1.86
  -7  -4  -6   28.18    4.59
  -2  -9  -3   24.15    3.95
  -8  -1  -5   21.98    3.52
  -5  -8  -5   34.40    5.06
  -3  -6  -5   22.03    4.26
  -4  -7  -5    0.33    3.50
  -4 -10  -3   23.24    4.50
  -9  -2  -5    7.93    3.63
  -5  -9  -4   17.71    4.41
  -5   0  -4    0.15    1.96
  -5 -10  -3   18.24    4.46
  -5  -2  -5   13.96    2.91
  -3  -9  -3    9.14    3.64
  -4  -8  -4   22.35    4.15
  -9  -4  -5   12.14    4.53
  -3   0  -3    6.91    1.85
  -8  -5  -5   13.91    4.82
  -8  -4  -5   21.71    4.39
  -2  -5  -4    0.34    2.78
  -4 -10  -2    4.68    3.95
  -7  -4  -5    3.87    3.88
  -7  -8  -4    7.20    4.56
  -5  -9  -3   25.96    4.63
  -6  -9  -3   20.61    4.41
  -7  -7  -4   26.84    4.77
  -5  -7  -4   28.12    4.86
  -4  -8  -3   29.34    4.41
   1  -6   0  605.52    6.47
  -8  -6  -4    6.99    4.67
  -9  -4  -4   22.67    4.49
  -4   0  -3    7.65    1.89
  -5  -2  -4    6.14    2.80
  -8  -5  -4    6.22    4.13
  -6  -9  -2   22.40    4.54
  -4  -7  -3   13.30    3.40
  -7  -3  -4    2.43    3.17
  -8  -7  -3   35.10    5.20
  -7  -9  -2   22.61    4.67
  -9  -6  -3   24.35    5.22
 -10  -4  -3   14.56    4.39
 -11  -4  -3   20.40    4.72
  -4 -10   0  164.56    7.03
  -1  -5  -2    8.96    2.25
  -2  -9   0   22.69    3.59
  -6  -7  -3    4.68    3.57
   0  -5  -1    6.87    1.90
  -5 -10   0   15.26    4.57
  -8   0  -3   15.46    2.70
  -1  -8   0   41.02    3.50
  -6 -10   0  199.13    7.89
  -7  -6  -3   30.77    4.68
  -9  -4  -3   31.59    4.77
  -3  -9   0   72.73    4.81
   1  -6   1  330.69    4.49
  -5 -10   1  212.24    7.72
  -5  -4  -3    6.80    2.90
  -6 -10   1  182.75    7.84
  -4  -9   0   38.60    4.31
 -10  -4  -2    7.43    4.00
  -2  -8   0  627.51   10.03
  -8  -6  -2   26.26    4.47
 -10  -6  -1   21.27    4.48
  -1  -8   1  222.97    5.29
   0  -7   1  165.13    0.92
  -3  -9   1  137.15    5.64
  -7  -5  -2    6.43    3.78
  -4  -9   1    8.27    3.57
  -8  -4  -2    3.49    3.23
  -5  -9   1  351.50    9.51
  -6  -9   1   17.89    4.47
  -4  -5  -2   21.40    3.38
  -6   0  -2   14.78    2.19
  -9  -7   0   33.57    5.63
  -6  -7  -1   18.13    4.41
  -2  -8   1  484.23    9.25
 -10  -6   0   18.58    4.32
  -9  -5  -1   14.90    4.25
  -7  -9   1  175.54    7.44
  -8  -7   0   62.66    6.09
  -9  -4  -1   22.99    4.20
  -1  -7   1  650.31    8.52
  -3  -8   1   37.22    3.91
  -9  -6   0   21.43    4.67
 -12  -3   1  102.34    7.69
   0  -6   1  274.38    4.89
 -11  -2   0   81.90    5.59
 -11  -3   0   83.89    5.94
  -7  -7   0  357.06    9.80
 -10  -6   1   37.23    5.70
  -7  -8   1  196.70    7.93
  -8  -6   0   59.86    5.69
  -2  -6   0    1.25    2.28
  -9  -5   0  172.82    8.00
  -7  -6   0  146.50    7.43
  -9  -6   1   31.74    5.42
 -11  -4   1   33.03    5.19
 -10  -1   0   69.57    4.86
  -8  -5   0  159.24    7.70
 -10  -3   0   22.25    4.70
 -10  -2   0   17.73    4.24
 -11  -3   1  273.56    9.58
 -11  -2   1   64.97    6.32
  -7  -7   1   29.98    4.57
  -6  -6   0  144.25    6.76
  -7  -8   2   22.54    5.39
  -6  -9   4   34.50    5.20
  -5  -6   0    8.68    3.66
  -7  -5   0   39.88    5.11
  -9  -5   1    3.57    3.98
  -6  -7   1   19.34    4.31
  -8  -7   2   14.86    5.33
  -6  -8   2   11.27    4.40
  -5  -9   4    8.15    4.32
   0  -5   1    7.51    1.76
  -9  -7   3   40.25    6.00
 -11  -5   3   20.09    5.46
  -5  -7   1   24.55    4.15
  -9  -1   0  401.72    8.98
  -6  -9   5   14.19    4.82
  -7  -4   0  190.89    7.52
 -10  -3   1  100.25    6.49
  -9  -4   1   20.45    4.75
  -8  -5   1   10.76    3.93
 -10  -1   1   19.99    4.95
  -8  -8   4   39.70    6.09
 -10  -2   1  506.69   11.46
 -11  -1   2   23.92    4.89
  -6  -6   1  192.63    7.14
  -8  -7   3   23.82    5.83
  -9  -7   4   19.30    5.66
  -9  -5   2    8.76    4.73
  -5  -6   1  650.74   11.97
  -8   0   0  178.00    5.67
 -11  -3   3   43.00    6.37
  -7  -7   3   12.52    4.66
  -4  -4   0 1836.33   16.64
  -6  -3   0  206.33    6.60
  -9  -4   2    0.88    4.21
  -3  -6   1    3.56    3.20
  -9   0   1  167.42    6.43
 -10  -4   3    3.91    5.34
  -9  -6   4   13.35    5.77
  -9  -2   1    1.03    3.68
 -10  -5   4   19.85    5.66
  -8  -3   1   18.53    4.19
  -9  -5   3   36.44    5.98
  -9  -1   1  462.07   10.35
  -7  -4   1  150.86    6.99
  -7  -8   5   30.05    5.66
  -7  -8   6    7.54    5.23
  -7   1   0  299.42    6.01
 -10   0   2    4.58    3.97
  -5  -5   1  153.50    6.45
  -6   2   0  654.60    6.70
  -7  -7   4   15.05    5.60
  -8  -7   5   13.67    5.53
  -6  -8   6   19.25    5.37
  -9  -6   5    7.02    5.34
  -6  -4   1  386.46    9.64
 -10  -5   5   26.16    6.37
 -10  -4   4   44.38    6.95
 -11  -2   4   12.81    5.43
  -3  -3   0 8334.67   33.37
  -8  -7   6   47.82    7.01
  -9  -4   3   18.03    5.41
  -5  -8   6   12.80    5.18
  -2  -7  -8  209.63    7.85
   1  -5  -5  383.04    7.33
  -2  -2  -7  191.69    5.73
   1  -3  -4  566.56    7.26
  -2   0  -5  354.59    5.73
  -5  -4  -9  115.63    6.29
  -3  -3  -8    0.98    2.67
   1  -8  -4   96.96    4.37
  -1  -2  -6   34.62    2.95
  -1  -7  -7  143.44    6.43
  -2  -9  -7   33.19    4.10
  -4   1  -5  359.57    5.57
  -6  -4  -9  209.97    8.10
  -1  -1  -5  617.38    7.78
  -4  -6  -9  301.78    9.63
  -2  -1  -6  523.83    7.92
  -7  -4  -9   93.86    6.09
  -2   1  -3 1726.47    8.62
   0  -5  -6   47.28    3.72
  -1  -6  -7  232.45    7.42
   0  -6  -6  235.44    6.89
  -6  -5  -9  151.66    7.29
  -5  -2  -8  193.27    6.61
   2  -6  -2  131.94    3.44
   1  -6  -5   68.98    3.96
   0  -7  -6   96.43    5.09
  -4  -1  -7  364.41    7.51
  -2  -5  -8  404.12    9.62
   2  -4  -1 1383.35    7.30
  -3  -4  -8  211.04    7.11
  -1  -4  -7  453.23    8.94
  -4  -3  -8  222.45    7.43
  -2  -8  -7   31.53    4.44
  -3   1  -4  705.29    6.71
   1  -4  -4  186.49    4.81
  -2  -6  -8   63.93    4.91
  -1  -9  -6   98.69    5.47
  -2  -3  -7   76.19    4.42
   0  -3  -5  146.17    4.46
  -4   0  -6   63.93    3.30
  -3  -2  -7  431.78    8.42
   0  -1  -3  521.91    5.55
   0  -4  -6  234.40    6.11
  -7  -2  -8  388.73    9.40
   1  -6  -4   98.90    4.21
  -3  -5  -8   73.70    5.24
   1  -5  -4  479.79    7.71
  -5   1  -5  175.24    4.27
  -5  -3  -8   73.25    4.93
   1  -2  -2  738.28    5.86
  -4  -4  -8  227.92    7.82
  -2  -7  -7  143.16    6.59
  -1  -5  -7   44.13    4.05
  -1   0  -3  323.15    4.31
  -6  -2  -8   54.07    4.43
  -1  -8  -6   50.42    4.57
   0  -2  -4 1346.33   10.82
  -3  -6  -8  167.96    7.20
  -3  -7  -8   37.86    4.54
  -6  -3  -8   93.76    5.52
  -5   0  -6  139.91    4.61
   2  -6  -1  125.63    2.90
  -3  -1  -6  324.72    6.64
  -7  -3  -8  126.82    6.32
  -1  -3  -6  544.56    8.78
   2  -5  -1  593.65    5.45
  -7  -1  -7   69.74    4.35
  -2  -2  -6   24.39    2.97
  -1  -7  -6   15.77    3.74
   0  -4  -5  388.84    7.47
  -4  -5  -8  276.42    8.76
  -3   0  -5 1214.06   10.75
  -5  -4  -8  301.00    8.96
  -6  -1  -7  173.44    5.92
  -2  -9  -6   32.21    4.29
  -2  -4  -7   43.82    4.13
   0  -8  -5  191.13    6.43
  -8  -3  -8  191.53    7.54
  -6   1  -5  188.05    4.57
  -1  -2  -5   72.54    3.58
  -4  -7  -8   64.07    5.41
  -4  -6  -8   32.81    4.39
  -1  -6  -6  170.85    6.50
   2  -4   0  770.37    4.16
   0  -5  -5  177.48    5.67
  -6  -4  -8   53.65    5.23
  -6   0  -6    0.53    2.20
  -7  -4  -8  236.18    8.55
  -2   0  -4  503.44    6.27
  -5  -6  -8   17.83    4.84
   0  -7  -5  217.50    6.61
   0  -6  -5  126.68    5.25
  -1  -1  -4 1318.01   10.38
  -6  -5  -8  206.14    8.55
  -2  -1  -5   44.94    2.97
   1  -7  -3   51.71    3.40
  -7  -5  -8  100.56    6.52
  -2  -8  -6   41.14    4.61
   0  -8  -4  466.47    9.21
  -2  -5  -7  351.06    8.95
  -5  -2  -7  413.00    8.90
  -5   2  -3   92.84    2.30
   1  -4  -3 1029.20    9.76
  -1  -9  -5   44.52    4.25
  -3  -4  -7  572.83   10.91
  -2  -6  -7  169.84    6.92
  -1  -4  -6  267.50    6.68
  -4  -1  -6   71.05    3.86
  -4  -3  -7  174.34    6.49
  -8  -2  -7   50.53    4.64
  -4   1  -4  461.71    5.96
  -6  -2  -7   55.88    4.45
   1  -6  -3  590.33    8.55
  -2  -3  -6   59.41    3.70
   1  -5  -3    3.88    2.14
  -2  -7  -6  371.99    9.70
  -3  -2  -6   83.68    4.02
   0  -3  -4   65.80    3.42
  -1  -3  -5  126.44    4.52
  -1  -9  -4   48.79    4.25
  -4   0  -5  226.14    5.21
  -3  -5  -7  267.08    8.51
  -4  -9  -6   77.81    6.00
  -9  -3  -7   51.23    5.11
  -4  -4  -7  193.59    7.44
  -1  -8  -5   52.54    4.52
   0  -7  -4   70.96    4.29
  -7  -2  -7  138.93    6.14
  -5  -3  -7  192.41    7.12
  -1  -5  -6   54.12    4.02
  -3  -7  -7   87.24    5.99
  -3  -6  -7   56.29    5.12
  -5  -1  -6  162.90    5.44
   1  -3  -2 1612.31   10.09
  -1  -7  -5    7.06    3.15
  -6  -3  -7   98.11    5.88
  -4  -5  -7  167.72    7.11
   0  -4  -4  232.88    5.66
   0  -1  -2  643.34    5.51
  -2   1  -2 1747.37    7.37
  -7  -3  -7   37.42    4.50
   0  -6  -4  378.66    7.96
  -5  -4  -7  135.29    6.66
  -8  -1  -6   36.66    4.02
  -4  -7  -7   89.48    6.34
  -1  -6  -5   28.55    3.77
  -3   1  -3  408.22    4.91
   0  -2  -3  948.68    8.45
  -4  -6  -7   43.66    5.09
   1  -7  -2  109.69    4.08
  -2  -4  -6  335.29    8.09
  -2  -2  -5  126.30    4.51
  -8  -3  -7  258.13    8.64
  -3  -3  -6  397.34    8.53
  -3  -1  -5  401.62    7.06
   0  -8  -3   59.27    4.03
  -7  -1  -6   67.70    4.42
  -6  -7  -7   76.64    6.05
  -5  -7  -7   40.26    5.22
  -9  -4  -7  103.11    6.60
  -6  -1  -6   32.34    3.53
  -4  -2  -6  405.46    8.44
  -8  -5  -7  108.74    6.72
  -6  -6  -7   77.90    6.09
  -5  -6  -7  227.32    8.97
  -7  -6  -7  148.40    7.96
  -7  -4  -7  335.41   10.02
  -5   0  -5  312.38    6.32
  -5   1  -4  665.29    7.61
  -6  -5  -7    2.05    4.38
  -2  -8  -5   94.92    5.63
  -7  -5  -7   49.79    5.68
  -1  -2  -4  136.43    4.21
  -1  -8  -4  127.75    5.84
  -4   2  -2  388.09    3.42
  -3   0  -4   16.55    2.16
  -2  -5  -6  231.62    7.45
  -2  -9  -4   37.57    4.40
   1  -2  -1   42.95    1.58
  -1   0  -2  610.90    4.98
  -1  -9  -3  153.04    6.07
   1  -6  -2  540.21    7.86
  -6   0  -5  133.92    4.66
  -2  -6  -6  218.49    7.32
  -3  -4  -6  146.12    6.12
   1  -4  -2 1289.40   10.21
  -5  -2  -6   36.32    3.73
  -2  -7  -5   50.99    4.69
  -4  -9  -5   57.25    5.82
  -7   0  -5   54.92    3.66
  -2  -1  -4  315.62    5.77
  -4  -3  -6  101.96    5.29
  -2  -3  -5  139.63    5.03
  -6   1  -4  748.83    8.54
  -8  -2  -6   45.60    4.51
   0  -7  -3  372.47    7.95
  -1  -1  -3 2078.21   11.86
   1  -5  -2   97.83    3.51
  -3  -8  -5   74.22    5.58
  -6  -2  -6  184.52    6.59
  -1  -7  -4  107.90    5.43
  -2   0  -3  398.66    5.24
  -4  -1  -5  293.23    6.55
  -3  -5  -6  613.56   11.93
  -2  -6  -5  464.20   10.01
  -4  -4  -6  475.66   10.32
  -3  -7  -6   83.11    5.56
  -3  -6  -6   34.45    4.58
  -3  -2  -5  213.35    5.88
  -7  -2  -6  118.93    5.84
  -5  -3  -6  418.48    9.71
  -2  -5  -5   50.75    4.26
  -6  -8  -6   40.02    5.79
  -5  -8  -6   82.76    6.54
  -1  -3  -4  130.54    4.54
   0  -8  -2   26.54    3.12
  -7  -7  -6  238.26    9.69
   1  -7  -1  578.44    7.83
   0  -3  -3  138.80    4.08
   0  -6  -3  217.66    5.97
  -4  -5  -6   63.24    5.31
  -2  -8  -4  225.71    7.63
  -1  -6  -4  492.30    9.61
  -6  -3  -6  164.44    6.81
  -3 -10  -3  125.98    6.71
  -3  -7  -5   94.46    5.94
  -5  -4  -6  145.14    6.72
  -7  -3  -6   97.33    5.84
  -4  -6  -6  212.63    8.34
  -5  -5  -6   63.21    5.30
  -5  -7  -6   50.55    5.54
   0  -4  -3   72.63    3.38
  -1  -8  -3   34.70    3.77
  -8  -4  -6   89.77    6.17
  -9  -4  -6   54.89    5.40
  -6  -6  -6   80.80    6.01
  -5  -1  -5  180.13    5.49
  -8  -5  -6   64.41    6.26
  -8  -3  -6   63.32    5.19
   0  -5  -3  300.77    6.46
  -1  -5  -4  561.23    9.52
  -6  -4  -6  253.05    8.59
   2  -5   1  224.85    2.27
  -6  -5  -6   55.38    5.37
  -7  -5  -6   59.07    5.58
  -1  -9  -2   29.47    3.74
  -3  -3  -5  137.77    5.18
  -1  -4  -4   35.07    3.10
  -4   1  -3  410.11    5.31
  -4  -9  -4  198.53    8.35
  -6  -1  -5  183.49    5.92
  -4  -2  -5   62.71    3.90
  -2  -2  -4   42.42    3.05
  -7  -1  -5   99.14    4.84
   1  -3  -1 2799.19   11.52
  -2  -7  -4  269.70    7.85
  -3  -4  -5  253.51    7.29
  -3  -5  -5  479.42   10.21
 -10  -3  -5   52.53    5.39
  -3  -1  -4  631.69    8.16
  -3  -8  -4   91.06    5.78
   1  -6  -1  326.07    5.68
   0  -7  -2  187.95    5.52
 -10  -4  -5  249.80    9.12
  -1  -7  -3   97.56    4.90
  -5  -7  -5  219.76    8.69
  -7  -8  -5   48.01    5.49
  -8  -7  -5  147.99    8.13
  -4  -6  -5  293.89    8.84
  -6  -9  -4  155.46    7.78
  -4  -3  -5  163.44    5.75
  -1  -2  -3  807.30    8.21
  -9  -6  -5   92.77    6.92
  -2  -6  -4  159.13    6.08
  -3 -10  -2  160.13    7.00
   0  -2  -2  218.93    3.88
  -8  -2  -5   45.90    4.35
  -6  -8  -5  187.99    8.40
   0  -8  -1  119.17    4.63
  -9  -3  -5   43.24    5.05
  -5   2  -2 1414.67    7.54
  -4  -5  -5  190.84    7.09
  -2  -3  -4   42.11    3.24
  -7  -7  -5  137.81    8.08
  -2  -8  -3   28.83    3.69
   1  -5  -1  497.86    6.37
  -4  -4  -5   28.66    3.57
  -6  -2  -5  241.94    6.96
  -7  -2  -5  133.31    5.78
  -9  -5  -5  264.34    9.66
   1  -4  -1 4392.86   16.40
  -6   0  -4  424.76    7.27
  -8  -6  -5  102.92    7.24
  -7   0  -4   96.00    4.15
  -3  -7  -4  382.96    9.61
  -1  -8  -2   44.90    3.78
  -6  -7  -5   99.03    6.97
  -5  -3  -5  414.61    8.95
  -2  -9  -2  274.35    7.81
  -5   1  -3  140.63    3.49
  -1  -6  -3  489.78    8.79
   0  -6  -2   35.60    2.98
  -8  -3  -5   40.56    4.61
  -7  -6  -5   43.27    5.38
  -6  -6  -5   27.00    4.65
  -2  -4  -4  406.91    7.87
  -5  -8  -4   41.28    5.38
  -5  -5  -5  293.25    9.04
  -5  -4  -5  138.67    6.25
  -4  -9  -3  328.43    9.81
  -5  -6  -5  193.87    7.98
  -2  -1  -3 1616.88   10.81
  -4  -1  -4  466.72    7.38
  -6  -3  -5  205.96    7.00
  -7  -3  -5  439.14    9.98
  -3  -2  -4  119.74    4.17
  -7  -5  -5  159.19    7.57
  -6  -5  -5   63.54    5.47
  -6  -4  -5  348.25    9.40
  -1  -5  -3  259.83    6.16
  -4  -7  -4   82.62    5.47
  -6  -8  -4  105.48    7.01
   0  -5  -2   52.79    3.05
  -6   1  -3  600.87    7.18
  -1  -3  -3  647.49    7.98
  -3  -8  -3   54.09    4.72
  -2  -7  -3  512.94    9.92
  -5 -10  -2  131.38    7.21
  -3   1  -2  177.78    2.97
   0  -4  -2  169.68    4.20
  -8   0  -4  204.75    5.91
  -3  -6  -4   87.35    5.02
 -10  -5  -4  106.51    6.85
  -3  -3  -4  177.41    5.46
  -5  -1  -4  706.00    9.41
  -8  -7  -4   99.35    7.18
   0  -1  -1 4236.85   10.59
  -1  -1  -2  169.70    3.26
  -3  -9  -2   77.72    5.25
 -10  -4  -4  172.00    8.01
   0  -7  -1  141.78    4.55
  -1  -7  -2    4.32    2.57
  -9  -6  -4   71.45    6.11
  -1  -4  -3  529.29    7.86
   0  -3  -2  195.14    4.13
  -3  -5  -4  427.56    9.03
  -3  -4  -4 1264.09   13.95
  -7  -1  -4  194.62    5.88
  -6  -1  -4  771.39   10.42
  -4  -2  -4  413.71    7.65
  -6  -7  -4  105.03    6.58
  -2  -8  -2  190.33    6.52
 -10  -2  -4  287.36    8.52
  -2  -6  -3  529.37    9.35
  -4  -6  -4  244.16    7.84
  -9  -1  -4   30.68    3.80
  -2  -9  -1  112.04    5.38
  -9  -5  -4   73.58    6.26
  -4 -10  -1  152.42    7.06
   1  -2   0  146.95    1.69
  -2  -2  -3 1754.36   12.35
  -1  -8  -1  158.64    5.38
  -3  -7  -3   36.76    4.05
  -4  -9  -2  241.28    8.32
  -2   0  -2 1767.14    8.79
  -5  -8  -3  226.91    8.35
  -8  -8  -3   66.69    6.06
  -5  -6  -4  175.68    7.24
  -4  -3  -4  466.12    8.60
  -7  -6  -4   81.28    6.16
  -4  -5  -4  622.17   11.17
  -6  -6  -4  131.86    6.88
  -4  -4  -4  194.56    6.55
 -10  -3  -4   47.72    5.00
  -7   1  -3  589.88    7.62
  -5 -10  -1  170.47    7.59
  -7  -2  -4  451.48    9.09
  -7  -8  -3  193.93    8.70
  -5  -5  -4  568.69   11.31
  -6  -2  -4  461.12    8.83
  -5  -9  -2   54.74    5.35
  -8  -3  -4   80.32    5.26
  -1  -6  -2  978.86   11.25
  -9  -7  -3   48.56    5.91
  -3  -1  -3  409.48    6.13
  -8  -4  -4   54.33    5.13
  -7  -5  -4  188.81    7.70
  -8  -1  -4    9.89    3.03
  -6  -8  -3   40.51    5.37
   0  -6  -1  265.15    5.50
  -6  -5  -4  125.88    6.11
  -5  -3  -4  122.16    5.08
  -5  -4  -4   90.49    4.89
  -3  -8  -2  220.64    7.17
  -9  -2  -4   36.62    4.27
  -2  -3  -3   57.15    3.16
  -7  -4  -4  159.07    6.84
  -6  -3  -4  217.18    6.92
  -6  -4  -4  502.46   10.52
  -3  -9  -1   89.97    5.34
  -2  -7  -2  643.36   10.33
  -5   0  -3  252.05    5.04
  -2  -5  -3  588.72    9.21
 -10  -5  -3   77.75    6.12
   1  -5   0  200.30    3.73
  -2  -4  -3  496.23    7.96
 -11  -3  -3   19.10    4.82
  -9  -3  -4  140.65    6.71
  -7  -7  -3  167.95    7.83
  -6   0  -3   42.95    2.81
  -4  -8  -2   98.77    5.73
  -3  -6  -3   25.95    3.63
  -5  -7  -3  190.15    7.61
  -8  -2  -4   88.54    5.06
  -1  -2  -2  478.12    5.60
  -2  -8  -1  821.55   11.85
  -1  -7  -1  320.02    6.78
  -4  -9  -1  138.44    6.55
  -3  -2  -3  348.92    6.06
  -4   1  -2  557.22    5.32
  -8  -6  -3   77.81    6.15
  -8  -8  -2  142.15    7.46
  -9  -5  -3  116.75    7.01
  -4  -1  -3  443.51    6.73
  -5  -8  -2  125.86    6.69
  -1   0  -1 1396.18    5.37
 -10  -2  -3  170.80    6.82
  -3  -5  -3  857.01   11.64
  -4  -6  -3  149.17    5.95
  -3  -7  -2  366.87    8.46
   1  -4   0 2674.98   10.94
  -5  -9  -1   64.50    5.39
  -3  -3  -3  122.36    4.38
  -2  -6  -2   46.21    3.50
  -9  -7  -2  190.56    8.61
  -7  -8  -2  140.38    7.46
  -6  -9  -1   77.70    6.01
  -3  -4  -3  116.14    4.54
  -6  -6  -3  137.87    6.81
   1  -3   0 1813.68    7.39
 -10  -6  -2  121.23    7.19
  -5  -6  -3  380.06    9.45
  -9  -1  -3  354.46    8.20
  -8  -5  -3   58.83    5.14
 -10  -3  -3  627.16   12.60
  -2   1  -1  867.64    3.84
  -6  -8  -2   72.02    5.57
  -5  -1  -3  140.28    4.40
   0  -4  -1 1344.77    9.65
  -4  -5  -3  166.21    5.88
  -1  -3  -2  875.62    8.30
  -7  -9  -1  120.68    7.00
  -3  -8  -1  300.61    7.92
  -6  -1  -3  585.74    8.61
  -8  -7  -2  122.91    7.20
  -7   0  -3 1181.17   11.81
  -7  -5  -3   79.34    5.47
  -4  -2  -3  820.11    9.63
  -8  -4  -3   43.44    4.68
  -4  -7  -2  223.96    7.29
   0  -3  -1 2952.15   12.34
  -1  -4  -2 1548.64   11.97
  -5  -5  -3  169.81    6.51
  -2  -1  -2 1716.44    9.87
  -4  -4  -3   78.71    4.40
  -8  -3  -3  185.96    7.00
  -6  -5  -3  239.75    7.77
 -10  -5  -2  277.19    9.81
  -5   1  -2  135.68    3.19
  -4  -3  -3  462.77    8.07
  -9  -6  -2  347.90   10.75
  -1  -6  -1  303.20    6.17
 -11  -3  -2  238.44    8.49
  -9  -2  -3   70.04    4.83
 -11  -4  -2   96.17    6.46
  -3   0  -2   66.38    2.42
  -7  -2  -3   32.09    3.53
  -7  -4  -3   65.57    5.02
  -2  -7  -1  103.81    4.70
  -7  -7  -2  379.48   10.66
  -6   1  -2  332.27    5.15
  -5  -2  -3   84.20    3.90
  -8  -1  -3  109.74    4.74
  -4  -8  -1  159.67    6.52
  -7  -3  -3  149.28    5.89
   0  -2  -1 1422.32    7.38
  -6  -4  -3  146.47    5.89
  -6  -2  -3  104.75    4.56
  -8  -8  -1  209.82    8.75
  -5  -3  -3   26.53    3.40
  -9  -3  -3  137.47    6.51
   0  -6   0  703.36    7.93
  -6  -7  -2   49.70    5.17
  -6  -3  -3   32.81    3.65
  -5  -7  -2  106.67    6.11
 -11  -5  -1   93.67    6.60
  -5  -8  -1  197.39    7.51
  -5  -9   0  202.04    7.72
  -9  -5  -2   48.40    5.53
  -6  -9   0   50.69    5.28
  -4   2  -1  163.58    2.06
  -9  -7  -1   56.41    6.00
  -7  -8  -1  117.41    6.88
  -2  -2  -2 2769.80   13.99
  -2  -5  -2  838.10   10.32
  -1  -7   0  483.03    7.77
  -3  -6  -2  676.96   10.54
  -7  -6  -2  142.06    7.12
  -8  -2  -3  106.17    5.11
  -7   1  -2   48.39    2.69
  -7  -1  -3  539.97    8.85
 -10  -2  -2    2.85    3.42
  -7  -9   0  106.12    6.48
  -3  -7  -1   76.47    4.65
  -9  -4  -2   95.00    6.17
  -6  -8  -1   93.36    6.22
  -6  -6  -2  533.50   11.22
  -1  -5  -1  129.42    3.95
  -8  -5  -2  169.95    7.52
  -5 -10   2  251.16    8.76
  -4  -6  -2  239.88    7.10
 -10  -3  -2  722.78   13.38
  -2  -4  -2  730.58    8.91
  -8  -7  -1  401.24   11.40
  -2  -3  -2 1891.13   13.09
  -6 -10   2   51.01    5.84
  -5  -6  -2   39.64    4.31
  -3  -8   0  112.40    5.37
  -2  -6  -1   22.20    2.80
  -4   0  -2  143.81    3.49
 -10  -5  -1   65.95    6.22
 -11  -2  -1   65.24    5.19
  -3  -5  -2  185.23    5.63
  -9  -6  -1  116.49    7.20
  -4  -7  -1  266.69    7.82
  -9  -1  -2  159.32    5.79
 -11  -4  -1  350.15   10.51
  -3  -1  -2  168.98    3.90
 -11  -3  -1   39.17    5.04
  -8   0  -2   57.04    3.46
  -7  -7  -1  494.09   12.02
  -6  -5  -2  191.24    7.08
  -4  -8   0  268.21    8.07
  -5   0  -2   65.41    2.87
  -5  -5  -2  775.90   12.08
  -8  -3  -2  283.22    8.00
 -11  -5   0   46.76    5.55
  -3  -4  -2  593.11    8.74
  -5   2  -1  325.89    3.57
  -5  -8   0   81.12    5.64
   1  -5   1  131.49    2.79
  -9  -2  -2  228.74    7.22
  -2  -7   0   26.66    3.25
  -8  -6  -1  266.48    9.26
  -7  -4  -2  171.84    6.84
  -3  -3  -2 1887.04   14.08
  -3  -2  -2  131.14    4.08
  -7  -8   0   38.19    5.36
  -9  -3  -2   32.40    4.47
  -5  -7  -1   65.86    5.27
  -4  -4  -2  652.50    9.81
  -1  -1  -1  559.45    4.58
  -6  -4  -2  107.35    5.43
 -10  -1  -1  156.97    6.21
  -1  -6   0  567.10    7.93
  -7  -3  -2   74.18    4.65
  -5  -4  -2  384.53    8.23
  -4  -1  -2  564.55    7.12
  -3  -9   2   99.38    5.32
  -7  -2  -2 1096.91   13.17
  -7  -6  -1  270.72    8.93
  -6  -8   0   37.26    5.00
  -8  -1  -2  143.23    5.18
  -7   0  -2  519.14    7.82
  -6  -1  -2  304.23    6.37
  -4  -3  -2   38.94    3.19
 -10  -4  -1  256.16    8.94
  -6  -3  -2  366.26    7.98
  -5  -1  -2  127.36    4.07
  -4  -2  -2  385.13    6.64
 -10  -2  -1  391.53    9.68
  -3  -7   0  350.53    8.12
  -5  -3  -2  168.42    5.59
  -4  -9   2   55.07    4.82
  -8  -5  -1  297.23    9.44
  -6  -2  -2  437.81    8.19
 -10  -3  -1  252.72    8.56
 -10  -5   0   45.74    6.03
  -6  -6  -1  862.08   14.15
  -9   0  -1   67.11    4.07
  -6  -9   2  133.66    6.97
 -11  -4   0   58.09    5.66
  -6   2  -1  630.79    5.69
  -5  -2  -2 1379.18   13.00
  -8   1  -1  515.41    7.55
  -5  -9   2   12.23    4.21
  -8  -2  -2  135.27    5.58
  -3  -6  -1  355.83    7.67
  -5  -6  -1 1119.92   15.23
  -4  -7   0  936.46   13.70
  -4  -6  -1 1272.13   15.04
 -11  -5   1  200.96    8.79
  -1  -4  -1 2535.87   14.39
   2  -4   2  607.42    2.50
  -4  -8   1   25.10    4.03
  -7  -5  -1  327.32    9.32
   0  -4   0  846.29    7.29
  -7  -9   2   79.62    6.07
  -5  -8   1  100.91    6.03
  -8  -4  -1  359.45    9.87
  -2  -5  -1  248.60    5.76
  -7  -1  -2   42.62    3.36
   1  -6   2 1000.84    7.66
  -1  -2  -1   36.63    1.94
   0  -7   2  178.66    4.44
  -6  -7   0   70.34    5.25
  -6  -5  -1  360.90    9.37
  -9  -1  -1  195.85    6.44
  -1  -3  -1  878.82    7.75
  -3   1  -1 1774.93    7.45
  -2  -8   2  192.38    6.14
  -8  -3  -1   38.48    4.44
  -6  -8   1   65.71    5.47
  -5  -7   0  185.49    7.14
  -1  -5   0  194.48    4.61
  -5  -5  -1 1114.47   14.54
  -3  -5  -1  639.66    9.56
  -2  -7   1  136.26    5.11
  -9  -3  -1  113.83    6.30
  -6  -9   3  127.12    7.29
  -9  -2  -1   44.27    4.30
  -7  -4  -1  204.96    7.47
  -2   0  -1  782.77    5.38
  -8  -8   2  124.03    7.60
  -5  -9   3   99.55    6.22
  -4  -5  -1  441.03    8.88
  -4  -9   3  224.71    7.95
 -10  -4   0  341.13   10.44
 -10  -5   1  394.80   11.94
 -12  -3   2  322.64   10.75
  -2  -4  -1  221.47    5.09
  -8   0  -1   -0.50    2.40
  -7   1  -1   38.42    2.50
   1  -4   1 2541.50   10.00
  -3  -8   2   29.68    3.88
  -9  -7   2   56.77    5.93
  -9  -4   0  107.60    6.45
  -7  -9   3   50.41    5.69
 -11  -5   2   70.00    6.66
  -6  -4  -1 1165.03   15.13
  -7  -3  -1  268.66    7.86
  -7  -9   4   99.68    7.13
 -10  -6   2  143.66    8.21
  -3  -7   1  421.63    9.17
  -5  -4  -1   83.38    4.71
  -4  -8   2  270.87    8.42
  -5  -8   2  102.51    6.21
  -3  -4  -1  134.27    4.76
  -4  -4  -1   94.07    4.47
  -2  -3  -1 2369.52   14.37
  -1  -6   1  315.91    6.31
  -4  -7   1  719.06   12.52
  -4   1  -1 2064.78   10.05
  -5   1  -1  175.50    3.72
  -7  -2  -1   38.04    3.90
  -1  -7   2  105.97    4.26
  -8  -1  -1  488.55    9.19
 -10  -4   1  178.67    8.35
  -2  -2  -1  911.21    8.24
  -2  -1  -1  860.38    6.98
  -6  -3  -1  834.26   12.49
  -8  -2  -1  134.84    5.79
  -8  -8   3  364.31   11.85
  -8  -4   0  715.24   13.67
  -3  -6   0  291.60    7.40
  -4  -6   0  173.36    6.46
  -3  -3  -1 3015.57   18.03
  -6   0  -1  195.64    4.98
  -5  -3  -1   57.86    4.13
  -4  -9   4  234.74    8.33
  -4  -3  -1 2974.27   19.63
 -11  -4   2  285.74   10.78
  -9  -6   2   60.53    6.20
  -6  -2  -1  595.93    9.82
 -10  -5   2  568.74   14.40
  -1  -4   0 2631.53   14.84
  -7   0  -1  823.91   10.23
  -2  -8   3   16.34    3.43
  -6   1  -1  161.61    3.91
  -6  -1  -1  164.86    5.38
 -10  -6   3  145.11    8.79
  -9  -3   0  184.03    7.57
  -3   0  -1 3041.76   12.91
  -3  -2  -1 1864.11   13.36
  -2  -6   1  130.41    4.98
  -2  -7   2  435.69    8.81
 -11  -3   2  150.19    8.42
  -8  -3   0   37.03    4.70
   0  -6   2   32.13    2.41
  -7  -8   3  375.51   11.66
 -12  -2   3   51.36    6.23
  -9  -2   0   70.53    5.17
  -3  -8   3  198.62    7.24
  -5  -2  -1  317.52    7.12
  -5   0  -1  112.33    3.79
  -5  -8   3   96.63    6.45
  -7  -7   2  109.20    7.29
  -4  -8   3   74.21    5.55
  -4  -2  -1  167.91    5.10
 -11  -2   2  263.27    9.65
  -3  -1  -1 1712.85   11.37
  -7  -1  -1   27.31    3.23
  -4   0  -1  341.51    5.40
  -5  -1  -1  158.79    4.82
   0  -2   0  229.50    3.12
  -8  -6   2  102.65    6.98
  -2  -5   0  468.19    7.96
   1  -5   2    9.94    1.50
  -3  -7   2 1830.31   18.94
 -10  -4   2  105.80    7.26
  -5  -9   5   56.38    6.03
  -4  -1  -1 1992.62   13.68
  -4  -5   0  288.04    7.73
  -4  -7   2  848.11   14.08
  -6  -8   3   42.53    5.42
  -3  -5   0  244.75    6.50
 -11  -4   3  207.13    9.67
  -6  -7   2   97.54    6.45
 -10  -6   4   83.52    7.58
  -9  -6   3   46.47    6.37
 -10  -5   3  233.65   10.63
  -7  -3   0  268.82    8.42
  -7  -8   4   60.04    6.47
  -8  -4   1  234.76    8.83
  -1  -5   1  482.83    7.49
  -5  -8   4   82.37    6.56
  -7  -6   2  195.75    8.91
  -5  -7   2  188.72    7.63
  -8  -2   0   37.19    4.29
  -8  -1   0   66.66    4.63
  -4  -6   1  124.71    5.91
  -1  -7   3   51.00    3.55
  -7  -2   0  350.86    8.92
  -4  -8   4  111.63    6.58
  -1  -6   2  543.95    8.55
  -9  -3   1  314.43   10.01
  -2  -8   4  212.93    7.20
 -10  -3   2  367.83   11.73
  -8  -7   4   73.03    6.88
  -8  -5   2  135.47    7.56
  -3  -8   4   25.00    4.23
 -11  -2   3  258.30   10.16
 -11  -4   4   60.83    6.85
  -8  -6   3  164.96    8.90
  -6  -8   4   95.55    7.11
  -6  -8   5   92.52    7.37
   1  -3   1  833.70    5.06
  -2  -4   0  811.13    9.66
  -3  -4   0  288.98    6.68
 -10  -2   2    2.77    4.54
  -2  -7   3  256.15    7.40
 -11  -1   3  101.51    6.93
   0  -4   1 1330.20    9.75
 -10  -1   2  362.18   10.46
  -6  -6   2   65.85    5.80
  -3  -7   3   20.03    3.95
  -4  -7   3  105.25    6.11
  -6  -7   3  140.16    7.75
  -5  -3   0  932.10   12.63
  -2  -6   2  124.99    5.25
 -11  -3   4   80.01    7.56
  -5  -8   5   63.76    6.20
  -6  -2   0  613.96   10.80
  -7  -5   2   84.16    6.08
  -3  -6   2  409.30    9.18
  -7  -6   3  342.01   10.95
  -8  -4   2  108.17    6.99
  -1  -3   0 1787.35   11.47
  -7   0   0   19.84    3.15
  -4  -8   5   32.72    5.14
  -5  -7   3   94.09    6.17
  -5  -6   2  191.39    7.52
 -10  -3   3  131.90    8.29
  -4  -5   1  742.96   12.06
  -8  -6   4   56.59    6.41
  -7  -1   0  258.61    7.13
  -6  -1   0  366.60    7.97
  -7  -3   1  222.69    8.22
  -8  -5   3   83.41    7.18
  -9  -3   2   57.60    5.82
   0  -5   2   50.13    2.64
  -3  -8   5   25.92    4.47
  -2  -3   0 6187.19   24.33
  -3  -5   1  875.99   12.18
   0  -6   3  214.54    5.12
  -6  -7   4  242.73    9.86
  -4  -6   2  252.33    7.88
  -8  -2   1   16.16    4.12
  -2  -5   1  604.47    9.26
  -7  -7   5   51.21    6.68
  -1  -7   4    0.69    2.76
  -6   1   0  363.48    6.39
   0 -10  -3    5.36    2.65
  -1 -11  -3    6.45    2.66
  -1 -10  -5   11.62    2.72
  -3  -8  -7   20.96    3.48
   0 -10  -2   11.92    2.73
  -3  -3  -7   -0.79    2.00
  -4  -2  -7    9.66    2.00
  -5  -5  -8    1.44    2.27
   2  -5   0  470.03    4.77
  -3  -9  -6   10.11    2.77
  -2 -11  -3   22.29    3.29
  -2 -10  -5   16.44    3.06
   2  -6   1   28.35    1.38
  -3 -10  -5    1.50    2.86
  -2  -9  -5   10.11    3.10
  -4  -8  -7    3.56    2.52
   1  -8   0   55.78    2.83
  -3 -10  -4   22.97    3.57
  -4  -8  -6    8.18    2.69
  -3  -9  -5    3.41    3.21
   0  -9  -1   19.76    2.85
  -5  -5  -7    2.68    2.86
  -4 -10  -4    9.05    3.02
   1  -7   0  294.40    7.25
  -3  -9  -4    7.32    3.29
  -2  -9  -3   19.12    3.39
  -4  -8  -5    5.21    2.71
  -4  -7  -6    4.79    3.19
   1  -6   0  572.97    6.72
  -3  -6  -5   20.95    3.13
   1  -7   1  379.89    5.50
  -8  -6  -6   12.41    3.82
  -5  -6  -6   16.85    2.97
  -4  -7  -5   -0.50    2.68
  -7  -6  -6    5.74    3.27
  -3  -9  -3    7.90    3.01
  -9  -5  -6    9.09    3.36
  -5  -9  -4   14.69    3.35
   0  -8   0  317.73    6.92
  -2 -10   0  292.01    7.33
  -4 -10  -2    5.46    3.30
  -1  -9   0  168.53    5.60
  -2  -5  -4    0.40    1.76
   1  -6   1  297.58    4.71
  -5  -9  -3   21.98    4.13
  -3 -10   0  108.94    5.37
  -1  -9   1  401.37    7.65
  -7  -8  -4    3.50    3.51
  -6  -9  -3   23.67    3.91
  -4   0  -4    1.19    1.05
  -5  -2  -5   14.40    2.25
  -4  -3  -8  194.22    5.45
   2  -5  -2   77.55    2.96
  -2  -8  -7   27.09    3.21
  -2  -3  -7   77.75    3.48
   1  -4  -4  172.57    4.21
  -3  -2  -7  403.86    6.27
   2  -4  -1 1286.52    8.14
   0  -3  -5  144.56    3.87
   0  -1  -3  505.98    4.62
   2  -7  -1  128.63    3.63
  -5  -1  -7   12.29    1.69
   1  -9  -2   19.81    2.51
  -3  -5  -8   71.23    3.99
  -5  -3  -8   70.62    3.54
   1  -6  -4   78.11    3.97
  -4  -4  -8  232.19    6.25
   1  -2  -2  702.94    5.36
   0  -9  -4   63.92    4.26
  -2  -7  -7  151.66    5.93
   1  -8  -3   34.69    3.12
  -1   0  -3  307.02    3.10
  -1  -8  -6   47.96    3.64
   1  -3  -3   11.02    1.48
   0  -2  -4 1318.87    9.02
   2  -6  -1  121.11    3.29
   2  -5  -1  596.11    6.20
  -3  -7  -8   34.74    3.67
  -3  -6  -8  163.20    5.78
   2  -4   0  795.00    5.60
  -1 -10  -4   37.51    3.80
  -1  -3  -6  522.62    7.10
  -3  -1  -6  348.39    5.11
  -1  -7  -6   18.43    3.20
   0  -4  -5  392.86    6.48
  -4  -5  -8  295.04    7.36
  -2  -2  -6   25.76    1.98
  -2  -9  -6   31.63    3.31
   0  -8  -5  184.84    6.06
   1  -9  -1  360.28    6.92
  -5  -4  -8  314.17    7.14
  -2  -4  -7   43.47    3.11
  -3   0  -5 1278.75    7.86
  -4  -7  -8   74.57    4.81
   0  -5  -5  178.18    5.02
  -4  -6  -8   35.71    3.64
  -1  -6  -6  175.37    5.62
  -1  -2  -5   73.21    2.74
   1  -7  -3   50.09    3.08
   0  -7  -5  235.83    6.54
   0  -6  -5  129.78    4.82
  -6  -4  -8   58.10    3.78
   0  -8  -4  461.20    8.85
  -5  -7  -8   31.84    3.75
   2  -4   1  218.10    2.56
   1  -8  -2  264.40    6.11
  -5  -6  -8   14.00    3.39
  -6  -6  -8    3.74    3.17
  -2  -8  -6   41.13    3.96
   0  -9  -3  123.81    5.04
   1  -4  -3 1004.29    9.07
  -1  -1  -4 1238.56    7.89
  -6  -5  -8  200.62    6.36
  -2   0  -4  501.98    4.54
  -1  -9  -5   43.34    4.08
  -2  -5  -7  366.65    7.72
  -2  -1  -5   44.03    2.01
  -7  -5  -8  102.62    4.96
   1  -6  -3  589.55    8.34
   1  -5  -3    5.28    1.82
  -1 -10  -3  160.84    5.86
  -2  -6  -7  173.26    6.02
  -1  -4  -6  287.75    5.97
  -3  -4  -7  611.16    9.31
  -5  -2  -7  438.34    6.87
  -1  -9  -4   49.90    3.99
  -2 -10  -4   42.77    4.03
   0  -3  -4   69.15    2.87
  -2  -7  -6  385.06    8.57
   0  -7  -4   75.59    3.99
  -4  -3  -7  185.45    5.10
   2  -5   1  253.35    3.24
  -1  -8  -5   56.26    4.08
  -4  -9  -6   79.39    4.91
   1  -8  -1  204.77    5.10
   1  -3  -2 1714.20    9.87
  -2  -3  -6   57.74    3.06
   1  -7  -2  105.42    3.94
  -4  -1  -6   71.36    2.64
  -1  -3  -5  124.79    3.80
  -3  -8  -6   33.79    3.88
   0  -9  -2   33.81    3.25
  -3  -5  -7  277.96    6.86
  -6  -2  -7   50.80    3.01
  -1  -5  -6   55.49    3.12
  -3  -7  -7   96.75    5.14
  -3  -2  -6   88.48    3.12
   0  -8  -3   59.04    3.56
  -2 -11  -2  125.78    5.34
  -1  -7  -5    7.03    2.87
   0  -6  -4  394.01    7.40
   1  -2  -1   38.68    1.44
  -4  -4  -7  204.84    5.89
  -3  -6  -7   57.33    4.17
   0  -4  -4  233.85    5.07
   0  -1  -2  639.31    4.55
  -1 -10  -2   75.34    4.39
   0  -5  -4    5.36    1.84
  -1  -6  -5   27.63    2.69
   0  -2  -3  961.72    7.26
  -5  -3  -7  196.26    5.34
  -1  -4  -5   18.39    2.41
  -5  -8  -7   35.87    4.14
   1  -6  -2  578.76    7.85
  -1  -8  -4  141.11    5.51
  -1  -5  -5   22.61    2.87
  -4  -7  -7  100.36    5.15
  -4  -5  -7  178.55    5.98
   1  -4  -2 1365.70    9.95
  -1  -9  -3  147.38    5.41
  -2 -10  -3  127.05    5.31
  -2  -8  -5   92.28    4.89
  -4  -6  -7   48.77    3.94
  -4   0  -5  239.40    3.67
  -2  -4  -6  347.24    6.66
   2  -5   2  807.03    4.57
   1  -5  -2  107.17    3.44
  -2  -9  -4   41.94    3.95
  -4   1  -4  479.90    3.74
  -5  -4  -7  130.24    5.05
  -5  -7  -7   41.08    4.29
   1  -7  -1  598.22    8.05
  -6  -3  -7   99.57    4.29
  -6  -7  -7   79.16    5.23
  -2  -2  -5  121.09    3.33
   0  -7  -3  400.06    7.64
  -5  -1  -6  163.62    3.91
  -3  -3  -6  430.52    7.02
  -5  -6  -7  218.39    6.80
  -6  -6  -7   79.34    4.68
  -7  -6  -7  153.53    6.26
  -1  -2  -4  140.08    3.42
  -1 -10  -1  105.21    4.94
  -2  -7  -5   61.84    4.19
   0  -8  -2   22.30    2.83
  -2  -5  -6  235.59    6.24
  -6  -4  -7   31.00    3.27
  -6  -5  -7    1.19    2.76
  -4  -9  -5   63.54    4.68
  -8  -5  -7  108.56    5.17
  -2  -6  -6  224.87    6.19
  -1  -7  -4  117.46    4.73
  -4  -2  -6  390.46    6.31
  -3  -1  -5  411.89    5.30
  -7  -4  -7  346.72    7.80
  -7  -5  -7   46.14    4.10
  -3  -8  -5   79.48    5.01
   0  -6  -3  227.92    5.44
  -6  -1  -6   35.72    2.31
   1  -6  -1  305.77    5.43
  -2 -10  -2   53.51    4.26
  -3 -10  -3  128.28    5.86
  -1  -9  -2   27.14    3.35
  -2  -6  -5  513.16    9.11
  -3  -4  -6  148.88    4.89
  -5  -9  -5   43.91    4.51
   0  -3  -3  151.61    3.51
  -1  -8  -3   33.64    3.47
  -2  -3  -5  160.78    4.29
  -2  -8  -4  234.81    6.85
  -3  -7  -6   92.22    4.83
  -1  -6  -4  509.32    8.55
   0  -5  -3  291.88    5.81
   0  -4  -3   81.22    3.25
  -3 -11  -1   67.75    4.96
  -2  -5  -5   55.16    3.55
  -4  -3  -6  114.55    4.22
  -1  -3  -4  142.30    3.81
  -3  -5  -6  666.87   10.23
  -3  -6  -6   35.09    3.71
  -2  -4  -5   24.53    2.48
  -1  -1  -3 2216.93    9.81
   1  -5  -1  478.69    6.17
  -5  -8  -6   90.80    5.32
   0  -7  -2  173.80    4.92
  -2  -1  -4  334.27    4.38
   0  -8  -1  113.78    4.27
  -3  -7  -5   88.66    4.72
  -5  -2  -6   38.19    2.60
  -6  -8  -6   45.85    4.29
  -5   0  -5  331.45    4.51
   1  -4  -1 4346.67   16.42
  -1  -5  -4  566.97    8.48
  -4  -4  -6  547.08    9.05
   1  -3  -1 2873.28   11.66
  -3   0  -4   15.36    1.32
  -1   0  -2  642.03    3.72
  -4 -10  -3   24.20    3.32
  -1  -4  -4   39.13    2.72
  -4  -9  -4  199.58    7.13
  -2 -10  -1  138.77    5.67
  -7  -7  -6  241.47    7.79
  -4  -6  -6  227.02    6.74
  -4  -5  -6   72.56    4.20
  -5  -7  -6   48.40    4.35
  -2  -7  -4  257.88    6.91
  -1  -9  -1  109.27    4.79
  -3  -2  -5  230.84    4.66
  -1  -7  -3  100.21    4.35
  -5  -8  -5   26.06    3.65
  -3 -10  -2  150.16    6.00
  -6  -7  -6   41.17    4.56
  -6  -2  -6  205.66    5.08
  -3  -8  -4   90.82    4.92
  -5  -3  -6  458.79    7.83
  -3   1  -3  394.67    2.92
  -1  -8  -2   44.15    3.49
  -4  -1  -5  326.79    5.07
  -5  -5  -6   69.24    4.45
  -5  -4  -6  152.91    5.33
   0  -6  -2   34.26    2.64
  -7  -2  -6  131.40    4.40
  -6  -6  -6   88.25    5.20
  -2  -9  -2  257.78    7.03
   0  -2  -2  224.24    3.56
  -2  -8  -3   27.16    3.32
  -3  -5  -5  464.10    8.48
  -6  -5  -6   50.88    4.24
  -2   0  -3  441.27    3.93
  -3  -3  -5  141.57    4.18
  -6  -3  -6  174.63    5.29
  -8  -5  -6   55.50    4.19
  -2  -6  -4  153.57    5.18
   0  -7  -1  135.55    4.34
  -7  -5  -6   59.06    4.32
  -6  -9  -4  149.30    6.75
  -6  -4  -6  262.72    6.87
  -3  -4  -5  249.79    6.00
  -5   1  -4  684.27    4.88
  -1  -6  -3  474.10    8.08
  -7  -3  -6  108.26    4.57
  -8  -4  -6  112.52    5.18
  -5  -7  -5  219.05    7.26
   1  -2   0  146.21    1.96
  -2  -2  -4   38.60    2.19
  -7  -4  -6   27.57    3.30
  -4  -8  -4   22.72    3.14
   1  -5   0  191.71    3.82
  -2   1  -2 1758.07    4.13
   0  -5  -2   49.47    2.64
  -4  -6  -5  285.27    7.43
  -3 -10  -1   10.89    3.26
  -3  -7  -4  359.91    8.21
  -4  -9  -3  339.59    9.08
  -1  -2  -3  779.50    6.94
  -7  -8  -5   50.94    4.90
  -6  -8  -5  194.01    7.03
   1  -3   0 1802.24    8.26
   0  -4  -2  173.92    3.98
  -4  -2  -5   62.84    3.04
  -1  -7  -2    5.29    2.50
  -8  -7  -5  142.19    6.62
  -1  -5  -3  268.83    5.84
   1  -4   0 2601.12   11.62
  -1  -8  -1  150.40    5.15
  -5 -10  -2  132.29    6.28
  -2  -3  -4   38.33    2.49
  -2  -7  -3  493.61    8.93
  -2  -9  -1  101.93    4.91
  -5  -1  -5  189.36    4.21
  -4  -5  -5  188.66    5.82
  -3  -9  -2   74.04    4.57
  -5  -8  -4   33.38    3.81
  -2  -4  -4  386.24    6.60
  -3  -8  -3   52.92    3.84
   0  -3  -2  187.46    3.82
  -2  -8  -2  163.75    5.73
  -7  -7  -5  111.87    6.20
   0  -1  -1 4076.34    9.53
   0  -6  -1  251.48    5.36
  -4  -4  -5   24.73    2.90
  -4  -3  -5  147.42    4.50
  -1  -3  -3  622.92    7.01
  -9  -6  -5   79.50    4.95
  -6  -7  -5   95.00    5.18
  -4 -10  -1  130.74    5.90
  -4  -7  -4   69.96    4.53
  -6  -8  -4  100.47    5.50
  -3  -1  -4  602.04    6.14
  -1  -4  -3  525.97    7.17
  -3  -6  -4   87.97    4.25
  -8  -6  -5   93.04    5.46
  -7  -6  -5   43.40    3.89
  -6  -1  -5  192.48    4.37
  -5  -6  -5  172.48    6.19
  -6  -6  -5   19.91    3.76
  -4  -9  -2  214.13    7.22
  -4  -8  -3   27.22    3.72
  -2  -6  -3  465.67    8.01
  -9  -5  -5  246.89    7.65
  -1  -6  -2  891.98   10.18
  -5  -5  -5  261.13    6.89
   1  -5   1  127.53    2.89
   1  -6   2  988.42    7.56
  10   1  -3   21.38    4.41
   9   1  -1  475.10   10.20
   9   0   1   68.42    4.91
  10   1  -4    6.29    3.60
  11  -3   3   13.52    4.37
  11   0  -5    4.71    3.38
  10   0  -1    0.13    3.60
   9  -4   4   21.57    3.77
  11  -1  -2   19.75    4.61
  10  -1   0   68.83    5.46
   9  -1   1  188.75    7.57
  11  -1  -6   21.18    4.32
   9   0  -1  144.29    6.68
  10   0  -4    1.31    3.73
  11  -1  -5   20.69    4.66
   8  -1   1  494.14   10.04
   9  -4   3   25.64    4.06
  10  -1  -3   23.08    4.84
   9   0  -5   23.77    3.98
  11  -2  -4   12.64    4.20
  10  -1  -4    4.54    3.74
   9  -1  -1  424.39   10.65
   6   1  -3   19.85    2.96
  10  -3   0   17.55    4.80
   8   0  -3    3.04    3.31
  11  -3  -3   32.55    5.54
   8   0  -4    1.56    3.41
   8   0  -5    1.13    3.13
  11  -3  -5   13.41    4.47
   8  -2   1  118.19    6.01
   9  -1  -4   21.31    4.08
   8  -1  -1   60.40    5.05
   7  -1   0  268.55    7.51
   8  -2   0   46.44    4.65
  10  -6   1   28.95    5.86
   7  -2   1   49.43    4.00
   9  -2  -3   14.09    4.34
  10  -3  -5    7.61    4.71
   7  -1  -8   25.31    3.75
   6   0  -6    4.94    2.56
   7  -1  -1  145.79    6.04
  10  -6   0   17.31    5.73
   3   0   0    3.49    2.21
   8  -2  -8   14.41    4.13
  10  -4  -3    2.76    4.43
   9  -5   1   12.22    4.21
   9  -4  -1   17.51    4.84
   7  -3   1  273.21    7.50
  10  -5  -4   31.25    5.99
  10  -5  -5   29.61    5.61
   9  -4  -2    3.22    4.48
   7  -2  -1  237.95    7.63
   8  -6   2   29.54    4.95
   9  -6   0   17.70    5.77
   1   0   0    3.71    0.58
   9  -5  -1    7.29    5.09
   9  -4  -3   21.18    4.36
   9  -7   0   50.52    6.36
   7  -3   0  242.63    7.41
   9  -6  -1   31.91    5.98
   6  -2   0  681.19   10.38
   9  -5  -2    6.87    5.11
   9  -7  -1   30.71    6.34
   6  -3   1  786.32   11.23
   8  -3  -6   24.28    4.65
   4   0  -3    0.46    2.10
   8  -8   1  254.74    9.65
   9  -5  -7   17.99    5.14
   8  -4  -8   40.87    5.75
   3   0  -7    8.71    1.76
   9  -6  -3   43.33    6.36
   9  -6  -4   12.92    5.76
   9  -6  -5    8.76    5.47
   9  -7  -3   38.93    5.95
   8  -8   0  311.38   11.07
   9  -7  -4   18.08    5.65
   4   0  -5    5.84    2.07
   7  -9   1  119.51    8.11
   5  -3   1   65.65    4.18
   8  -7  -2   17.34    5.81
   8  -5  -6   16.29    5.35
   8  -6  -5   30.12    5.75
   8  -7  -3   27.37    5.14
   7  -9   0  116.57    7.81
   6  -4   0  110.08    5.77
   8  -6  -7    3.56    4.84
   8  -7  -5   18.21    5.46
   8  -8  -4   34.23    5.67
   7  -8   0   35.98    6.43
   7  -5  -8    4.30    4.98
   5  -3   0  931.22   11.42
   6  -3  -3   14.80    3.26
   7  -7  -1   19.98    5.09
   5  -4   1   80.60    4.45
   6 -10   0  179.80    9.49
   7  -7  -7   21.38    5.90
   7  -8  -2   20.45    5.63
   6  -7   1   18.79    5.04
   7  -5  -6   44.18    6.01
   7  -6  -4   26.90    4.96
   7  -7  -3   15.63    5.48
   6  -8   0   39.47    6.14
   7  -6  -6   26.88    6.05
   7  -8  -6   10.97    5.85
   2   0  -3    2.42    1.64
   6  -9  -1   16.28    5.25
   7  -8  -5   26.47    5.41
   6  -6  -8    1.53    5.62
   5  -5  -9   13.23    4.65
   6  -8  -7   34.61    6.57
   5  -4  -1   21.08    4.04
   6  -7  -8   37.41    6.80
   6  -8  -2    9.98    5.36
   4  -4   1  149.80    5.72
   6  -9  -4   47.67    6.91
   6  -8  -6   18.54    6.11
   6  -8  -3   39.91    5.72
   6  -9  -5   19.75    6.24
   4  -5   1  465.68    9.49
   5  -9  -2   16.50    5.78
   1   0  -6   10.98    1.45
   5  -9  -4    9.14    5.98
   4  -6  -9  130.91    8.20
   5  -6  -5    5.49    5.11
   4  -7  -9    0.28    6.01
   4  -9   0   35.60    6.35
   3 -11   0   56.32    8.20
   5  -8  -6   14.12    6.27
   4 -10  -4   40.18    7.51
   3  -3  -7   11.04    3.32
   3  -6  -9    8.41    5.09
   3  -7  -9  164.87    9.43
   4  -8  -5   42.11    6.50
   4  -8  -7   35.03    6.56
   3  -5   1  667.46   10.56
   2 -11   0   21.53    6.08
   3  -6   1  380.17    9.41
   3 -10  -5   48.76    7.79
   2  -4  -9   31.92    4.68
   3  -8  -8   52.81    7.98
   4  -7  -6   40.19    6.60
   2 -11  -2   28.62    7.43
   2  -5  -9   39.38    5.98
   2  -8  -9  161.31    9.79
   3  -9  -5   27.24    6.24
   3  -4  -1   15.18    3.52
   2  -7  -9   86.63    7.68
   3  -6   0  233.92    8.41
   3  -8  -1   27.70    4.82
   1  -7 -10   45.52    6.89
   3  -8  -5   22.23    5.43
   2 -10  -1    2.77    5.37
   3  -9  -6   28.71    6.30
   3  -8  -4   20.93    5.45
   2 -10  -5   38.83    6.65
   2 -10  -2   42.20    7.37
   2  -9   0   18.37    5.77
   2 -10  -3   37.29    7.24
   1 -11  -1   14.21    6.31
   3  -8  -6    2.84    5.51
   3  -7  -3   17.09    4.94
   1  -8  -9   55.64    7.19
   2  -6  -8   41.36    6.09
   1 -11  -2   43.30    7.13
   3  -6  -4    9.91    3.80
   2  -7   1  119.71    6.20
   2  -9  -5    0.42    5.33
   2  -9  -4    1.57    5.78
   1  -9  -8   32.28    6.38
   2  -6   1   24.98    3.76
   2  -8  -7    6.24    6.35
   2  -7   0   24.15    4.67
   0  -8  -9   14.87    6.02
   1 -10  -4   45.57    6.93
   0  -5   4    2.71    1.72
   0 -11  -2   36.75    6.89
   0 -11  -3   -0.63    5.60
   2  -5   0  459.18    8.64
   0  -7  -9    8.78    5.95
   0  -9  -8   17.65    6.49
   1  -8   1  154.33    6.81
   2  -6  -6   22.57    5.24
   1  -9  -4   38.15    6.77
   0  -9   2   25.72    4.50
   2  -8  -5    4.95    5.42
   1  -9  -2   25.45    5.62
   0 -10  -4    2.11    5.02
  -1 -11  -1   39.15    6.93
   0 -10  -2   10.98    6.54
   0 -10  -3   13.49    6.69
  -1 -11  -3   16.62    7.14
   0  -9   1   23.22    4.84
   1  -8  -3   31.51    5.49
   0  -6  -8   -0.13    4.89
  -2 -11   0   32.60    7.57
   0  -5  -8    2.56    4.13
   1  -6   1  328.62    7.69
   0  -9  -1   18.84    5.41
   1  -7  -4   -2.02    4.42
  -1 -10  -4   45.53    7.57
   1  -6   0  536.07   10.03
  -1  -7  -8   15.47    5.04
   0  -8   0  233.09   10.36
  -1 -10  -5   17.26    6.59
  -3 -11   0   85.00   10.05
  -2 -10   1   28.04    6.70
   0  -5  -7   21.19    4.27
  -2  -9  -7   40.83    6.09
   7   2  -2  796.13   11.32
   6  -1   4  796.32    9.84
  11  -1   1  182.37    7.86
  11   0  -1   65.99    5.41
  10   1  -2  354.66   10.02
  10  -1   2  165.72    6.89
   2   1   0 2394.88   10.42
  10  -2   3  166.20    6.81
   4   2  -5  882.87    8.09
   5   0   3  261.93    5.61
  11  -2   2  282.39    9.38
   4  -1   4  441.46    5.66
   5  -1   4  704.86    8.22
  12  -1  -1   81.77    6.29
   8   0   2   66.83    4.73
   7   1   1   35.76    3.74
   6   2  -2  787.55   10.36
   6   1   1  160.42    5.01
   4   1   1 2058.33   13.64
   2   0   2 1853.95    8.65
   4   2  -4   26.97    2.11
   8  -2   4   93.50    4.84
   7   2  -3  652.23   10.22
   5   2  -5  303.00    5.56
  11   0  -2  218.21    8.49
   4   2  -2  221.77    4.74
   7  -3   5  468.59    8.13
   5   2  -2  375.53    6.73
   8   1   0   58.40    4.16
   8  -1   3   99.82    4.91
  10   1  -5   44.74    4.75
  12  -1  -2   32.04    4.81
  11   0  -6   45.47    4.60
   9  -3   4  153.74    6.16
  11  -1   0  158.95    7.80
  11   0  -3   41.17    5.15
   9   1  -6  258.85    7.54
   7   2  -4  247.13    6.48
  12  -1  -3  155.74    7.47
   7   0   2  536.24    9.45
  12  -2   0   52.49    5.85
   6   2  -3  117.27    4.54
  11   0  -4  108.76    6.18
   9   1  -2  213.87    7.76
   9  -1   2  167.54    6.97
  10  -1   1  142.77    7.00
  12  -1  -4   63.29    5.45
   7   2  -5   88.42    4.11
   9  -2   3   63.51    4.76
  10  -3   3  636.24   12.21
  11  -2   1   61.84    5.32
   8   1  -7   99.60    4.80
   6  -3   5  222.34    5.26
   7  -2   4  480.37    8.66
  11  -4   3   12.05    4.25
  12  -2  -1   67.32    6.15
  10  -2   2    2.70    4.12
   7   1   0  281.45    7.37
   7  -1   3  555.00    9.63
   8   1  -1   80.87    5.20
   5   2  -3  267.13    5.48
  10   0  -7   45.59    4.82
   1   1  -2  401.94    2.89
  11  -1  -1  141.22    7.09
   9   1  -3   63.38    5.02
   8   0   1    0.00    3.14
   6   1   0  360.44    7.35
   6   2  -4  244.85    5.82
   4   2  -3  180.11    4.11
   3   1   0  905.48    7.99
   9   1  -4   30.20    3.86
   9   1  -5   44.23    4.04
  10   0  -2   14.26    4.49
   6   0   2   16.52    2.61
  11  -3   2  216.12    8.14
   3   0   2   64.77    2.57
   6   2  -5  267.93    5.90
   8   1  -6  216.75    6.63
   5  -3   5  415.19    6.09
   8  -3   4   82.67    4.67
  12  -2  -2  246.02    9.30
   5   1   0   70.34    3.78
  10   0  -6   92.04    5.73
  11  -1  -7   99.40    6.59
  12  -3   0   53.14    6.19
   3  -3   5  139.88    2.56
   4   1   0   22.72    2.77
   5   2  -4  200.66    4.76
   7   1  -7    8.34    2.56
   1   0   1 1372.70    5.41
  11  -2   0   70.64    5.55
   6  -2   4  450.02    7.67
   8  -1   2  140.90    5.75
   8   1  -2  528.17   10.61
   4   0   2  154.67    4.01
   6  -1   3  614.74    9.15
  10   0  -3  139.25    6.89
   4  -3   5  152.40    3.31
  12  -2  -3   50.42    5.78
   8  -2   3  100.60    5.23
   2  -1   3 1620.30    7.62
  11  -1  -3   97.14    6.23
   7   1  -1  142.42    5.59
  12  -3  -1   94.47    6.52
   5   0   2   66.04    3.47
  10   0  -5    5.89    3.52
   9  -3   3  128.30    6.13
   7   0   1  834.69   12.05
  10  -2   1  364.85   10.44
  11  -1  -4  202.30    8.43
   6   1  -1  195.95    5.89
  11  -4   2   75.75    5.90
   8   1  -3    7.34    2.97
  10  -3   2  703.55   13.71
   2  -2   4   40.12    1.37
   9  -2   2  219.21    7.72
   9   0  -7  138.78    6.14
   7   1  -6  275.51    6.83
   5  -2   4    7.15    2.05
  11  -3   1   40.26    5.55
  10  -1  -1   12.81    4.63
  11  -2  -1   56.62    5.90
   6   1  -7  270.56    6.06
   8   1  -4  340.93    8.47
   8   1  -5   70.49    4.34
  10  -4   3   12.86    3.81
   5  -1   3  139.70    4.32
   7  -3   4    1.34    2.67
   9   0  -2   37.00    4.88
   2   1  -1 1352.08    7.72
   8  -4   4   52.59    4.21
   5   1  -1  157.64    4.88
   7   1  -5   27.61    3.17
   7  -1   2   44.24    4.07
   7   1  -2  549.51   10.05
  11  -5   2   64.25    5.89
   9   0  -6    2.65    3.40
   3  -1   3  409.25    5.07
   6   1  -2  574.03    9.12
  10  -1  -7  131.86    6.69
  10  -1  -2  341.07   10.02
   4  -2   4  412.68    5.74
   7  -2   3   30.41    3.38
  11  -2  -2  265.24    9.63
   4   1  -1 1410.97   11.44
   9   0  -3    4.06    3.73
  10  -2   0   22.10    5.08
   6   0   1  201.08    5.89
   3   1  -1 2484.90   12.92
  11  -3   0   71.72    6.47
   8   0  -1   38.79    4.24
  10  -5   3   80.81    5.93
  11  -4   1  393.60   11.49
   6   1  -6  102.19    4.17
   4  -1   3  466.43    6.39
   7   1  -3  522.70    9.57
   9   0  -4  102.02    5.98
  11  -2  -3  252.98    9.63
  10  -1  -6    2.79    4.00
  10  -3   1  256.27    9.40
   8  -3   3  190.92    6.89
   7   0   0   33.34    4.14
   3  -2   4  118.54    2.74
   9  -2   1   48.17    4.74
   8  -2   2  134.27    5.99
   1   1  -3 3708.39    8.06
   8   0  -7  181.26    6.47
  11  -2  -6   61.17    5.85
   7   1  -4  379.67    8.30
  11  -2  -5   47.78    5.24
   9  -3   2   28.08    4.36
   6   1  -5   29.49    2.88
   6   1  -4  317.67    7.01
  10  -1  -5   37.89    4.51
   6  -3   4  221.63    5.92
   5   1  -2  249.32    5.82
  11  -3  -1  255.51    9.79
  11  -5   1   86.23    6.47
  10  -4   2    9.50    4.17
   6  -1   2  305.28    7.03
  10  -2  -1  444.20   11.57
   8   0  -2  133.72    6.35
   5   1  -6  317.39    6.11
  11  -4   0   51.76    6.27
   4   0   1  348.37    6.22
   8   0  -6   33.71    3.95
   7  -4   4  168.36    5.83
   2   1  -2  720.40    5.72
   6  -2   3  108.96    4.66
   5   0   1  116.88    4.39
   2   0   1  763.39    5.97
  11  -3  -2  140.25    7.63
   7  -1   1   32.57    3.95
   3   0   1 3102.28   14.51
   9  -1  -2  174.93    7.42
   9  -1  -7    6.52    3.74
   2   1  -6  806.71    5.07
   7   0  -1 1155.23   14.56
  10  -2  -2    5.39    4.07
  10  -5   2  245.40    9.28
   9  -2   0   65.29    5.53
   4   1  -2  225.02    4.89
   4   1  -6  138.03    3.74
   6   0   0  291.97    6.97
   1   1  -4  117.92    1.49
  11  -5   0   64.45    6.52
  11  -4  -1   27.57    5.78
   8  -4   3   39.25    4.39
  10  -2  -7   11.01    4.60
   7  -3   3  146.85    5.66
   9  -4   2   95.20    5.90
   7   0  -7  288.52    7.47
   5   1  -3  375.19    6.85
  11  -3  -4   74.10    5.99
   7  -2   2 1084.10   13.84
   5  -3   4  117.86    4.16
   9  -1  -6  247.33    8.27
   9  -1  -3   62.34    5.07
   9  -3   1  107.38    6.57
  10  -2  -3  115.42    7.18
   3   1  -6  608.88    6.12
  10  -4   1  250.54    9.33
   9  -5   3  110.09    6.15
  10  -6   2  106.80    6.93
  11  -3  -6  157.47    8.14
   8  -3   2  286.75    8.20
  10  -2  -6  100.22    6.72
   5  -1   2  135.20    4.61
  10  -2  -4  111.44    6.70
  11  -4  -2  275.44   10.36
  10  -2  -5   82.98    6.23
  10  -3  -1   76.43    6.64
   4   1  -5  375.47    5.92
   9  -1  -5   47.67    4.72
   7  -5   4  188.35    6.27
   3   1  -2 1137.77    8.83
   7   0  -2 1036.89   13.89
  11  -5  -1  196.91    9.37
   5  -2   3   82.06    3.78
   7   0  -6   19.84    3.29
   9  -2  -1    4.92    3.62
   6  -4   4  522.01    8.84
   2   1  -3 1302.43    7.53
   5   1  -4  271.30    5.84
  11  -4  -3  219.36    9.65
   9  -2  -8   97.55    6.59
  10  -5   1   65.52    6.73
   8  -5   3   63.39    4.80
   6  -1   1  176.27    5.83
   3   1  -5  438.69    5.37
  11  -4  -4   65.14    6.51
  10  -4   0  315.85   10.56
  10  -3  -2  334.15   10.92
   4   1  -3  577.95    7.44
   6   0  -1  638.75   10.19
   7   0  -3  696.93   11.43
   5   0   0   68.13    3.59
   2   1  -5  429.70    4.16
   5   1  -5   62.32    3.20
   8  -1  -7   91.10    5.62
  11  -5  -2   55.94    6.58
   3   1  -4  560.19    6.18
   8  -1  -2  496.84   11.02
   9  -3   0  170.40    7.55
   6   0  -7  178.15    5.61
   4   0   0 3375.97   17.95
   4  -3   4  451.24    6.46
   9  -2  -2  548.23   12.15
   9  -4   1   21.19    4.51
   2   1  -4  589.05    5.12
   7   0  -4  566.02   10.40
   6  -3   3   36.71    3.55
   6  -2   2  444.74    8.72
   7   0  -5  253.26    7.25
  10  -3  -3  135.27    7.58
   9  -2  -7  119.03    6.81
   7  -4   3   59.99    4.45
  10  -3  -7  210.79    8.73
   8  -1  -6  198.59    7.16
   9  -5   2   37.73    4.95
   8  -4   2    4.96    3.39
   4  -1   2  576.72    7.55
   5   0  -1  232.99    6.01
   8  -1  -3    8.31    3.25
  10  -4  -1  160.55    8.27
  10  -3  -4   46.16    5.71
   8  -3   1   42.36    4.84
  10  -5   0   57.17    6.71
   3  -1   2  173.46    3.92
   7  -3   2   81.49    4.78
   9  -2  -6    9.77    3.82
  10  -3  -6   31.07    5.02
   4   1  -4  118.55    3.69
   6   0  -2   80.70    4.52
   8  -1  -4  356.56    9.32
   9  -2  -4   76.38    5.90
   4  -2   3  792.06    8.60
   8  -1  -5   67.40    4.97
   9  -2  -5  132.87    6.94
   6  -5   4  130.21    5.06
   9  -3  -1  285.30    9.60
   3   1  -3  922.88    7.97
   9  -6   2  316.33   10.03
  10  -4  -2  107.62    7.35
   5  -4   4   95.01    3.98
   8  -2  -1   17.15    3.99
   6   0  -5  163.08    5.51
   9  -7   2  186.37    8.45
  10  -5  -1  376.57   12.22
   9  -4   0  109.60    7.07
   6  -1   0  370.78    7.99
   5  -1   1  171.05    5.32
   6   0  -3   39.48    3.61
   9  -3  -8  119.44    7.41
   8  -6   3   74.18    5.30
   5   0  -7  628.16    9.06
   8  -5   2  182.04    7.52
   7  -5   3   75.37    4.90
   7  -1  -7    5.01    3.26
   5   0  -2   40.81    3.47
   9  -3  -2   60.10    5.48
   2  -1   2 1771.33    8.90
  10  -4  -4   42.63    5.39
   7  -1  -2  565.12   10.67
  10  -4  -7   53.00    6.46
  10  -4  -5   97.56    6.92
   8  -3   0   38.52    4.75
  10  -6  -1   39.26    6.27
   6   0  -4  373.03    7.82
   8  -2  -2  145.38    6.71
  10  -5  -2  498.64   13.85
   4   0  -1  562.26    7.88
   5  -3   3   27.54    2.89
   8  -4   1  322.42    9.47
   3  -3   4  179.03    3.67
   8  -2  -7  139.37    6.61
   5  -2   2 1423.52   13.28
  10  -4  -6  184.33    9.09
   6  -4   3  153.00    5.48
   7  -1  -6  259.89    7.49
   9  -3  -3   42.91    5.29
   9  -3  -7  133.68    7.62
   2   0   0 6199.77   16.81
   9  -6   1  112.33    7.15
   6  -2   1  612.34   10.06
   7  -1  -3  493.24    9.90
   7  -4   2  168.99    6.56
  10  -5  -3  232.42    9.88
   5   0  -6    7.46    2.33
   5   0  -3  538.87    8.49
   8  -2  -3   43.79    4.26
   6  -1  -8   93.09    4.80
   9  -3  -4    8.10    3.50
   7  -6   3   36.07    4.15
   9  -3  -5   94.07    6.35
   9  -7   1   64.57    6.77
   6  -3   2  369.52    8.04
  10  -6  -2  127.02    8.28
  10  -5  -6   69.91    7.02
   8  -2  -6   44.44    4.92
   9  -3  -6   91.12    6.55
   9  -5   0  174.98    8.59
   1  -1   2  164.84    2.08
   7  -1  -4  359.32    8.71
   6  -1  -1  212.16    6.48
   7  -1  -5   36.11    3.87
   8  -2  -4  200.79    7.39
   8  -2  -5  143.84    6.40
   5   0  -4 1164.24   12.26
   5   0  -5  140.56    4.69
   8  -3  -1   18.51    4.21
   5  -5   4  598.10    8.98
   3  -2   3  331.96    4.92
   4  -4   4  197.25    4.75
  10  -6  -3  154.31    8.88
   2  -3   4   39.12    1.71
   9  -4  -8   49.27    6.13
   8  -5   1  285.84    9.23
   4   0  -7 1313.36   11.58
   7  -2  -8  350.23    9.31
  10  -6  -4   89.52    7.63
   8  -4   0  700.57   13.66
   4   0  -2  612.57    8.23
   5  -1   0   62.45    3.62
   8  -3  -8  275.34    9.28
   4  -1   1 2038.45   13.93
   6  -1  -7  278.67    7.38
   2  -2   3 1790.88    8.94
   8  -7   2  132.56    7.15
   3   0  -1 2370.93   13.04
   7  -5   2    5.80    3.51
   6  -5   3  228.47    6.74
   8  -3  -2   87.26    5.95
   6  -1  -2  583.04   10.09
   9  -4  -7   64.70    6.60
   9  -4  -4   47.53    5.63
   9  -4  -5   92.68    6.43
   7  -2  -2  743.73   12.25
   7  -4   1  190.49    7.33
   7  -2  -7   37.17    4.39
   6  -1  -6   90.55    4.70
   8  -3  -7  239.22    8.70
   9  -4  -6   97.22    7.35
   8  -3  -3  580.32   12.13
   4   0  -6  107.97    3.78
   5  -4   3    7.33    2.47
   4  -3   3  473.87    7.06
   8  -4  -1  215.46    8.53
   5  -1  -8   30.03    3.32
   3  -1   1 1742.48   11.33
   6  -1  -3   14.96    3.25
   6  -1  -5   30.89    3.62
   8  -5   0  153.05    7.74
   4  -2   2  398.86    6.55
   6  -4   2   98.72    5.07
   9  -5  -3   35.31    5.45
   7  -2  -3  620.68   11.42
   8  -6   1  278.05    9.66
   8  -3  -4  289.95    8.89
   5  -2   1  312.05    6.71
   8  -3  -5   92.93    5.66
   7  -2  -6  128.63    5.90
   9  -6  -2   49.32    6.49
   6  -6   3  152.62    6.04
   6  -1  -4  314.07    7.72
   9  -5  -4   10.90    5.02
   5  -3   2  147.28    4.93
   7  -2  -4  234.69    7.48
   8  -7   1  407.61   12.05
   9  -5  -5  208.96    9.65
   7  -2  -5   87.98    5.23
   5  -1  -1  172.22    5.40
   7  -3  -1  202.00    7.33
   9  -7  -2   55.89    6.87
   8  -4  -2  105.87    6.75
   4  -5   4  660.76    8.63
   6  -2  -1  454.67    9.18
   6  -2  -8  124.42    5.88
   7  -5   1  328.80    9.29
   9  -5  -6  252.36   10.47
   7  -3  -8    4.72    3.71
   8  -5  -1   10.82    4.88
   7  -4   0  172.70    7.09
   8  -6   0   75.90    6.72
   5  -1  -7   36.20    3.33
   4   0  -4  723.85    8.73
   7  -6   2  149.74    6.93
   3   0  -2  394.21    5.73
   8  -4  -3   13.46    3.75
   1  -3   4  134.08    1.88
   8  -7   0   61.17    6.10
   4  -1   0   19.47    3.01
   8  -4  -7   92.50    6.69
   9  -6  -6   31.89    5.69
   2   0  -1 2886.76   11.78
   3  -4   4 1309.53    9.98
   7  -3  -2   12.10    3.87
   7  -8   2  145.89    7.58
   6  -5   2  175.00    6.55
   7  -7   2  401.77   10.66
   8  -4  -4  447.06   11.52
   5  -5   3  160.51    5.46
   8  -4  -5  124.35    6.84
   5  -1  -2  273.74    6.66
   7  -4  -9   54.87    5.89
   8  -5  -2  137.76    7.79
   6  -2  -2  762.31   11.60
   7  -3  -7  136.78    6.68
   6  -2  -7   57.62    4.47
   8  -6  -1  109.00    7.68
   5  -1  -6  316.93    7.14
   8  -4  -6  141.12    7.72
   8  -5  -8  295.17   11.21
   1  -2   3  806.02    4.45
   5  -2   0  196.41    5.74
   7  -3  -3  187.50    7.12
   3   0  -6   47.88    2.53
   8  -7  -1  101.17    7.87
   7  -4  -1  130.47    6.58
   5  -1  -5   66.33    3.86
   8  -5  -3   89.37    6.17
   7  -5   0   41.34    4.57
   8  -8  -1   30.33    5.79
   5  -1  -3  369.91    7.46
   7  -3  -4  235.47    7.93
   7  -3  -6  144.20    6.95
   7  -3  -5   50.03    4.66
   6  -2  -3  118.47    5.15
   6  -2  -6  272.27    7.66
   5  -4   2  404.39    8.13
   6  -6   2  578.78   11.56
   8  -6  -2  109.97    7.70
   7  -6   1  285.46    9.60
   8  -5  -4   36.22    5.42
   4  -4   3   78.04    3.58
   8  -5  -5  189.99    8.78
   5  -1  -4  266.90    6.51
   8  -5  -7  135.27    8.27
   6  -2  -4  210.51    6.45
   6  -2  -5  250.05    7.13
   5  -6   3  359.45    8.15
   2  -1   1  839.74    6.55
   7  -4  -8   56.76    5.67
   7  -8   1  123.78    7.60
   7  -7   1  532.49   13.07
   3   0  -3 1655.79   11.41
   4  -2   1  170.68    4.93
   6  -3  -1  261.64    7.36
   8  -6  -3  153.79    8.00
   8  -8  -2  121.74    7.91
   7  -4  -2  270.54    8.38
   7  -5  -9    1.54    5.14
   3  -1   0  861.18    8.25
   3  -3   3  126.41    3.54
   3  -2   2  136.62    3.70
   6  -3  -8   79.36    5.47
   5  -2  -8  265.02    7.53
   4  -1  -1 1426.58   12.30
   2   0  -7   50.10    2.32
   8  -6  -4   66.59    6.75
   4  -3   2   35.91    2.98
   6  -5   1  337.76    9.06
   5  -7   3  181.87    6.67
   7  -5  -1   92.92    5.99
   5  -2  -1  684.74   10.14
   8  -8  -3  380.34   12.61
   4  -1  -7  211.72    5.67
   7  -6   0  203.64    8.70
   7  -4  -3   99.45    6.35
   7  -4  -7   78.01    6.40
   8  -7  -4   62.05    6.81
   6  -4  -9   43.24    5.33
   7  -7   0  355.05   11.71
   7  -4  -4  120.82    6.83
   3   0  -4   49.85    2.63
   7  -4  -5   36.11    5.15
   6  -3  -2   73.35    5.03
   7  -6  -9   66.96    7.34
   8  -6  -6   68.40    7.03
   3  -5   4  411.13    6.35
   6  -8   2   79.71    6.06
   6  -3  -7  199.55    7.74
   5  -5   2  763.47   11.82
   8  -7  -6   50.04    6.72
   6  -7   2   61.12    5.31
   7  -6  -1   39.18    5.12
   7  -4  -6   12.93    4.44
   7  -5  -2   83.46    5.85
   5  -2  -7  184.69    6.37
   3   0  -5   97.44    3.26
   6  -6   1  814.69   14.44
   7  -9  -1  163.98    9.41
   4  -5   3  171.74    5.26
   4  -1  -2  224.66    5.45
   4  -1  -6  121.59    4.50
   5  -2  -2  335.90    7.57
   4  -1  -3  566.56    8.23
   2   0  -2 1834.30    9.85
   7  -8  -1  180.27    9.55
   7  -5  -3   18.51    5.04
   6  -4  -1  344.99    9.13
   6  -3  -6   70.39    4.95
   6  -5   0  719.82   13.31
   6  -3  -4   65.88    4.63
   6  -3  -5   20.97    3.65
   7  -5  -7   80.18    7.06
   6  -9   1   74.78    6.77
   7  -6  -2  173.89    8.23
   4  -1  -5  368.29    7.01
   5  -2  -6   15.96    2.99
   7  -5  -4  304.64   10.27
   7  -5  -5   50.23    5.83
   6  -4  -8   36.65    5.28
   4  -1  -4  112.75    4.18
   7  -6  -8  109.03    8.25
   5  -2  -3  263.85    6.87
   4  -2   0  946.34   10.42
   7  -9  -2   90.49    8.08
   5  -6   2   44.73    4.56
   2   0  -6  159.28    3.46
   6  -5  -9  133.99    8.02
   7  -7  -2  106.57    7.28
   5  -2  -5  273.31    7.09
   2  -2   2 2812.80   12.54
   5  -2  -4  192.94    6.04
   6  -8   1   92.29    6.99
   7  -6  -3  370.88   11.73
   3  -1  -1 2493.16   14.52
   4  -6   3  155.97    5.55
   5  -3  -8  426.73   10.31
   7  -9  -3   48.93    6.67
   6  -4  -2  498.55   10.65
   2  -3   3   55.88    2.38
   5  -7   2  107.54    6.13
   7  -6  -5   55.23    6.17
   6  -6   0  134.87    6.95
   4  -4   2  621.67    9.14
   4  -2  -8   60.47    4.11
   2  -4   4  392.59    4.94
   5  -3  -1  108.84    5.31
   7  -7  -6  131.73    8.97
   7  -6  -7  149.53    9.09
   7  -8  -3  371.16   12.72
   6  -9   0   53.03    7.04
   4  -3   1 2895.20   18.71
   6  -4  -7   20.63    4.58
   5  -4  -9  188.91    8.05
   6  -5  -1  340.70    9.61
   7  -7  -4   22.57    4.92
   7  -7  -5   48.04    5.90
   7  -8  -4   59.60    6.45
   6  -6  -9   37.04    6.38
   5  -5   1 1130.60   15.12
   4  -7   3   20.58    3.65
   6 -10  -1  191.17   10.06
   6  -4  -3   36.41    4.75
   3  -4   3  106.13    3.73
   6  -5  -8    9.30    5.16
   1   0  -1  965.43    5.00
   3  -1  -7   59.75    3.32
   6  -7   0   71.57    6.41
   6  -4  -5 1649.27   20.52
   6  -4  -4  179.20    7.47
   5  -3  -7  154.63    6.62
   3  -2   1 1770.74   12.30
   4  -2  -1    7.78    2.96
   6  -4  -6  216.05    8.55
   6  -6  -1  167.17    7.63
   5  -3  -2  497.40    9.42
   6  -5  -2  302.51    9.30
   5  -8   2  126.90    6.93
   4  -2  -7  172.73    5.97
   5  -6   1 1136.13   16.57
   6  -8  -1   67.29    6.51
   6  -7  -1   24.44    5.01
   3  -3   2 1865.12   13.09
   3  -1  -2 1182.69   10.34
   2  -1   0 2522.08   11.94
   4  -5   2   20.51    3.35
   6  -5  -7   26.04    5.31
   6  -5  -3  210.65    8.60
   5  -4  -8  165.03    7.64
   5  -3  -3  219.81    6.78
   5  -7   1   80.42    6.35
   5  -3  -6  155.37    6.46
   6  -9  -2  145.31    8.86
   6  -5  -5  104.91    6.48
   6  -6  -2   61.71    5.45
   5  -9   1   70.39    6.93
   6  -5  -4   69.12    5.69
   5 -10   0   24.61    5.82
   3  -1  -6  572.64    8.18
   5  -3  -5  320.22    8.46
   4  -2  -2  225.56    5.68
   5  -3  -4   93.77    5.17
   2   0  -4  483.82    5.58
   5  -5   0  106.38    6.23
   6  -7  -2  106.59    7.21
   2   0  -5 1824.65   10.70
   4  -3   0  723.39    9.97
   4  -2  -6   76.16    4.32
   6  -9  -3  135.90    8.55
   6  -6  -3  237.80    9.42
   6  -5  -6   19.27    4.98
   5  -8   1  228.03    9.47
   4  -6   2  271.72    7.93
   6  -6  -5   50.10    6.32
   6  -6  -7   23.58    6.17
   3  -1  -3  957.56    9.61
   6  -6  -4  256.93    9.87
   4  -3  -8   64.41    5.00
   4  -2  -3  175.12    5.31
   3  -5   3  836.95   10.09
   5  -6  -9  100.71    8.13
   6  -7  -3  158.56    8.11
   6  -8  -5  111.94    8.42
   4  -2  -5  851.96   11.38
   5  -9   0  202.05    9.57
   6  -8  -4   89.14    7.88
   6  -7  -5   64.96    7.02
   4  -8   2  111.73    6.52
   4  -4  -9  130.40    6.94
   6  -7  -4  250.48   10.62
   5  -6   0   21.89    4.99
   5 -10  -1  199.46   10.36
   5  -4  -7  242.41    8.90
   4  -2  -4   26.74    3.30
   4  -7   2  236.76    8.16
   5  -4  -2    0.00    3.26
   1  -1   1  554.45    4.09
   6  -7  -7  105.04    8.72
   3  -1  -4  586.89    7.85
   2  -5   4    1.32    1.71
   5  -5  -8  163.25    8.35
   3  -1  -5  488.22    7.38
   5  -7  -9   63.70    7.62
   5  -7   0  190.55    8.67
   6  -6  -6   93.99    7.19
   5  -5  -1  139.17    6.73
   5  -8   0   72.60    6.55
   1  -4   4   36.11    1.72
   3  -2   0  528.45    7.37
   5  -4  -3  244.54    7.82
   5 -10  -2  252.28   11.29
   4  -3  -1  664.51   10.10
   4 -10   1  161.65    8.47
   3  -6   3   29.58    3.39
   5  -4  -5  158.93    7.38
   5  -9  -1  351.57   12.55
   6  -7  -6   84.39    7.78
   5  -4  -4   11.75    3.71
   4  -3  -7  643.74   11.95
   5  -4  -6   43.39    5.29
   3  -2  -8  132.36    5.25
   3  -7   3   41.49    4.06
   5 -10  -3  100.01    8.36
   5  -6  -8  187.81    9.77
   0  -3   4   59.01    1.00
   5  -6  -1  612.68   13.32
   4  -5  -9   97.18    6.99
   5  -8  -1   88.20    7.45
   5  -5  -2  180.81    7.38
   3  -4   2  600.03    8.59
   5  -5  -7   69.46    6.61
   5  -7  -1   20.78    4.56
   4  -4  -8   77.57    5.96
   5  -7  -8   49.58    7.57
   5  -9  -6   82.37    8.48
   4 -10   0  149.92    9.12
   5  -8  -8   82.40    7.82
   2  -1  -7  870.95    9.76
   3  -3   1 3151.97   18.10
   4  -6   1 1325.37   17.56
   2  -2   1  901.41    7.91
   4  -3  -2  394.41    7.98
   4  -8   1  162.54    8.15
   5  -5  -3  107.51    6.15
   4  -9   1  154.22    8.42
   5  -5  -5  597.59   13.55
   5  -9  -3  107.03    8.49
   5  -9  -5   62.66    7.60
   5  -6  -2  200.91    8.73
   2  -1  -1 1440.78    9.63
   5  -8  -2   91.10    7.72
   5  -5  -4  335.41   10.31
   4  -7   1  287.35    9.61
   4  -3  -6    4.31    3.08
   5  -7  -2  176.06    8.41
   5  -6  -7  328.82   11.85
   5  -5  -6  113.42    7.12
   3  -9   2   83.51    6.34
   3  -2  -1  156.36    4.63
   5  -8  -3   92.51    7.78
   2  -3   2 1877.19   12.17
   5  -6  -3  190.79    8.78
   5  -8  -5   78.79    7.98
   4  -3  -3  390.08    8.53
   4  -3  -5   28.19    3.91
   5  -8  -4   90.44    7.74
   4 -10  -1  124.19    8.97
   5  -6  -4  195.81    8.60
   3  -2  -7  113.51    4.86
   5  -7  -3   90.38    6.65
   5  -7  -5  150.12    8.52
   4  -3  -4 1203.32   14.66
   5  -7  -7   37.76    7.05
   5  -8  -7   31.98    6.46
   4  -4  -1  145.02    5.90
   5  -7  -4    0.99    4.84
   3  -4  -9   82.85    6.01
   3  -3  -8  232.35    7.66
   4  -5  -8  378.59   11.93
   3  -5   2  187.95    5.99
   1   0  -2  182.79    2.71
   4  -4  -7   65.59    5.49
   3  -8   2  234.91    8.57
   5  -6  -6   41.33    6.24
   2  -4   3  508.45    6.71
   4  -8   0  259.79   10.28
   4 -10  -2   77.36    8.10
   4  -6   0  175.61    7.79
   3  -2  -2  464.29    7.69
   1  -3   3  604.56    5.57
   4  -7   0  884.80   16.24
   5  -7  -6  186.26    9.57
   2  -1  -6  757.45    9.00
   4  -9  -1    5.20    5.31
   3 -10   1   10.92    5.52
   3  -7   2  385.60    9.98
   4 -10  -3   87.24    8.31
   3  -6   2  730.87   12.11
   4  -6  -8  148.19    8.84
   4  -4  -2  566.83   10.87
   3 -11  -1   61.26    7.84
   3  -2  -5  217.06    6.07
   3  -3   0 8782.72   32.12
   1  -5   4  528.13    6.54
   3  -2  -6   86.71    4.38
   3  -5  -9   54.46    6.10
   1  -2   2  464.88    4.47
   4  -5  -1  693.59   12.41
   4  -8  -8   21.10    6.42
   3  -4   1  127.75    4.94
   4  -7  -8  135.96    9.78
   3  -2  -3  642.73    9.04
   4  -4  -5  545.28   12.08
   2  -1  -2  723.88    7.36
   3  -9   1   90.89    7.34
   4  -4  -6  237.27    8.42
   4  -9  -2   53.32    7.39
   3  -2  -4   85.34    4.23
   4  -4  -3 1035.21   14.69
   4  -8  -1   11.46    5.46
   4  -5  -7  158.29    8.53
   3 -10   0  127.93    8.70
   4  -4  -4   44.04    4.15
   4  -9  -5   65.10    7.87
   4  -6  -1  127.33    7.08
   4  -9  -3  214.20   11.14
   3  -4  -8  111.57    6.68
   4  -7  -1  677.52   14.73
   4  -9  -4  232.39   11.41
   4  -9  -7  167.39   10.77
   2  -2  -8  479.82    9.04
   3  -8  -9  134.79   10.13
   2  -1  -5  413.15    6.49
   4  -5  -2  384.51    9.66
   1   0  -5  396.04    4.70
   4  -8  -2  228.79   10.06
   3  -8   1  309.90   10.41
   2  -5   3  574.64    8.37
   4  -6  -7  290.59   11.67
   4  -5  -5  744.71   14.96
   2  -7 -10   84.49    8.40
   1   0  -3 1539.49    7.82
   2  -1  -3 1296.34   10.18
   3  -3  -1 3035.51   19.74
   3 -10  -1  179.24    9.75
   4  -5  -3  368.25    9.94
   4  -8  -3   80.87    7.01
   2  -1  -4  608.64    7.51
   4  -7  -7   82.44    7.92
   4  -7  -2  801.83   15.93
   4  -6  -2  272.96    9.15
   2  -7   3  551.05   10.30
   4  -8  -4  118.75    8.48
   4  -5  -4   93.99    6.26
   2  -2   0  331.23    5.50
   4  -5  -6    9.36    4.86
   4  -7  -5   77.22    7.24
   3  -7   1   90.29    6.52
   3  -9   0   70.17    7.22
   2  -9   2  274.82    9.50
   4  -6  -5  439.40   12.63
   1   0  -4 1058.72    7.13
   2  -6   3  525.26    9.19
   3  -3  -6   58.50    4.56
   4  -9  -6  103.66    8.92
   4  -7  -3  107.71    6.99
   4  -6  -3   33.45    4.90
   3  -5  -8  255.09   10.16
   4  -7  -4   41.55    5.79
   4  -6  -4  536.26   13.19
   3  -4   0  282.92    7.03
   3 -10  -2   68.14    8.25
   3 -10  -3  286.19   12.37
   3 -10  -4  100.98    8.60
   4  -8  -6   76.80    8.04
   4  -6  -6  286.97   11.24
   3  -4  -7  460.98   11.63
   2 -11  -1    1.99    6.05
   3  -3  -2   80.96    4.52
   3  -6  -8   70.56    7.48
   3  -8   0  101.73    7.25
   3  -3  -5   47.04    4.23
   3  -9  -1  105.43    8.15
   2 -10   1  147.58    8.25
   3  -7  -8   -0.98    6.07
   2  -8   2  181.06    7.76
   3  -3  -3 1003.32   12.56
   3  -3  -4  105.85    5.09
   2  -2  -7   92.01    4.54
   3  -7   0  335.76   10.07
   3  -9  -2   92.73    7.59
   3  -9  -7   71.09    7.92
   2 -10   0  251.04   10.63
   2  -6  -9  226.47   10.32
   1  -1  -7 1483.42   12.37
   2  -4   2  764.43    9.38
   2  -9   1  104.19    7.44
   3  -9  -4  147.14    9.72
   3  -9  -3   50.27    7.05
   3  -5  -7   95.62    7.03
   1  -1   0 2322.38    9.26
   3  -8  -7   20.95    6.02
   1  -4   3  497.76    6.56
   3  -4  -6   24.87    4.45
   2  -7   2  678.88   12.66
   2  -3   1 2269.89   14.66
   2  -3  -8  299.91    8.51
   1 -11   0   58.85    7.10
   2  -2  -1  469.91    6.57
   3  -4  -5   28.94    3.98
   3  -6  -7   66.49    7.22
   2  -4  -8  102.82    6.38
   3  -8  -2   26.49    5.72
   3  -7  -7  106.56    8.00
   3  -4  -2   27.49    3.91
   3  -7  -1  346.98   10.71
   3  -5  -1  776.67   12.75
   2  -5   2  854.04   11.43
   3  -8  -3  177.28    9.09
   3  -6  -1    2.24    3.09
   2  -6   2   49.07    4.15
   3  -4  -4  379.90    9.33
   3  -4  -3  424.85    9.39
   2  -8   1  795.04   15.29
   2 -10  -4  124.16   10.06
   2  -8  -8   48.14    7.10
   3  -5  -5  401.32   10.91
   2  -5  -8  116.55    7.51
   3  -7  -2 1627.61   21.87
   1 -10   1   97.88    7.43
   3  -6  -5   19.94    4.41
   2  -2  -5  673.39    9.70
   3  -5  -2  189.36    6.92
   3  -7  -4   78.00    6.69
   3  -5  -6  140.71    7.31
   3  -6  -2  374.53   10.26
   2  -2  -6  318.57    7.16
   2  -7  -8  259.95   11.92
   1  -9   2   27.46    4.83
   3  -5  -4  529.55   11.85
   1  -2  -8 1042.18   12.79
   3  -5  -3  148.87    6.45
   3  -6  -3  439.29   11.12
   3  -7  -6  134.96    8.23
   1  -5   3  258.00    5.72
   2  -2  -2   38.84    3.16
   3  -6  -6  200.93    9.67
   1 -11  -3   74.80    8.74
   2  -9  -7   81.11    8.73
   2  -9  -1   18.58    5.98
   1  -7  -9  325.77   12.94
   0  -4   4  191.03    3.27
   2  -2  -4  233.77    5.73
   2  -4  -7   92.61    6.00
   2  -4   1  208.13    5.79
   2  -2  -3  332.24    6.42
   1  -5  -9  110.37    7.14
   2  -8   0  642.66   14.22
   2  -3   0 5750.32   24.36
   1  -6  -9   59.03    6.70
   1 -10   0   83.17    7.73
   2  -9  -2  231.65   10.95
   2  -3  -7   97.30    5.33
   2  -9  -3  102.04    7.88
   1  -7   3   99.14    5.22
   1  -3   2  863.46    7.88
   1  -1  -6  872.51    9.29
   3  -7  -5  518.61   14.51
   2  -5   1  249.95    6.94
   1  -9   1  111.93    7.23
   0   0  -6 1253.32    7.93
   2  -9  -6   43.38    7.85
   2  -5  -7  152.26    7.60
   1 -10  -1   87.08    7.55
   2  -8  -1  415.32   11.87
   2  -7  -7   98.22    8.12
   1  -4  -9   11.52    4.04
   1  -2   1   33.35    1.95
   1  -8   2   41.70    4.69
   1  -8  -8   92.48    8.95
   2  -6  -7  293.91   10.88
   2  -3  -1 5043.88   23.26
   2  -3  -5   60.37    4.05
   1 -10  -2   61.08    6.99
   0 -11  -1   70.50    7.67
   2  -8  -4  203.29    9.91
   2  -8  -2  167.91    8.58
   1 -10  -3  116.63    9.46
   2  -4   0  768.40   10.23
   1  -6   3  506.83    8.99
   2  -8  -3   12.95    4.98
   1  -1  -5 1144.39    9.97
   1  -7  -8   28.61    6.13
   2  -8  -6   90.78    7.97
   0 -10   1   89.52    6.92
   1  -9  -7   91.12    8.71
   1 -10  -6   75.69    8.81
   2  -4  -6   19.83    3.73
   1  -9   0  185.44    8.88
   2  -7  -1  109.41    6.46
   1  -6  -8  268.41   10.74
   1  -1  -1  139.10    2.74
   2  -3  -4  366.66    7.81
   1  -5  -8  156.25    7.96
   1  -3  -8   14.55    3.37
   2  -3  -2  108.26    4.20
   2  -3  -6   89.07    5.12
   2  -7  -4  226.10    9.42
   2  -4  -5  318.37    8.57
   1  -2  -7   75.35    4.15
   2  -3  -3  272.01    6.65
   2  -7  -6   61.72    7.16
   2  -6  -5  248.74    9.48
   2  -7  -2  409.84   11.18
   2  -7  -3  250.09    9.26
   2  -4  -1 1246.37   13.09
   2  -5  -6  176.24    7.67
   1  -7   2    7.12    3.41
   1  -9  -1  336.97   11.34
   2  -6  -1  116.45    5.52
   2  -5  -5  142.34    6.55
   0  -6  -9  154.88    8.46
   1  -8  -7  341.92   13.13
   0 -10   0  106.68    8.04
   1 -10  -5   -1.53    5.11
   2  -5  -1  569.18   10.10
  -1 -11   0   60.02    7.92
   2  -6  -4   31.56    4.35
   2  -4  -4   10.73    2.74
   1  -9  -3   69.43    6.67
   2  -6  -2  130.93    6.08
   1  -9  -6   52.17    7.28
   1  -1  -4  104.66    3.32
   0  -8  -8   67.92    7.96
  -1  -8  -9  117.78    8.39
   2  -6  -3  300.70    9.09
   2  -4  -2   15.17    3.33
   2  -5  -4  132.08    6.36
   2  -4  -3  145.70    5.54
   0  -8   3   61.87    4.60
   2  -5  -2   83.33    4.56
   0 -10  -1   83.80    7.54
   1  -4  -8   82.76    5.62
   1  -8   0   50.75    5.27
   1  -7  -7   70.74    7.26
   2  -5  -3  350.83    8.65
   2  -7  -5  140.30    8.05
   1  -1  -2  425.46    4.88
   0 -10  -6   63.47    7.79
  -1 -11  -2  123.00   10.06
   0  -9  -7  150.29    9.93
   1  -6   2 1008.91   12.93
   1  -1  -3 3680.11   14.88
   1  -6  -7  247.41    9.74
   0  -7  -8  252.07   10.94
   1  -5  -7   42.59    5.29
   0  -2  -8  154.08    5.29
   0  -1  -7  535.11    7.28
   0  -4  -9   55.48    5.15
   1  -8  -1  208.28    8.89
   1  -8  -4   89.12    7.40
   1  -8  -6   23.17    6.30
   1  -9  -5   30.11    7.20
  -1  -7  -9  101.48    7.98
  -1 -10   1  108.56    7.29
   1  -8  -2  256.58    9.79
   0  -5  -9   40.28    5.53
   1  -3   1  912.51    8.30
   1  -5   2    8.12    2.62
   1  -3  -7  721.51   11.87
   1  -3  -6  475.30    9.32
   1  -4   2 1576.67   12.31
   0   0  -5  163.49    2.88
   1  -2   0  143.82    3.13
   0 -10  -5   52.41    7.32
   1  -2  -5  522.43    7.97
   0  -8  -7  154.14    9.46
  -2  -8  -9  134.62    8.83
   0  -8   2   26.22    4.07
  -1  -8  -8   24.01    6.00
   1  -2  -6  200.84    5.54
   1  -7  -6   44.55    5.45
  -1  -6  -9   67.70    6.63
   0  -6   3  254.91    6.19
   0  -9  -6  144.51    9.29
   0  -9  -4   66.90    6.44
   1  -4  -6  176.41    6.67
  -1 -10   0   95.56    7.54
   0  -7   3  414.46    8.48
   1  -8  -5   82.35    7.79
  -2 -11  -1   16.49    7.33
   1  -7  -1  559.20   11.92
   0  -9  -3  135.72    8.95
  -1  -9  -7   47.17    6.16
   0  -9  -2   31.05    5.78
  -2 -11  -2  161.13   10.63
   1  -4  -7  509.26   11.18
   1  -6  -6  130.88    7.45
   1  -7  -3   41.96    4.95
  -1 -10  -1  116.06    8.58
   1  -7  -2   94.71    6.14
   0  -3   3  160.30    2.93
   0  -7  -7  269.16   10.48
  -1 -10  -3  183.86   10.80
   1  -5  -6  153.98    7.10
   0  -3  -8  329.24    8.22
  -1 -10  -2   92.19    8.84
   1  -5   1  144.59    5.07
  -1  -9   2   27.51    4.47
   0  -5   3  295.65    5.71
   1  -3  -5  188.33    5.79
   1  -2  -4   60.98    3.27
  -2  -7  -9  167.63    9.04
   1  -5  -5  340.90    9.32
   1  -6  -4   94.56    5.88
   0  -9  -5   76.08    8.08
   1  -7  -5   86.60    6.35
   0  -8  -6  314.13   11.70
   0  -6  -7  179.55    8.48
   1  -4   1 2686.99   16.66
   1  -4  -5   96.13    4.81
   0  -4   3   83.58    2.90
   1  -6  -1  287.49    7.99
   1  -2  -1   40.01    2.44
  -2  -8  -8   34.65    6.60
   0  -4  -8   42.98    4.67
   1  -5   0  182.25    5.72
   1  -6  -3  583.91   11.72
   0  -8  -4  485.08   13.61
  -1  -8  -7   27.82    6.42
  -1  -4  -9  127.45    6.45
   1  -3   0 1829.70   12.21
   1  -6  -2  531.66   10.59
  -1  -5  -9   43.60    5.26
   0  -7   2  173.46    6.28
   1  -2  -3  847.28    8.73
  -1  -9  -6  105.92    8.72
  -1  -6  -8  219.84    9.20
   1  -5  -4  457.26    9.96
  -1  -6   4   96.64    3.74
   0  -8  -1  131.84    7.43
  -3 -11  -1   82.55    9.94
   1  -6  -5   57.40    4.80
   0  -8  -3   59.56    6.42
   1  -2  -2  757.15    7.65
   1  -4   0 2683.59   17.11
   1  -3  -4  485.56    8.15
  -1  -8   3   31.65    3.94
   0  -8  -2   32.43    4.62
  -2 -10  -4   49.59    6.66
   0  -2  -7  187.73    5.54
   0  -7  -6   98.30    6.69
   0  -8  -5  196.78    9.50
  -2 -10  -5   17.42    6.62
   0  -1  -6  477.90    6.63
  -1  -9  -5   49.27    7.25
  -2  -6  -9  100.82    7.21
   0  -3  -7    5.36    2.99
   0  -4  -7  211.86    7.45
  -7   3  -7   39.49    8.52
  -8   6  -4    7.81    9.90
  -3   5  -1  679.15   13.81
  -4   6   0  198.78    9.56
  -7   7   4   15.63    8.91
  -6   7   1   29.59    7.61
  -6   7  -1   18.88    9.79
  -9   5  -6    7.94   10.50
  -7   7   3   16.02    8.83
  -9   7  -3   49.74    9.96
  -5   6   5    7.60    6.18
  -8   5  -6   61.59   10.37
  -9   6  -5   97.44   13.04
  -6   7  -2   40.59    9.02
  -5   7   1   23.62    7.14
  -7   6  -5   57.43    9.74
  -8   8   0  354.96   16.29
  -8   8  -1  268.01   14.21
  -6   7  -3    0.94    9.35
  -2   5   0  493.09   11.44
  -7   8   0   48.28   11.56
  -6   6  -5   25.36    8.92
  -3   6  -1  360.41   12.05
  -2   5  -1  276.71    9.39
  -1   3   3    9.84    3.20
  -8   6  -6    9.74    8.85
  -7   8   2   16.65   10.41
  -6   8   0   47.10   10.66
  -5   7   4    1.04    6.74
  -6   5  -6   59.30    8.95
  -6   4  -7   32.24    8.59
  -7   5  -7   64.79   10.76
  -8   8  -3   89.48   13.16
  -7   6  -6    9.82    9.60
  -6   8  -2   75.35   11.80
  -6   8   2   23.44    9.41
  -5   5  -6   64.08    8.98
  -5   7  -4   15.00    9.30
  -6   8  -3   23.05   10.77
  -3   6   4    6.68    5.08
  -6   8   3   47.17    9.24
  -7   8  -4    8.47    9.19
  -3   7   0  432.63   13.49
  -7   9   0  127.55   12.32
  -2   6  -1   25.19    5.91
  -7   9  -1  167.04   13.07
  -5   6  -6   22.71    9.02
  -6   5  -7    4.10    8.62
  -7   9  -2   17.09    8.45
  -7   9   3   55.79   11.07
  -7   9   2   82.01   11.60
  -6   9   0   62.50   10.67
  -6   9  -1   88.52   11.45
  -6   6  -7   73.74   10.52
  -7   8  -5   53.79   10.72
  -6   9   1   22.27   10.24
  -6   7  -6   47.94   11.02
  -5   5  -7    1.70    7.75
  -3   7   3   24.85    6.63
  -6   9  -2   33.36   10.27
  -5   8  -4   39.05   10.82
  -3   6  -5   29.23    8.12
  -4   8  -3   36.42    9.40
  -6   9  -3   21.95   10.86
  -4   7  -5   -2.28    8.66
  -5   7  -6   71.92   11.47
  -2   7   0   26.32    6.74
  -2   7  -1  107.44    8.78
  -3   8   1   22.47    6.65
  -4   8  -4   44.20   10.94
  -6   7  -7   68.30   12.14
  -5   9   2   11.88    8.26
  -5   9  -3   19.63    9.86
  -1   6   0  636.39   13.07
  -1   6  -1  342.27   11.02
  -3   8   2   29.31    7.27
  -6   8  -6   50.73   11.36
  -4   9   0   50.15   10.04
  -4   7  -6    1.41    7.84
  -3   6  -6   46.50    8.55
  -5   9  -4   19.04    9.38
  -5   7  -7   38.50    9.14
  -4   8  -5    1.07    9.56
  -4   6  -7   57.45    9.39
  -5   6  -8   14.81    8.84
  -5  10  -1  221.68   14.41
  -1   4  -5   18.48    5.97
  -5  10   0   37.86   10.66
  -5   9  -5   48.97   11.46
  -1   7  -1  360.96   12.24
   0   5  -1    9.78    4.01
  -1   7   0  421.82   14.72
  -4   8  -6    6.35   10.31
  -3   6  -7   62.91    9.32
  -3   9  -3   17.74    9.62
  -5   8  -7   33.94   10.77
  -4   6  -8   38.15    9.39
   0   5   1    6.53    4.45
  -4  10  -2   13.38    8.95
  -5   7  -8   25.75    9.14
  -1   2  -6   30.32    4.37
  -3   9  -4    6.71    9.29
  -4  10  -3   29.32   10.06
   0   6  -1  330.22   10.09
   0   6   0  702.92   12.75
  -3   8  -6   42.10    9.46
  -2   9   0   20.85    8.28
  -4   8  -7    9.20    9.55
  -1   8  -1  182.43    9.87
  -1   8   0   54.92    6.78
  -3   9  -5    5.50   10.12
  -1   8  -3   54.98    8.49
   0   7  -1  142.18    3.17
  -1   7  -5    5.60    7.48
  -3   8  -7   20.88    8.62
  -2   9  -4   43.21    9.92
  -3  10  -4   31.76    9.70
  -3   9  -6    8.36    9.61
  -4   8  -8    2.62    8.78
  -2   8  -6   58.36   10.19
  -1   9  -2   34.31    8.50
  -1   7  -6   19.84    7.66
  -2   9  -5   12.06    9.66
  -3   7  -8   44.15    8.98
  -2  10   1   -6.18    7.33
   0   8  -1  135.61    9.79
  -1   8   3   25.34    5.91
  -1   7   4    0.30    4.47
   0   8  -2   27.61    7.32
  -3   9  -7    2.36    8.09
  -2  10  -4   40.33    8.21
   1   3  -3    9.14    3.58
  -2   9  -6   41.91   10.28
  -3  11   1   62.17    9.85
  -3   8  -8   26.42    9.32
  -1   9  -4   50.81    7.95
  -2  10   2   44.60    8.52
   1   5  -3    5.50    3.75
  -1   9   2   16.14    6.35
  -2   8  -7   27.55    8.33
  -1   8  -6   46.68    8.30
  -2  10  -5   25.08    7.85
  -2  11  -1   15.07    8.43
  -1   9  -5   56.73    8.50
   0   9  -1   19.03    3.11
   1   7  -1  720.41   14.08
   0   9  -2   30.33    7.66
  -2   9  -7   51.33   10.49
   0   8   2   25.97    6.22
  -2  11   0   30.50    8.79
   1   7   0  506.90   11.96
   1   2   0  157.43    3.91
   0   5  -7   19.29    6.65
  -1  10  -4   38.85    9.33
  -1   8  -7   15.45    9.28
   0   9   1   16.66    7.02
  -2  11   1    6.18    8.17
  -2   8  -8   26.34    8.38
  -1   7  -8   21.21    7.53
   1   7  -4    2.01    5.99
   0   3  -7    4.75    4.31
  -1  10  -5   14.38    7.43
  -1  11  -1   48.32    8.35
   0  10  -2   15.20    8.23
  -1   9  -7   60.75   10.41
   0   9   2   32.41    6.99
   0  10  -3    4.58    7.82
   1   7   2    6.96    4.93
   1   9  -1  362.36   13.71
  -1   8  -8   33.40    9.71
   0  10  -4    4.93    7.23
   1   7  -6   56.30    8.50
   0   6  -8   -0.33    6.51
  -1  11   1    8.02    7.39
   1   9   0  189.55   10.70
   0   4  -8   40.57    5.88
   2   6   0    1.56    3.67
   1   9  -4   42.11    9.11
   0  10  -5   65.70   10.59
   0  11  -2   49.27    9.24
   1   8  -6   25.41    8.61
   2   4  -4   12.98    3.99
   2   4  -2   14.32    3.95
   0  10   2    8.24    6.43
   2   7   0   30.68    6.17
   0  10  -6   70.02   10.92
   1  10  -2   64.89    9.47
   2   8  -2  206.32   10.25
   1   9  -5   31.14    8.37
   2   8  -1  571.50   14.84
   0   8  -8   69.90    9.91
   2   6   1   32.75    5.43
   2   8  -3   16.53    5.75
   1   9  -6   52.77   10.17
   2   8   0  731.00   16.25
   0  11   1   56.89    8.88
   1  10  -4   49.99    8.78
   1   9   2   31.21    6.89
   2   9  -2  274.43   12.12
   2   6  -6   25.14    7.41
   0   9  -8   10.97    9.06
   2   3   0 5996.68   24.62
   1  10  -5   -1.27    8.48
   0   7  -9    4.05    7.73
   1  11  -2   40.39    9.07
   2   8  -5   15.38    8.61
   1  11  -1   17.64    6.86
   1   7  -8   26.50    7.70
   2   9  -4    2.21    8.43
   2   4  -6   18.90    5.30
   0   8  -9   16.62    9.62
  -7   5  -5  169.43   12.56
  -8   7  -1  477.39   19.43
  -7   7   0  386.07   16.80
  -2   3  -3   77.16    6.25
  -5   5  -4  668.42   17.76
  -4   5   5  849.85   14.45
  -6   6  -3  171.61   11.30
  -4   5  -3  170.40    9.60
  -2   4  -1  222.52    8.01
  -5   6  -2   43.99    8.41
  -7   7  -1  556.96   19.76
  -9   7  -2  202.25   15.24
  -5   6   4  230.92   10.79
  -4   6   1  137.38    9.03
  -8   7  -2  113.11   12.03
  -6   5  -5   75.70    9.53
  -6   7   2  101.17   10.20
  -7   6  -4   83.02   11.41
  -3   5   3  158.86    7.55
  -3   1  -6  365.51    8.66
  -5   2  -7  465.20   12.89
  -1   3   1 2798.56   18.06
  -6   7   0   74.11   10.40
  -4   6   2  314.10   11.09
  -2   4   3  143.14    5.71
  -7   7  -2  383.44   17.43
  -4   6  -1 1341.83   22.48
  -6   7   3  198.82   12.28
  -2   3   5   60.58    3.26
  -3   5  -2  219.46   10.00
  -4   4  -5   36.65    7.29
  -2   1  -5   49.16    4.73
  -1   3   0 1971.55   16.13
  -5   6  -3  423.22   15.47
  -2   4  -2  790.26   13.89
  -3   3  -5  163.17    8.22
  -3   4  -4 1341.20   19.94
  -6   6  -4  153.62   12.03
  -1   3   2 1588.88   12.92
  -4   3  -6  122.53    8.11
  -4   6   3   47.60    6.99
  -8   7  -3   16.99   10.92
  -6   4  -6  280.80   13.14
  -4   5  -4  703.95   17.43
  -1   2  -2  528.40    8.77
  -8   6  -5  100.11   11.83
  -6   3  -7  116.19    9.83
  -7   5  -6   74.42    9.98
  -5   5  -5  312.47   13.12
  -4   6  -2  261.50   11.44
  -6   7   4  275.53   12.87
  -7   7  -3  182.51   14.52
  -5   7   0  191.11   11.96
  -3   5   4  570.22   11.55
  -7   4  -7  357.87   15.43
  -5   7   2  227.18   12.38
  -2   3  -4   33.56    4.96
  -3   5  -3  978.01   18.53
  -5   7  -1   87.73   10.25
  -5   4  -6  159.80   10.33
  -3   2  -6   91.80    6.18
  -8   8   1   35.15   10.90
  -1   2  -3  845.36   11.62
  -5   6  -4  180.66   11.47
  -4   6   4  613.97   14.19
  -8   8   3  410.98   16.90
  -8   7  -4  101.74   12.13
  -2   4  -3  542.45   12.38
  -5   3  -7  222.58   10.62
  -2   4   4   10.34    3.50
  -2   5   1  632.83   12.24
  -5   7   3  106.38    9.55
  -4   6  -3  183.48   11.52
  -3   6   1   11.13    5.92
  -1   2   4   51.99    2.26
  -8   8   2  144.39   12.41
  -5   7  -2  104.91    9.75
  -7   8   1  200.50   13.30
  -2   2  -5  160.32    6.73
  -4   2  -7    7.19    5.25
  -7   8  -1  132.35   13.03
  -7   7  -4   34.66   11.00
  -8   8  -2  155.18   14.84
  -3   6   2  467.10   12.27
  -2   5   2   89.53    6.09
  -4   5  -5  186.18   10.45
  -3   4  -5  241.19    9.93
  -8   5  -7  118.66   12.22
  -4   7   0  959.05   20.47
  -4   7   1  711.70   17.58
  -1   0  -4 1467.18    9.49
  -7   8  -2  138.36   13.65
  -4   4  -6  518.27   14.37
  -3   5  -4  467.40   13.80
  -3   6  -2  702.51   16.19
  -5   7  -3  187.27   11.79
  -6   7  -4  118.60   11.45
  -4   7  -1  328.01   13.11
  -6   8  -1   95.98   11.39
  -6   8   1   82.75   11.01
  -4   7   2  915.83   18.95
  -2   5  -2  862.07   16.08
  -3   5   5  477.51    9.94
  -3   6   3  510.16   12.37
  -8   7  -5  165.80   14.87
  -1   4   0 2694.45   21.72
  -4   6   5  510.20   12.59
  -4   6  -4  279.98   13.61
  -5   6  -5  200.12   12.95
  -3   3  -6  471.41   12.01
  -1   4   1 4387.39   26.03
  -1   1  -4 1314.40   12.03
  -7   8   3  401.98   17.19
  -2   5   3  339.88    8.84
  -2   4  -4  459.88   12.22
  -1   4  -1 2648.85   22.53
  -7   7  -5  123.86   13.54
  -4   7  -2  234.94   13.27
  -7   8  -3  213.31   15.33
  -4   3  -7  205.63    9.62
  -1   3  -3  713.94   12.28
  -4   7   3  149.55    9.75
  -6   6  -6   97.41   10.72
  -2   3  -5  176.14    8.00
  -3   6  -3   32.20    7.78
  -5   4  -7  125.40    9.66
  -5   8   0   91.21   10.79
  -1   4   2 1310.02   14.04
  -5   8  -1  212.67   12.62
  -2   5  -3  592.70   13.86
  -5   8   1  105.89   10.98
  -6   7  -5  115.71   13.01
  -1   4  -2 1628.31   18.86
  -1   2  -4  175.11    6.70
  -4   7  -3   15.19    8.47
  -3   5  -5  535.51   14.78
  -5   8  -2  130.10   11.96
  -4   6  -5  335.03   14.24
  -2   6   1  132.08    7.92
  -3   7   1  415.66   13.68
  -4   7   4   60.60    7.57
  -3   4  -6  182.10    9.65
  -5   8   2  103.38    9.86
  -3   7  -1   98.36    8.81
  -7   9   1  171.70   13.30
  -4   5  -6   70.89    8.90
  -2   4   5  322.27    6.69
  -7   6  -7  167.77   13.28
  -3   6  -4   97.76    9.36
  -7   7  -6  326.25   17.07
  -3   7   2 1895.78   25.24
  -4   4  -7  207.54   10.69
  -2   1  -6  590.79    9.57
  -2   5   4  132.26    6.02
  -6   8  -4  111.70   12.14
  -2   6   2  140.86    7.59
  -5   7  -5  213.97   13.32
  -5   8  -3  243.69   13.56
  -4   8   0  290.85   12.93
  -2   6  -2   51.57    6.41
  -3   7  -2  391.36   13.56
  -3   2  -7  515.58   11.18
  -4   8   1   21.73    7.67
  -2   4  -5   24.13    5.59
  -2   5  -4   -0.72    5.94
  -4   7  -4   89.57    9.83
  -1   4  -3  581.99   12.72
  -4   8  -1  228.41   13.18
   0   1   1 3798.02    9.74
  -1   5   0  203.09    8.24
   0   2   0  221.26    5.33
  -2   2  -6   34.24    4.75
  -1   3  -4  168.96    7.70
  -1   4   3  997.18   11.76
  -1   5  -1  157.42    7.30
  -4   8   2  295.45   12.63
  -5   8   3  116.24   10.87
  -5   8   4   94.35    9.58
  -1   5   1  467.48   10.37
  -4   8  -2  115.67   11.59
  -2   0  -6  536.84    7.06
  -3   7  -3   39.76    7.66
  -2   6  -3  588.21   15.15
  -3   3  -7    0.20    5.56
  -1   3   4  475.44    6.31
  -1   5  -2    7.27    5.48
   0   2   1 1361.55    9.53
  -2   6   3  332.37    9.90
  -6   9   2  171.01   12.52
  -6   9   3  129.80   12.49
  -6   8  -5  226.98   15.23
  -3   5  -6  732.90   17.56
  -2   3  -6   71.56    6.39
  -4   8   3   98.80    9.05
  -5   9   0  265.35   14.55
  -5   9  -1   90.38   11.84
  -1   5   2   99.11    5.78
  -5   6  -7  239.96   14.10
  -5   9   1  398.27   16.22
  -5   9  -2   52.63   10.86
  -4   6  -6  265.77   13.75
   0   1  -1 4226.23   14.42
  -4   5  -7  186.83   11.01
  -1   4  -4   36.83    5.67
  -3   8   0  117.26   10.25
  -2   5  -5   60.87    7.13
   0   1  -2  612.32    6.60
  -3   7  -4  459.37   16.49
  -2   7   1  112.15    8.38
  -3   8  -1  329.86   13.58
  -1   5  -3  290.49   10.40
  -1   2  -5   94.43    5.49
  -3   4  -7  611.51   15.02
  -5   8  -5   44.45   10.69
  -2   6  -4  187.06   10.34
  -3   7   4   92.62    7.52
  -6   9  -4  165.55   14.62
  -2   7  -2  731.28   17.67
  -2   4  -6  401.63   12.19
  -1   1  -5  660.52    9.11
   0   3   1 2867.29   17.26
  -3   8  -2  248.85   13.21
  -5   9   3  128.20   11.08
  -4   8   4  150.63   10.14
  -2   7   2  443.79   12.54
  -1   3  -5  155.66    7.61
  -4   9  -1  151.74   12.70
  -2   6   4   29.78    5.20
  -1   6   1  307.73    9.57
  -1   5   3    4.81    3.84
  -2   5   5  157.71    5.80
  -1   6  -2 1118.63   18.72
  -4   9  -2  265.66   14.95
  -2   7  -3  576.33   16.14
  -3   8  -3   60.85    9.79
   0   4  -1 1483.93   16.38
   0   4   0  902.40   12.54
  -4   9   1    5.28    9.01
  -3   7  -5  110.03   11.01
  -3   5  -7  306.51   12.26
  -1   5  -4  670.04   15.13
  -1   4   4  197.31    5.47
   0   2  -3  983.08   11.46
  -5   8  -6  117.06   13.30
  -3   8   3  176.36   10.13
  -2   5  -6  263.07   11.55
  -4   9  -3  380.18   16.99
  -2   6  -5  556.25   15.81
  -1   6   2  569.76   12.00
  -2   7   3  284.32   10.02
   0   4  -2  178.44    7.06
   0   3  -3  156.59    6.43
   0   4   1 1358.05   14.02
  -1   6  -3  559.87   14.04
   0   2  -2  220.49    5.78
  -4   5  -8  374.76   14.20
   0   2   2  209.62    3.82
  -4   9   2   70.11    9.45
  -3   8  -4  111.12   11.63
  -2   7  -4  315.78   13.74
  -2   8   0  696.92   16.84
  -2   8  -1  914.11   19.58
  -4   9   3  230.08   12.00
   0   3   2  173.53    4.95
  -5  10  -2  154.27   13.54
  -2   2  -7  223.76    7.61
  -2   3  -7   84.95    6.86
  -3   9   0   81.84   10.37
  -3   9  -1  115.71   11.59
  -5  10   1  217.11   14.03
  -2   8   1  487.58   14.64
  -4   9  -4  228.76   14.78
  -2   8  -2  208.91   11.91
   0   1  -3  515.32    6.50
  -3   9   1  158.87   10.79
  -3   9  -2   95.86   10.74
  -4   7  -7  110.22   11.06
   0   4  -3   91.69    5.82
  -2   4  -7   47.95    6.83
  -1   7  -2    8.67    6.40
  -1   6  -4  576.13   15.37
  -2   6  -6  252.98   11.63
  -1   7   1  618.88   13.80
  -3   4  -8  242.83   10.65
   0   5  -2   55.25    5.53
  -2   8  -3   29.59    7.04
  -1   5  -5   29.70    6.94
  -2   8   2  185.00    9.89
  -3   7  -6  100.85    9.98
  -5  10   2  268.14   13.88
  -1   6   3  634.00   12.10
  -4  10  -1  214.67   14.06
  -3   8  -5   97.43   10.05
  -3   9   2  115.19   10.27
  -1   3  -6  670.89   12.76
   0   4   2  169.54    5.93
  -4  10   0  197.49   13.52
  -2   7  -5   73.19    9.10
   0   3  -4   74.57    5.13
  -4   9  -5   84.13   11.39
  -2   7   4  286.62    9.60
  -1   5   4  521.95    9.41
  -1   0  -5 1042.60    7.49
  -1   7  -3  115.54    8.57
  -1   4  -6  385.17   11.42
   0   2  -4 1478.68   14.20
  -2   5  -7  444.51   13.67
  -4  10   1  128.46   11.30
  -1   7   2  113.49    7.03
   0   5  -3  331.76   10.55
  -3   5  -8   96.73    8.83
  -2   8  -4  277.97   13.40
  -2   8   3   26.71    6.22
  -3   9   3   59.84    8.20
  -2   9  -1  119.92   10.06
   0   4  -4  269.88    8.79
  -1   6  -5   30.40    7.50
   0   6  -2   39.17    5.90
  -1   5  -6   70.40    7.84
   0   5   2   60.75    5.14
  -1   7  -4  136.17    9.33
  -2   9  -2  293.93   13.85
  -4  10   2   90.20   10.86
  -2   7  -6  480.04   16.69
  -3  10  -1   32.89    9.33
  -4   9  -6  101.24   11.89
  -4   7  -8   87.62   10.47
  -2   9   1   15.79    7.71
  -1   8  -2   58.72    7.99
   0   6   1  292.04    9.34
  -2   6  -7  211.62   11.81
  -3  10  -2  175.50   12.95
  -3   7  -7   94.45    9.84
  -3  10   0  161.89   12.24
   0   5  -4    4.42    4.43
  -2   9  -3   24.72    8.72
   0   6  -3  263.05   10.56
  -2   8  -5  123.14   11.62
  -1   8   1  215.12    9.71
  -1   1  -6   55.38    3.57
  -1   7   3   53.85    5.94
  -3  10  -3  148.70   12.71
   0   3  -5  173.62    7.21
  -3   6  -8  196.06   11.71
  -1   6   4  107.64    5.81
  -1   6  -6  182.46    9.95
  -2   9   2  263.11   11.53
  -3  10   1  228.67   12.61
   0   1  -4  471.91    6.73
  -2   4  -8  391.37   11.92
   0   4   3   90.30    4.34
   0   0  -2  408.36    2.97
   0   7  -2  187.96    9.79
   0   3   3  164.69    4.36
   0   6   2   42.64    4.99
  -1   8   2  281.53   10.40
   0   6  -4  473.01   13.89
  -1   4  -7  557.33   13.26
  -1   8  -4  151.35   10.02
   0   4  -5  454.86   11.36
  -1   3  -7   65.58    5.87
  -2   5  -8  489.44   14.32
   0   2  -5 1313.20   13.70
   0   7   1  135.60    7.81
  -2   7  -7  179.36   12.07
   0   7  -3  438.59   13.69
  -3  10   2   84.58    9.75
  -1   9  -1  145.37   10.65
  -2  10  -1  198.20   12.53
  -1   5  -7   44.53    7.27
  -2  10  -2   65.44   10.11
   0   5  -5  191.14    9.10
   0   5   3  320.48    7.78
  -1   9   0  209.89   10.86
  -2   9   3  109.16    8.75
  -2  10   0  282.00   13.45
  -2  10  -3  147.39   12.41
   1   4   0 2632.40   19.52
   1   4  -1 4443.08   25.96
  -2   6  -8   70.70    9.12
  -1   9  -3  183.16   12.09
   1   5  -1  497.47   10.74
  -1   4   5   99.27    3.54
  -1   9   1  348.47   12.51
  -1   8  -5   75.16    9.80
  -3  11   0   87.50   10.75
   0   7  -4   93.40    9.00
  -1   6  -7  261.11   11.96
  -1   2  -7  143.59    5.99
   1   3   0 1861.13   14.16
   1   5  -2  107.84    6.28
   0   4  -6  234.10    9.32
   0   6  -5  132.50    9.29
   1   5   0  184.34    7.23
   0   7   2  217.95    8.92
   0   5  -6   49.62    6.56
   0   3  -6   48.29    5.56
   0   6   3  262.18    8.09
   1   4  -2 1300.00   14.95
   0   8  -3   69.07    8.04
   1   6  -1  369.39   10.52
   1   6  -2  593.98   13.28
   0   8   1  115.10    7.93
   1   4   1 2430.01   18.01
   1   6   0  587.48   12.47
   0   6  -6  269.61   12.06
   1   4  -4  204.74    8.10
  -1   7  -7  155.59   11.49
   1   5   1  151.89    6.48
   0   7  -5  261.43   12.62
  -1  10  -1  134.18   10.55
  -2   7  -8  208.27   12.02
  -1  10  -2   92.24   10.11
   0   8  -4  525.71   16.54
   1   6  -3  616.68   14.39
  -1   3   5  174.74    2.79
  -1  10   0  109.29    9.95
   1   3  -4  494.63    9.80
   1   3   1  814.30    9.12
  -1   4  -8  486.80   12.38
  -1   5  -8   28.98    6.94
  -1  10  -3  180.94   11.38
   1   5  -4  480.15   11.85
   1   4  -3 1072.54   14.72
   1   6   1  300.67    9.27
   1   7  -2  110.95    7.57
   0   7  -6  110.56   10.25
   0   7   3  441.94   11.01
   1   2  -3  793.85    9.74
   0   2   3  955.55    5.66
   0   2  -6   58.06    4.37
   0   1  -5  689.53    7.96
  -1  10   1  110.87    9.07
  -1   6  -8  251.43   11.69
   0   9  -3  124.55    9.87
   1   6  -4  111.94    8.03
  -1   9   3   77.88    7.53
   1   7  -3   56.81    7.07
   1   4  -5  106.66    6.76
   0   8  -5  248.40   13.27
  -1   9  -6   96.23   11.63
   0   6  -7  207.32   11.09
   0   5   4    6.71    3.25
   1   5   2   12.21    4.11
   0   9  -4   68.53    8.72
   1   7   1  363.98   10.76
   0   0  -3 1633.27    6.74
   1   4   2 1619.56   14.20
   1   8  -2  305.58   11.69
   0   8  -6  362.48   15.25
  -1  10   2   70.45    8.15
   0   4   4  268.06    5.35
   1   5  -5  423.13   12.23
   1   3  -5  193.25    6.99
   1   6   2 1178.43   15.96
   1   2  -2  684.77    8.37
  -1  11  -2  132.03   10.12
   1   8  -3   30.78    7.79
   0   6   4  469.66    9.34
   1   2  -4   54.35    4.15
   1   6  -5   67.96    8.01
   0   7  -7  299.04   13.22
   0  10  -1  116.94   10.38
   0   8   3   57.86    6.37
   0   9  -5   77.41    9.58
   1   5  -6  171.70    8.64
   0  10   0  110.62    9.38
  -1  11   0   68.40    9.15
   1   6  -6  134.97    9.69
   1   8  -4   91.03    9.43
   1   7  -5  111.57    9.29
   1   4  -6  207.36    8.69
   1   8   1  160.01    8.90
   1   9  -2   22.45    7.15
   0   8  -7  192.80   12.79
   0   9  -6  174.86   12.60
   0   7   4   93.04    6.08
   0  10   1  103.87    9.23
   1   3   2  929.17    9.26
   2   5  -1  652.87   11.73
   0   5  -8    4.76    6.23
   1   9  -3   85.00    9.99
   2   6  -2  151.70    7.92
   2   6  -1  143.75    7.35
   1   2   1   29.30    2.40
   1   8  -5   88.27   10.38
   2   5   0  483.45   10.07
   2   5  -2  103.77    5.76
   2   5  -4  137.16    7.40
   2   6  -3  337.08   10.61
   2   4  -1 1363.38   14.72
   2   7  -2  457.06   12.87
   1   3  -6  503.11   10.34
   2   7  -1  122.68    7.46
   0   7  -8  295.25   13.56
   0   9   3  147.80    8.70
   1   2  -5  552.96    8.96
   1   8   2   51.98    6.89
   1   5   3  318.45    7.54
   0  11  -1   68.78    8.48
   1   6   3  610.25   11.42
   2   7  -3  286.83   10.91
   0   2  -7  197.52    6.09
   1   9   1  125.61    8.61
   1   5  -7   54.31    6.76
   2   4   0  856.34   11.51
   1   6  -7  283.25   11.81
   2   6  -4   33.06    5.47
   1   1  -2  416.97    5.68
   2   5  -3  369.10   10.15
   0   9  -7  194.08   12.62
   1  10  -1  132.39    9.38
   2   5  -5  156.15    7.65
   1   7  -7   73.87    8.49
   0   3   4   69.65    2.40
   1  10  -3  110.78    9.58
   1   7   3  110.84    6.72
   2   7  -4  263.57   11.43
   1   4  -7  577.28   12.81
   0   1  -6  446.12    6.56
   2   5   1  267.37    8.10
   1   4   3  563.74    8.12
   1  10   0   99.05    8.70
   1   1  -3 3683.24   16.24
  -1   0  -6 1270.32    6.59
   0   3  -8  355.48    9.11
   2   4  -3  160.47    6.79
   2   4  -5  325.65    9.77
   2   7   1   98.20    7.67
   1   8  -7  395.90   15.94
   2   6  -5  281.69   10.80
   2   8  -4  216.95   10.99
   2   3  -4  346.70    8.18
   2   7  -5  162.59    9.99
   2   4   1  202.16    6.65
   1   8   3   41.76    6.23
   1  10   1  102.49    9.38
   2   5  -6  190.73    9.14
   2   9  -3   94.78   10.28
   2   7  -6   66.88    8.73
   1   6  -8  343.61   13.31
   2   8   1  802.57   16.90
   1   3  -7  809.12   12.99
   1   5  -8  173.74    9.72
   0   0  -4 1919.41    8.11
   1   9  -7   98.32   10.15
   1   2  -6  194.02    5.92
   1  10  -6   88.35   11.27
   2   6   2   54.88    5.53
   2   8  -6  125.25   11.29
   1   1  -4  105.31    4.18
   2   3  -5   64.16    5.21
   3   6  -2  436.37   11.28
   2   7   2  758.88   14.77
   2   5   2  867.76   12.62
   2   3  -3  313.78    7.85
   2   9  -5    4.58    8.58
   9  -5  -4    6.21    5.44
   8   5  -4   31.75    6.02
  10   5  -4   13.96    7.51
   8  -5  -4   29.91    5.66
  10  -5  -4   16.92    6.45
  10  -1  -6    2.76    7.10
  11   0  -6   42.99    8.64
   6   3  -5   17.98    4.91
   5   4  -4   12.25    3.86
  11  -1  -6   21.76    8.15
   9   2  -6    7.05    6.65
   9  -2  -6   11.86    6.52
   6  -3  -5   18.44    4.86
   9   0  -6    3.26    5.42
  11   4  -5   45.21    7.81
   8   2  -6   37.99    6.57
  11  -4  -5   29.79    7.49
  11   1  -6   28.39    8.72
   7   4  -5   33.42    5.81
  11  -2  -6   59.94    8.44
   8  -2  -6   42.83    7.25
   7  -4  -5   31.24    5.14
   8   0  -6   23.59    6.87
   6   0  -6    6.93    3.76
  10   3  -6   22.15    6.54
  10  -3  -6   22.63    6.55
   4   0  -5    4.76    3.75
   8  -3  -6   22.60    6.31
   8   3  -6   21.49    6.55
  10   5  -5   30.39    7.12
   7   1  -7    7.03    4.46
   9   1  -7    5.70    6.85
   4  -3  -5   21.60    3.43
  10   2  -7    8.74    6.22
   7  -2  -7   36.14    5.99
   8   5  -6   11.51    4.93
   5   2  -6   14.61    4.37
  10  -1  -8   34.01    7.53
   8  -5  -6   14.15    4.66
   7   4  -6   14.56    5.06
  10  -4  -7   41.79    6.12
  10   1  -8   44.36    7.73
   8   2  -8   16.00    4.99
   8  -2  -8   12.42    4.84
  10   2  -8    5.26    6.14
   4   3  -6    2.86    3.07
   6   5  -6   23.01    3.93
   7   0  -8   15.37    4.42
   9  -1  -9  296.17   10.55
   7   3  -8   10.75    4.36
   9   0  -9   32.95    6.31
   6   4  -7   26.61    4.18
   7  -3  -5   39.08    5.87
   5   0  -5  110.91    6.53
   2   3  -2   87.53    3.37
   5   1  -5   57.21    5.28
   5  -1  -5   57.90    5.44
   5  -5  -3   95.55    5.04
   9   4  -5   60.83    8.01
   8   1  -6  173.77    9.78
   9  -4  -5   78.23    7.61
  10   4  -5   96.09    8.81
   7  -5  -4  253.69    9.01
   9  -1  -6  232.56   12.25
  10   0  -6   76.63    9.37
   8   4  -5   96.31    8.20
  10  -4  -5   84.20    8.67
   8  -4  -5  105.08    8.09
   5   2  -5  254.21    8.39
   4   3  -4 1144.44   14.16
  10  -2  -6  120.23    9.36
   5  -2  -5  228.39    7.78
   5  -4  -4    8.92    3.60
   3   0  -4   38.25    3.61
   7   1  -6  253.64   10.26
   3  -3  -3  828.38   10.26
   2  -1  -3 1179.20   10.95
   8  -1  -6  169.62    9.53
  10   1  -6    4.86    7.24
   3   1  -4  496.71    8.75
   3  -1  -4  502.82    8.73
   4  -3  -4 1018.87   13.26
   9   1  -6  239.45   12.21
   6   5  -4   67.64    5.44
   9   3  -6   97.25    8.53
   7   2  -6  121.71    8.07
   6  -5  -4   66.69    5.06
   9  -3  -6   68.27    7.41
   2  -3  -2   93.71    3.40
   6   1  -6   86.22    6.61
   4   1  -5  329.12    8.41
   5   3  -5  279.93    8.54
   4  -1  -5  323.15    8.18
  11   2  -6   65.12    9.07
   5  -3  -5  270.35    8.11
  10   2  -6  100.27    9.30
   7  -1  -6  221.03   10.00
   9   5  -5  195.78    9.96
   3   2  -4   71.72    4.31
   6   4  -5 1544.69   19.89
   7  -2  -6  127.92    8.27
   3  -2  -4   68.92    4.27
   9  -5  -5  170.66    9.15
   6  -4  -5 1461.97   18.83
   7   0  -6   19.39    5.60
   2   2  -3  296.13    5.67
   8   5  -5  185.99    8.99
   2  -2  -3  281.16    5.48
   8  -5  -5  161.60    7.92
   4   5  -3  370.83    7.41
   7  -3  -6  139.49    7.89
  10  -1  -7  130.45   10.25
   4   2  -5  789.14   12.24
   4  -5  -3  366.48    7.21
   4  -2  -5  739.43   11.70
  10   4  -6  182.24   10.19
   9   4  -6   84.68    7.69
   3   4  -3  411.31    6.88
   1   1  -2  336.52    4.39
  10  -4  -6  166.49    9.88
   9  -4  -6   79.50    7.45
  10   0  -7   37.98    8.04
   1  -1  -2  354.77    4.57
   5   0  -6    9.74    4.54
   4   4  -4   36.90    3.65
   8   1  -7   73.18    7.87
   9  -1  -7   10.92    7.09
   6   2  -6  247.79    8.98
   3   5  -2  192.10    4.32
   7   5  -5   49.62    5.65
  10  -2  -7    8.14    5.99
   9   2  -7  123.10    9.02
   7   3  -6  132.94    7.63
   5  -1  -6  295.57    8.88
   9  -2  -7  121.47    8.64
   8  -4  -6  134.12    7.97
   7  -5  -5   44.23    4.86
   5   5  -4  307.16    7.90
   4  -4  -4   43.59    3.65
   9   0  -7  136.03    9.83
   5  -5  -4  293.64    7.54
   3  -4  -3  381.05    6.65
  10   1  -7  127.92   10.29
   8   2  -7  123.21    8.51
   6  -1  -6   77.53    6.65
   6  -2  -6  232.28    8.72
   3  -5  -2  192.87    4.35
   8  -1  -7   85.74    8.20
   5   1  -6  276.65    8.62
   5   4  -5  134.44    6.05
   8  -2  -7  140.59    8.91
   5  -4  -5  124.60    5.74
   3   3  -4   94.71    4.21
   7  -4  -6    7.94    4.56
   8   0  -7  156.84    8.82
  10   3  -7  192.07   10.33
  10  -3  -7  194.01   10.28
   9   3  -7  124.36    8.48
   8   4  -6  151.96    8.65
   9  -3  -7  117.35    8.24
   1   3  -1 2535.96    8.51
   4   3  -5   24.92    3.43
   6  -3  -6   64.02    5.75
   7   2  -7   37.94    5.85
   6   5  -5  104.85    5.92
   6   0  -7  148.95    7.28
   3  -3  -4   92.38    4.16
   3   0  -5   72.97    3.74
   8  -3  -7  212.00    9.30
   1  -3  -1 2458.75    8.31
   6  -5  -5   83.72    5.04
   8   3  -7  212.26    9.52
   2   4  -2   14.31    1.71
   6   1  -7  229.66    8.92
   9   5  -6  238.95   10.15
   9  -5  -6  210.30    9.13
   3   1  -5  403.41    7.93
   7  -1  -7    6.22    4.38
   3  -1  -5  429.06    8.20
   6   3  -6   58.78    5.94
   2   3  -3  257.67    4.90
   7   0  -7  252.77   10.41
   2   1  -4  542.01    7.63
   4  -1  -6  115.28    5.46
   1   2  -2  637.68    5.51
   2  -1  -4  533.23    7.48
   6  -4  -6  209.80    7.70
  10   4  -7   62.47    6.85
   1  -2  -2  613.21    5.34
  10   0  -8  170.51    9.85
   7  -3  -7  125.65    7.36
   9  -4  -7   57.75    6.43
   2  -4  -2    9.71    1.66
   4   0  -6   91.26    5.10
   9  -1  -8  426.00   13.65
   8   1  -8  126.91    8.51
   5  -2  -6   12.40    4.14
   2  -3  -3  228.04    4.58
  10  -2  -8    5.65    5.92
   9   4  -7   60.77    6.51
   3   2  -5  201.97    5.67
   6   2  -7   50.24    5.28
   3  -2  -5  204.96    5.72
   9   2  -8   90.22    7.31
   7   3  -7  134.76    7.62
   9  -2  -8   91.87    7.41
   9   0  -8  241.65   11.46
   8  -4  -7   87.32    6.57
   5   0  -7  606.30   12.11
   4  -2  -6   73.04    4.87
   7  -5  -6   52.09    4.95
   4   5  -4   90.14    4.02
   5  -1  -7   32.17    4.02
   4  -5  -4   96.40    3.99
   6  -1  -7  228.31    8.98
   4   4  -5  552.40    9.06
   5  -3  -6  138.18    6.33
   4  -4  -5  515.22    8.61
   8  -1  -8  122.05    8.40
   7   1  -8   21.31    5.39
   5   5  -5  620.61   10.18
   9   1  -8  409.79   13.32
   6  -2  -7   54.47    5.32
   2   2  -4  256.19    5.26
   4   1  -6  119.64    5.53
   2  -2  -4  229.38    5.09
   5  -5  -5  586.45    9.66
   8   4  -7   97.72    6.82
   5   1  -7   36.45    4.25
   3   4  -4  408.75    6.63
   8   0  -8  251.80   10.42
   9   3  -8  137.80    8.04
   9  -3  -8  132.24    7.89
   7  -4  -7   83.44    5.78
   5   4  -6   54.71    4.52
   3  -4  -4  379.73    6.47
   7   2  -8  320.55   10.30
   5   3  -6  151.25    6.57
   6  -3  -7  201.33    7.76
   8   3  -8  266.26    9.61
   6   4  -6  220.94    8.15
   8  -3  -8  268.07    9.53
   3   5  -3  175.44    3.96
   6   0  -8  251.76    8.93
   3   3  -5   60.10    3.47
   3  -3  -5   48.86    3.35
   6   3  -7  206.78    7.89
   6  -5  -6   17.24    3.50
   3  -5  -3  169.18    3.92
   7  -1  -8   24.02    5.49
   6   1  -8   96.76    6.04
   5  -4  -6   51.38    4.29
   7  -2  -8  337.86   10.53
   1   1  -3 3770.24   14.40
   1  -1  -3 3711.69   14.39
   5   2  -7  211.96    7.58
   8   5  -7  155.76    7.67
   7   4  -7   77.59    5.80
   8  -5  -7  145.35    6.91
   4   2  -6   82.25    4.88
   9  -4  -8   64.80    5.83
   9   4  -8   57.19    5.94
   6  -4  -7   18.10    3.73
   7   5  -6   47.14    5.17
   7  -3  -8   11.78    4.14
   4  -1  -7  235.99    7.13
   8   1  -9  161.36    8.41
   2   0  -5 1962.57   13.96
   6   2  -8  131.51    6.87
   4   0  -7 1419.61   15.62
   9   2  -9   71.82    6.55
   9  -2  -9   73.94    6.71
   5  -2  -7  202.30    7.37
   2   3  -4  396.36    5.77
   8  -4  -8   40.79    5.18
   2   1  -5  496.98    7.33
   3  -1  -6  601.06    8.96
   2  -1  -5  488.45    7.27
   2   4  -3  161.87    3.42
   2   5  -1  685.83    4.17
   7  -5  -7   84.14    5.25
   5   0  -8  590.05   11.44
   2  -3  -4  394.19    5.81
   8   2  -9   38.81    5.21
   3   2  -6  104.88    4.26
   3  -2  -6   96.23    4.08
   6  -1  -8   95.45    5.93
   9   1  -9  237.84   10.20
   4  -2  -7  196.26    6.22
   3   0  -6   55.99    3.98
   8   4  -8   45.95    5.50
   8  -1  -9  142.22    8.24
   2  -4  -3  160.22    3.48
   4  -3  -6    2.30    2.80
   5  -1  -8   35.45    4.63
   7   1  -9   14.89    5.30
   5  -3  -7  165.29    6.14
   4   1  -7  254.47    7.39
   6  -2  -8  134.15    6.92
   5   1  -8   36.87    4.68
   8   0  -9  286.80   10.62
   4   5  -5  891.82   10.43
   4  -5  -5  860.66   10.26
   9   3  -9  173.10    8.35
   4   4  -6  296.21    6.93
   9  -3  -9  163.02    7.96
   5   5  -6  114.94    5.02
   5  -5  -6  127.97    5.06
   2  -5  -1  636.77    3.90
   7  -4  -8   63.14    5.16
   1  -2  -3  877.37    6.94
   5   3  -7  167.44    6.38
   1   3  -2 1792.95    7.93
   1  -3  -2 1699.00    7.70
   7   2  -9   72.05    6.35
   2   2  -5  800.96    8.90
   2  -2  -5  813.67    8.96
   3   4  -5   41.17    2.93
   3  -4  -5   41.04    2.97
   6  -3  -8  100.16    6.16
   6   3  -8  102.10    6.33
   3   1  -6  639.16    9.25
   7  -1  -9   10.57    5.18
   7   4  -8   63.72    5.34
   7  -2  -9   69.84    6.12
   7   0  -9    8.07    4.03
   5   2  -8  288.68    8.44
   5  -4  -7  287.44    7.58
   4   2  -7  200.68    6.36
   4  -4  -6  283.02    6.68
   7   5  -7   98.87    6.05
   5  -2  -8  306.17    8.55
   5   4  -7  309.06    8.01
  11   3  -5   15.38    4.71
   9   5  -1    6.33    3.99
   8   5  -1   13.68    3.94
   9   5   1   12.96    3.56
   4   4   0 1649.28   12.38
   6   3  -5   21.02    3.15
   4   4   1   88.69    3.43
   9   5  -2    9.98    3.64
   4   4  -1  150.43    4.26
   7   0  -8   22.13    3.03
   8   5  -2  131.39    6.19
  10   3  -6   23.68    4.61
   7   5   2    7.83    2.84
   7   5  -2   84.35    5.02
   6   5  -1  382.34    8.42
   8   3  -6   24.27    4.15
   7   5  -3   21.49    4.09
  10   2  -7   11.07    3.67
   5   5   0  111.71    4.68
   9   5  -4   10.43    4.53
  10   5  -4   26.26    4.88
   5   4  -4   13.96    2.76
   5   5   1 1090.41   11.86
   9   6   0   21.93    4.10
   9   6  -1   29.17    4.51
  10   6  -1   25.14    4.45
  10   6   0   12.79    4.53
   1   2   0  185.19    2.72
   3   4  -1   15.08    2.38
   5   2  -6   13.37    2.60
   8   2  -8   17.64    3.77
   9   6  -2   60.13    5.07
   8   6   1  270.23    8.09
  10   6   1   21.14    4.75
   7   6   0  146.66    6.89
   7   6  -1   54.82    4.89
  10   5  -5   25.94    5.04
   9   6  -3   37.78    5.21
   7   6  -2  200.24    7.00
   8   6   2   27.69    4.04
   6   6   0  168.25    5.76
   6   6   1  835.54   11.77
   9   6  -4   20.20    4.56
   7   4  -6   12.73    3.75
   4   3  -6    1.37    2.40
   5   6   0   14.78    3.39
   7   6  -4   27.20    4.01
   9   6  -5    8.42    4.70
   8   7  -1  127.73    6.44
   7   3  -8   11.37    3.56
   8   6  -5   34.37    5.03
   8   7  -2   18.39    4.60
   9   7   1   61.14    5.57
   8   5  -6   14.37    4.15
   7   7   0  413.07    9.52
   8   7   1  441.85   10.67
   8   7  -3   22.32    4.43
   9   5  -7   19.18    4.37
   7   7   1  513.26   10.75
   9   7  -4   12.67    4.45
   7   7  -3   15.12    4.69
   6   7  -1   25.09    4.24
   6   4  -7   20.39    3.74
   7   7  -4   16.35    4.90
   9   6  -6   31.50    5.23
   8   7  -5   15.70    4.82
   6   5  -6   20.44    3.92
   5   6  -5    5.66    3.17
   8   5  -8  314.79    9.34
   2   4  -4    9.82    2.21
   3   6  -1   11.10    2.84
   7   8  -2   12.28    4.47
   6   3  -9   39.29    3.96
   4   5  -6    7.58    3.16
   1   3  -3   10.77    1.86
   8   6  -7    7.63    3.94
   7   4  -9   63.96    4.92
   8   8  -4   35.14    5.89
   5   2  -9   73.80    4.13
   7   5  -8    3.52    3.67
   5   7  -4    5.18    3.99
   3   3  -7   12.00    2.57
   6   8  -2   13.62    4.68
   3   6  -4    8.86    3.43
   7   8  -5   33.62    5.72
   5   3  -9  273.32    7.20
   7   5  -9    1.39    3.64
   3   6  -5   16.85    3.35
   7   7  -7   25.59    5.12
   2   6   0    2.86    2.65
   6   8  -6   23.14    5.76
   6   6  -8    7.61    4.05
   6   9  -1   25.15    5.32
   6   7  -8   32.27    5.32
   4   3  -9    2.00    3.01
   5   8  -6   16.66    4.59
   6   5 -10   13.41    4.76
   6   9  -5   18.70    5.79
   5   5  -9    7.80    4.05
   3   8  -2   27.10    4.93
   5   9  -4   13.09    5.62
   6   8  -7   33.65    5.94
   2   6  -6   23.37    4.27
   4   9  -1   12.37    5.31
   1   5   2   11.15    2.27
   3   8  -5   24.62    5.07
   5   8  -7   26.35    4.99
   5   6 -10   34.79    5.52
   3   8  -6    6.08    4.90
   3   9  -2  119.70    7.59
   0   5  -1    9.38    2.90
   3   9  -1  164.23    8.00
   4   8  -7   39.12    6.03
   1   7  -4    0.62    3.74
   4   7  -9    3.13    4.95
   4  10  -2   89.68    7.46
   3   9  -5   27.24    5.85
   4  10  -1  145.04    8.91
   3   7  -8    7.65    5.14
   4   8  -8   18.64    5.79
   2   9  -2  285.21   10.16
   3   9  -6   35.24    6.18
   8   3  -5   89.95    5.03
   7   4  -3   97.01    5.76
   7   3  -5   41.72    3.72
  11   4  -3  219.15    8.80
   3  -1  -6  600.05    5.54
   9   5   0  170.18    7.22
   8   5   0  147.56    6.49
   6   4  -3   38.86    3.69
   9   4  -4   57.44    5.41
   8   0  -8  261.09    7.03
   8   4  -4  447.50   10.38
  10   5   0   43.21    4.82
   8   5   1  293.07    8.09
  10   4  -4   44.32    5.28
  10   5  -1  362.70   10.19
   4   4   3   80.22    3.18
  10   5   1   65.24    5.52
  11   5   1  100.65    6.54
  11   2  -6   63.54    5.74
   3   3  -2   79.80    3.28
   7   5   1  313.33    7.79
   5   0  -7  609.60    7.92
   7   4  -4  124.93    5.75
  11   4  -4   69.28    6.11
  11   5   0   69.47    6.13
   9   2  -7  140.60    6.39
   1   0  -3 1524.51    6.15
   9   5   2   47.69    4.55
   9   3  -6   93.82    5.51
   8   5   2  185.77    6.67
  11   5  -1  178.83    7.95
   4   2  -5  835.91    9.25
  10   5  -2  498.57   12.19
   3   1  -5  445.08    5.76
   6   1  -7  268.94    6.36
   3   2  -4   65.02    2.81
  10   5   2  282.09    8.89
   8   2  -7  148.36    6.32
   4   1  -6  129.93    3.86
   5   4  -3  213.20    6.00
   4   4   2  650.53    7.97
  11   5  -2   60.69    6.15
   4  -1  -7  217.39    4.10
   6   5   1  353.69    7.77
   9   4  -5   95.77    6.24
   6   4  -4  172.96    6.15
   6   2  -6  274.01    6.69
  10   4  -5   98.24    6.23
   9   5  -3   33.80    4.37
   4   3  -4 1158.52   11.17
   8   4  -5  119.59    6.12
   1   1  -2  385.20    3.68
  10   5  -3  234.58    9.10
   8   1  -8  130.06    5.43
   8   5  -3   82.86    5.75
   5   3  -5  303.93    6.86
   4   4  -2  538.01    8.21
   2   1  -4  581.83    5.73
   8   5   3   70.94    4.68
   4   4   4  185.30    4.11
   2   3   2 1865.08    9.58
   6   0  -8  244.06    5.79
   6   5  -2  296.21    7.84
   7   2  -7   37.90    3.59
   6   5   2  167.33    5.48
   7   4  -5   33.54    4.23
   3   0  -6   49.02    2.31
   2   3   0 5806.75   18.67
   3   3  -3  978.12    9.37
   7   5   3   79.14    4.44
   7   1  -8   20.84    3.21
   2   2  -3  336.42    4.85
  10   1  -8   37.79    4.80
  10   3  -7  210.13    8.20
   2   3   1 2306.79   11.26
   7   3  -6  137.65    5.71
   8   5  -4   38.24    4.45
   9   1  -8  404.80    9.29
   3   4   0  309.21    5.57
   9   3  -7  146.72    6.87
   2   0  -5 1790.30    8.97
   9   4  -6   93.29    6.35
  10   4  -6  190.77    8.29
   6   4  -5 1611.76   16.86
   9   2  -8   98.35    5.73
   6   5  -3  202.21    6.69
   4   4  -3 1056.27   11.36
   5   1  -7   36.84    2.89
   9   6   2  350.88    9.59
   7   5  -4  315.23    8.96
   5   5  -2  182.96    5.95
   3   4   1  134.12    3.74
   6   5   3  234.61    6.24
   1   2   2  495.62    3.52
   2   3   3   64.89    1.93
   9   6   1  123.43    6.39
   6   2  -7   56.19    3.95
   8   3  -7  239.50    7.84
   4   2  -6   90.36    3.65
   5   5   2  772.21   10.15
  10   6  -2  146.11    7.34
   4   3  -5   26.52    2.58
   6   1  -8   89.28    4.16
   3   2  -5  218.46    4.61
   9   5  -5  214.34    8.55
   4   0  -7 1314.57   10.37
   5   3  -6  162.08    5.31
   1  -1  -4  105.52    1.47
   3   4   3  109.44    3.09
   8   5  -5  201.46    7.82
   6   3  -6   70.92    4.26
   7   6   1  285.21    7.93
   3   3  -4  109.41    3.76
   6   5  -4   76.22    5.03
   4   5   0  295.34    6.34
   7   2  -8  310.21    7.76
  10   6  -3  167.10    8.07
   3   4  -2   22.72    2.55
   1   2   1   31.86    1.42
   5   5  -3  109.95    4.93
   5   4  -5  143.77    5.26
  10   2  -8    5.50    3.98
   8   4  -6  167.09    6.88
   3   1  -6  625.08    7.05
   4   5  -1  730.01    9.90
   8   6  -3  162.08    7.42
   7   3  -7  142.60    5.83
   4   4  -4   41.17    3.41
   3   4   2  580.11    6.87
   7   5  -5   57.84    5.08
   6   6  -1  184.06    6.66
   4   5   1  443.88    7.42
   9   3  -8  112.25    5.95
   7   6   2  148.19    6.01
   2   2  -4  257.58    4.54
   7   6  -3  383.84   10.08
   5   5   3  179.12    5.12
  10   6  -4   90.20    6.41
   4   5  -2  436.19    7.96
   1   1  -3 3588.54   11.86
   6   6  -2   74.21    4.73
   9   4  -7   64.97    5.51
   8   3  -8  262.12    7.99
   8   6  -4   61.50    5.76
   2   1  -5  448.22    5.31
   5   5  -4  319.62    7.78
   3   4  -3  424.40    6.98
   5   2  -7  194.07    5.47
   6   5  -5  111.53    5.39
   4   5   2   27.64    2.67
   6   2  -8  115.91    4.94
   2   3  -3  294.88    5.09
   8   4  -7   93.63    5.95
   6   3  -7  214.07    6.61
   6   6  -3  252.54    7.86
   5   1  -8   29.49    2.77
   5   6  -1  663.07   10.82
   6   6   2  568.09   10.02
   4   1  -7  221.82    4.96
   4   5  -3  375.31    7.64
   5   4  -6   47.18    4.03
   4   4  -5  565.83    9.05
   3   3  -5   57.02    3.15
   9   5  -6  256.81    8.83
   5   6  -2  218.24    6.81
   5   6   1 1152.95   13.57
   1   0  -4 1111.73    5.86
   3   2  -6  101.99    3.48
   3   4   4 1348.71    8.69
   2   4   0  897.86    8.52
   6   4  -6  232.61    6.92
   3   5   0  272.36    5.90
   7   4  -7   77.83    5.12
   2   4  -1 1406.51   11.05
   9   4  -8   54.27    5.44
   5   5  -5  596.69   10.47
   6   6  -4  248.40    8.04
   7   7  -1   39.13    4.71
   3   5  -1  897.82   10.37
   9   7  -3   43.28    5.70
   3   4  -4  418.11    7.29
   7   2  -9   60.13    4.40
   7   6  -5   54.69    5.22
   5   6  -3  191.41    6.47
   7   7  -2  112.69    6.18
   4   5  -4   89.00    4.25
   2  -1  -6  837.29    5.31
   2   4   1  217.42    4.33
   3   5   1  625.63    8.22
   6   6   3  172.92    5.76
   3   5  -2  219.67    5.77
   5   6   2   47.59    3.61
   8   4  -8   35.73    4.92
   4   5   3  178.44    4.65
   2   4  -2   16.93    2.00
   8   3  -9  121.66    5.90
   2   2  -5  707.58    7.47
   2   3  -4  362.13    5.75
   2   3   4   35.06    1.31
   4   6   0  190.98    5.84
   5   3  -7  168.16    5.64
   4   6  -1  153.20    5.62
   7   5  -6   45.90    4.74
   6   3  -8   94.00    5.13
   6   7   0   76.51    5.10
   2   0  -6  177.02    3.18
   5   2  -8  270.74    6.51
   8   7  -4   58.63    5.53
   1   3   0 2097.04   10.70
   6   6  -5   55.05    4.71
   4   4  -6  273.42    6.71
   1   2  -3  810.66    6.88
   6   7  -2  106.62    6.14
   5   6  -4  189.51    6.76
   4   2  -7  193.07    5.07
   4   6  -2  300.29    7.53
   8   5  -7  130.29    6.89
   1   2   3  763.68    3.28
   3   5  -3  173.46    5.36
   6   2  -9  203.20    6.29
   4   6   1 1345.56   14.06
   5   5  -6   99.29    5.09
   1   1  -4  119.57    2.72
   3   3  -6   52.11    3.12
   6   7   1   28.92    3.84
   3   0  -7    6.62    1.58
   7   4  -8   60.86    5.07
   7   7   2  422.59    9.83
   3   4  -5   34.31    3.17
   7   3  -9   36.46    4.02
   4   5  -5  774.32   11.49
   2   4  -3  151.14    4.45
   6   7  -3  182.76    7.72
   3   5   2  195.89    4.73
   4   6  -3   41.82    3.72
   2   1  -6  847.81    7.65
   2   4   2  741.01    7.17
   4   1  -8  486.21    7.18
   5   7  -1   42.77    4.49
   7   5  -7   89.08    6.01
   5   6   3  436.28    8.04
   5   7   0  207.71    7.04
   1   3   1  878.68    6.57
   8   6  -6   68.39    6.16
   8   8  -1   40.19    5.52
   6   6  -6   97.90    6.13
   5   7  -2  192.87    7.25
   3   2  -7  114.33    3.94
   8   4  -9   42.82    4.68
   6   7  -4  271.70    9.22
   3   5  -4  560.14    9.27
   8   8  -2  135.41    7.69
   7   7  -5   59.94    5.92
   4   6   2  269.21    6.39
   6   7   2   56.36    4.59
   8   8   0  354.96   10.64
   2   3  -5   59.26    3.04
   2   4   3  487.73    5.37
   4   6  -4  553.35   10.44
   5   3  -8  463.37    9.02
   5   7   1   79.11    4.89
   5   4  -7  275.91    7.49
   6   4  -8   47.90    4.37
   5   7  -3   94.85    5.83
   7   8  -1  207.80    8.55
   8   8  -3  417.14   12.16
   3   1  -7   69.12    2.90
   2   5   0  502.99    7.51
   2   5  -1  662.16    8.83
   3   6   0  307.50    6.94
   7   8   0   44.80    5.10
   4   3  -7  676.09    9.78
   7   6  -6   34.72    4.45
   1   2  -4   55.94    2.61
   2   2  -6  364.72    5.94
   3   6  -2  467.48    8.99
   6   5  -7   31.59    4.17
   3   4  -6   25.98    3.07
   6   7  -5   64.88    5.40
   2   5  -2  109.67    4.16
   7   8  -3  420.35   11.83
   5   6  -6   38.58    4.71
   4   2  -8   65.37    3.62
   3   5  -5  471.91    8.98
   3   6   1  378.41    7.42
   7   8   1  133.66    6.96
   6   8  -1   80.67    5.85
   4   7  -1  836.31   13.06
   4   7   0 1007.06   13.83
   2   5   1  262.58    5.43
   4   6  -5  464.46   10.02
   3   5   3  905.83    8.99
   3   6  -3  512.59    9.63
   6   8   0   49.01    5.10
   5   7   2  109.64    5.25
   4   7  -2  911.69   13.95
   7   8  -4   72.42    6.64
   2   5  -3  361.91    7.24
   1   4  -1 4732.32   20.29
   4   7   1  276.08    7.53
   7   6  -7  131.97    7.27
   6   8  -3   42.52    5.60
   1   4   0 2838.53   15.19
   4   6   3  181.79    5.19
   1   0  -5  447.14    4.25
   4   7  -3  122.77    6.28
   2   4  -5  319.87    6.78
   6   7  -6  101.06    6.67
   5   7  -5  143.99    6.88
   5   4  -8  178.11    6.57
   1   1  -5 1251.53    8.56
   8   7  -6   57.30    5.62
   1   4  -2 1427.35   11.81
   6   8   1  117.30    6.48
   2   3  -6   97.74    3.83
   4   5  -7  170.24    6.74
   6   4  -9   47.83    4.77
   6   5  -8    8.42    4.29
   1   3  -4  508.52    7.04
   1   3   2  882.69    6.15
   5   5  -7   57.07    4.69
   6   8  -4   98.04    6.87
   4   4  -7   64.17    4.04
   2   5  -4  136.06    5.06
   5   8  -2  105.36    6.60
   5   8  -1  109.37    6.23
   3   6   2  751.37    9.92
   4   3  -8   71.37    4.20
   4   6  -6  315.49    9.07
   4   7  -4   51.43    5.08
   3   5  -6  170.64    6.22
   4   7   2  251.24    7.06
   3   4  -7  473.83    9.08
   1   4   1 2526.68   13.76
   2   5   2  835.33    8.89
   1   4  -3 1093.27   10.94
   1   2  -5  556.98    6.85
   6   6  -7   31.36    4.44
   5   8  -3  112.42    6.82
   7   7  -6  144.96    7.97
   2   1  -7  954.88    8.81
   7   6  -8  126.00    7.32
   5   7  -6  222.88    8.68
   6   8  -5  123.29    7.55
   2   0  -7   51.38    2.28
   2   6  -1  147.48    5.40
   6   7  -7  114.48    7.02
   3   7  -1  464.65    9.85
   7   9  -1  197.12    8.95
   7   9  -2   88.90    6.98
   5   8   0   89.08    6.03
   2   6  -2  153.02    5.77
   3   7  -2 2032.90   20.48
   3   1  -8    9.63    2.24
   4   7  -5   96.99    6.35
   5   8  -4   84.20    6.54
   0   1  -2  679.94    5.01
   2   2  -7   89.01    3.62
   7   9   0  108.40    7.62
   7   9  -3   52.72    6.36
   2   4  -6   21.81    2.92
   2   5  -5  159.05    5.66
   3   7  -3   22.37    4.27
   2   6  -3  331.01    8.12
   5   5  -8  185.41    7.25
   1   4  -4  190.63    5.22
   1   3  -5  184.86    4.80
   4   6  -7  302.36    9.09
   4   8  -2  287.59    9.16
   5   4  -9  191.94    7.19
   6   5  -9  132.31    7.09
   4   8  -1   36.39    4.76
   6   9  -2  185.77    8.95
   3   7   0  403.36    9.17
   1   5  -1  523.16    8.33
   4   4  -8   78.69    4.95
   1  -1  -5 1266.94    4.98
   0   2  -2  238.68    4.01
   5   8  -5   87.44    6.99
   0   2   0  233.58    3.33
   1   5  -2  112.93    4.66
   3   2  -8  151.07    4.74
   3   5  -7   94.18    5.38
   5   6  -7  395.01   10.31
   4   8  -3   94.55    6.32
   6   9  -3  153.65    8.31
   2   3  -7  110.41    4.49
   3   7  -4   89.84    5.42
   3   6  -6  210.84    7.49
   5   8   1  236.02    8.24
   2   6  -4   30.34    3.91
   4   7  -6   40.02    5.30
   2   4   4  439.41    4.70
   0   0  -2  428.07    2.67
   3   6   3   42.95    2.99
   1   5  -3    5.02    2.32
   6   9  -4   46.93    5.98
   4   8  -4  139.32    7.62
   4   8   0  294.71    9.18
   1   3   3  690.27    4.96
   1   4   2 1579.82   10.54
   2   5  -6  186.09    6.57
   0   1  -3  543.55    5.10
   6   9   0   58.66    6.04
   3   7   2  407.73    8.68
   5   9  -2    8.38    4.57
   1   1  -6  887.85    8.11
   3   7  -5  609.02   12.68
   0   2  -3  969.42    8.19
   1   4  -5   94.72    4.20
   1   5   0  202.67    5.21
   1   2  -6  205.45    4.77
   5   7  -7   41.77    5.21
   2   6   2   49.33    3.47
   5   9  -1  388.76   11.65
   3   3  -8  245.43    6.46
   5   9  -3  116.36    8.08
   2   5   3  624.97    7.45
   2   4  -7  103.28    5.11
   3   7   1   77.45    4.70
   2   6  -5  268.43    8.14
   1   5  -4  450.00    8.61
   4   8  -5   37.77    5.13
   2   7  -1  120.62    5.80
   2   6   1   31.70    3.10
   2   7  -2  445.75   10.24
   5   6  -8  217.07    8.54
   4   5  -8  423.53   10.08
   6   6  -9   45.58    5.64
   3   8  -1   40.02    5.13
   1   3  -6  475.42    8.01
   2   7  -3  263.41    8.23
   4   8   2  119.20    6.15
   4   6  -8  153.17    7.39
   0   3  -3  154.06    4.27
   3   8  -3  188.90    8.23
   3   5  -8  286.16    8.68
   4   4  -9  112.51    5.74
   4   8   1  194.74    7.54
   5   9   0  229.55    9.29
   3   7  -6  156.58    7.59
   5   9   1   78.37    6.59
   1   6  -2  583.55   10.53
   5   7  -8   54.69    6.27
   1   6  -1  344.46    8.11
   1   0  -6   11.38    1.50
   5   9  -5   66.18    7.17
   2   7  -4  262.05    8.75
   3   8  -4   25.78    5.29
   4   8  -6   89.26    7.27
   4   9  -2   67.77    6.77
   3   4  -8  108.44    5.31
   2   7   0   28.36    3.68
   1   6  -3  575.89   10.83
   1   5  -5  360.37    8.42
   0   4  -2  167.30    4.98
   0   2  -4 1360.06   10.59
   5   5 -10  240.32    9.05
   4   9  -3  222.40    9.69
   0   4  -1 1574.61   13.04
   3   8   0  142.90    7.04
   1   4  -6  173.79    5.78
   0   2   1 1421.21    7.01
   4   7  -7   78.77    6.50
   3   6  -7   61.73    5.49
   0   3  -4   73.50    3.64
   0   1  -4  469.64    5.37
   0   4  -3   78.43    3.85
   4   9  -4  239.18   10.02
   6  10  -1  266.93   11.76
   1   5   1  149.65    4.54
   0   0  -3 1698.34    6.59
   1   6  -4  103.65    5.45
   2   7  -5  151.16    7.41
   5   6  -9   93.99    6.79
   5   9  -6  111.09    8.49
   1   6   0  579.82    9.89
   0   3   1 3044.50   13.51
   4   6  -9  156.49    7.97
   2   4  -8  117.96    5.69
   4   5  -9   96.36    6.11
   5   7  -9   66.19    6.37
   2   6   3  589.36    8.63
   4   9   0   51.82    6.11
   3   3  -9  324.31    7.85
   2   5  -7  168.43    6.70
   4   9  -5   61.50    7.18
   1   2  -7   73.22    3.56
   5  10  -2  288.05   11.81
   4   9   1  158.21    8.17
   4   7  -8  134.44    8.04
   2   8  -2  187.77    8.20
   0   4  -4  252.89    6.39
   5  10  -3   94.13    7.79
   1   3  -7  755.53   10.65
   2   8  -1  545.02   12.37
   3   6  -8   63.27    6.01
   2   8  -3   19.04    4.73
   1   6  -5   60.82    5.04
   0   5  -2   54.11    3.99
   3   5  -9   50.04    5.21
   2   7   1  111.72    5.44
   2   2  -8  486.44    8.05
   5  10  -1  247.79   10.70
   3   8   1  332.16    9.43
   2   1  -8  930.08    9.61
   2   7   2  757.70   11.78
   3   8   2  271.45    8.33
   1   7  -2  117.66    6.22
   3   9  -3   61.75    6.11
   0   5  -3  293.46    7.24
   0   4   0  913.67    9.63
   0   2  -5 1251.06   10.91
   4   5 -10   85.52    6.23
   1   7  -1  648.09   12.13
   0   3  -5  144.27    4.64
   1   7  -3   46.48    4.87
   2   8  -4  209.24    8.82
   1   1  -7 1550.20   11.60
   4   9  -6  110.53    8.33
   3   4  -9   66.85    5.01
   2   3  -8  328.98    7.55
   1   4   3  572.60    6.22
   3   9  -4  176.53    9.04
   3   7  -7  123.01    7.22
   0   4   1 1451.86   11.60
   2   5  -8  119.73    6.15
   0   5  -4    4.70    3.24
   2   8   0  778.43   14.37
   0   4  -5  400.27    8.30
   2   8  -5    4.98    3.98
   0   1   1 3698.40    6.42
   4  10  -3  103.95    7.86
   1   6   1  309.05    7.30
   2   6  -7  335.70    9.81
   3   9   0   79.42    6.48
   0   1  -5  705.74    7.14
   1   6   2 1088.57   12.58
   3   6  -9    6.13    4.34
   4  10  -4   51.92    6.92
   1   4  -7  491.19    9.73
   4   6 -10   46.72    5.56
   0   6  -2   39.98    3.78
   1   7  -5   85.90    5.96
   1   5  -6  160.71    6.34
   0   6  -3  241.23    7.82
   2   4  -9   39.30    4.29
   0   6  -1  293.05    8.00
   0   5  -5  162.25    6.27
   0   0  -4 1929.30    8.23
   2   7  -6   63.07    5.70
   1   5   3  294.14    5.55
   0   3  -6   43.77    3.34
   2   9  -3  102.97    7.80
   0   6  -4  384.94    9.67
   1   8  -2  260.10    9.52
   2   6  -8   47.15    5.10
   1   8  -3   24.94    4.62
   0   2  -6   48.38    3.02
   2   8   1  847.59   14.40
   3   8  -7   27.02    5.60
   1   5  -7   43.00    4.46
   3   9   1   94.99    6.59
   2   7  -7   99.87    6.80
   1   6  -6  111.57    6.02
   2   3  -9   27.73    3.52
   1   7   1  325.37    8.48
   2   8  -6   93.27    6.70
   0   5   1    8.30    2.50
   0   4  -6  191.63    6.21
   1   3  -8   15.80    3.08
 -11   2   4   16.96    4.77
 -10  -2   8    6.11    4.14
 -11   1   6   25.23    4.33
 -12   2   4   27.37    5.17
 -11   3   3   39.80    5.28
 -10  -1   8   31.44    4.69
  -6   3   3   10.34    2.71
  -9   2   6   14.41    4.01
  -8  -2   9   27.87    4.78
  -6   4   0  116.10    3.64
  -9   4   2    2.38    3.06
  -7   0   8   22.27    4.32
 -11   3   5   16.32    4.93
 -10   3   5    8.88    4.16
  -9   4   3   24.92    4.03
  -6  -1   9   30.42    4.62
  -8   3   6   28.18    4.11
  -7  -3  10   51.02    5.04
  -9   0   9   22.23    5.01
  -6   3   5   16.09    3.34
  -6  -3  10   14.09    3.95
  -8   2   8   13.08    4.06
  -4   0   8   13.75    3.22
  -7   0   9    5.33    3.86
  -8  -1  10   28.38    4.97
  -5  -3  10   14.86    3.39
  -5  -2  10   52.58    4.63
  -9   5   4    5.70    3.36
  -7  -1  11   24.89    4.69
  -6  -2  11   33.20    4.20
  -5   0  10    5.20    3.47
  -4  -2  10  134.98    5.59
  -6  -1  11   30.87    4.71
  -4  -1  10    2.02    3.04
  -8   2  10  487.60   12.01
  -5  -2  11   49.79    4.45
  -8   4   8   37.74    5.64
  -8   5   6   13.19    4.09
  -7   1  11   19.04    4.75
  -9   5   7   19.84    4.62
  -4   1  10    1.46    3.77
  -3  -1  10  502.46    9.30
  -7   3  10   61.38    6.06
  -3   3   7   13.95    2.72
  -4  -1  11  478.67    9.96
  -6   1  11   28.25    5.08
  -3   0  10   86.26    4.96
  -8   6   5   29.29    4.05
  -6   3  10   23.78    5.00
  -2   0   9    0.46    2.77
  -7   5   8    5.37    4.59
  -7   4  10   24.67    4.83
  -4   3   9    2.26    3.18
  -7   6   6   28.10    4.54
  -6  -1   7  269.59    7.78
  -5   1   5   64.23    3.86
 -10   3   2  416.01   10.44
 -12   2   3   48.60    5.65
  -2  -4   6   19.85    2.09
  -6  -3   8   86.59    5.34
  -8   1   6  215.24    8.11
  -9  -2   8   97.12    6.51
  -9   1   6  257.16    8.89
  -7  -2   8  313.25    8.98
  -3   0   5   90.70    3.65
  -2   0   4  466.69    6.27
  -9   0   7  147.09    7.10
  -7   1   6  268.13    7.97
  -5  -1   7   39.18    3.96
 -10   1   6    5.55    4.27
 -10   0   7   37.33    4.49
  -3   1   4  574.69    7.56
  -8   0   7  170.74    7.11
  -2  -1   5  440.78    6.40
  -2   2   0  346.74    3.29
  -8   3   3  621.39   11.43
  -2  -3   6   89.91    3.31
  -6  -2   8  110.74    5.97
  -3  -4   7  436.16    7.33
  -4  -2   7  190.05    5.81
  -9   3   3   47.69    4.51
  -4   1   5  380.15    7.34
   0  -1   2  639.19    3.74
  -4   0   6  101.49    4.34
  -8  -1   8  121.60    6.34
  -6   0   7  185.57    6.82
  -1  -3   5  183.44    3.65
  -7   3   3  197.19    6.29
  -4   2   3  189.17    4.89
   0  -2   3  990.59    5.48
  -7   0   7  277.58    8.62
 -10   3   3  135.25    6.91
  -7  -1   8   20.20    4.06
  -6   1   6   99.56    5.46
  -8  -4   9   40.22    4.73
  -5   3   2  519.27    7.83
  -3  -1   6  593.34    8.57
  -9   2   5  130.35    6.79
  -8   2   5  149.98    6.79
  -5  -3   8  427.50    9.18
  -3   2   2  513.73    6.51
  -5  -4   8  170.77    6.26
  -1  -1   4  101.54    2.92
  -5   2   4  206.29    5.75
  -9  -1   8  402.32   10.68
  -9  -3   9  137.99    7.17
  -7   4   0  194.92    4.94
  -8  -3   9  107.58    6.45
 -10   2   5   66.53    6.08
  -7   2   5   96.12    5.13
  -5   1   6  303.26    7.51
  -4  -1   7  197.78    5.91
  -5  -2   8  248.39    7.26
  -7  -4   9   65.38    5.24
  -4   3   1  682.16    7.35
  -1   0   3 1495.44    8.71
  -9   1   7   10.54    4.57
  -6  -1   8   90.22    5.60
  -1   1   1  145.75    2.14
  -8   4   1  222.87    6.19
  -8   1   7   82.78    6.08
  -5   0   7  605.32   10.91
  -7  -3   9   55.20    5.19
  -8   2   6   41.83    4.49
 -10   1   7  126.06    6.75
  -5   2   5  280.32    7.08
 -11   2   5   42.56    5.30
  -9  -2   9   55.88    5.47
  -9   3   4    6.17    3.90
  -8   3   4  306.41    8.73
  -6   2   5  266.17    7.63
 -10   2   6  113.09    7.18
  -7   2   6  130.12    6.34
  -7   4   1  145.34    4.80
 -10   0   8  160.49    7.53
  -9   0   8  230.69    8.86
  -2   2   1  472.92    4.67
  -7   1   7    7.76    3.75
 -11   3   4   76.85    6.21
 -10   3   4   46.54    5.24
  -7  -2   9   54.12    5.18
  -7   3   4  238.24    7.13
  -1  -2   5  506.04    6.09
  -6  -3   9   37.38    4.60
  -8   0   8  249.42    8.93
  -6  -4   9   40.09    4.30
   0  -4   4  233.92    2.76
  -5  -1   8   23.11    3.44
 -11   2   6   53.34    5.36
  -3   0   6   45.64    2.99
  -5   3   3  213.33    5.62
  -3   1   5  455.53    7.50
  -3  -3   7   11.49    2.20
  -4   2   4   25.30    2.68
  -8   4   2   93.17    4.69
  -6   2   6  265.90    7.99
  -2   0   5 1740.63   12.91
  -4   1   6  138.39    5.27
  -8  -1   9  109.05    6.57
  -6   0   8  209.64    7.35
  -4   3   2  393.81    6.32
  -6  -2   9  195.57    7.27
  -4  -3   8   52.52    3.85
  -4   0   7 1275.12   14.33
  -6   3   4   57.70    4.10
  -3  -2   7  104.92    4.22
  -6   4   1  396.14    6.76
  -3   2   3  600.22    7.44
  -7   4   2  291.65    6.91
  -6   1   7  252.53    7.89
  -5  -4   9  179.30    6.46
  -7  -1   9    9.55    3.99
  -4  -4   8   71.48    4.03
  -4  -2   8   53.30    3.90
  -2   1   4  559.74    7.02
  -9   1   8  404.69   11.19
  -4   2   5  876.33   11.22
  -9   2   7  127.80    7.11
  -9   3   5   98.42    6.07
  -8   2   7  142.39    7.37
  -5   1   7   35.36    4.11
  -9  -1   9  179.04    8.13
  -8   3   5   85.15    5.44
 -10   1   8   38.90    5.30
 -10   2   7   12.35    4.56
  -8   1   8  129.43    7.07
  -2  -4   7   86.83    3.35
   0  -3   4   69.99    1.86
  -3   2   4   71.61    3.26
  -2   2   2   39.94    2.12
  -8  -3  10   45.17    5.02
  -7   2   7   39.43    4.85
  -3  -1   7   61.78    3.46
  -8   4   3   12.95    3.36
  -5  -3   9  239.49    7.33
  -7   3   5   40.81    3.89
  -5   0   8  516.58   10.58
  -3   3   0 8598.75   19.21
  -4  -1   8  430.73    8.94
  -3  -4   8  115.31    4.30
  -2  -3   7   90.13    3.57
  -9   3   6   99.61    6.54
  -6   4   2  488.94    8.13
  -5  -2   9   57.64    4.42
  -5   2   6   16.92    2.98
  -5   3   4   88.91    4.37
 -10   3   6   19.78    5.04
  -7   4   3  118.99    5.19
  -8  -2  10  380.66   10.74
  -3   3  -1 2723.37    8.49
  -7   1   8   20.14    4.70
  -1   0   4 1042.44    8.41
  -4   3   3  372.15    6.73
  -1  -1   5 1182.88    9.56
  -7   3   6  130.36    6.10
  -1  -4   6  187.25    3.86
 -10   4   4   49.16    5.07
  -2  -1   6  783.92    9.14
  -8   0   9  218.24    8.55
 -11   3   6  148.21    8.11
  -7  -2  10   99.47    6.37
  -3   3   1 2850.20   13.00
  -5   4   1   21.92    2.14
  -5   3   5  290.59    7.45
  -6   2   7   54.48    4.54
  -3   1   6  591.20    9.10
  -1  -3   6  468.66    6.21
  -4   1   7  204.26    6.33
  -5  -1   9  336.57    8.82
  -9   4   4   53.86    4.98
  -3   0   7    8.59    2.75
  -9   2   8   90.22    6.75
  -8   4   4  431.08   10.02
  -6   0   9  162.76    7.33
  -6   4   3   41.67    3.44
  -6   3   6   66.96    4.64
   0  -1   3  473.74    4.16
 -10   2   8    5.66    3.81
  -4   2   6   84.08    4.29
  -9   1   9  210.45    8.37
  -6   1   8   84.03    5.38
  -2   2   3  314.15    5.04
  -9   3   7  138.50    7.55
  -2   1   5  428.88    6.88
  -3   2   5  217.37    5.61
  -7  -1  10  389.83   10.74
  -6  -2  10  250.95    8.39
  -7   4   4  131.92    5.85
  -5   1   8   26.75    3.93
  -5   4   2    2.62    1.93
 -10   4   5  110.47    6.88
  -8   3   7  232.09    8.65
 -10   3   7  210.83    8.76
   0  -2   4 1300.63    7.42
  -8   1   9  119.92    7.23
  -3  -3   8  216.23    5.71
  -3   3   2   73.90    2.96
  -7   2   8  300.08    9.33
  -1  -2   6  203.72    4.49
  -3  -2   8  119.29    4.60
  -4   3   4 1206.94   12.60
  -4  -3   9    2.04    2.71
  -4  -2   9   38.74    3.76
  -2   0   6  167.13    4.67
  -7   3   7  131.77    6.46
  -5   0   9    9.14    3.74
  -5   2   7  184.64    6.63
  -9   4   5   85.51    5.90
  -6  -1  10   99.90    6.26
  -6   4   4  181.44    6.28
  -5   3   6  150.24    6.05
  -8   4   5  119.72    6.45
  -4   3   5   27.68    3.02
  -3  -1   8   13.37    2.90
  -7   1   9    8.64    4.47
  -4  -1   9  252.47    7.26
  -5   4   3  211.29    5.63
  -2  -2   7   87.79    3.73
  -9   4   6   85.88    6.44
  -8   4   6  160.68    7.50
 -10   4   6  180.47    8.38
  -6   3   7  226.55    7.73
  -1   0   5  446.96    6.32
  -6   2   8  121.81    6.38
  -7   4   5   35.89    4.45
  -9   2   9   64.72    5.49
  -2   2   4  243.58    4.88
  -3   3   3  963.79    9.51
  -3   1   7   63.82    3.88
  -8   0  10  326.71   10.08
  -4   1   8  462.36    9.75
  -9   3   8  129.43    7.66
  -4   2   7  182.05    6.42
  -8   2   9   36.88    5.71
  -8   5   3   87.60    4.79
  -7   4   6   13.49    3.94
  -2  -1   7  838.17   10.07
  -1  -1   6  990.18    9.70
  -8   3   8  262.16    9.26
  -7   5   2   97.34    4.29
  -7  -2  11  107.23    6.21
  -3   2   6  100.11    4.29
  -2  -3   8  314.50    6.32
  -6   0  10  126.48    6.79
  -4   4   1  138.86    3.51
  -3   0   8  148.29    5.54
  -5  -1  10  159.98    6.91
  -6   1   9   34.48    4.75
  -5   1   9  369.48    9.47
  -6   4   5 1669.95   18.01
  -5   4   4   13.85    2.91
  -7   0  10   74.14    6.17
  -4   0   9  219.95    6.97
  -7   3   8   12.03    3.97
  -1   1   4  112.54    3.27
  -4   4   2  563.50    7.41
  -7   2   9   62.57    6.08
   0   0   2  413.90    3.40
  -2   1   6  824.70   10.01
  -8   1  10   41.32    5.72
  -9   4   7   81.55    6.75
  -5   4   5  146.58    5.79
  -6   4   6  231.52    7.71
  -4  -3  10   31.98    3.65
 -10   4   7   58.60    5.77
  -8   4   7   96.82    6.20
   0  -1   4  472.03    4.95
  -3   3   4  113.63    3.99
  -5   3   7  166.33    6.79
  -5   2   8  260.73    8.28
  -2   0   7   43.34    3.11
  -4   3   6    0.93    2.98
   0  -3   5  153.34    2.85
  -1  -3   7  780.67    8.49
  -2   2   5  692.36    8.72
  -6   5   1  342.07    6.06
  -7   5   3   19.17    3.03
  -4   4   3 1068.89   10.99
  -9   5   5  197.19    7.70
  -3  -2   9  214.80    6.16
  -7   4   7   84.12    5.81
  -6   3   8   86.15    5.51
  -3   3   5   57.24    3.59
  -7   1  10  423.32   11.75
  -8   5   5  187.60    7.32
  -3  -3   9  320.48    7.03
  -8   5   4   40.67    4.13
  -1  -2   7   82.10    3.41
  -6   2   9  204.93    8.35
  -7   0  11  191.83    8.03
  -3  -1   9  194.04    6.09
  -8   3   9  129.03    7.17
  -4   2   8   56.36    4.36
  -3   1   8    7.46    2.99
   0  -2   5 1217.09    8.28
  -6   5   2  343.31    6.78
  -3   2   7  107.97    5.10
  -4   1   9  256.94    7.91
  -5   4   6   43.69    4.29
  -7   5   5   57.76    4.81
   0   0   3 1671.79    8.25
  -7   5   4  295.78    8.00
  -2  -2   8  480.32    8.01
  -9   4   8   52.23    5.43
  -6   4   7   15.79    3.59
  -1   1   5 1147.94   10.15
  -7   3   9   47.28    5.66
  -4   4   4   37.35    3.19
  -6   5   3  211.54    5.90
  -9   5   6  258.67    9.17
  -2   3   1 4780.60   14.90
  -2   3   2  107.92    3.02
  -2  -1   8  846.80   10.96
  -4   4   5  565.30    9.68
  -3   0   9  364.70    8.44
  -6   1  10  116.69    6.90
  -6   0  11   68.82    5.57
 -10   5   6   68.02    6.54
  -2   1   7  889.62   11.34
  -1   2   2  707.96    5.86
  -5   1  10  169.90    7.12
  -7   2  10  121.63    7.28
  -4   4  -1   91.86    1.97
  -5   3   8  459.21   10.81
  -3   3   6   56.19    3.91
  -2   2   6  363.59    7.15
  -5  -1  11  161.40    7.04
  -4   3   7  659.48   11.43
  -7   4   8   57.41    5.71
  -4   0  10  623.17   11.79
  -6   5   5  113.48    5.60
  -2   3   3  291.88    5.02
  -7   5   6   46.87    4.64
  -6   5   4   69.69    4.43
  -5   2   9   70.43    5.30
   0  -1   5  724.08    6.90
  -2   0   8 1261.90   13.77
  -6   3   9   35.39    4.81
  -5   4   7  275.82    8.37
  -1   0   6   12.73    2.29
  -1   2   1   30.30    1.40
   0   0   4 2080.90   10.83
  -5   5   2  212.16    5.19
  -3   4   2   25.01    2.11
  -4   4   6  285.23    7.84
  -6   4   8   50.07    5.60
  -4   2   9   45.55    4.80
  -8   5   7  137.61    7.38
  -5   0  11    3.25    3.99
  -3   2   8  136.56    5.80
  -6   2  10  273.80    9.29
  -5   5   3  124.50    4.48
  -2   3   4  363.61    6.16
  -6   5   6   20.18    3.70
  -3   4   1   16.91    1.63
  -3   1   9  229.07    7.02
  -1   2   4   53.44    2.55
  -3   4   3  453.99    6.83
  -8   4   9   53.95    5.79
  -5   5   1  153.57    3.91
  -3  -2  10   30.62    3.52
  -2   3   0 5802.39   13.57
  -7   5   7   89.81    6.16
  -5   5   5  658.81   11.17
  -7   2  11  127.43    7.06
  -2   3   5   61.57    3.21
  -5   5   4  341.15    7.53
  -7   4   9   72.09    6.36
  -1  -1   7 1624.09   13.41
  -2   2   7   91.68    4.58
  -2   1   8  934.40   12.35
  -1  -3   8   19.66    2.45
  -3   4   4  422.59    7.19
  -4   3   8   70.30    4.76
   0  -2   6   49.62    2.32
  -5   3   9  287.45    9.25
  -3   4   5   37.70    2.94
  -2  -2   9  169.24    5.36
   0  -3   6   50.38    2.13
  -2  -1   9  120.34    4.99
  -5   1  11  178.21    7.73
  -5   4   8  194.01    7.61
  -1   1   6  939.75   10.11
  -8   5   8  341.85   10.89
  -1   2   5  549.83    7.57
  -6   5   7   31.38    4.76
  -4   4   7   77.36    5.27
  -5   2  10   62.97    5.51
   0   0   5  173.11    3.89
  -5   5   6  111.85    5.68
  -1   0   7  876.74   10.32
  -6   4   9   53.73    5.43
  -7   6   4   30.26    3.71
  -4   0  11   29.28    4.27
   0  -1   6  500.94    6.54
  -2   3   6  100.57    4.46
  -5  -1  12  198.66    7.45
  -3   2   9  226.51    7.22
  -4   2  10  139.50    6.65
  -7   6   5   63.09    4.70
  -4   5   3  393.22    6.97
  -6   2  11   46.76    5.08
  -8   6   6   75.70    5.78
  -1   2   0  163.53    2.03
  -4   5   5  791.27   11.58
  -4   5   2  488.70    6.96
  -3   4   6   25.83    3.35
  -3   1  10  455.99   10.14
  -2   2   8  503.99    9.61
  -6   6   3  278.62    6.70
  -5   5   7   64.65    5.32
  -5   0  12   -2.27    4.05
  -4   5   4  100.09    4.55
  -6   5   8   11.59    4.82
   0   1   4  504.59    6.06
  -4   1  11  437.01   10.82
  -2   1   9  121.31    5.60
  -1   1   7 1660.23   14.74
  -1  -1   8   77.86    3.93
  -5   4   9  197.61    8.29
  -5   3  10    7.54    4.16
  -4   4   8   93.59    5.89
  -1  -2   8 1168.22   11.77
  -3   3   8  249.30    7.80
  -1   2   6  216.86    5.56
  -4   5   1  777.75    7.71
  -1   0   8  620.80    9.58
  -5   2  11   54.91    5.84
  -2  -2  10  346.98    7.73
  -6   6   4  268.71    7.13
  14   0   1    1.05    2.09
  15  -4   1   -0.14    2.06
  15  -7   4    4.43    1.31
  15  -3   1    3.77    2.18
  15  -6   2    8.37    1.77
  12  -8  -1   10.96    1.86
  15   0   5    1.36    1.40
  15  -5   1    4.58    2.00
  13  -8   0   11.44    1.86
  15  -2   1   69.65    3.01
  13  -7  -1   28.97    2.24
  15  -7   3    4.81    1.40
  12  -9   0    3.92    1.55
  14  -4  -1   49.57    2.91
  13   0  -1    6.85    2.39
  13   1   0   55.48    2.97
  16  -4   5    7.30    1.22
  14  -5  -1   30.94    2.61
  12   0  -2    2.64    2.29
  12  -7  -2    3.74    1.92
  13  -5  -2    9.63    2.25
  13  -3  -2    9.76    2.64
  11  -8  -2    7.23    1.76
  14  -7   0    7.16    1.83
  15  -6   1    5.52    1.82
  16  -3   6    4.87    1.10
  11   2  -1   60.59    2.97
  16  -5   4    1.09    1.13
  16  -2   4    4.88    1.43
  14  -8   1    2.24    1.45
  14  -6  -1   72.91    2.81
  15  -1   1    0.96    2.06
  13  -6  -2    7.27    2.14
  15  -5   0    4.85    2.04
  12  -3  -3    9.99    2.47
  15  -2   0   12.49    2.53
  16  -4   2    1.30    1.50
  13  -9   1    7.10    1.40
  14  -9   3    1.25    1.10
  12   1  -2   36.93    2.66
  15  -6   0    3.12    1.70
  13   0  -2    6.96    2.22
  12  -8  -2   10.51    1.74
  14  -4  -2   11.00    2.51
  13  -7  -2    3.76    1.77
  14   0  -1  229.70    4.54
  14  -7  -1    0.00    1.62
  15  -4  -1   22.67    2.58
  13   2   0   68.00    2.90
  16  -4   1    6.05    1.63
  15  -1   0   72.67    3.01
  14   2   2    6.75    1.84
  15  -3  -1   42.17    2.75
  10   0  -4    2.09    2.07
  15  -5  -1   26.45    2.23
  16  -2   1    6.17    1.81
  10  -3  -5    9.06    2.19
  16  -6   2    1.08    1.23
  15   1   2   10.10    1.79
  15  -2  -1    5.70    2.34
  12  -7  -3   10.78    1.89
  15  -8   2   -0.28    1.07
  12   3   0   46.62    2.81
  15  -6  -1    2.53    1.74
  16  -4   0   21.12    2.08
  13   1  -2   60.94    2.97
  11  -6  -4    1.76    1.83
  16   0   4    3.94    1.29
  11  -3  -5   11.45    2.15
   9  -6  -5    6.47    1.87
  14   1  -1   20.81    2.35
  14   0  -2    9.57    2.25
  16  -5   0   26.21    1.92
  14  -7  -2    5.26    1.65
  16   0   2    4.31    1.48
  14  -8  -1    7.58    1.43
  14  -9   1   14.94    1.23
  15  -5  -2    8.85    1.89
  14  -5  -3   12.73    2.25
  14   2   0  198.79    3.85
  15  -8   1    3.80    1.16
  13  -7  -3    0.24    1.57
  13  -1  -4    8.40    2.24
  16  -4  -1   29.73    2.06
  12   3  -1  111.16    3.22
  16  -1   0    9.00    1.85
  16  -3  -1   12.48    1.97
  12  -8  -3   -0.25    1.53
  16  -6   0    9.01    1.38
  17  -3   2    5.27    1.17
  15   0  -1    7.90    2.20
  14  -6  -3    7.52    1.88
  14   1  -2  126.18    3.51
  16  -5  -1   15.43    1.86
  16  -2  -1    8.69    1.88
  13   2  -2  433.26    5.56
  14   0  -3   11.71    2.23
  11  -6  -5    7.36    1.84
  14   2  -1   80.39    2.99
  13   0  -4    8.70    2.22
   8  -5  -6   14.80    1.99
  15   1  -1   48.03    2.41
  16   0   0   11.98    1.76
  16  -1  -1   54.11    2.47
  14  -8  -2    2.76    1.25
  11  -4  -6    4.65    2.02
  15  -5  -3    0.89    1.68
  16  -4  -2    7.21    1.85
  16  -3  -2    8.01    1.92
  13  -8  -3    3.36    1.39
  17  -3   0   20.06    1.56
  17  -4   0   13.71    1.32
  14   1  -3   13.24    2.13
  15   2   0    9.90    1.79
  16  -2  -2   10.50    1.85
  12  -3  -6    1.12    2.12
  14   2  -2    3.96    2.44
  14   0  -4    4.70    1.95
  15   1  -2   20.79    2.12
  15  -8  -1    1.42    1.02
  15   0  -3    1.78    1.84
  12  -7  -5    9.25    1.63
  17  -3  -1   51.21    1.85
  17  -4  -1   32.83    1.55
  15   2  -1    5.65    1.67
  16   1   0    6.45    1.53
  17  -2  -1   22.07    1.68
  16  -4  -3    3.33    1.62
  13  -2  -6    4.47    2.10
  17  -5  -1    9.21    1.12
  15  -5  -4   11.59    1.85
  16   0  -2   10.26    1.78
  11  -2  -7    1.72    2.12
  15  -7  -3    7.36    1.25
  17  -1  -1   30.12    1.63
  15  -1  -4   11.04    2.18
  10   4  -3    2.40    1.76
  14   0  -5   10.29    1.94
  15   2  -2   50.94    2.23
  17   0   0   31.23    1.51
  15  -8  -2    4.73    0.93
  17  -3  -2    3.22    1.36
  16  -1  -3    6.54    1.68
  14   3  -2  176.58    3.37
  15  -6  -4    4.12    1.35
  16  -7  -2    0.51    0.89
  16  -6  -3    0.41    1.10
   9   2  -6   13.16    1.95
  10   3  -5    8.57    1.91
  17   0  -1    6.92    1.33
  15  -4  -5    4.60    1.67
  17  -1  -2   -0.12    1.29
  16  -4  -4    3.26    1.47
  14  -5  -6    6.28    1.56
  16   0  -3    1.75    1.59
  16   2  -1   11.52    1.38
  13  -2  -7   10.61    2.09
  15   0  -5    0.84    1.69
  16   1  -3    7.67    1.56
  17  -3  -3    0.86    1.21
  13  -1  -7    3.76    2.04
  16  -1  -4   10.48    1.77
  17   1   0   46.75    1.42
  17  -2  -3    6.20    1.44
  17  -4  -3    4.55    1.14
  15   3  -2   49.60    1.96
  11  -4  -8   10.05    1.83
  16   2  -2   12.32    1.37
  16   0  -4    0.06    1.57
  14   1  -6    6.12    1.68
  15  -5  -6    5.33    1.30
   9   1  -7    8.83    2.01
  16   2  -3    7.41    1.37
  10   0  -8  169.31    3.58
  16  -1  -5    7.10    1.58
  13   1  -7    2.58    1.71
  14   0  -7    0.59    1.59
  17   0  -3    3.74    1.31
  17  -2  -4    2.15    1.19
  17   1  -2    0.64    1.07
  16  -4  -6    7.07    1.30
  13  -4  -8   11.28    1.72
  15  -4  -7    0.98    1.26
  17  -3  -5    3.99    1.06
  16  -1  -6    5.29    1.47
  11   2  -7    0.51    1.82
  16   1  -5    8.35    1.40
  11  -6  -8   56.90    1.97
  10  -1  -9  159.86    3.41
  11   1  -8  106.29    3.11
  12  -6  -8    7.27    1.36
   8  -2  -9   44.50    2.79
  16   0  -6    8.80    1.44
  15   0  -7    3.64    1.49
   9  -1  -9  260.08    4.05
  14  -3  -8   58.22    2.18
  14  -4  -8   -0.47    1.38
  16  -5  -6    3.34    0.98
  11   4  -6    7.56    1.77
  14  -2  -8    3.79    1.67
  11   0  -9   44.07    2.43
   7  -3  -9   38.32    2.13
   8  -1  -9  138.93    2.99
  10   0  -9   89.63    2.73
  16  -2  -7    6.34    1.34
   7  -2  -9   62.14    2.15
   9   0  -9   27.20    2.00
  16   1  -6    6.04    1.30
  16  -1  -7    7.22    1.31
  12   2  -8    2.64    1.74
  10  -2 -10   19.28    2.04
  11   1  -9  137.49    3.29
  10   1  -9  149.85    3.25
  12  -5  -9   10.57    1.48
  13  -4  -9   33.68    1.81
  12   1  -9   80.43    2.64
  11  -1 -10  127.95    3.09
   9  -1 -10  256.87    4.14
   8  -2 -10  397.29    4.66
  13  -5  -9   11.75    1.37
  11  -4 -10    9.58    1.65
  14  -3  -9   -0.17    1.25
  17   2  -4    1.54    0.94
  15  -5  -8    1.12    0.93
  14  -4  -9    5.18    1.24
  10   0 -10   23.69    2.19
  14   2  -8    3.47    1.53
   8  -1 -10   35.06    2.22
  12   0 -10  124.42    2.92
  13  -1 -10    3.41    1.66
   7   3  -8    9.89    1.79
   7  -3 -10   63.52    2.19
   7  -2 -10  104.80    2.72
  12   2  -9   82.16    2.72
  15   4  -5    5.86    1.29
  17  -1  -7    6.53    1.06
  16  -1  -8   26.45    1.43
  17   1  -6    6.67    1.07
  13   0 -10    0.19    1.63
  16   0  -8    0.21    1.11
  15  -3  -9    1.33    1.09
  11   1 -10  122.26    3.01
  13   2  -9    7.11    1.75
  15  -2  -9   10.91    1.36
  15   0  -9    4.47    1.40
  14  -1 -10    9.47    1.46
  10  -1 -11  130.11    3.05
  15   3  -7    6.68    1.39
  16   2  -7    6.85    1.20
  11  -1 -11  119.99    2.88
   9  -3 -11   39.40    2.20
   6  -3 -10   13.18    1.73
   9  -1 -11   27.67    2.10
  12  -1 -11    0.33    1.66
  11   0 -11   34.32    2.33
  12   3  -9   13.31    1.79
  11   2 -10    5.61    1.89
  14  -3 -10    2.24    1.27
  12   2 -10    4.28    1.79
  17   1  -7    5.20    0.97
  14   4  -7    7.15    1.52
  17   2  -6    4.62    0.95
  13  -2 -11    1.99    1.45
  14   1 -10    9.61    1.63
  13  -5 -10    5.63    1.13
  16  -2  -9   17.19    1.17
   8  -4 -11   27.42    1.83
  13   3  -9   35.96    2.06
   5   0 -10    6.51    1.89
  14  -4 -10   14.18    1.22
   7  -3 -11   72.56    2.47
  13   5  -7    3.90    1.56
  13   0 -11    5.36    1.66
  16  -1  -9    5.56    1.10
  13   4  -8    9.59    1.71
  12   1 -11    3.57    1.84
  15   0 -10    1.83    1.25
   9   5  -8    5.10    1.83
  14   3  -9   -0.54    1.34
  15  -3 -10   29.17    1.30
   7   3 -10   54.89    2.52
  14  -1 -11    5.72    1.41
  10  -2 -12   14.27    1.81
  14   2 -10   23.10    1.61
  11  -1 -12   32.46    2.12
  11  -2 -12   69.76    2.43
  16   1  -9    4.52    1.15
   7   4  -9   67.84    2.77
  14   4  -8    0.58    1.37
  14   0 -11    0.20    1.31
  10  -3 -12   10.27    1.67
  11  -3 -12   10.84    1.67
  13  -3 -11    3.07    1.34
  12  -1 -12   24.09    1.95
   5   3  -9  259.04    3.91
  11   4 -10    9.12    1.87
   5   2 -10   53.66    2.30
  13   3 -10   23.59    1.86
  13   5  -8    7.16    1.62
  12   0 -12    0.86    1.66
   8  -3 -12   43.53    2.18
   8   4 -10  115.99    3.38
  14   1 -11    6.90    1.43
  15   3  -9    1.98    1.26
   7   5  -8    7.23    1.99
  13   2 -11    4.09    1.65
   4   1 -10    2.64    1.72
  10  -4 -12    2.27    1.49
   9  -4 -12   75.98    2.34
  13  -1 -12    0.68    1.50
  14  -2 -11    8.63    1.34
  12   5  -9   12.14    1.86
  15  -1 -11    1.72    1.15
   8   5  -9  163.31    3.56
  14  -3 -11    6.72    1.23
  13   0 -12    1.86    1.55
   7   3 -11   80.07    2.94
  14   4  -9    4.13    1.42
   8   6  -7    7.03    1.88
  12  -4 -12    8.13    1.32
  13   1 -12    0.91    1.45
   7   5  -9    2.44    2.08
  10   2 -12   14.54    2.23
  13   5  -9    7.74    1.68
   9   5 -10   52.22    2.70
  10  -2 -13    3.28    1.77
  15   1 -11    4.37    1.21
   8   4 -11   25.16    2.36
  13   3 -11    1.94    1.55
  11  -2 -13   48.97    2.09
  14   0 -12    1.25    1.35
  10   0 -13    1.67    1.88
  12   6  -8    6.81    1.71
  10  -3 -13   52.13    2.13
  12  -1 -13    9.94    1.63
   4   1 -11  502.53    5.43
  15   3 -10   38.56    1.59
  14   5  -8   48.87    1.88
  12   0 -13    5.31    1.73
  12  -2 -13    3.07    1.40
  11  -3 -13    6.68    1.54
  14   1 -12   13.59    1.44
  15   4  -9   28.29    1.47
   9   6  -9    6.85    1.96
  11   1 -13    8.56    1.94
   7   5 -10  167.11    4.29
   7   3 -12  128.25    3.63
  14   3 -11    6.56    1.47
  11   3 -12   12.29    2.01
  15   2 -11   18.72    1.30
  14   4 -10   17.45    1.57
  12   1 -13    8.49    1.74
   7   1 -13   15.76    2.51
  13  -1 -13    6.08    1.39
   6   4 -11   87.80    3.42
   7  -1 -13   14.12    2.26
   3   2 -10   30.70    2.20
   9   5 -11   14.90    2.16
  13   0 -13   21.28    1.60
  13   5 -10    4.65    1.61
  10   4 -12    3.16    2.06
   3   0 -11   72.92    2.88
  14   2 -12   25.96    1.50
   6   3 -12   28.26    2.61
   5   2 -12  521.22    6.27
   8   4 -12  103.41    3.37
   6   5 -10   14.52    2.59
  10   2 -13    2.04    2.10
  13   1 -13    8.02    1.64
  10   6 -10   17.08    2.15
   9   3 -13    9.20    2.30
  11   6 -10    1.53    1.84
   7   5 -11   18.87    2.49
   7   4 -12   13.35    2.48
  12   2 -13    3.00    1.80
   4   1 -12  156.37    3.96
   8   6 -10   73.04    3.21
  10  -2 -14    4.64    1.73
  13   6  -9    2.15    1.53
   5   3 -12   19.35    2.81
   9  -2 -14   11.93    1.99
   3   2 -11   40.82    2.85
   9   0 -14    1.16    2.13
  14   0 -13    0.96    1.15
   4   2 -12   52.97    2.92
   6   4 -12   60.07    3.12
   7   0 -14   17.41    2.56
   9   5 -12    6.31    2.31
  12   4 -12    5.94    1.82
  10   5 -12    7.65    2.17
  12  -1 -14    2.21    1.44
   8   0 -14    2.36    2.12
   8   5 -12   34.89    2.66
   9   2 -14   12.29    2.18
  14   3 -12    7.95    1.39
  10  -3 -14    3.10    1.52
  14   1 -13   44.31    1.56
  10   4 -13    2.22    2.10
  10   6 -11    3.11    2.09
   3   0 -12  145.31    3.84
   2  -1 -11   27.80    2.46
   3  -1 -12   11.22    2.46
  11   5 -12    2.25    1.90
   8  -3 -14   13.05    1.96
   9   7  -9    5.36    2.06
  10   7  -9    5.52    1.98
   8   6 -11    1.11    2.30
   7   7  -8    5.23    2.20
   3   1 -12   15.14    2.63
  12   1 -14    2.72    1.55
   5   4 -12   14.08    2.82
  14   5 -10    6.70    1.45
   2   1 -11   32.81    2.63
  11   6 -11   22.23    2.08
   4   0 -13   10.73    2.60
  10   3 -14    4.35    1.94
  11  -2  -3  210.45    4.54
  12  -1  -2   27.70    2.75
  15  -7   5   22.90    1.46
  13  -9   2   28.78    1.80
  14  -8   2   11.54    1.63
  15  -1   2   12.39    2.24
  15   0   4    7.39    1.68
  11  -1  -3   83.09    3.20
  13   2   2  195.65    4.08
  10   0  -3  121.83    3.27
  14   1   2   38.60    2.50
  10  -4  -4   37.93    2.62
  10  -3  -4   45.80    2.73
  14  -1   0   35.53    2.80
  13  -4  -2  102.59    3.80
  16  -3   5   14.81    1.39
  16  -4   4   31.24    1.66
  14  -3  -1   25.83    2.76
  15   0   3   55.71    2.50
  16  -3   4    3.95    1.35
  11   1  -2   20.08    2.44
  12  -2  -3   39.06    2.71
  10  -2  -4   98.99    3.27
  16  -4   6   23.24    1.27
  11  -6  -3  231.40    4.54
  14   0   0   16.94    2.59
  16  -4   3   25.46    1.76
  16  -5   5   13.95    1.16
  16  -3   3   23.57    1.80
  10  -7  -3  121.05    3.29
  13  -1  -2   54.18    2.97
  15  -7   2   28.38    1.76
  16  -2   5   11.90    1.38
  14  -2  -1  100.96    3.77
  15   0   6   62.85    2.05
  13   2   1  100.99    3.33
  11   0  -3   34.31    2.71
  13  -2  -2  409.17    6.32
  12  -4  -3   55.40    3.07
  14   1   1   59.43    2.91
  11  -3  -4   67.75    3.26
  16  -5   3   17.22    1.50
  12  -1  -3  135.72    3.98
  16  -2   3   33.82    1.97
  15   0   2   37.62    2.42
  12  -5  -3   13.32    2.30
  10  -1  -4    1.75    1.89
  16  -2   6   10.31    1.17
  16  -3   2   72.86    2.56
   9  -5  -4    4.38    1.93
  11  -2  -4   12.02    2.49
  10   1  -3   16.70    2.27
  11  -7  -3   85.65    2.93
  13  -8  -1   19.78    1.88
  14  -1  -1   23.65    2.77
  16  -5   2   25.71    1.69
  16  -2   2    6.02    1.68
  16  -6   4   34.91    1.40
  12  -6  -3   86.32    3.17
  16  -1   4   13.28    1.50
  15  -7   1   16.65    1.68
  10  -5  -4   20.20    2.30
  15   1   4   19.97    1.72
  16  -1   5   16.43    1.38
   9  -6  -4   16.22    2.11
  16  -6   3   13.99    1.30
  14  -3  -2  172.76    4.54
  16  -1   3    4.69    1.54
  11  -1  -4  175.43    4.03
   9  -3  -5   80.40    2.79
  14  -5  -2   24.87    2.47
   9  -4  -5   81.47    2.85
  15   1   3   46.09    2.13
  15  -8   3   23.63    1.33
  16  -3   1   19.89    1.99
  12   0  -3    7.84    2.09
  14   1   0   32.56    2.52
  15   0   1   50.04    2.68
  14  -8   0   14.74    1.61
   8  -5  -5  162.50    3.38
  13  -9   0   38.63    1.78
  13  -4  -3   11.70    2.42
  11  -4  -4   54.32    2.97
  14  -9   2   14.81    1.26
  11   2  -2  256.77    4.68
  11   1  -3   89.15    3.25
   9  -2  -5  114.57    3.19
  13  -3  -3  126.91    3.91
  10  -7  -4  125.71    3.20
  10  -6  -4   73.85    2.83
  12  -2  -4   20.61    2.42
  13  -5  -3    9.36    2.24
  13  -1  -3   21.17    2.37
   9  -5  -5  172.31    3.64
  14  -2  -2    7.29    2.73
  11  -5  -4   36.04    2.66
  16  -1   2   13.65    1.79
  16  -5   1   13.82    1.65
  16  -1   6   33.18    1.39
  10  -4  -5   86.68    3.14
  14  -6  -2   20.96    2.16
  13  -2  -3   41.34    2.95
  10  -2  -5   69.12    2.92
  10  -5  -5   22.08    2.24
  15  -7   0   16.24    1.62
  14   2   1    7.75    2.02
  11   0  -4   94.03    3.30
  13  -6  -3   55.28    2.63
  12  -1  -4   57.14    3.08
  12  -4  -4   13.34    2.30
  11   3  -1  264.04    4.51
  16  -1   1   56.15    2.45
  14  -1  -2  119.79    3.73
  12  -3  -4   42.11    2.75
  15   0   0   56.38    2.84
  15   1   1    0.05    1.71
  11  -4  -5   28.25    2.42
  16   0   3  109.98    2.51
  16  -6   1   17.03    1.53
  10   2  -3   99.21    2.99
  13   0  -3   18.56    2.43
  12   1  -3  138.50    3.84
  12  -5  -4    2.99    1.97
  12   2  -2  228.42    4.42
  15  -1  -1   46.07    2.75
  13  -8  -2   25.82    1.79
  10  -1  -5   36.89    2.64
  11  -2  -5   45.51    2.87
  10   1  -4    2.65    1.96
  15  -4  -2   58.85    2.88
  14  -4  -3   14.89    2.48
  11  -5  -5  118.22    3.38
  15  -3  -2   45.36    2.69
  10  -6  -5   59.17    2.61
  14  -3  -3   72.44    3.49
  12   0  -4   80.06    3.18
  10   3  -2  356.05    4.74
  12  -6  -4   33.60    2.32
  11   2  -3  238.64    4.37
  11  -1  -5   16.44    2.23
  15  -2  -2   44.44    2.69
  17  -3   3   25.64    1.29
  14  -2  -3  315.30    5.39
  11  -7  -4   63.57    2.53
  12  -3  -5   18.71    2.42
  15   1   0   72.13    2.72
  17  -4   3    5.41    0.99
  12  -4  -5   42.60    2.72
  13  -4  -4   25.01    2.59
  11   1  -4  178.53    4.07
  15  -7  -1   20.63    1.66
  13  -3  -4   11.22    2.30
  12  -2  -5  197.65    4.35
  10   0  -5    7.49    2.03
  16   0   1    0.81    1.59
  17  -4   2   23.03    1.28
  13  -5  -4    2.93    1.99
  15  -6  -2   13.29    1.75
  17  -2   3    5.88    1.09
   9  -3  -6   90.69    3.03
  12  -5  -5   90.68    3.15
  13   1  -3   23.27    2.50
  11   3  -2  138.49    3.48
   8  -4  -6  140.32    3.22
  13  -2  -4   36.06    2.64
   9  -4  -6   90.40    3.05
  17  -2   2   17.65    1.38
  14  -1  -3   13.01    2.39
  15  -1  -2   21.78    2.44
  10  -3  -6   24.44    2.27
  12  -1  -5    4.40    2.13
  17  -3   1   24.71    1.60
  11   0  -5    5.64    2.20
  10  -4  -6  170.63    3.86
  12   2  -3   42.90    2.75
   9  -2  -6   11.29    1.94
  16  -7   1   48.61    1.48
  17  -4   1   29.83    1.46
  12  -7  -4   14.90    1.83
  12   1  -4   56.05    2.89
   9  -5  -6  221.92    3.95
  10  -2  -6  110.73    3.33
  13  -6  -4   25.70    2.12
  10   2  -4   97.98    2.94
  13  -3  -5   54.15    2.79
  15   2   1   75.09    2.42
  15  -4  -3  144.06    3.52
  17  -2   1   51.17    1.86
  15  -3  -3   22.20    2.28
  10  -5  -6   53.71    2.63
  13  -2  -5   32.83    2.63
  11  -3  -6  146.22    3.83
  16   1   2   14.84    1.48
  17  -1   3   21.12    1.26
  12   3  -2  301.10    4.76
  16  -6  -1   34.77    1.70
  14  -4  -4   14.22    2.15
  14  -3  -4  278.99    5.00
  10   3  -3  123.39    3.14
  10   1  -5   39.92    2.36
  17  -1   2    0.64    1.11
  17  -5   1   30.00    1.28
  11  -2  -6   54.06    2.72
  11  -7  -5    8.12    1.76
  15  -2  -3   40.22    2.66
  14  -7  -3   11.34    1.61
  12   0  -5   22.63    2.47
  15  -7  -2    9.04    1.38
  11   2  -4   15.35    2.30
  15  -8   0   20.51    1.31
  15   0  -2   36.09    2.51
  14  -5  -4   13.59    2.00
  14  -2  -4   85.34    3.34
  13  -1  -5   43.03    2.60
  10  -1  -6    2.93    2.02
  16  -5  -2   66.61    2.26
  17  -1   1   11.21    1.38
   9  -1  -6  240.50    4.16
  11   3  -3   36.71    2.41
  16   1   1   59.95    2.09
  11   1  -5   19.34    2.32
  13   2  -3   52.71    2.74
  11  -1  -6   24.56    2.54
  13   1  -4    9.97    2.19
  13  -4  -5  165.41    3.93
  15  -1  -3   92.46    3.08
  13  -7  -4    2.05    1.55
  12  -6  -5   51.10    2.44
  12  -2  -6   29.96    2.42
  15  -6  -3   26.26    1.84
  17  -5   0   36.86    1.43
  14  -1  -4   15.88    2.27
  16   0  -1   26.98    2.06
  11  -5  -6  105.65    3.09
  14  -6  -4   15.13    1.83
  12   2  -4   26.44    2.44
  13  -5  -5  142.50    3.54
  16  -7   0   27.69    1.34
  16  -1  -2   23.21    2.11
  13   3  -2   12.68    2.10
  13   0  -5    0.98    1.80
  10  -6  -6  199.39    3.68
  12  -4  -6  345.43    5.14
  12  -1  -6  109.20    3.46
  12   1  -5    4.89    2.05
  16  -6  -2    9.30    1.36
  12  -5  -6   39.78    2.33
  11  -6  -6   20.13    1.98
   9   2  -5  125.54    3.11
  12   3  -3    9.74    2.09
  17   0   2   15.78    1.18
  15  -3  -4   74.82    2.78
   9  -3  -7  138.52    3.30
  15  -4  -4   53.98    2.45
  16  -7  -1   18.63    1.15
  10   2  -5   67.45    2.65
  14  -1  -5   70.34    2.78
  10   3  -4   48.47    2.33
  16  -3  -3   25.43    1.98
  10   0  -6   91.35    3.07
   9  -4  -7   60.23    2.57
  10  -3  -7  217.40    4.08
   8  -3  -7  241.65    3.75
  17   0   1   27.25    1.42
  11   0  -6   37.41    2.60
  15  -2  -4   20.04    2.24
  14  -8  -3   13.68    1.26
   8  -4  -7   94.16    2.77
   9   0  -6    3.30    1.87
  10  -4  -7   56.14    2.61
  10  -2  -7    9.97    2.25
   9  -2  -7  126.26    3.23
  14  -3  -5  154.87    3.80
  13  -6  -5   26.58    1.98
  14   1  -4   18.98    2.18
  13  -4  -6   15.36    2.20
  16  -2  -3    9.82    1.96
  14  -4  -5   46.19    2.65
  14   2  -3  346.02    4.95
  11   2  -5   42.76    2.44
  15   1  -3  102.29    2.97
  12  -6  -6   87.89    2.65
  13   2  -4   45.86    2.57
  11  -3  -7   47.55    2.63
  12   0  -6    2.78    2.06
  14  -2  -5   38.01    2.53
  11   3  -4   72.61    2.76
  13  -3  -6  161.05    3.77
  16  -5  -3   44.63    1.94
  13  -1  -6   28.28    2.47
   9  -5  -7   20.06    2.01
  13  -5  -6   46.06    2.37
  11  -4  -7   44.29    2.50
  13   1  -5   39.97    2.47
  15   0  -4   17.48    2.01
  13  -7  -5   22.12    1.62
   8  -2  -7  151.20    3.25
  10  -5  -7   86.22    2.74
   8  -5  -7  124.98    2.90
  16   1  -1   54.00    2.17
  14  -5  -5   22.16    1.96
  14  -7  -4   13.63    1.48
  13   3  -3  147.13    3.41
  10  -1  -7  126.74    3.33
  17  -4  -2   21.00    1.46
  11  -1  -7   87.84    3.06
  12  -3  -7  125.91    3.37
  12   2  -5  208.96    4.00
   9  -1  -7    8.23    2.13
  17  -2  -2   48.90    1.94
  16   1  -2   20.07    1.79
  12  -2  -7    3.13    2.05
  12   3  -4   54.65    2.57
  14  -2  -6   61.14    2.74
  14  -4  -6  125.33    3.12
  13   0  -6   84.80    3.04
  11   4  -3  199.45    3.61
  16   2   0   49.81    1.75
  14  -3  -6    4.68    1.83
  13  -6  -6   17.31    1.71
  10   1  -6    6.40    2.03
  11   1  -6   26.28    2.36
   8  -1  -7   93.05    2.67
   9   3  -5  101.61    2.76
  17  -5  -2   33.39    1.32
  12  -1  -7    1.14    2.10
  14  -6  -5   17.71    1.65
  14  -1  -6    5.56    1.96
  15  -3  -5   48.67    2.40
  16  -3  -4   18.86    1.81
  14   2  -4   85.74    2.90
   9   1  -6  245.53    3.92
  15   1  -4   10.23    1.89
  14   1  -5   75.38    2.73
  11  -5  -7   18.77    1.96
  12  -7  -6    1.84    1.36
  15  -2  -5   53.50    2.51
  12   1  -6  101.79    3.12
  16  -2  -4   13.36    1.73
  12  -4  -7   69.93    2.79
  15   2  -3   48.96    2.30
  17   1   1   12.52    1.09
  13   2  -5   37.84    2.39
  10   0  -7   39.93    2.41
  11   0  -7  299.47    4.71
  12   4  -3   62.56    2.47
  12  -5  -7   16.10    1.85
  11   3  -5   13.84    1.97
  14   3  -3   73.04    2.61
  14  -7  -5   10.25    1.26
   9   0  -7  147.17    3.36
  13   3  -4   13.46    1.91
  10   4  -4   42.88    2.18
  10  -6  -7   16.80    1.78
  11  -6  -7  108.48    2.67
  12   0  -7   39.62    2.48
   9  -3  -8  122.95    3.07
  10  -3  -8   27.79    2.29
  15  -1  -5  116.85    3.10
  14   0  -6   15.74    2.11
  15  -5  -5   13.60    1.62
  13   1  -6   19.99    2.05
  13  -4  -7   43.13    2.28
  10  -2  -8    7.99    2.09
  16  -5  -4   84.25    2.10
   9  -2  -8   97.05    2.99
  15  -3  -6   45.36    2.08
   9  -4  -8   57.39    2.37
   8   1  -7   85.99    2.56
   8  -3  -8  258.66    3.83
  13  -3  -7  131.77    3.33
  10  -4  -8   17.89    1.96
  11  -3  -8   60.36    2.54
  13  -5  -7    3.86    1.57
  11   4  -4   70.25    2.47
   8   0  -7  169.53    3.18
  11  -2  -8  251.35    4.32
  12  -6  -7   48.52    2.00
  15  -4  -6    9.24    1.64
  12   3  -5   21.22    2.05
   8  -4  -8   40.94    2.16
  15  -2  -6   14.03    1.76
  14  -6  -6   39.28    1.74
  17   0  -2   40.95    1.73
  17  -5  -3   14.93    1.07
  16  -6  -4   35.95    1.36
  13  -7  -6   75.08    1.94
  10  -1  -8   38.91    2.54
  15  -7  -4   23.53    1.30
  15  -1  -6   22.96    1.88
   8  -2  -8   14.29    1.82
  13   0  -7   82.81    2.83
  11  -1  -8  104.26    3.20
  14   2  -5   44.81    2.33
  13   4  -3   13.54    1.74
  17  -1  -3    3.47    1.32
  15   1  -5  126.76    3.02
   9  -5  -8    4.54    1.65
  15   2  -4   22.61    1.94
  12  -3  -8   96.25    2.96
  10  -5  -8   81.40    2.53
  10   2  -6  110.10    3.00
  11   2  -6   53.65    2.49
   9  -1  -8  441.76    5.23
  12  -2  -8    1.91    1.84
  14  -4  -7   10.15    1.61
  14  -3  -7   67.14    2.43
  10   1  -7  135.07    3.39
  17   1  -1   25.86    1.35
  11   1  -7   93.39    3.05
   7  -4  -8   55.94    2.15
  12   4  -4   14.16    1.83
   9   3  -6   98.28    2.70
  14  -1  -7   19.49    1.99
   7  -3  -8    8.36    1.64
  14   3  -4  321.26    4.34
  10   3  -6   26.19    2.14
  16  -3  -5    6.44    1.46
  12   2  -6   27.34    2.24
  15  -6  -5    9.36    1.32
  16   1  -4   15.00    1.64
  12  -1  -8   16.46    2.09
  12   1  -7    0.62    1.74
  17  -4  -4   20.00    1.21
  16  -2  -5   36.79    1.98
  13   3  -5   68.59    2.54
   9   2  -7  144.85    3.16
  15   0  -6   50.83    2.13
  14  -2  -7   41.71    2.32
  13  -6  -7   49.36    1.86
   8  -1  -8  136.17    2.98
  16  -4  -5   16.95    1.57
   9   4  -5   89.80    2.45
  10   4  -5  103.94    2.75
   7  -2  -8  337.78    4.06
  15   3  -3   22.40    1.70
   8   2  -7  146.60    3.09
  14  -5  -7   37.14    1.78
  11   0  -8  291.95    4.49
  13  -2  -8   94.36    2.81
  13   2  -6    6.86    1.91
  17  -3  -4   16.66    1.35
  12   0  -8   14.30    2.11
  11   4  -5   36.49    2.06
  12  -4  -8   45.09    2.27
   9   0  -8  250.73    4.12
  16  -3  -6   41.27    1.77
  11  -5  -8   47.25    2.18
  16  -2  -6   42.20    1.86
  13  -1  -8   11.88    1.97
  15  -7  -5   13.63    0.95
  15  -3  -7    6.87    1.43
  13   4  -4   34.37    2.01
  12  -5  -8   35.43    1.94
  14  -7  -6   23.72    1.24
  15   2  -5   52.26    2.11
  15  -6  -6   10.32    1.10
  16  -5  -5   35.50    1.50
   8   1  -8  145.49    3.19
  10  -3  -9   20.78    1.99
  10  -2  -9   84.77    2.86
  17  -1  -4   18.53    1.46
  15   1  -6   24.94    1.88
   9  -3  -9  141.18    3.20
  15  -2  -7   56.70    2.13
  13  -3  -8   19.51    1.97
  15  -1  -7   22.76    1.79
   8   0  -8  259.34    3.79
  14   3  -5  171.55    3.28
  12   4  -5   49.10    2.18
  14   2  -6   58.87    2.44
  16   0  -5   26.31    1.74
  11  -2  -9  275.51    4.23
  11  -3  -9   41.04    2.18
  13   0  -8   62.88    2.51
  16  -6  -5    9.69    0.96
  10  -4  -9   22.16    1.85
  14   1  -7   20.67    1.89
   8  -3  -9  123.58    2.93
  13  -5  -8    8.41    1.43
   9  -4  -9  134.67    2.99
  15   3  -4   79.87    2.26
  14  -6  -7   13.27    1.23
  16   2  -4   14.98    1.44
  12   2  -7    2.93    1.66
  11  -1  -9  137.43    3.24
  11   3  -6  148.57    3.25
  10   1  -8   44.51    2.37
   7   1  -8   22.13    1.70
  11  -4  -9  136.05    2.97
  10   3  -7  210.62    3.67
  14  -1  -8   38.50    2.05
  17  -4  -5   17.10    1.09
  12  -2  -9   86.96    2.80
  12   1  -8   16.75    2.02
  12  -3  -9   16.11    1.91
   8  -4  -9   47.66    2.13
  12   3  -6   -0.36    1.76
   9   3  -7  141.47    3.06
   9   4  -6  103.77    2.74
  10   4  -6  191.32    3.47
   9   1  -8  441.90    5.04
  15  -5  -7   34.87    1.46
  17   1  -3    2.67    1.10
  17   0  -4  144.83    2.43
   9   2  -8   91.65    2.68
  12  -1  -9   81.46    2.69
  13   2  -7   10.95    1.78
  14   4  -4   14.82    1.62
  13   4  -5  193.94    3.36
  10  -5  -9   67.39    2.19
  17   2  -2   46.55    1.34
  13   1  -8   11.92    1.95
   9  -5  -9   10.15    1.57
  14   0  -8    1.10    1.53
   8   2  -8   15.23    1.90
  13   3  -6  166.58    3.34
   8   3  -7  250.30    3.62
  17  -2  -5   18.90    1.30
  15   2  -6   13.10    1.57
  13  -2  -9    6.31    1.77
   7  -4  -9   71.26    2.24
  16   3  -3   29.78    1.44
  16  -3  -7   42.19    1.61
  12   0  -9  118.27    3.22
  14  -5  -8   47.20    1.69
  13  -6  -8    3.97    1.13
  13  -1  -9   45.79    2.18
  15   1  -7   24.46    1.71
  15   3  -5   49.95    1.93
   9   5  -5  215.93    3.34
  10   5  -5   30.93    1.92
  14   2  -7   40.80    2.05
  16   2  -5   31.42    1.59
  17  -1  -5   89.76    1.95
  15  -3  -8   22.85    1.51
  17  -2  -6    4.99    1.10
   7   2  -8  285.28    4.03
  15  -1  -8   13.74    1.54
  11   2  -8  260.22    4.23
  12  -4  -9   61.46    2.23
  17  -3  -6   13.75    1.09
  10   2  -8    6.00    1.78
  16  -4  -7    9.80    1.11
  17   2  -3    8.64    1.04
  11   5  -5  147.34    2.98
  11   3  -7   47.49    2.35
   8   1  -9  123.71    2.91
  14   1  -8   35.20    1.95
  15  -2  -8   58.39    2.00
  14   3  -6    5.52    1.55
   7  -1  -9    8.56    1.70
   8   0  -9  263.32    3.97
  13   0  -9   32.59    2.14
  15  -4  -8   15.60    1.32
  17  -1  -6    8.38    1.16
  11  -5  -9    0.83    1.42
  17   1  -4   15.22    1.24
   8   4  -6  162.70    3.03
  12   3  -7  126.22    3.04
  14   4  -5   47.24    2.00
  13  -3  -9   41.11    2.09
  10   3  -8   28.78    2.12
  15  -6  -7   41.68    1.25
  10  -3 -10   42.42    2.15
  16   0  -7   24.32    1.48
   9   3  -8  117.87    2.93
  11  -2 -10    5.41    1.75
   9  -3 -10   70.09    2.41
  15   0  -8   25.27    1.67
  16   3  -4   23.50    1.37
  11  -3 -10  144.11    3.05
  17   0  -5   15.31    1.30
  13   2  -8   87.34    2.72
  14  -1  -9   59.52    2.22
   7   1  -9   13.23    1.87
  12   5  -5  103.07    2.57
   6   0  -9  179.56    3.15
   9   1  -9  215.09    3.82
  11   4  -7   48.31    2.32
  10   4  -7   56.28    2.34
   6  -2  -9  215.96    3.23
  13   3  -7  130.18    2.99
  10  -4 -10   71.99    2.32
  12  -2 -10    2.31    1.61
   9   2  -9   60.83    2.56
   8   3  -8  264.15    4.00
  15   2  -7   48.76    1.96
   9  -4 -10   57.77    2.15
   7   0  -9    4.17    1.68
  14  -6  -8   11.26    1.05
  13   1  -9   44.43    2.24
  12  -3 -10   68.61    2.38
  17   0  -6   34.27    1.41
  12   4  -6  377.43    4.60
   9   4  -7   63.01    2.34
  12  -1 -10   74.78    2.58
  14   0  -9   27.67    1.82
  10   5  -6   59.35    2.29
  16  -5  -7    2.62    0.82
  16   2  -6   36.04    1.58
   8   2  -9   32.15    2.05
  14  -2  -9   69.71    2.22
   6  -1  -9   32.16    1.81
  15   3  -6   40.83    1.82
   8  -4 -10  131.84    2.78
  16   1  -7    4.68    1.25
  15   1  -8   11.63    1.52
  11   5  -6  118.05    2.82
   6   1  -9   31.91    1.88
  16  -2  -8   28.68    1.43
  13  -2 -10   10.65    1.60
  14   3  -7   64.85    2.23
  13   4  -6   14.16    1.73
  16  -3  -8   42.07    1.43
   8   4  -7  103.55    2.64
   9   0 -10   38.08    2.36
  11   3  -8   61.11    2.49
  11   2  -9  262.82    4.27
  10  -5 -10   22.99    1.64
  10   2  -9   81.43    2.68
  16   3  -5    6.90    1.16
   7   2  -9   59.13    2.52
  17  -2  -7   11.39    1.01
  12   3  -8   92.77    2.81
  17   1  -5   86.97    1.82
  15  -1  -9   29.76    1.62
  14   1  -9   50.86    2.03
  12   5  -6   41.80    2.09
  14  -5  -9   41.57    1.46
  10   3  -9   20.40    2.12
  10   4  -8   20.22    2.03
   8   0 -10  340.36    4.62
   9   3  -9  145.34    3.34
  11   4  -8    7.71    1.72
  10   1 -10   84.54    2.91
   7  -1 -10  396.99    4.60
  16  -4  -8   15.36    1.02
  13   3  -8   20.59    1.98
  17   2  -5   20.60    1.14
  12   4  -7   72.41    2.47
   9   4  -8   48.15    2.40
   9   5  -6  253.13    3.71
   7   4  -7   82.14    2.44
  14   4  -6  121.77    2.65
   8   3  -9  121.95    3.19
  12  -4 -10   50.02    1.98
  15  -4  -9   27.17    1.30
   9   1 -10  258.16    4.25
  15   2  -8   51.88    1.88
   6   2  -9  197.84    3.42
  11  -2 -11   13.18    1.80
   7   1 -10  393.89    4.80
  13  -3 -10   18.31    1.72
  10  -3 -11   19.15    1.82
   9   2 -10  333.86    4.80
   6   0 -10  124.63    3.02
  13   5  -6   48.97    2.03
  17   0  -7   13.57    1.08
  11  -3 -11   17.03    1.79
  13   4  -7   47.70    2.14
   8   4  -8   37.83    2.33
   7   0 -10   76.32    2.60
   8   5  -6   15.54    1.74
  11  -5 -10   14.06    1.48
   6  -2 -10  254.91    3.65
  14   2  -9   58.86    2.14
  13  -4 -10   13.68    1.41
  16   3  -6   35.97    1.49
  14   3  -8   47.49    2.03
   8   2 -10  420.71    5.22
  12  -2 -11   98.03    2.66
  14   0 -10   43.04    1.95
  16   1  -8   23.27    1.44
   8   1 -10   35.03    2.44
  15   1  -9   31.90    1.73
  11   3  -9   41.33    2.27
   7   3  -9   37.33    2.30
  12  -5 -10   66.15    1.91
  10   5  -7   79.48    2.54
  11   5  -7   18.96    1.87
  10   0 -11   67.72    2.61
  12  -3 -11   32.77    1.86
  10  -4 -11   34.34    1.88
   6  -1 -10  115.65    2.83
   9  -4 -11    5.27    1.57
  10   2 -10   17.26    1.99
  11  -4 -11   48.23    1.99
   9   5  -7   19.72    1.88
   6   1 -10  109.94    3.04
   5  -1 -10  170.03    3.20
  14  -2 -10   25.88    1.64
   8  -1 -11  135.70    3.30
  12   5  -7   17.46    1.82
   9   0 -11   18.56    2.16
   7   2 -10  104.45    3.07
  10   4  -9   17.50    1.97
   7   4  -8   55.92    2.27
  12   4  -8   38.19    2.15
   9   4  -9  111.57    3.11
  15   4  -6    9.51    1.32
  13  -1 -11   23.34    1.84
  11   4  -9  132.63    3.28
  10   3 -10   41.93    2.52
  16  -3  -9   12.61    1.03
   9   3 -10   77.02    2.91
  15  -1 -10   20.43    1.40
   8   5  -7  130.57    3.06
   7  -2 -11  110.79    2.98
   8   1 -11  126.24    3.27
  11   1 -11   80.83    2.81
  16   0  -9   18.76    1.28
   8   0 -11  110.41    3.14
  10   1 -11  111.05    3.11
  15   3  -8   19.26    1.52
   8   3 -10   41.41    2.59
   8   4  -9   43.28    2.37
  15   2  -9   13.29    1.45
   7  -1 -11   22.07    2.07
  16   2  -8   28.03    1.42
  10   5  -8   67.98    2.52
  11   5  -8   41.81    2.27
   6   2 -10  251.85    4.05
   9   1 -11   33.75    2.29
   5  -2 -10   51.34    2.15
   5  -3 -10   14.45    1.78
  16   3  -7   33.16    1.46
   5   1 -10  171.21    3.45
   9   2 -11   25.99    2.32
   7   1 -11   20.78    2.34
  15  -2 -10   19.53    1.39
   6   4  -8   45.46    2.28
  12   5  -8   37.46    2.09
   7   5  -7   79.20    2.53
  11   3 -10  145.05    3.35
  10  -1 -12   42.88    2.38
   6   0 -11   68.50    2.73
   7   0 -11  178.14    3.60
   9  -2 -12   40.85    2.34
   8   2 -11   17.26    2.35
  12   3 -10   62.43    2.48
  15   4  -7    0.38    1.22
  15   1 -10   18.67    1.46
   8   5  -8  291.31    4.34
   9  -1 -12  126.27    3.34
   6  -2 -11   39.64    2.23
  11   2 -11   15.09    2.07
  12   4  -9   54.33    2.43
  10   2 -11   59.25    2.74
  12  -4 -11   90.62    2.27
   6  -3 -11   33.16    2.15
  11   0 -12    1.24    1.87
  11   6  -7   99.98    2.74
  10   4 -10   63.94    2.80
  10   0 -12   49.59    2.47
  12  -2 -12   22.11    1.83
   9   4 -10   55.63    2.74
   6  -1 -11   25.97    2.20
  12   2 -11   92.09    2.79
   6   1 -11   23.03    2.30
   7   2 -11   96.83    3.09
   8  -2 -12  119.30    3.15
  10   5  -9   58.23    2.57
   9   0 -12   63.51    2.74
  10   3 -11   17.91    2.21
   8  -1 -12  156.01    3.61
   5  -1 -11  154.06    3.41
   9   3 -11   30.25    2.48
  11   5  -9    0.33    1.83
  13   4  -9   32.49    2.08
  12  -3 -12   26.81    1.68
   9   5  -9   11.21    2.04
  13  -4 -11   22.87    1.44
  16  -1 -10    9.31    1.08
   5   0 -11    1.26    2.01
   6   4  -9   44.48    2.51
  10   6  -7   15.41    1.85
   8   3 -11   28.71    2.55
   8   1 -12  155.11    3.87
  11   1 -12   30.77    2.19
  10   1 -12   41.32    2.60
  11  -4 -12   14.55    1.52
   8   0 -12   59.12    2.70
  13  -2 -12   18.07    1.57
  16   3  -8   41.95    1.46
   9   6  -7   48.60    2.34
  15   2 -10   18.80    1.44
  14  -4 -11   37.27    1.30
   6   2 -11   39.80    2.50
  16   2  -9   17.12    1.23
  12   1 -12   14.18    1.86
  16   0 -10   42.84    1.44
   7  -2 -12   16.02    2.04
   9   1 -12  123.81    3.50
  15  -2 -11   15.58    1.21
  14   5  -7   32.64    1.78
   7  -1 -12  112.55    3.24
   5   1 -11  161.64    3.75
   7  -3 -12  122.54    3.04
   9   2 -12   32.96    2.38
  15   4  -8   13.26    1.41
  11   3 -11   16.08    2.05
   5  -2 -11   54.88    2.47
   7   1 -12  108.40    3.29
  15   0 -11   10.20    1.25
  12   4 -10   48.48    2.38
  12   3 -11   33.74    2.16
   8   2 -12  130.75    3.69
   6   5  -8    9.74    2.02
   7   0 -12  220.31    4.27
   6   0 -12  257.14    4.52
  10   6  -8  102.90    2.96
  10   4 -11   39.52    2.55
  10   5 -10   21.72    2.31
   9   4 -11    6.32    2.23
   4  -1 -11  439.32    5.13
  11   6  -8   59.04    2.47
  11   2 -12   59.63    2.57
  10  -1 -13   67.47    2.66
   9   6  -8   16.55    2.03
   5   4  -9  180.12    3.69
  14  -1 -12    9.50    1.33
   4  -2 -11  148.90    3.30
  11   4 -11   44.19    2.40
  11  -1 -13    7.08    1.81
   4   0 -11   34.97    2.45
  11   5 -10   14.83    2.05
   9  -2 -13   14.05    2.01
   7   2 -12   19.80    2.40
   6   1 -12  611.33    6.77
  12   2 -12   24.56    2.14
  13   4 -10   13.60    1.83
   9  -1 -13   46.26    2.55
  14  -2 -12   24.51    1.42
   6  -2 -12   47.50    2.57
   7   6  -7  128.93    3.22
   6  -1 -12  560.81    6.13
  10   3 -12    7.73    2.25
  11   0 -13   64.86    2.63
   9   3 -12    4.51    2.24
   8   6  -8   41.93    2.45
   6  -3 -12   22.04    2.08
   9   0 -13  107.63    3.18
   5  -1 -12  222.10    4.23
   9  -3 -13    8.74    1.81
   8   3 -12   36.16    2.80
  13  -4 -12   14.04    1.16
  12   5 -10   67.43    2.55
   8  -2 -13   98.58    3.01
   8  -1 -13  122.12    3.43
   6   5  -9  129.65    3.52
   5   0 -12    4.32    2.37
  13   2 -12   19.52    1.86
  10   6  -9   93.36    3.01
   6   2 -12   46.02    2.87
   8   1 -13  112.31    3.50
   5   5  -8  182.65    3.59
  10   1 -13   72.82    2.86
   8  -3 -13   66.45    2.56
   7   0 -13  119.46    3.59
  11   6  -9   36.87    2.27
   8   0 -13   37.94    2.56
   7   6  -8  117.59    3.32
   5   1 -12  224.89    4.51
   9   1 -13   48.37    2.82
   5   4 -10   72.26    3.03
  13  -3 -12   39.85    1.65
   6   6  -7   28.40    2.28
   9   2 -13   17.20    2.50
  12   4 -11   87.28    2.75
   4   4  -9  116.44    3.21
  12  -3 -13   43.73    1.74
   8   6  -9   82.96    3.13
   7  -2 -13   18.31    2.26
  12   6  -9   79.18    2.54
  10   5 -11   33.35    2.44
  12   3 -12   30.93    2.18
   8   2 -13  102.16    3.41
   5  -2 -12  489.99    5.61
   3  -1 -11  211.00    3.82
   9   4 -12   86.36    3.32
  13  -2 -13   30.21    1.58
   6   0 -13  200.09    4.34
  11   5 -11   72.05    2.81
   3  -2 -11   43.77    2.45
  11   4 -12   19.10    2.09
   5   5  -9    7.04    2.36
   7  -3 -13   82.72    2.83
   4  -1 -12  143.20    3.65
  11   2 -13   54.32    2.45
  13   4 -11   22.76    1.89
   6   6  -8    8.48    2.23
   4   0 -12  406.95    5.61
   7   6  -9   60.47    2.91
   7   2 -13   14.08    2.61
  14   5  -9   48.00    1.91
   6   1 -13   24.70    2.78
  13   3 -12   41.50    1.98
   4  -2 -12   44.04    2.60
  10   3 -13   46.77    2.59
  12   5 -11   17.81    1.96
   4   3 -11   75.97    3.32
  10  -1 -14   41.02    2.31
   6  -1 -13   35.56    2.67
   8   3 -13   62.53    3.14
   5   4 -11  229.42    4.68
   6  -2 -13   30.03    2.37
   4   4 -10   42.79    2.78
   6  -3 -13   88.85    2.93
  11  -1 -14   45.23    2.17
   9  -1 -14   21.92    2.17
   3   3 -10  167.80    3.81
  10   0 -14   70.53    2.76
   5  -1 -13  120.87    3.60
   6   2 -13   28.75    2.93
   5   0 -13  295.26    5.16
  11   0 -14   47.58    2.27
   6   6  -9   37.85    2.67
  11  -2 -14   13.16    1.67
   7   3 -13   85.58    3.39
   5   5 -10  268.68    4.87
   8   1 -14   64.22    2.96
  12   6 -10   49.56    2.25
   5   1 -13  129.31    3.96
  13   2 -13   38.72    1.86
   8  -1 -14   66.60    2.82
   7   6 -10   47.33    2.91
   6   5 -11  279.91    5.23
   5   6  -8  211.21    4.13
   8   7  -8   46.84    2.65
   4   5  -9  103.17    3.23
  11   3 -13    7.34    2.00
  14   4 -11   46.41    1.80
   8  -2 -14   67.39    2.68
  12   0 -14   11.11    1.63
  10   1 -14   43.55    2.51
   6   7  -8   41.34    2.77
   9  -3 -14   16.95    1.89
  11   1 -14   44.59    2.25
   9   1 -14   25.25    2.50
  13   5 -11   31.53    1.90
   9   4 -13   26.06    2.56
   7   1 -14   45.23    2.97
   8   2 -14   71.26    3.19
   6   3 -13   82.89    3.59
   5   2 -13   51.99    3.16
   8   4 -13   16.75    2.55
  12   3 -13   45.42    2.23
  12  -2 -14   27.83    1.57
   4   4 -11   80.75    3.54
   7   5 -12   42.47    3.08
   7  -1 -14   46.14    2.78
  11   4 -13   42.29    2.42
   5  -2 -13   56.22    2.79
   4   3 -12  236.77    5.15
  11  -3 -14   18.89    1.55
   6   0 -14   22.58    2.69
   6   6 -10   60.29    3.12
   3  -2 -12   40.30    2.66
   3   3 -11   76.97    3.28
   6  -1 -14   18.42    2.51
   4   6  -8  178.46    3.88
   5   6  -9  109.28    3.48
   3   5  -9   52.97    2.77
   4  -1 -13   32.27    2.67
   7  -2 -14   58.42    2.74
   8   7  -9   68.51    3.01
   7   2 -14   58.88    3.13
   3   4 -10   59.17    2.94
  13   4 -12   19.06    1.73
   7   4 -13   22.48    2.65
  10   2 -14    5.84    1.98
   5   5 -11    7.50    2.55
   6   1 -14   16.43    2.68
   4   5 -10   97.19    3.69
   4   1 -13   39.33    3.23
   9   3 -14   17.20    2.55
  12   5 -12   53.42    2.25
   7   6 -11   72.40    3.32
  11   2 -14   14.24    1.89
  13   6 -10   16.49    1.63
   3   2 -12   40.75    3.08
   2   3 -10   79.45    3.19
   4   6  -9  168.39    4.13
   7   7  -9  101.74    3.53
  13   3 -13    1.20    1.37
   2   2 -11   63.65    2.98
   5   6 -10   50.42    3.20
   6  -2 -14   34.71    2.52
   5   7  -8   70.25    3.25
   6   7  -9   20.32    2.73
  11   7  -1   68.77    2.40
  14   1  -6    5.93    1.51
  13   7   3    8.20    1.35
  16   4  -2   11.31    1.45
  16   5   1   14.04    1.18
   9   7  -2   55.50    2.38
  10   7  -2  219.44    3.44
  11   7  -2   43.84    2.27
  11   4  -6    7.07    1.85
  17   0  -3    3.69    1.16
  15   6   2    7.99    1.14
  15   6   1    5.44    1.13
  11   6  -4    1.52    1.58
  16  -1  -5    7.89    1.16
  17   3  -2    3.93    1.11
  13   1  -7    1.34    1.40
  15   6   0    5.75    1.15
  12   7  -2    6.12    1.53
  16   1  -5    8.78    1.27
  16   4  -3    2.97    1.31
  10   7  -3  145.72    3.23
  11   2  -7    0.75    1.44
  15   5  -3    1.25    1.50
   9   8   1  406.29    4.46
  17   4  -1   33.30    1.27
  10   8   1   48.61    2.03
  15   6  -1    2.80    1.30
  10   8   0  105.71    2.96
  14   0  -7    0.77    1.23
   8   8   0  348.43    3.98
  13   7  -2    3.90    1.47
  11   8   0   37.67    1.92
   9   6  -5    8.23    1.64
   9   8  -1  860.59    6.28
  16   5  -2   77.03    1.85
  14   6  -3    7.50    1.65
  17   3  -3    0.21    1.07
  12   7  -3   16.60    1.87
  11   6  -5    6.27    1.83
  17   4  -2   24.56    1.24
  17   2  -4    2.15    1.02
  15   4  -5    5.95    1.44
  14   7  -1    0.00    1.23
  16   4  -4    3.14    1.18
  12   8   1    6.12    1.41
  10   8  -2   42.27    2.03
  11   1  -8  107.15    2.47
  16   6   1   19.37    1.02
  13   7  -3    0.85    1.58
  12   8  -1   12.87    1.59
  16   6   2    2.37    0.80
  16   6   0   11.75    1.09
  17   5   0   37.72    1.05
  14   7  -2    4.00    1.31
  16   1  -6    5.57    1.08
  16   6  -1   44.74    1.34
  17   4  -3    3.26    0.99
  12   2  -8    2.56    1.40
  11   8  -3   12.00    1.65
  13   7  -4    2.73    1.58
  11   7  -5   10.00    1.85
  17   5  -2   42.87    1.21
  15   4  -6    8.70    1.38
  13   8  -2   31.38    1.71
  12   8  -3    1.91    1.49
  12   7  -5    8.25    1.68
  15   6  -4    4.52    1.25
   9   9   0  270.79    3.69
  10   9   0   61.30    2.18
  10   9  -1   62.92    2.14
  13   5  -7    3.24    1.41
  11   8  -4    7.31    1.58
  15   3  -7    6.07    1.16
  14   8  -1    6.76    1.15
  13   8  -3    9.13    1.45
  14   4  -7    8.48    1.41
  14   8   1    3.41    1.02
  13   3  -8   19.08    1.57
  17   3  -5    2.98    0.87
  10   9  -2    6.63    1.51
   9   9  -2    9.24    1.65
  14   8  -2    2.99    1.19
  11   9  -2   41.72    1.83
  12   9   0    4.48    1.20
  12   7  -6    1.19    1.64
  16   7   0   31.81    0.99
  15   5  -6    5.57    1.30
  14   7  -5    8.91    1.39
  12   9  -2    4.06    1.33
  14   8  -3   15.39    1.36
  12   2  -9   93.53    2.34
  11   9  -3    0.65    1.37
  13   4  -8    9.56    1.49
  17   5  -4    5.08    0.87
   8   6  -7    6.73    1.82
  16   7  -2    0.38    0.80
  13   9  -1   33.49    1.47
  13   2  -9    8.78    1.29
  13   5  -8    8.40    1.45
  15   8  -1    1.82    0.88
  12   9  -3   31.22    1.68
  15   6  -6    7.96    1.28
   9   9  -4    9.79    1.83
  14   4  -8    0.08    1.23
  15   8  -2    3.27    0.92
  14   8  -4    3.87    1.12
   9   8  -6    7.22    1.60
  12   6  -8    6.26    1.60
   7   5  -8    6.56    1.79
  16   7  -3    4.35    0.89
  13   3  -9   36.91    1.73
  12   8  -6    2.80    1.57
  13   9  -3    1.87    1.16
  15   8  -3    0.67    0.92
   7   4  -9   66.59    2.33
   7   8  -6   10.29    1.98
  13   6  -8    5.58    1.47
  13   7  -7    5.17    1.47
   6   3  -9   37.35    1.76
  12   4  -5   48.98    2.35
  15   3  -4   77.24    2.38
  14   6   0   21.46    1.71
  15   4  -3  161.09    3.11
  17   2  -2   51.27    1.67
  14   4  -4   13.65    1.68
  12   5  -4    6.36    1.91
  12   7   0   26.51    1.85
  12   0  -7   44.32    1.96
  14   3  -5  160.90    3.26
  18   1   0   14.37    0.93
  13   2  -6    6.69    1.68
  16   3  -3   28.95    1.75
  17   3  -1   58.35    1.69
  12   6  -3   99.60    2.84
  13   6  -2    8.71    1.72
  14   5  -3   16.06    1.88
  15   2  -5   52.54    2.00
  16   5   2   34.47    1.32
   9   5  -5  209.82    3.67
  10   5  -5   28.42    2.12
  16   2  -4   14.17    1.49
   9   2  -7  141.99    2.82
  13   4  -5  186.55    3.56
  14   6  -1   79.75    2.37
  11   1  -7   97.34    2.55
  12   7  -1   24.00    1.94
  15   5  -2   17.80    1.76
  13   5  -4    6.21    1.92
  16   5   3   22.10    1.10
  10   4  -6  184.82    3.40
   9   4  -6   92.18    2.50
  11   5  -5  138.51    3.11
  12   1  -7    1.83    1.45
   8   5  -5  197.52    3.25
   9   6  -4   17.40    1.83
  17   4   2   28.19    1.04
  10   6  -4   92.20    2.78
  13   7   1   38.75    1.88
  17   4   1   33.01    1.22
  13   7   0   18.20    1.72
  14   2  -6   56.56    2.16
  13   0  -7   89.70    2.30
  13   7   2   57.90    1.99
   8   6  -4   63.57    2.32
  16   0  -5   27.90    1.44
  12   3  -6   -0.84    1.64
  17   2  -3    9.67    1.23
  15   6   3   11.88    1.12
  15   4  -4   58.92    2.20
  17   4   0   13.38    1.12
   7   7  -2  129.98    2.88
  15   0  -6   54.99    1.80
  14   6  -2   22.62    1.75
  13   6  -3   54.68    2.24
  12   5  -5   99.74    2.90
  15   3  -5   47.33    1.91
  10   3  -7  211.30    3.47
  14   4  -5   45.82    2.11
  13   7  -1   35.22    1.94
   9   3  -7  143.50    2.89
  13   3  -6  166.82    3.35
  12   6  -4   37.58    2.18
  17   1  -3    3.37    1.16
  16   3  -4   23.27    1.56
   7   6  -4   31.93    1.85
  14   5  -4   13.09    1.63
  17   0  -4  138.32    2.06
   9   7  -3   40.97    2.28
  15   1  -6   26.33    1.60
  17  -1  -4   17.33    1.04
  10   2  -7   10.99    1.65
   8   4  -6  162.64    3.08
  12   2  -7    2.87    1.46
   8   7  -3   26.98    1.90
  11   7  -3  101.81    2.77
   8   3  -7  250.94    3.39
  13   5  -5  146.31    3.21
  14   7   1   84.14    2.06
  14   7   2   61.85    1.76
  10   5  -6   59.21    2.36
  16   2  -5   32.63    1.55
  14   3  -6    4.00    1.41
  11   8   1   39.72    1.91
  13   2  -7   10.50    1.54
  10   6  -5   70.81    2.44
  13   6  -4   32.87    1.93
  15   2  -6   12.89    1.37
  11   5  -6  116.91    3.01
  14   7   0   10.23    1.38
  12   8   2   23.22    1.55
   7   7  -3   15.55    1.87
  14   1  -7   21.23    1.57
  14   7   3   46.41    1.52
   8   6  -5   32.38    1.94
   8   8  -1   39.15    2.23
  10   4  -7   55.78    2.20
  12   4  -6  357.60    4.63
  15   6  -2   12.53    1.41
  12   5  -6   39.67    2.21
  11   4  -7   46.09    2.22
   7   8   0   43.94    2.09
  10   7  -4  150.00    3.32
   9   7  -4   15.62    2.01
  12   8   0   50.41    1.98
  15   5  -4   11.43    1.55
  12   6  -5   66.15    2.52
  11   3  -7   47.83    2.25
   9   4  -7   66.76    2.39
   9   2  -8   94.61    2.38
  14   2  -7   40.35    1.80
  13   4  -6   13.12    1.85
  14   5  -5   23.53    1.79
   9   5  -6  249.62    3.78
  12   3  -7  122.95    2.92
  11   7  -4   67.61    2.48
   7   6  -5   62.16    2.30
   8   7  -4   61.75    2.47
   7   8  -1  200.00    3.30
  16   3  -5    6.56    1.26
  12   1  -8   17.13    1.57
  15   3  -6   41.66    1.77
  10   1  -8   49.87    2.00
   8   8  -2  133.92    3.00
  16   5  -3   48.96    1.67
   8   2  -8   16.35    1.56
  13   3  -7  129.62    2.90
  14   6  -4   18.28    1.76
  13   5  -6   47.63    2.18
  16   0  -6    9.94    1.08
  12   7  -4   18.81    1.96
  13   6  -5   25.58    1.98
   8   4  -7  103.57    2.55
  13   8   2   35.29    1.52
  15   6  -3   25.97    1.60
   8   5  -6   13.83    1.77
  10   3  -8   29.79    1.86
  14   4  -6  119.39    2.70
   7   7  -4   17.53    1.77
   9   1  -8  456.00    4.30
  17   1  -4   14.68    1.18
  17   3  -4   14.19    1.07
  10   6  -6  199.43    3.60
   9   3  -8  120.31    2.69
  13   8   0   14.18    1.42
  15   7   1   17.87    1.15
  13   1  -8   12.44    1.45
   7   8  -2   19.29    1.92
  17   0  -5   13.64    0.99
  13   8   1   31.45    1.59
  15   7   0   15.80    1.19
  11   2  -8  257.07    3.65
  10   8  -3   38.41    2.22
  11   6  -6   20.08    2.00
   9   8  -3   24.17    2.12
  15   1  -7   24.96    1.38
  15   7   2   34.46    1.24
  17   1  -5   83.82    1.56
  13   8  -1   25.19    1.60
   6   8  -1   83.38    2.33
  14   3  -7   65.77    2.11
  10   2  -8    7.27    1.62
  10   7  -5   14.17    1.66
  11   5  -7   19.51    1.74
  16   2  -6   35.82    1.43
  14   7  -3   11.72    1.49
   8   3  -8  257.92    3.48
   9   7  -5  166.14    3.35
  10   5  -7   78.03    2.65
   8   8  -3  421.43    4.94
  15   5  -5   15.93    1.41
  15   7  -1   20.74    1.27
  12   6  -6   88.21    2.66
  12   4  -7   74.67    2.54
  16   6  -2    9.55    1.13
  15   2  -7   51.08    1.71
  16   4  -5   14.50    1.26
  13   2  -8   93.61    2.34
   8   7  -5   16.63    1.72
   7   4  -7   87.41    2.33
   7   5  -6   51.75    2.13
  12   5  -7   16.80    1.70
   6   7  -4  281.12    3.63
  16   5  -4   80.62    1.89
  17   2  -5   19.90    1.09
   9   5  -7   20.79    1.85
  10   4  -8   18.96    1.86
   6   8  -2   15.25    1.75
  14   6  -5   24.17    1.73
  13   4  -7   45.21    2.12
   9   4  -8   49.38    2.21
  11   4  -8   10.40    1.63
   7   8  -3  411.01    4.66
   9   6  -6   34.12    2.12
  15   7  -2    8.92    1.15
  16   3  -6   38.26    1.46
  10   8  -4  149.83    3.30
  14   1  -8   41.64    1.63
  11   3  -8   60.71    2.24
  13   6  -6   15.88    1.74
   9   8  -4   14.92    1.95
   7   7  -5   58.10    2.41
   7   3  -8   10.16    1.40
  12   3  -8   95.89    2.56
  14   8   0   17.56    1.26
   9   9  -1  195.11    3.40
  17   4  -4   21.50    1.09
   8   5  -7  130.88    2.97
  14   7  -4   15.53    1.48
  14   5  -6    7.83    1.39
   8   8  -4   31.27    2.11
  14   2  -8    3.29    1.26
  16   6  -3    0.54    0.97
  13   7  -5   21.11    1.81
   8   4  -8   40.10    2.04
   8   9  -1   85.74    2.52
   8   6  -6   62.22    2.34
   9   2  -9   66.15    2.14
   9   7  -6  195.73    3.53
  12   8  -4   21.89    1.74
  17   5  -3   17.22    1.01
   6   8  -3   47.48    2.00
  11   7  -6   47.37    2.27
  15   7  -3    8.45    1.19
   6   7  -5   70.36    2.38
   7   8  -4   73.75    2.53
  11   6  -7  102.74    2.74
  10   5  -8   68.25    2.44
  11   5  -8   39.33    2.01
  14   6  -6   36.62    1.76
   8   9  -2   24.26    1.87
  10   6  -7   16.41    1.86
  10   3  -9   21.07    1.66
   8   2  -9   30.99    1.76
  12   6  -7   45.75    2.07
   7   9  -1  174.46    3.13
  16   5  -5   33.33    1.41
   7   5  -7   86.36    2.54
  15   6  -5    9.51    1.34
  16   4  -6    4.92    1.07
  10   8  -5   29.65    2.15
   9   3  -9  152.05    3.00
   9   8  -5   45.98    2.36
  14   3  -8   48.19    1.76
   9   5  -8    4.46    1.49
  11   8  -5   16.55    1.73
   7   6  -6   35.52    2.07
   9   6  -7   45.59    2.25
   7   4  -8   62.20    2.30
  12   4  -8   38.30    1.96
  12   5  -8   34.59    1.86
  13   8  -4   27.57    1.65
  10   9  -3   35.72    1.95
  16   7  -1   18.81    0.97
  11   2  -9  273.86    3.62
  15   4  -7   -0.28    1.16
   9   9  -3   47.96    2.22
  16   2  -7    8.11    1.01
  10   7  -6  222.86    3.80
   8   8  -5   64.26    2.61
  16   6  -4   38.07    1.39
   8   3  -9  123.47    2.71
   7   9  -2   83.70    2.57
  10   2  -9   86.51    2.36
  13   6  -7   48.93    2.03
   6   8  -4  103.01    2.65
  17   4  -5   16.77    0.98
   8   9  -3  190.50    3.45
  12   8  -5   30.32    1.87
  13   7  -6   71.87    2.25
   7   2  -9   61.74    2.00
  10   4  -9   19.35    1.73
   5   8  -3  108.21    2.51
  15   7  -4   27.90    1.46
   8   5  -8  294.68    4.06
  15   2  -8   53.75    1.50
  15   8   0   23.30    1.05
  11   4  -9  135.55    2.96
   9   4  -9  119.65    2.89
  14   5  -7   32.44    1.76
   5   7  -5  155.35    2.91
   7   8  -5   31.41    1.92
  16   3  -7   34.92    1.27
  13   9   0   43.59    1.55
   6   5  -7   30.17    1.85
   7   3  -9   39.92    1.96
  11   3  -9   42.45    1.98
  10   9  -4   36.06    2.14
   7   9  -3   52.66    2.37
   6   7  -6   92.28    2.68
   8   4  -9   48.05    2.18
  12   3  -9   16.77    1.64
   6   6  -6   95.71    2.36
  11   6  -8   53.06    2.29
   8   7  -6   49.03    2.26
   6   9  -2  165.77    3.06
  15   3  -8   19.94    1.24
  13   8  -5   11.12    1.39
  11   9  -4   45.46    1.99
  10   6  -8  103.03    2.78
   6   4  -8   49.84    1.90
  14   6  -7   15.42    1.49
   8   9  -4   30.28    2.13
  16   5  -6    3.34    0.96
   7   6  -7  130.87    2.98
  14   7  -6   24.35    1.50
  11   7  -7   15.22    1.79
   8   8  -6  149.20    3.24
  10   5  -9   59.75    2.23
   5   8  -4   88.74    2.33
  10   7  -7   76.80    2.50
   9   6  -8   16.65    1.97
   6   8  -5  116.43    2.82
  12   7  -7   84.78    2.58
  11   5  -9   -0.05    1.56
  16   6  -5    9.62    1.09
  14   2  -9   66.95    1.72
  15   5  -7   32.14    1.45
  12   9  -4   31.39    1.82
   9   5  -9    9.86    1.73
  16   4  -7    9.32    0.99
  10   2 -10   20.42    1.62
  15   7  -5   13.60    1.21
   6   9  -3  134.03    2.94
   9   7  -7   13.42    1.71
   7   9  -4  115.20    2.92
   9  10  -1   21.23    1.68
   7   7  -6  131.36    3.10
  10  10  -1   69.08    2.13
  10   9  -5   64.94    2.42
  12   5  -9   11.28    1.62
   9   9  -5   16.40    1.95
   5   7  -6  230.35    3.56
   8   6  -8   38.10    2.23
  10   3 -10   46.97    2.00
  12   4  -9   56.76    2.14
  15   4  -8   16.45    1.23
  10   8  -6   35.68    2.04
   8   7  -7   99.00    2.71
   6   6  -7   33.25    2.13
   6   5  -8   10.68    1.57
  11   8  -6   12.13    1.84
  14   5  -8   47.49    1.79
  13   4  -9   36.71    1.74
   7   6  -8  109.82    2.78
   7   7  -7   27.43    2.16
   5   6  -7  412.28    4.46
  11  -4  12    1.31    2.04
  11  -5  12    7.78    1.95
  10   1   5   13.42    2.95
  10  -4  14    5.21    1.59
  10  -2   2    1.59    2.72
  11   0   8   14.74    2.58
   8  -7   1  384.02    5.87
  11  -6   4    2.61    2.83
  10  -3  14    3.44    1.57
  11   0   7    7.77    2.50
  11  -2  12    7.43    2.08
  10  -8   4    4.75    2.62
  11   0   9   11.05    2.41
   9  -5   1   14.70    2.97
  11  -3   3   13.93    3.43
  11  -7   7    6.38    2.69
  12  -3   9    9.97    2.43
   9  -6   1  114.49    4.15
  11   0   5    3.07    2.70
  11  -6  12   14.83    1.80
  10  -8  12    3.02    1.34
  12  -3   5    4.35    2.94
  12  -3  10   23.78    2.37
   9 -10  10    5.69    1.76
  12  -4   7   14.43    2.77
  12  -2   9    4.14    2.24
  10   1   4    8.69    2.68
  10  -9   9    4.23    2.14
  11  -7   6    6.07    2.75
  10  -9   5   12.42    2.58
  11  -6   3    2.82    2.97
  10  -9   8   13.58    2.49
  12  -5  10   16.64    2.19
  12  -5   7    4.91    2.65
   8  -8   1  231.48    4.70
   9  -7   1   57.47    3.31
  12  -3   6    8.16    2.92
  11  -3  13    2.35    1.58
  11  -8   5    8.74    2.66
  11  -8   9    0.22    1.99
  11  -8   8    5.54    2.39
  12  -1   8    6.10    2.43
  12  -2   6    2.88    2.75
  10  -5   1   65.04    3.82
  12  -6   7    6.11    2.38
  11  -8   7    9.64    2.62
  11   1   6   15.89    2.57
  10  -9   4   12.97    2.51
  11  -8  10    9.21    1.87
  10  -6   1   20.24    3.04
  12  -2  11    3.65    1.88
  12  -6   4   12.12    3.01
  11  -8   4    6.38    2.58
  12  -6   6   10.97    2.80
  11  -9   7    9.94    2.23
  11  -8  11    6.50    1.38
   8  -7   0   67.12    3.18
  10 -10   7    4.90    2.08
  11  -9   8    3.23    1.94
  10 -10   8    0.79    1.89
   9  -8   1  385.58    6.15
  11  -9   6    7.10    2.23
  12  -6  11    2.23    1.54
  10 -10   6    2.70    2.01
   9  -6   0   15.48    2.62
  10  -7   1   51.14    3.32
  12  -7   9    8.02    1.90
  12   0   8    9.34    2.27
  10 -10   9   11.83    1.71
  12   0   5    4.10    2.35
  10  -9   3    8.20    2.30
  12  -7   4   17.67    2.78
  12  -3  12    8.68    1.67
  11  -5   1   92.75    4.23
  13  -3   8    3.75    2.14
  13  -4   8    6.80    2.12
  10 -10   5   11.20    2.15
  12  -7   6    1.90    2.34
   9  -7   0   42.07    2.92
  11  -6   1    3.80    2.71
  13  -5   8   13.44    2.10
  12   0   4    8.52    2.65
  13  -5   7    9.27    2.21
  13  -2   9   11.82    2.09
  13  -6   5    4.42    2.38
  12  -2  12    4.16    1.52
  13  -4  10    1.87    1.65
  12  -7   3   10.64    2.62
  10  -1   0   68.44    3.18
  10  -6   0   21.37    3.01
  13  -5   6    3.08    2.30
  10  -8   1   55.22    3.03
  13  -1   5    7.04    2.53
  13  -2  10   10.44    1.72
  13  -1   8   14.97    2.19
  13  -6   4    0.61    2.43
  11  -8   2   17.13    2.60
  13  -6   7   -0.08    1.98
  11  -7   1   83.59    3.52
  12  -8   7    6.74    2.11
   9  -5  -1    2.18    2.36
  13  -6  10    3.77    1.31
  12  -4   1   14.59    3.12
  12  -5   1   59.18    3.70
  12  -8   6    9.74    2.23
  13  -4  11   56.80    1.87
  11  -5   0   75.44    3.80
  12  -7   2    0.82    2.40
  13   0   7    1.83    1.86
  12  -9   7    3.69    1.66
  11   0   1    2.00    2.50
  13  -7   9    3.53    1.36
  10  -2  -1  496.46    6.24
  12  -9   6    1.86    1.73
  13  -3  11   11.25    1.46
  11 -10   6   12.51    1.86
  12  -6   1    7.70    2.67
  13   0   5   11.98    2.32
  12  -9   5    6.19    1.93
  11  -1   0  158.58    4.32
  11 -10   5    1.39    1.74
  13  -7   8    0.60    1.60
  13  -8   7    2.98    1.55
  13  -7   3    5.14    2.29
  13  -8   5   11.84    1.95
  11  -9   2   10.04    2.08
  14  -3   7   12.79    2.01
  13  -8   8    7.95    1.36
  14  -4   7    3.58    1.72
  14  -6   5    8.78    1.91
  14  -4   8    0.44    1.52
  11 -10   4    0.50    1.69
  12  -4   0  289.30    5.83
  12  -5   0   67.47    3.58
  13  -4   1   77.83    3.93
  14  -5   9    5.35    1.31
  14  -6   8    9.59    1.43
  14  -2   7    1.47    1.80
  11   1   1  188.53    4.55
  14  -4   3   16.69    2.62
  14  -3   3   17.48    2.70
  14  -5   7    1.87    1.60
  13  -8   4    1.87    1.87
  14  -2   8    2.93    1.62
  13  -5   1    4.29    2.54
  13  -3   1  167.31    4.82
  14  -1   5    7.68    2.20
  14  -3   9    5.59    1.50
  12   0   1   20.53    2.96
  14  -4   9    6.49    1.43
  13   1   5   10.73    2.01
  14  -2   3   -0.46    2.34
   9  -5  -2    8.95    2.39
  11  -1  -1  155.73    4.15
  13  -6   1    7.33    2.51
  14  -7   7    5.58    1.38
  14  -7   5    5.00    1.70
  14  -1   6   12.66    2.09
  13  -8   3    2.89    1.93
  12  -8   1    4.75    2.07
  14  -6   6   -0.75    1.68
  13  -4   0   43.10    3.47
  15  -4   5    9.17    1.75
  12   0   0   38.94    3.14
  13  -3   0  199.16    4.86
  14  -4   1   34.04    2.99
  15  -4   4    8.27    1.91
  14   0   6    3.99    1.78
  14  -3   1    8.02    2.61
  14   0   7    4.17    1.62
  13   0   1   12.82    2.58
  15  -5   7    4.14    1.23
  12  -1  -1   76.63    3.38
  11   2   1   53.81    3.06
  10  -4  -3    3.17    2.47
  14   0   3    9.72    2.31
  15  -2   4    5.11    1.91
  11  -6   5   58.28    3.91
  10  -1   3   38.09    3.37
  10  -8   5   82.87    4.04
   9  -8   3   17.11    3.00
   8  -9   3   31.82    2.85
  11  -5   4   30.61    3.62
   9  -7   2  169.95    4.89
  10  -3   2  713.06    9.06
  11  -1   5   47.49    3.61
  11  -3  12   26.74    2.43
  11  -2   4   58.41    4.08
  10  -4   2    9.27    3.21
  10  -5   2  261.58    6.21
   9  -9   4   22.36    2.85
  10  -7   3   84.44    4.09
  11  -7   9   27.98    2.74
  11  -7   5   19.47    3.24
  11  -7  10   18.46    2.36
  11  -4   3   17.29    3.59
  11  -1  11    2.79    2.06
  10  -6   2  113.46    4.52
  11  -1   4   24.85    3.24
  11   0   6   49.39    3.35
  10   0   3  267.59    5.57
  11  -5   3  141.97    5.17
  12  -4   9   41.66    2.86
  12  -3   8   33.23    2.96
  12  -4   8   44.73    3.11
  11  -2   3  165.75    5.39
  10  -1   2  174.35    4.81
  12  -4   5   82.45    4.17
  11  -7  11    8.91    1.81
  12  -3   7   81.78    3.90
   9  -8   2  271.44    5.55
  12  -5   9   37.29    2.75
  12  -5   8   37.80    3.00
  12  -2   8   12.62    2.58
  12  -5   5   79.27    4.23
  11  -7   4   51.83    3.65
  10  -3   1  252.01    5.67
  12  -2   5   45.05    3.55
  12  -2  10   46.95    2.74
  12  -2   7    7.23    2.62
   9  -9   3   40.87    2.94
  11  -4  13   37.84    2.02
   9 -10   9   23.79    2.34
  10  -8   3   24.14    2.91
  10  -9  10   15.87    1.92
  10  -7   2  130.12    4.42
   9 -10   5   34.67    2.76
  12  -4   6  157.96    5.07
   9 -10   8   37.68    2.78
  11  -1   3    1.84    2.94
  12  -4   4   54.46    4.04
  12  -1   6   19.62    2.93
  12  -3   4  222.38    6.08
  11   0   4   26.42    3.12
  10  -9   7   40.93    3.13
  10  -2   1  389.40    6.41
  12  -6   5   16.12    2.83
  12  -3  11   24.35    2.23
  11  -4   2   97.14    4.79
  12  -6   8   27.59    2.65
  12  -6   9   29.61    2.50
  12  -5   4    1.98    2.83
  12  -1   9   18.05    2.39
   8  -6   0   90.51    3.69
  11  -5   2   65.48    4.02
  12  -5   6   72.35    3.82
  10  -4   1  280.87    6.12
   9 -10   7   57.48    3.16
  10   0   2   31.65    3.08
  12  -2   4  123.26    4.85
  12  -1   7   36.82    3.06
  11  -2   2  255.11    6.00
  12  -1   5  114.97    4.40
  11  -3   2  211.38    5.73
  11  -7   3   20.26    2.95
  12  -6  10   21.96    2.10
  10   1   3   38.45    3.04
  12  -1  10   -0.33    1.97
  10  -9   6   30.05    3.04
  11  -2  13   32.53    1.95
  11   1   5   48.89    3.10
  11  -6   2  251.39    5.93
  10  -1   1  150.00    4.39
  12  -4   3  133.51    5.05
  12  -3   3   47.39    3.80
  12  -7   5   21.35    2.81
   9  -5   0  188.25    4.71
  11  -8   6   24.97    2.87
  11   0   3   26.64    3.01
  12  -5   3   55.72    3.95
   9 -10   6   34.42    2.78
  12  -1   4  124.65    4.66
  11  -1   2  114.00    4.47
  10  -8   2    5.47    2.46
   9  -9   2  183.39    4.29
  12  -7   8   16.76    2.38
  12   0   7    5.10    2.29
  12  -2   3  170.97    5.26
[truncated: 465,071 more chars]
