# Supplementary material for: Accessing carbon, boron and germanium spiro stereocentres in a unified catalytic enantioselective approach
Source: Nat Catal. 2025 Jun 12;8(6):569–78. doi: 10.1038/s41929-025-01352-3 (PMC12198011; doi:10.1038/s41929-025-01352-3)
Supplement: Supplementary file 5 — Crystallographic data of Ni4. [file 41929_2025_1352_MOESM5_ESM.cif]

data_yca-r2139
_audit_creation_date               2024-11-13
_audit_creation_method
;
Olex2 1.5
(compiled 2024.02.16 svn.r378c4104 for OlexSys, GUI svn.r6928)
;
_shelx_SHELXL_version_number       '2019/3'
_audit_contact_author_address      ?
_audit_contact_author_email        ?
_audit_contact_author_name         'Rosario Scopelliti'
_audit_contact_author_phone        ?
_publ_contact_author_id_orcid      ?
_publ_section_references
;
Dolomanov, O.V., Bourhis, L.J., Gildea, R.J, Howard, J.A.K. & Puschmann, H.
 (2009), J. Appl. Cryst. 42, 339-341.

Sheldrick, G.M. (2015). Acta Cryst. A71, 3-8.

Sheldrick, G.M. (2015). Acta Cryst. C71, 3-8.
;
_chemical_name_common              ?
_chemical_name_systematic          ?
_chemical_formula_moiety           'C134 H102 F16 N6 Ni2 O2, 2[C6H14]'
_chemical_formula_sum              'C146 H130 F16 N6 Ni2 O2'
_chemical_formula_weight           2421.97
_chemical_absolute_configuration   ?
_chemical_melting_point            ?
_chemical_oxdiff_formula           'C146 H130 N6 O2 F16 Ni2'
loop_
  _atom_type_symbol
  _atom_type_description
  _atom_type_scat_dispersion_real
  _atom_type_scat_dispersion_imag
  _atom_type_scat_source
 'C' 'C' 0.0181 0.0091 'International Tables Vol C Tables 4.2.6.8 and 6.1.1.4'
 'H' 'H' 0.0000 0.0000 'International Tables Vol C Tables 4.2.6.8 and 6.1.1.4'
 'F' 'F' 0.0727 0.0534 'International Tables Vol C Tables 4.2.6.8 and 6.1.1.4'
 'N' 'N' 0.0311 0.0180 'International Tables Vol C Tables 4.2.6.8 and 6.1.1.4'
 'Ni' 'Ni' -3.0029 0.5091
 'International Tables Vol C Tables 4.2.6.8 and 6.1.1.4'
 'O' 'O' 0.0492 0.0322 'International Tables Vol C Tables 4.2.6.8 and 6.1.1.4'

_shelx_space_group_comment
;
The symmetry employed for this shelxl refinement is uniquely defined
by the following loop, which should always be used as a source of
symmetry information in preference to the above space-group names.
They are only intended as comments.
;
_space_group_crystal_system        'orthorhombic'
_space_group_IT_number             19
_space_group_name_H-M_alt          'P 21 21 21'
_space_group_name_Hall             'P 2ac 2ab'
loop_
  _space_group_symop_operation_xyz
 'x, y, z'
 '-x+1/2, -y, z+1/2'
 '-x, y+1/2, -z+1/2'
 'x+1/2, -y+1/2, -z'

_cell_length_a                     14.3100(8)
_cell_length_b                     25.8231(12)
_cell_length_c                     32.595(3)
_cell_angle_alpha                  90
_cell_angle_beta                   90
_cell_angle_gamma                  90
_cell_volume                       12044.8(14)
_cell_formula_units_Z              4
_cell_measurement_reflns_used      2875
_cell_measurement_temperature      200.00(10)
_cell_measurement_theta_max        53.7440
_cell_measurement_theta_min        3.1470
_shelx_estimated_absorpt_T_max     0.904
_shelx_estimated_absorpt_T_min     0.611
_exptl_absorpt_coefficient_mu      1.074
_exptl_absorpt_correction_T_max    0.922
_exptl_absorpt_correction_T_min    0.688
_exptl_absorpt_correction_type     analytical
_exptl_absorpt_process_details
;
CrysAlisPro 1.171.43.100a (Rigaku Oxford Diffraction, 2023)
Analytical numeric absorption correction using a multifaceted crystal
model based on expressions derived by R.C. Clark & J.S. Reid.
(Clark, R. C. & Reid, J. S. (1995). Acta Cryst. A51, 887-897)
Empirical absorption correction using spherical harmonics,
implemented in SCALE3 ABSPACK scaling algorithm.
;
_exptl_absorpt_special_details     ?
_exptl_crystal_colour              'clear intense brown'
_exptl_crystal_density_diffrn      1.336
_exptl_crystal_density_meas        ?
_exptl_crystal_density_method      ?
_exptl_crystal_description         irregular
_exptl_crystal_F_000               5056
loop_
  _exptl_crystal_face_index_h
  _exptl_crystal_face_index_k
  _exptl_crystal_face_index_l
  _exptl_crystal_face_perp_dist
 0 2 1 0.0638
 1 -1 -2 0.2024
 1 2 -1 0.1579
 1 1 -1 0.1810
 2 2 -1 0.1866
 2 15 7 0.0768
 0 1 1 0.0506
 8 7 6 0.1895
 1 0 0 0.2317
 0 1 2 0.0405
 2 6 19 0.0663
 -2 -7 -19 0.0869
 0 2 21 0.0197
 0 -2 -21 0.0754
 -3 8 -17 0.1279
 -1 -6 19 0.0187
 1 6 -19 0.0934
 -1 -15 10 0.0347
 -3 -7 18 0.0892
 -4 8 15 0.1369
 -7 -4 14 0.1751
 -1 -14 -11 0.0478
 -2 -1 0 0.2500
 2 11 -15 0.1033
 4 2 -19 0.1328
 1 1 -21 0.0732
 -3 13 -11 0.1225

_exptl_crystal_size_max            0.508
_exptl_crystal_size_mid            0.145
_exptl_crystal_size_min            0.096
loop_
  _exptl_oxdiff_crystal_face_indexfrac_h
  _exptl_oxdiff_crystal_face_indexfrac_k
  _exptl_oxdiff_crystal_face_indexfrac_l
  _exptl_oxdiff_crystal_face_x
  _exptl_oxdiff_crystal_face_y
  _exptl_oxdiff_crystal_face_z
 0.0044 1.9958 1.0141 0.0543 -0.0326 -0.1117
 0.9960 -1.0031 -2.0115 0.0527 -0.0382 0.1410
 1.0011 1.9915 -0.9931 0.1283 -0.1062 -0.0137
 1.0004 0.9926 -0.9975 0.1070 -0.0708 0.0293
 2.0039 1.9834 -0.9896 0.2256 -0.1035 0.0328
 1.8124 15.4458 7.0669 0.5843 -0.2779 -0.7624
 0.0037 0.9970 1.0097 0.0330 0.0028 -0.0687
 7.9710 7.3228 5.7135 0.9952 -0.0256 -0.0949
 1.0027 -0.0080 0.0034 0.0973 0.0028 0.0465
 0.0067 0.9951 2.0149 0.0447 0.0410 -0.0945
 2.4920 6.1301 18.8475 0.5865 0.5019 -0.6357
 -1.9504 -6.8951 -18.7565 -0.5491 -0.4699 0.6911
 -0.3718 2.3092 20.9360 0.2508 0.7104 -0.6576
 0.4346 -2.4855 -20.8974 -0.2480 -0.7025 0.6671
 -3.1738 8.0102 -17.1243 -0.3330 -0.9417 -0.0475
 -0.6117 -6.4597 19.4762 0.0247 0.9668 -0.2544
 0.6117 6.4597 -19.4762 -0.0247 -0.9668 0.2544
 -0.7136 -14.6992 10.0323 -0.2674 0.9020 0.3389
 -3.4226 -6.5063 17.8784 -0.2677 0.9013 -0.3406
 -4.4598 8.1669 15.4315 -0.0848 0.2836 -0.9552
 -6.5996 -3.6031 14.1913 -0.5567 0.6507 -0.5163
 -0.7687 -14.0428 -11.3940 -0.5023 0.0664 0.8622
 -2.0062 -0.9828 -0.0112 -0.2160 0.0299 -0.0500
 2.1681 11.3661 -14.7483 0.2844 -0.9587 -0.0068
 4.1142 2.0534 -18.7970 0.2299 -0.7759 0.5874
 1.1270 0.9705 -20.9661 -0.1081 -0.8266 0.5523
 -2.8572 13.3812 -10.9542 -0.1182 -0.8984 -0.4230

_exptl_transmission_factor_max     ?
_exptl_transmission_factor_min     ?
_diffrn_reflns_av_R_equivalents    0.1165
_diffrn_reflns_av_unetI/netI       0.1157
_diffrn_reflns_Laue_measured_fraction_full  0.997
_diffrn_reflns_Laue_measured_fraction_max  0.997
_diffrn_reflns_limit_h_max         11
_diffrn_reflns_limit_h_min         -9
_diffrn_reflns_limit_k_max         18
_diffrn_reflns_limit_k_min         -21
_diffrn_reflns_limit_l_max         23
_diffrn_reflns_limit_l_min         -27
_diffrn_reflns_number              24441
_diffrn_reflns_point_group_measured_fraction_full  0.998
_diffrn_reflns_point_group_measured_fraction_max  0.998
_diffrn_reflns_theta_full          39.965
_diffrn_reflns_theta_max           39.965
_diffrn_reflns_theta_min           2.711
_diffrn_ambient_environment        N~2~
_diffrn_ambient_temperature        200.00(10)
_diffrn_detector                   'CCD plate'
_diffrn_detector_area_resol_mean   10.2665
_diffrn_detector_type              Atlas
_diffrn_measured_fraction_theta_full  0.997
_diffrn_measured_fraction_theta_max  0.997
_diffrn_measurement_details
;
List of Runs (angles in degrees, time in seconds):

  # Type    Start    End  Width  t~exp~   \w     \q     \k     \f   Frames
--------------------------------------------------------------------------
  1  \w    -73.00   2.00   1.00   10.00    --  -43.01  77.00 136.00   75
  2  \w    -14.00  53.00   1.00   10.00    --   43.01 -77.00  10.00   67
  3  \w    112.00 167.00   1.00   40.00    --  103.80  77.00 136.00   55
  4  \w    102.00 129.00   1.00   40.00    --  103.80 -77.00  10.00   27
  5  \w     29.00  91.00   1.00   10.00    --   43.01-125.00 -30.00   62
  6  \w      6.00  74.00   1.00   10.00    --   43.01 -99.00-150.00   68
  7  \w     63.00  90.00   1.00   10.00    --   43.01-125.00 -90.00   27
  8  \w     34.00  59.00   1.00   40.00    --  103.80-111.00-150.00   25
  9  \w    119.00 169.00   1.00   40.00    --  103.80  77.00  30.00   50
 10  \w     78.00 176.00   1.00   40.00    --  103.80  61.00-180.00   98
 11  \w     22.00 103.00   1.00   40.00    --  103.80 -94.00  90.00   81
 12  \w     66.00 102.00   1.00   40.00    --  103.80-111.00-150.00   36
 13  \w    112.00 140.00   1.00   40.00    --  103.80 178.00  60.00   28
 14  \w    103.00 177.00   1.00   40.00    --  103.80  77.00  60.00   74
;
_diffrn_measurement_device         'four-circle diffractometer'
_diffrn_measurement_device_type    'SuperNova, Dual, Cu at home/near, Atlas'
_diffrn_measurement_method         '\w scans'
_diffrn_orient_matrix_type        
 'CrysAlisPro convention (1999,Acta A55,543-557)'
_diffrn_orient_matrix_UB_11        0.0972028000
_diffrn_orient_matrix_UB_12        0.0212265000
_diffrn_orient_matrix_UB_13        0.0113620000
_diffrn_orient_matrix_UB_21        0.0023399000
_diffrn_orient_matrix_UB_22        -0.0356100000
_diffrn_orient_matrix_UB_23        0.0379024000
_diffrn_orient_matrix_UB_31        0.0460794000
_diffrn_orient_matrix_UB_32        -0.0429400000
_diffrn_orient_matrix_UB_33        -0.0258550000
_diffrn_radiation_monochromator    mirror
_diffrn_radiation_probe            x-ray
_diffrn_radiation_type             'Cu K\a'
_diffrn_radiation_wavelength       1.54184
_diffrn_source                     'micro-focus sealed X-ray tube'
_diffrn_source_type                'SuperNova (Cu) X-ray Source'
_reflns_Friedel_coverage           0.786
_reflns_Friedel_fraction_full      0.999
_reflns_Friedel_fraction_max       0.999
_reflns_number_gt                  5196
_reflns_number_total               7276
_reflns_special_details
;
 Reflections were merged by SHELXL according to the crystal
 class for the calculation of statistics and refinement.
 
 Structure factors included contributions from the .fab file.
 
 _reflns_Friedel_fraction is defined as the number of unique
 Friedel pairs measured divided by the number that would be
 possible theoretically, ignoring centric projections and
 systematic absences. Completness statistics refer to single and
 composite reflections containing twin component 1 only.
;
_reflns_threshold_expression       'I > 2\s(I)'
_computing_cell_refinement         'CrysAlisPro 1.171.43.100a (Rigaku OD, 2023)'
_computing_data_collection        
 'CrysAlisPro system (CCD 43.100a 64-bit (release 06-12-2023))'
_computing_data_reduction          'CrysAlisPro 1.171.43.100a (Rigaku OD, 2023)'
_computing_molecular_graphics      'Olex2 1.5 (Dolomanov et al., 2009)'
_computing_publication_material    'Olex2 1.5 (Dolomanov et al., 2009)'
_computing_structure_refinement    'SHELXL 2019/3 (Sheldrick, 2015)'
_computing_structure_solution      'SHELXT  (Sheldrick, 2015)'
_refine_diff_density_max           0.388
_refine_diff_density_min           -0.336
_refine_diff_density_rms           0.066
_refine_ls_abs_structure_details
;
 Refined as an inversion twin.
;
_refine_ls_abs_structure_Flack     -0.08(12)
_refine_ls_extinction_coef         .
_refine_ls_extinction_method       none
_refine_ls_goodness_of_fit_ref     1.026
_refine_ls_hydrogen_treatment      constr
_refine_ls_matrix_type             full
_refine_ls_number_parameters       666
_refine_ls_number_reflns           7276
_refine_ls_number_restraints       0
_refine_ls_R_factor_all            0.1180
_refine_ls_R_factor_gt             0.0851
_refine_ls_restrained_S_all        1.026
_refine_ls_shift/su_max            0.000
_refine_ls_shift/su_mean           0.000
_refine_ls_structure_factor_coef   Fsqd
_refine_ls_weighting_details      
 'w=1/[\s^2^(Fo^2^)+(0.1058P)^2^+24.4858P] where P=(Fo^2^+2Fc^2^)/3'
_refine_ls_weighting_scheme        calc
_refine_ls_wR_factor_gt            0.2056
_refine_ls_wR_factor_ref           0.2323
_refine_special_details
;
 Refined as a 2-component inversion twin.
;
_olex2_refinement_description
;
1. Twinned data refinement
 Scales: 1.08(12)
 -0.08(12)
2. Fixed Uiso
 At 1.2 times of:
  All C(H) groups
 At 1.5 times of:
  All C(H,H,H) groups
3.a Ternary CH refined with riding coordinates:
 C7(H7), C16(H16), C46(H46), C54(H54), C97(H97), C105(H105), C115(H115),
 C123(H123)
3.b Aromatic/amide H refined with riding coordinates:
 C2(H2), C4(H4), C6(H6), C9(H9), C11(H11), C18(H18), C20(H20), C22(H22),
 C30(H30), C31(H31), C32(H32), C36(H36), C38(H38), C43(H43), C44(H44), C45(H45),
  C48(H48), C50(H50), C52(H52), C56(H56), C58(H58), C60(H60), C64(H64),
 C65(H65), C67(H67), C68(H68), C71(H71), C73(H73), C78(H78), C79(H79), C80(H80),
  C84(H84), C86(H86), C91(H91), C92(H92), C94(H94), C95(H95), C99(H99),
 C101(H101), C103(H103), C107(H107), C109(H109), C111(H111), C112(H112),
 C113(H113), C114(H114), C117(H117), C119(H119), C121(H121), C125(H125),
 C127(H127), C129(H129)
3.c Idealised Me refined as rotating group:
 C14(H14A,H14B,H14C), C15(H15A,H15B,H15C), C26(H26A,H26B,H26C), C53(H53A,H53B,
 H53C), C88(H88A,H88B,H88C), C89(H89A,H89B,H89C), C96(H96A,H96B,H96C),
 C104(H10A,H10B,H10C), C122(H12A,H12B,H12C), C130(H13A,H13B,H13C), C131(H13D,
 H13E,H13F), C132(H13G,H13H,H13I), C133(H13J,H13K,H13L), C134(H13M,H13N,H13O)
;
_atom_sites_solution_hydrogens     geom
_atom_sites_solution_primary       dual
_atom_sites_solution_secondary     ?
loop_
  _atom_site_label
  _atom_site_type_symbol
  _atom_site_fract_x
  _atom_site_fract_y
  _atom_site_fract_z
  _atom_site_U_iso_or_equiv
  _atom_site_adp_type
  _atom_site_occupancy
  _atom_site_site_symmetry_order
  _atom_site_calc_flag
  _atom_site_refinement_flags_posn
  _atom_site_refinement_flags_adp
  _atom_site_refinement_flags_occupancy
  _atom_site_disorder_assembly
  _atom_site_disorder_group
 Ni1 Ni 0.6076(3) 0.45166(12) 0.62545(11) 0.0535(11) Uani 1 1 d . . . . .
 Ni2 Ni 0.6162(2) 0.54629(12) 0.59202(11) 0.0496(10) Uani 1 1 d . . . . .
 F1 F 0.8932(15) 0.1680(7) 0.7283(5) 0.131(6) Uiso 1 1 d . . . . .
 F2 F 0.5852(13) 0.1495(7) 0.6831(5) 0.122(6) Uiso 1 1 d . . . . .
 F3 F 0.8829(13) 0.5873(6) 0.6320(5) 0.111(5) Uiso 1 1 d . . . . .
 F4 F 1.0812(12) 0.5250(6) 0.5297(5) 0.113(5) Uiso 1 1 d . . . . .
 F5 F 0.5247(12) 0.2356(6) 0.4433(5) 0.112(6) Uiso 1 1 d . . . . .
 F6 F 0.8126(11) 0.2836(6) 0.4997(5) 0.100(5) Uiso 1 1 d . . . . .
 F7 F 0.2288(12) 0.4607(6) 0.7182(5) 0.112(5) Uiso 1 1 d . . . . .
 F8 F 0.2639(13) 0.3102(7) 0.7932(5) 0.121(6) Uiso 1 1 d . . . . .
 F9 F 0.7517(11) 0.8907(6) 0.6015(4) 0.093(5) Uiso 1 1 d . . . . .
 F10 F 0.5495(12) 0.8250(6) 0.5012(5) 0.111(5) Uiso 1 1 d . . . . .
 F11 F 0.7903(16) 0.4800(9) 0.7335(6) 0.157(8) Uiso 1 1 d . . . . .
 F12 F 0.605(2) 0.5552(10) 0.8334(9) 0.207(10) Uiso 1 1 d . . . . .
 F13 F 0.0835(11) 0.6814(6) 0.5999(5) 0.102(5) Uiso 1 1 d . . . . .
 F14 F 0.3200(11) 0.7148(6) 0.6946(5) 0.100(5) Uiso 1 1 d . . . . .
 F15 F 0.5742(16) 0.6520(8) 0.3326(7) 0.162(8) Uiso 1 1 d . . . . .
 F16 F 0.6978(15) 0.5093(8) 0.3994(6) 0.145(7) Uiso 1 1 d . . . . .
 O1 O 0.9649(13) 0.5508(8) 0.4335(6) 0.104(6) Uiso 1 1 d . . . . .
 O2 O 0.3811(15) 0.4675(7) 0.8212(6) 0.110(6) Uiso 1 1 d . . . . .
 N1 N 0.7026(12) 0.3511(6) 0.6320(5) 0.044(5) Uiso 1 1 d . . . . .
 N2 N 0.5685(12) 0.3454(7) 0.6049(5) 0.052(5) Uiso 1 1 d . . . . .
 N3 N 0.6019(11) 0.6594(5) 0.6121(4) 0.030(4) Uiso 1 1 d . . . . .
 N4 N 0.4959(11) 0.6298(6) 0.5698(5) 0.039(5) Uiso 1 1 d . . . . .
 N5 N 0.5559(14) 0.5193(7) 0.6417(5) 0.061(5) Uiso 1 1 d . . . . .
 N6 N 0.6733(13) 0.4807(7) 0.5759(5) 0.056(5) Uiso 1 1 d . . . . .
 C1 C 0.710(2) 0.2622(10) 0.7142(8) 0.082(8) Uiso 1 1 d . . . . .
 C2 C 0.798(2) 0.2420(10) 0.7242(7) 0.076(8) Uiso 1 1 d . . . . .
 H2 H 0.848505 0.263108 0.732630 0.091 Uiso 1 1 calc R U . . .
 C3 C 0.805(2) 0.1865(12) 0.7208(9) 0.098(10) Uiso 1 1 d . . . . .
 C4 C 0.736(2) 0.1553(12) 0.7063(9) 0.099(10) Uiso 1 1 d . . . . .
 H4 H 0.743617 0.119040 0.702755 0.119 Uiso 1 1 calc R U . . .
 C5 C 0.655(2) 0.1800(12) 0.6973(9) 0.104(10) Uiso 1 1 d . . . . .
 C6 C 0.640(2) 0.2340(10) 0.6998(8) 0.085(8) Uiso 1 1 d . . . . .
 H6 H 0.582058 0.249231 0.691601 0.102 Uiso 1 1 calc R U . . .
 C7 C 0.6943(18) 0.3210(9) 0.7184(7) 0.067(7) Uiso 1 1 d . . . . .
 H7 H 0.637354 0.330067 0.702106 0.081 Uiso 1 1 calc R U . . .
 C8 C 0.7786(16) 0.3516(8) 0.6995(7) 0.053(6) Uiso 1 1 d . . . . .
 C9 C 0.8538(17) 0.3655(9) 0.7241(7) 0.065(7) Uiso 1 1 d . . . . .
 H9 H 0.851112 0.358882 0.752719 0.078 Uiso 1 1 calc R U . . .
 C10 C 0.9317(19) 0.3886(10) 0.7079(8) 0.079(8) Uiso 1 1 d . . . . .
 C11 C 0.9299(18) 0.4016(9) 0.6681(8) 0.075(8) Uiso 1 1 d . . . . .
 H11 H 0.983567 0.418313 0.657148 0.090 Uiso 1 1 calc R U . . .
 C12 C 0.8563(16) 0.3928(8) 0.6417(7) 0.056(7) Uiso 1 1 d . . . . .
 C13 C 0.7781(16) 0.3657(8) 0.6582(7) 0.056(7) Uiso 1 1 d . . . . .
 C14 C 0.6749(18) 0.3336(9) 0.7612(7) 0.077(8) Uiso 1 1 d . . . . .
 H14A H 0.616059 0.317357 0.769624 0.115 Uiso 1 1 calc R U . . .
 H14B H 0.669813 0.371286 0.764306 0.115 Uiso 1 1 calc R U . . .
 H14C H 0.725855 0.320762 0.778555 0.115 Uiso 1 1 calc R U . . .
 C15 C 1.014(2) 0.4009(12) 0.7375(9) 0.110(11) Uiso 1 1 d . . . . .
 H15A H 0.995607 0.428216 0.756682 0.165 Uiso 1 1 calc R U . . .
 H15B H 1.068532 0.412494 0.721605 0.165 Uiso 1 1 calc R U . . .
 H15C H 1.030912 0.369600 0.752957 0.165 Uiso 1 1 calc R U . . .
 C16 C 0.8605(16) 0.4069(7) 0.5983(6) 0.053(6) Uiso 1 1 d . . . . .
 H16 H 0.794474 0.411282 0.588817 0.064 Uiso 1 1 calc R U . . .
 C17 C 0.9105(14) 0.4603(8) 0.5916(6) 0.049(6) Uiso 1 1 d . . . . .
 C18 C 0.8764(18) 0.5010(8) 0.6146(7) 0.066(7) Uiso 1 1 d . . . . .
 H18 H 0.827272 0.496280 0.633854 0.079 Uiso 1 1 calc R U . . .
 C19 C 0.9178(19) 0.5498(11) 0.6081(8) 0.083(8) Uiso 1 1 d . . . . .
 C20 C 0.9827(19) 0.5574(11) 0.5804(8) 0.082(8) Uiso 1 1 d . . . . .
 H20 H 1.006099 0.591102 0.574893 0.098 Uiso 1 1 calc R U . . .
 C21 C 1.0137(19) 0.5175(11) 0.5610(8) 0.078(8) Uiso 1 1 d . . . . .
 C22 C 0.9763(16) 0.4671(9) 0.5634(7) 0.062(7) Uiso 1 1 d . . . . .
 H22 H 0.996740 0.439876 0.545962 0.074 Uiso 1 1 calc R U . . .
 C23 C 0.6917(16) 0.3003(8) 0.6179(7) 0.055(6) Uiso 1 1 d . . . . .
 C24 C 0.6075(18) 0.2964(8) 0.6004(7) 0.060(7) Uiso 1 1 d . . . . .
 C25 C 0.6261(16) 0.3792(8) 0.6248(6) 0.051(6) Uiso 1 1 d . . . . .
 C26 C 0.9035(18) 0.3633(9) 0.5722(7) 0.075(8) Uiso 1 1 d . . . . .
 H26A H 0.971733 0.364687 0.574287 0.112 Uiso 1 1 calc R U . . .
 H26B H 0.884737 0.367642 0.543524 0.112 Uiso 1 1 calc R U . . .
 H26C H 0.881264 0.329690 0.582308 0.112 Uiso 1 1 calc R U . . .
 C27 C 0.7420(17) 0.2512(9) 0.6104(7) 0.061(7) Uiso 1 1 d . . . . .
 C28 C 0.6753(17) 0.2218(9) 0.5912(7) 0.065(7) Uiso 1 1 d . . . . .
 C29 C 0.5901(16) 0.2470(8) 0.5815(6) 0.051(6) Uiso 1 1 d . . . . .
 C30 C 0.8286(17) 0.2326(8) 0.6204(7) 0.059(7) Uiso 1 1 d . . . . .
 H30 H 0.873311 0.252542 0.634954 0.070 Uiso 1 1 calc R U . . .
 C31 C 0.848(2) 0.1776(10) 0.6064(8) 0.090(9) Uiso 1 1 d . . . . .
 H31 H 0.907444 0.163119 0.611449 0.109 Uiso 1 1 calc R U . . .
 C32 C 0.7838(18) 0.1487(10) 0.5872(7) 0.073(8) Uiso 1 1 d . . . . .
 H32 H 0.799209 0.114156 0.579863 0.088 Uiso 1 1 calc R U . . .
 C33 C 0.695(2) 0.1678(10) 0.5776(8) 0.080(8) Uiso 1 1 d . . . . .
 C34 C 0.4713(16) 0.3585(8) 0.5912(7) 0.053(7) Uiso 1 1 d . . . . .
 C35 C 0.4605(15) 0.3796(8) 0.5526(7) 0.048(6) Uiso 1 1 d . . . . .
 C36 C 0.3666(17) 0.3885(8) 0.5399(7) 0.064(7) Uiso 1 1 d . . . . .
 H36 H 0.354586 0.403118 0.513638 0.076 Uiso 1 1 calc R U . . .
 C37 C 0.2941(18) 0.3762(10) 0.5650(8) 0.075(8) Uiso 1 1 d . . . . .
 C38 C 0.3061(17) 0.3529(8) 0.6022(7) 0.062(7) Uiso 1 1 d . . . . .
 H38 H 0.253681 0.342605 0.618149 0.075 Uiso 1 1 calc R U . . .
 C39 C 0.3990(16) 0.3443(8) 0.6167(7) 0.055(6) Uiso 1 1 d . . . . .
 C40 C 0.5769(15) 0.6161(8) 0.5888(7) 0.054(7) Uiso 1 1 d . . . . .
 C41 C 0.5385(14) 0.6972(8) 0.6058(6) 0.038(6) Uiso 1 1 d . . . . .
 C42 C 0.4706(14) 0.6828(8) 0.5801(6) 0.040(6) Uiso 1 1 d . . . . .
 C43 C 0.5220(17) 0.2210(9) 0.5618(7) 0.063(7) Uiso 1 1 d . . . . .
 H43 H 0.463714 0.236992 0.555912 0.075 Uiso 1 1 calc R U . . .
 C44 C 0.6240(19) 0.1434(10) 0.5581(7) 0.076(8) Uiso 1 1 d . . . . .
 H44 H 0.631968 0.108317 0.549942 0.091 Uiso 1 1 calc R U . . .
 C45 C 0.540(2) 0.1678(10) 0.5497(8) 0.081(8) Uiso 1 1 d . . . . .
 H45 H 0.493047 0.149149 0.535497 0.098 Uiso 1 1 calc R U . . .
 C46 C 0.5412(17) 0.3919(9) 0.5258(7) 0.061(7) Uiso 1 1 d . . . . .
 H46 H 0.589514 0.407437 0.544266 0.074 Uiso 1 1 calc R U . . .
 C47 C 0.5875(16) 0.3452(8) 0.5062(6) 0.054(6) Uiso 1 1 d . . . . .
 C48 C 0.536(2) 0.3129(10) 0.4838(8) 0.080(8) Uiso 1 1 d . . . . .
 H48 H 0.471510 0.319138 0.478993 0.095 Uiso 1 1 calc R U . . .
 C49 C 0.583(2) 0.2680(11) 0.4672(8) 0.086(9) Uiso 1 1 d . . . . .
 C50 C 0.673(2) 0.2580(11) 0.4720(8) 0.089(9) Uiso 1 1 d . . . . .
 H50 H 0.703766 0.228713 0.460453 0.107 Uiso 1 1 calc R U . . .
 C51 C 0.716(2) 0.2929(11) 0.4946(8) 0.084(8) Uiso 1 1 d . . . . .
 C52 C 0.6805(16) 0.3356(9) 0.5124(6) 0.054(7) Uiso 1 1 d . . . . .
 H52 H 0.718198 0.358052 0.528523 0.065 Uiso 1 1 calc R U . . .
 C53 C 0.1924(19) 0.3881(11) 0.5513(8) 0.091(9) Uiso 1 1 d . . . . .
 H53A H 0.186750 0.425024 0.544787 0.136 Uiso 1 1 calc R U . . .
 H53B H 0.149104 0.379276 0.573489 0.136 Uiso 1 1 calc R U . . .
 H53C H 0.177321 0.367548 0.526897 0.136 Uiso 1 1 calc R U . . .
 C54 C 0.4101(18) 0.3206(9) 0.6584(7) 0.068(7) Uiso 1 1 d . . . . .
 H54 H 0.477142 0.326029 0.665994 0.082 Uiso 1 1 calc R U . . .
 C55 C 0.3547(17) 0.3431(9) 0.6928(7) 0.066(7) Uiso 1 1 d . . . . .
 C56 C 0.3182(18) 0.3932(10) 0.6901(8) 0.080(8) Uiso 1 1 d . . . . .
 H56 H 0.328408 0.414077 0.666492 0.096 Uiso 1 1 calc R U . . .
 C57 C 0.268(2) 0.4109(11) 0.7222(9) 0.088(9) Uiso 1 1 d . . . . .
 C58 C 0.2485(19) 0.3860(11) 0.7582(8) 0.082(8) Uiso 1 1 d . . . . .
 H58 H 0.214089 0.400147 0.780446 0.099 Uiso 1 1 calc R U . . .
 C59 C 0.285(2) 0.3390(11) 0.7568(8) 0.083(8) Uiso 1 1 d . . . . .
 C60 C 0.3352(18) 0.3168(10) 0.7279(7) 0.073(8) Uiso 1 1 d . . . . .
 H60 H 0.357466 0.282433 0.731435 0.087 Uiso 1 1 calc R U . . .
 C61 C 0.5409(16) 0.4844(9) 0.6667(7) 0.055(6) Uiso 1 1 d . . . . .
 C62 C 0.6978(15) 0.5171(8) 0.5518(6) 0.045(6) Uiso 1 1 d . . . . .
 C63 C 0.7602(17) 0.5228(9) 0.5206(7) 0.061(7) Uiso 1 1 d . . . . .
 C64 C 0.7910(16) 0.4824(9) 0.4961(7) 0.061(7) Uiso 1 1 d . . . . .
 H64 H 0.762682 0.449397 0.499535 0.074 Uiso 1 1 calc R U . . .
 C65 C 0.8594(17) 0.4874(10) 0.4675(7) 0.073(8) Uiso 1 1 d . . . . .
 H65 H 0.882342 0.458298 0.452781 0.088 Uiso 1 1 calc R U . . .
 C66 C 0.8950(19) 0.5375(9) 0.4606(7) 0.074(7) Uiso 1 1 d . . . . .
 C67 C 0.8610(17) 0.5801(10) 0.4826(7) 0.067(7) Uiso 1 1 d . . . . .
 H67 H 0.883728 0.613958 0.477012 0.080 Uiso 1 1 calc R U . . .
 C68 C 0.7958(16) 0.5724(9) 0.5116(7) 0.059(7) Uiso 1 1 d . . . . .
 H68 H 0.773008 0.601392 0.526516 0.071 Uiso 1 1 calc R U . . .
 C69 C 0.6870(15) 0.6667(8) 0.6344(6) 0.045(6) Uiso 1 1 d . . . . .
 C70 C 0.7622(15) 0.6912(8) 0.6138(6) 0.045(6) Uiso 1 1 d . . . . .
 C71 C 0.8421(16) 0.7027(8) 0.6376(6) 0.052(6) Uiso 1 1 d . . . . .
 H71 H 0.895330 0.716953 0.624386 0.062 Uiso 1 1 calc R U . . .
 C72 C 0.8458(16) 0.6944(9) 0.6782(7) 0.061(7) Uiso 1 1 d . . . . .
 C73 C 0.7705(16) 0.6700(8) 0.6988(7) 0.057(7) Uiso 1 1 d . . . . .
 H73 H 0.773466 0.662768 0.727332 0.068 Uiso 1 1 calc R U . . .
 C74 C 0.6907(16) 0.6567(8) 0.6753(7) 0.057(7) Uiso 1 1 d . . . . .
 C75 C 0.5182(16) 0.7519(8) 0.6182(7) 0.049(6) Uiso 1 1 d . . . . .
 C76 C 0.4333(15) 0.7611(8) 0.5992(6) 0.052(6) Uiso 1 1 d . . . . .
 C77 C 0.3993(14) 0.7209(7) 0.5747(6) 0.037(5) Uiso 1 1 d . . . . .
 C78 C 0.5633(18) 0.7870(9) 0.6425(7) 0.069(8) Uiso 1 1 d . . . . .
 H78 H 0.620696 0.779467 0.655857 0.082 Uiso 1 1 calc R U . . .
 C79 C 0.5173(18) 0.8366(10) 0.6462(7) 0.070(8) Uiso 1 1 d . . . . .
 H79 H 0.545919 0.862864 0.662293 0.085 Uiso 1 1 calc R U . . .
 C80 C 0.4341(17) 0.8471(10) 0.6275(7) 0.071(7) Uiso 1 1 d . . . . .
 H80 H 0.407784 0.880689 0.629867 0.086 Uiso 1 1 calc R U . . .
 C81 C 0.3854(17) 0.8079(8) 0.6042(6) 0.057(6) Uiso 1 1 d . . . . .
 C82 C 0.4407(15) 0.5971(8) 0.5421(6) 0.046(6) Uiso 1 1 d . . . . .
 C83 C 0.3718(14) 0.5660(7) 0.5601(6) 0.040(6) Uiso 1 1 d . . . . .
 C84 C 0.3180(15) 0.5381(8) 0.5328(6) 0.048(6) Uiso 1 1 d . . . . .
 H84 H 0.269160 0.517493 0.543925 0.058 Uiso 1 1 calc R U . . .
 C85 C 0.3286(15) 0.5378(8) 0.4923(6) 0.054(6) Uiso 1 1 d . . . . .
 C86 C 0.3997(15) 0.5685(7) 0.4748(6) 0.048(6) Uiso 1 1 d . . . . .
 H86 H 0.409504 0.568678 0.445971 0.057 Uiso 1 1 calc R U . . .
 C87 C 0.4558(16) 0.5990(8) 0.5007(7) 0.056(7) Uiso 1 1 d . . . . .
 C88 C 0.5208(17) 0.4338(8) 0.4922(7) 0.066(7) Uiso 1 1 d . . . . .
 H88A H 0.481790 0.418638 0.470625 0.099 Uiso 1 1 calc R U . . .
 H88B H 0.579903 0.445729 0.480347 0.099 Uiso 1 1 calc R U . . .
 H88C H 0.488008 0.463124 0.504698 0.099 Uiso 1 1 calc R U . . .
 C89 C 0.398(2) 0.2605(9) 0.6542(8) 0.096(9) Uiso 1 1 d . . . . .
 H89A H 0.334320 0.252860 0.644361 0.143 Uiso 1 1 calc R U . . .
 H89B H 0.407171 0.244086 0.680958 0.143 Uiso 1 1 calc R U . . .
 H89C H 0.443384 0.246960 0.634561 0.143 Uiso 1 1 calc R U . . .
 C90 C 0.5005(17) 0.4810(9) 0.7070(7) 0.057(7) Uiso 1 1 d . . . . .
 C91 C 0.4421(17) 0.5208(10) 0.7209(7) 0.071(8) Uiso 1 1 d . . . . .
 H91 H 0.430913 0.550134 0.703990 0.085 Uiso 1 1 calc R U . . .
 C92 C 0.3998(19) 0.5176(10) 0.7599(7) 0.075(7) Uiso 1 1 d . . . . .
 H92 H 0.358589 0.543654 0.769716 0.090 Uiso 1 1 calc R U . . .
 C93 C 0.421(2) 0.4761(12) 0.7821(9) 0.093(9) Uiso 1 1 d . . . . .
 C94 C 0.476(2) 0.4376(12) 0.7710(9) 0.102(10) Uiso 1 1 d . . . . .
 H94 H 0.488149 0.409935 0.789492 0.122 Uiso 1 1 calc R U . . .
 C95 C 0.5156(18) 0.4376(10) 0.7332(8) 0.076(8) Uiso 1 1 d . . . . .
 H95 H 0.552605 0.409230 0.724335 0.092 Uiso 1 1 calc R U . . .
 C96 C 1.001(2) 0.5095(12) 0.4105(10) 0.120(11) Uiso 1 1 d . . . . .
 H96A H 0.950147 0.486089 0.402764 0.179 Uiso 1 1 calc R U . . .
 H96B H 1.047054 0.490649 0.427002 0.179 Uiso 1 1 calc R U . . .
 H96C H 1.031158 0.522991 0.385706 0.179 Uiso 1 1 calc R U . . .
 C97 C 0.7600(15) 0.7046(8) 0.5707(6) 0.048(6) Uiso 1 1 d . . . . .
 H97 H 0.716080 0.680148 0.556802 0.057 Uiso 1 1 calc R U . . .
 C98 C 0.7233(16) 0.7605(8) 0.5630(7) 0.053(6) Uiso 1 1 d . . . . .
 C99 C 0.7576(17) 0.8021(9) 0.5853(7) 0.067(7) Uiso 1 1 d . . . . .
 H99 H 0.805973 0.798032 0.605009 0.080 Uiso 1 1 calc R U . . .
 C100 C 0.7162(18) 0.8513(9) 0.5771(8) 0.068(7) Uiso 1 1 d . . . . .
 C101 C 0.6510(17) 0.8599(10) 0.5498(7) 0.070(8) Uiso 1 1 d . . . . .
 H101 H 0.629121 0.894048 0.544886 0.085 Uiso 1 1 calc R U . . .
 C102 C 0.617(2) 0.8206(10) 0.5295(8) 0.083(8) Uiso 1 1 d . . . . .
 C103 C 0.6540(16) 0.7676(9) 0.5347(7) 0.058(7) Uiso 1 1 d . . . . .
 H103 H 0.630699 0.739487 0.518949 0.070 Uiso 1 1 calc R U . . .
 C104 C 0.929(2) 0.7082(11) 0.7045(9) 0.103(10) Uiso 1 1 d . . . . .
 H10A H 0.911569 0.735324 0.724080 0.155 Uiso 1 1 calc R U . . .
 H10B H 0.980026 0.720818 0.686995 0.155 Uiso 1 1 calc R U . . .
 H10C H 0.950242 0.677456 0.719545 0.155 Uiso 1 1 calc R U . . .
 C105 C 0.6080(19) 0.6317(9) 0.6977(7) 0.074(7) Uiso 1 1 d . . . . .
 H105 H 0.569542 0.613436 0.676573 0.089 Uiso 1 1 calc R U . . .
 C106 C 0.6424(19) 0.5902(9) 0.7286(8) 0.076(8) Uiso 1 1 d . . . . .
 C107 C 0.706(2) 0.5534(11) 0.7175(9) 0.091(9) Uiso 1 1 d . . . . .
 H107 H 0.733097 0.553303 0.690913 0.110 Uiso 1 1 calc R U . . .
 C108 C 0.729(2) 0.5161(14) 0.7464(11) 0.112(11) Uiso 1 1 d . . . . .
 C109 C 0.702(3) 0.5142(14) 0.7833(11) 0.116(11) Uiso 1 1 d . . . . .
 H109 H 0.727105 0.489206 0.801593 0.139 Uiso 1 1 calc R U . . .
 C110 C 0.643(3) 0.5451(16) 0.7952(13) 0.148(14) Uiso 1 1 d . . . . .
 C111 C 0.613(2) 0.5918(11) 0.7694(9) 0.110(10) Uiso 1 1 d . . . . .
 H111 H 0.576804 0.619575 0.780245 0.131 Uiso 1 1 calc R U . . .
 C112 C 0.3164(14) 0.7263(8) 0.5548(6) 0.043(6) Uiso 1 1 d . . . . .
 H112 H 0.292062 0.699055 0.538359 0.052 Uiso 1 1 calc R U . . .
 C113 C 0.3016(18) 0.8131(10) 0.5835(7) 0.075(8) Uiso 1 1 d . . . . .
 H113 H 0.267106 0.844382 0.586209 0.090 Uiso 1 1 calc R U . . .
 C114 C 0.2670(17) 0.7739(8) 0.5591(7) 0.059(7) Uiso 1 1 d . . . . .
 H114 H 0.209529 0.778629 0.545035 0.070 Uiso 1 1 calc R U . . .
 C115 C 0.3573(15) 0.5643(7) 0.6050(6) 0.045(6) Uiso 1 1 d . . . . .
 H115 H 0.420105 0.566517 0.618310 0.054 Uiso 1 1 calc R U . . .
 C116 C 0.2997(16) 0.6122(8) 0.6191(7) 0.053(6) Uiso 1 1 d . . . . .
 C117 C 0.2147(16) 0.6248(9) 0.6026(7) 0.058(7) Uiso 1 1 d . . . . .
 H117 H 0.189890 0.605488 0.580312 0.070 Uiso 1 1 calc R U . . .
 C118 C 0.1644(19) 0.6669(10) 0.6192(8) 0.074(8) Uiso 1 1 d . . . . .
 C119 C 0.2001(18) 0.6990(10) 0.6490(7) 0.067(7) Uiso 1 1 d . . . . .
 H119 H 0.168113 0.729010 0.658320 0.081 Uiso 1 1 calc R U . . .
 C120 C 0.2820(18) 0.6850(9) 0.6637(7) 0.066(7) Uiso 1 1 d . . . . .
 C121 C 0.3325(16) 0.6418(8) 0.6525(6) 0.052(6) Uiso 1 1 d . . . . .
 H121 H 0.387705 0.632322 0.666811 0.063 Uiso 1 1 calc R U . . .
 C122 C 0.2702(16) 0.5050(9) 0.4625(7) 0.064(7) Uiso 1 1 d . . . . .
 H12A H 0.277133 0.468269 0.469361 0.096 Uiso 1 1 calc R U . . .
 H12B H 0.291906 0.510928 0.434342 0.096 Uiso 1 1 calc R U . . .
 H12C H 0.204295 0.514924 0.464692 0.096 Uiso 1 1 calc R U . . .
 C123 C 0.5283(15) 0.6354(8) 0.4802(6) 0.045(6) Uiso 1 1 d . . . . .
 H123 H 0.582487 0.638569 0.499349 0.055 Uiso 1 1 calc R U . . .
 C124 C 0.5649(18) 0.6149(10) 0.4404(8) 0.072(8) Uiso 1 1 d . . . . .
 C125 C 0.5536(19) 0.6425(11) 0.4047(8) 0.083(8) Uiso 1 1 d . . . . .
 H125 H 0.522336 0.674927 0.404972 0.100 Uiso 1 1 calc R U . . .
 C126 C 0.588(2) 0.6224(13) 0.3682(10) 0.107(10) Uiso 1 1 d . . . . .
 C127 C 0.636(2) 0.5813(11) 0.3650(9) 0.091(9) Uiso 1 1 d . . . . .
 H127 H 0.661577 0.569892 0.339588 0.109 Uiso 1 1 calc R U . . .
 C128 C 0.649(2) 0.5544(11) 0.4011(9) 0.091(9) Uiso 1 1 d . . . . .
 C129 C 0.6173(18) 0.5694(9) 0.4401(7) 0.070(7) Uiso 1 1 d . . . . .
 H129 H 0.630613 0.550250 0.464308 0.084 Uiso 1 1 calc R U . . .
 C130 C 0.311(2) 0.5012(12) 0.8359(10) 0.129(12) Uiso 1 1 d . . . . .
 H13A H 0.261124 0.504021 0.815548 0.193 Uiso 1 1 calc R U . . .
 H13B H 0.338326 0.535467 0.840868 0.193 Uiso 1 1 calc R U . . .
 H13C H 0.285646 0.487489 0.861626 0.193 Uiso 1 1 calc R U . . .
 C131 C 0.8576(16) 0.6981(9) 0.5502(6) 0.060(7) Uiso 1 1 d . . . . .
 H13D H 0.849738 0.693982 0.520465 0.090 Uiso 1 1 calc R U . . .
 H13E H 0.888633 0.667393 0.561395 0.090 Uiso 1 1 calc R U . . .
 H13F H 0.895778 0.728818 0.555683 0.090 Uiso 1 1 calc R U . . .
 C132 C 0.5456(17) 0.6727(9) 0.7174(7) 0.072(8) Uiso 1 1 d . . . . .
 H13G H 0.581526 0.691980 0.737969 0.108 Uiso 1 1 calc R U . . .
 H13H H 0.492180 0.655873 0.730640 0.108 Uiso 1 1 calc R U . . .
 H13I H 0.523152 0.696644 0.696254 0.108 Uiso 1 1 calc R U . . .
 C133 C 0.3101(17) 0.5161(8) 0.6207(7) 0.061(7) Uiso 1 1 d . . . . .
 H13J H 0.247853 0.513040 0.608432 0.092 Uiso 1 1 calc R U . . .
 H13K H 0.304184 0.518102 0.650656 0.092 Uiso 1 1 calc R U . . .
 H13L H 0.347553 0.485675 0.613400 0.092 Uiso 1 1 calc R U . . .
 C134 C 0.4877(16) 0.6880(8) 0.4750(7) 0.055(7) Uiso 1 1 d . . . . .
 H13M H 0.432011 0.685935 0.457545 0.083 Uiso 1 1 calc R U . . .
 H13N H 0.533968 0.710761 0.462031 0.083 Uiso 1 1 calc R U . . .
 H13O H 0.470475 0.702020 0.501851 0.083 Uiso 1 1 calc R U . . .

loop_
  _atom_site_aniso_label
  _atom_site_aniso_U_11
  _atom_site_aniso_U_22
  _atom_site_aniso_U_33
  _atom_site_aniso_U_23
  _atom_site_aniso_U_13
  _atom_site_aniso_U_12
 Ni1 0.047(2) 0.0233(19) 0.091(3) 0.0050(19) 0.004(2) 0.005(2)
 Ni2 0.042(2) 0.0233(18) 0.083(3) 0.0045(19) 0.000(2) 0.005(2)

_geom_special_details
;
 All esds (except the esd in the dihedral angle between two l.s. planes)
 are estimated using the full covariance matrix.  The cell esds are taken
 into account individually in the estimation of esds in distances, angles
 and torsion angles; correlations between esds in cell parameters are only
 used when they are defined by crystal symmetry.  An approximate (isotropic)
 treatment of cell esds is used for estimating esds involving l.s. planes.
;
loop_
  _geom_bond_atom_site_label_1
  _geom_bond_atom_site_label_2
  _geom_bond_distance
  _geom_bond_site_symmetry_2
  _geom_bond_publ_flag
 Ni1 Ni2 2.678(4) . ?
 Ni1 N5 1.970(19) . ?
 Ni1 N6 2.015(18) . ?
 Ni1 C25 1.89(2) . ?
 Ni1 C61 1.85(2) . ?
 Ni2 N5 1.964(19) . ?
 Ni2 N6 1.953(18) . ?
 Ni2 C40 1.89(2) . ?
 Ni2 C62 1.91(2) . ?
 F1 C3 1.38(3) . ?
 F2 C5 1.35(3) . ?
 F3 C19 1.34(3) . ?
 F4 C21 1.42(3) . ?
 F5 C49 1.41(3) . ?
 F6 C51 1.41(3) . ?
 F7 C57 1.41(3) . ?
 F8 C59 1.43(3) . ?
 F9 C100 1.39(3) . ?
 F10 C102 1.34(3) . ?
 F11 C108 1.35(3) . ?
 F12 C110 1.38(4) . ?
 F13 C118 1.37(3) . ?
 F14 C120 1.38(3) . ?
 F15 C126 1.40(3) . ?
 F16 C128 1.36(3) . ?
 O1 C66 1.38(3) . ?
 O1 C96 1.40(3) . ?
 O2 C93 1.41(3) . ?
 O2 C130 1.41(3) . ?
 N1 C13 1.43(3) . ?
 N1 C23 1.40(3) . ?
 N1 C25 1.33(2) . ?
 N2 C24 1.39(3) . ?
 N2 C25 1.36(2) . ?
 N2 C34 1.50(3) . ?
 N3 C40 1.40(2) . ?
 N3 C41 1.35(2) . ?
 N3 C69 1.43(2) . ?
 N4 C40 1.36(3) . ?
 N4 C42 1.45(2) . ?
 N4 C82 1.47(2) . ?
 N5 C61 1.23(2) . ?
 N6 C62 1.27(2) . ?
 C1 C2 1.40(3) . ?
 C1 C6 1.32(3) . ?
 C1 C7 1.54(3) . ?
 C2 H2 0.9500 . ?
 C2 C3 1.44(3) . ?
 C3 C4 1.36(4) . ?
 C4 H4 0.9500 . ?
 C4 C5 1.35(4) . ?
 C5 C6 1.41(4) . ?
 C6 H6 0.9500 . ?
 C7 H7 1.0000 . ?
 C7 C8 1.57(3) . ?
 C7 C14 1.46(3) . ?
 C8 C9 1.39(3) . ?
 C8 C13 1.39(3) . ?
 C9 H9 0.9500 . ?
 C9 C10 1.37(3) . ?
 C10 C11 1.34(3) . ?
 C10 C15 1.56(4) . ?
 C11 H11 0.9500 . ?
 C11 C12 1.38(3) . ?
 C12 C13 1.42(3) . ?
 C12 C16 1.46(3) . ?
 C14 H14A 0.9800 . ?
 C14 H14B 0.9800 . ?
 C14 H14C 0.9800 . ?
 C15 H15A 0.9800 . ?
 C15 H15B 0.9800 . ?
 C15 H15C 0.9800 . ?
 C16 H16 1.0000 . ?
 C16 C17 1.57(3) . ?
 C16 C26 1.54(3) . ?
 C17 C18 1.38(3) . ?
 C17 C22 1.33(3) . ?
 C18 H18 0.9500 . ?
 C18 C19 1.41(3) . ?
 C19 C20 1.31(3) . ?
 C20 H20 0.9500 . ?
 C20 C21 1.29(3) . ?
 C21 C22 1.41(3) . ?
 C22 H22 0.9500 . ?
 C23 C24 1.34(3) . ?
 C23 C27 1.48(3) . ?
 C24 C29 1.44(3) . ?
 C26 H26A 0.9800 . ?
 C26 H26B 0.9800 . ?
 C26 H26C 0.9800 . ?
 C27 C28 1.37(3) . ?
 C27 C30 1.37(3) . ?
 C28 C29 1.42(3) . ?
 C28 C33 1.49(3) . ?
 C29 C43 1.35(3) . ?
 C30 H30 0.9500 . ?
 C30 C31 1.52(3) . ?
 C31 H31 0.9500 . ?
 C31 C32 1.33(3) . ?
 C32 H32 0.9500 . ?
 C32 C33 1.39(3) . ?
 C33 C44 1.36(3) . ?
 C34 C35 1.38(3) . ?
 C34 C39 1.38(3) . ?
 C35 C36 1.42(3) . ?
 C35 C46 1.48(3) . ?
 C36 H36 0.9500 . ?
 C36 C37 1.36(3) . ?
 C37 C38 1.36(3) . ?
 C37 C53 1.55(3) . ?
 C38 H38 0.9500 . ?
 C38 C39 1.43(3) . ?
 C39 C54 1.50(3) . ?
 C41 C42 1.34(2) . ?
 C41 C75 1.50(3) . ?
 C42 C77 1.43(3) . ?
 C43 H43 0.9500 . ?
 C43 C45 1.45(3) . ?
 C44 H44 0.9500 . ?
 C44 C45 1.38(3) . ?
 C45 H45 0.9500 . ?
 C46 H46 1.0000 . ?
 C46 C47 1.52(3) . ?
 C46 C88 1.57(3) . ?
 C47 C48 1.33(3) . ?
 C47 C52 1.37(3) . ?
 C48 H48 0.9500 . ?
 C48 C49 1.44(3) . ?
 C49 C50 1.33(4) . ?
 C50 H50 0.9500 . ?
 C50 C51 1.31(3) . ?
 C51 C52 1.35(3) . ?
 C52 H52 0.9500 . ?
 C53 H53A 0.9800 . ?
 C53 H53B 0.9800 . ?
 C53 H53C 0.9800 . ?
 C54 H54 1.0000 . ?
 C54 C55 1.49(3) . ?
 C54 C89 1.57(3) . ?
 C55 C56 1.40(3) . ?
 C55 C60 1.36(3) . ?
 C56 H56 0.9500 . ?
 C56 C57 1.35(3) . ?
 C57 C58 1.36(3) . ?
 C58 H58 0.9500 . ?
 C58 C59 1.33(3) . ?
 C59 C60 1.31(3) . ?
 C60 H60 0.9500 . ?
 C61 C90 1.44(3) . ?
 C62 C63 1.36(3) . ?
 C63 C64 1.38(3) . ?
 C63 C68 1.41(3) . ?
 C64 H64 0.9500 . ?
 C64 C65 1.36(3) . ?
 C65 H65 0.9500 . ?
 C65 C66 1.41(3) . ?
 C66 C67 1.40(3) . ?
 C67 H67 0.9500 . ?
 C67 C68 1.34(3) . ?
 C68 H68 0.9500 . ?
 C69 C70 1.42(3) . ?
 C69 C74 1.36(3) . ?
 C70 C71 1.41(3) . ?
 C70 C97 1.45(3) . ?
 C71 H71 0.9500 . ?
 C71 C72 1.34(3) . ?
 C72 C73 1.42(3) . ?
 C72 C104 1.51(3) . ?
 C73 H73 0.9500 . ?
 C73 C74 1.42(3) . ?
 C74 C105 1.53(3) . ?
 C75 C76 1.38(3) . ?
 C75 C78 1.37(3) . ?
 C76 C77 1.40(3) . ?
 C76 C81 1.40(3) . ?
 C77 C112 1.36(3) . ?
 C78 H78 0.9500 . ?
 C78 C79 1.45(3) . ?
 C79 H79 0.9500 . ?
 C79 C80 1.36(3) . ?
 C80 H80 0.9500 . ?
 C80 C81 1.45(3) . ?
 C81 C113 1.38(3) . ?
 C82 C83 1.40(3) . ?
 C82 C87 1.37(3) . ?
 C83 C84 1.38(3) . ?
 C83 C115 1.48(3) . ?
 C84 H84 0.9500 . ?
 C84 C85 1.33(3) . ?
 C85 C86 1.41(3) . ?
 C85 C122 1.54(3) . ?
 C86 H86 0.9500 . ?
 C86 C87 1.40(3) . ?
 C87 C123 1.55(3) . ?
 C88 H88A 0.9800 . ?
 C88 H88B 0.9800 . ?
 C88 H88C 0.9800 . ?
 C89 H89A 0.9800 . ?
 C89 H89B 0.9800 . ?
 C89 H89C 0.9800 . ?
 C90 C91 1.40(3) . ?
 C90 C95 1.42(3) . ?
 C91 H91 0.9500 . ?
 C91 C92 1.41(3) . ?
 C92 H92 0.9500 . ?
 C92 C93 1.33(3) . ?
 C93 C94 1.32(4) . ?
 C94 H94 0.9500 . ?
 C94 C95 1.36(3) . ?
 C95 H95 0.9500 . ?
 C96 H96A 0.9800 . ?
 C96 H96B 0.9800 . ?
 C96 H96C 0.9800 . ?
 C97 H97 1.0000 . ?
 C97 C98 1.56(3) . ?
 C97 C131 1.56(3) . ?
 C98 C99 1.39(3) . ?
 C98 C103 1.37(3) . ?
 C99 H99 0.9500 . ?
 C99 C100 1.43(3) . ?
 C100 C101 1.31(3) . ?
 C101 H101 0.9500 . ?
 C101 C102 1.31(3) . ?
 C102 C103 1.48(3) . ?
 C103 H103 0.9500 . ?
 C104 H10A 0.9800 . ?
 C104 H10B 0.9800 . ?
 C104 H10C 0.9800 . ?
 C105 H105 1.0000 . ?
 C105 C106 1.55(3) . ?
 C105 C132 1.53(3) . ?
 C106 C107 1.36(3) . ?
 C106 C111 1.40(3) . ?
 C107 H107 0.9500 . ?
 C107 C108 1.39(4) . ?
 C108 C109 1.26(4) . ?
 C109 H109 0.9500 . ?
 C109 C110 1.23(4) . ?
 C110 C111 1.53(4) . ?
 C111 H111 0.9500 . ?
 C112 H112 0.9500 . ?
 C112 C114 1.42(3) . ?
 C113 H113 0.9500 . ?
 C113 C114 1.38(3) . ?
 C114 H114 0.9500 . ?
 C115 H115 1.0000 . ?
 C115 C116 1.56(3) . ?
 C115 C133 1.51(3) . ?
 C116 C117 1.37(3) . ?
 C116 C121 1.41(3) . ?
 C117 H117 0.9500 . ?
 C117 C118 1.41(3) . ?
 C118 C119 1.38(3) . ?
 C119 H119 0.9500 . ?
 C119 C120 1.32(3) . ?
 C120 C121 1.38(3) . ?
 C121 H121 0.9500 . ?
 C122 H12A 0.9800 . ?
 C122 H12B 0.9800 . ?
 C122 H12C 0.9800 . ?
 C123 H123 1.0000 . ?
 C123 C124 1.49(3) . ?
 C123 C134 1.49(3) . ?
 C124 C125 1.37(3) . ?
 C124 C129 1.39(3) . ?
 C125 H125 0.9500 . ?
 C125 C126 1.39(4) . ?
 C126 C127 1.27(3) . ?
 C127 H127 0.9500 . ?
 C127 C128 1.38(3) . ?
 C128 C129 1.41(3) . ?
 C129 H129 0.9500 . ?
 C130 H13A 0.9800 . ?
 C130 H13B 0.9800 . ?
 C130 H13C 0.9800 . ?
 C131 H13D 0.9800 . ?
 C131 H13E 0.9800 . ?
 C131 H13F 0.9800 . ?
 C132 H13G 0.9800 . ?
 C132 H13H 0.9800 . ?
 C132 H13I 0.9800 . ?
 C133 H13J 0.9800 . ?
 C133 H13K 0.9800 . ?
 C133 H13L 0.9800 . ?
 C134 H13M 0.9800 . ?
 C134 H13N 0.9800 . ?
 C134 H13O 0.9800 . ?

loop_
  _geom_angle_atom_site_label_1
  _geom_angle_atom_site_label_2
  _geom_angle_atom_site_label_3
  _geom_angle
  _geom_angle_site_symmetry_1
  _geom_angle_site_symmetry_3
  _geom_angle_publ_flag
 N5 Ni1 Ni2 47.0(6) . . ?
 N5 Ni1 N6 93.5(8) . . ?
 N6 Ni1 Ni2 46.6(5) . . ?
 C25 Ni1 Ni2 153.1(7) . . ?
 C25 Ni1 N5 159.0(9) . . ?
 C25 Ni1 N6 107.1(8) . . ?
 C61 Ni1 Ni2 84.4(8) . . ?
 C61 Ni1 N5 37.4(8) . . ?
 C61 Ni1 N6 130.7(9) . . ?
 C61 Ni1 C25 122.2(10) . . ?
 N5 Ni2 Ni1 47.2(6) . . ?
 N6 Ni2 Ni1 48.5(5) . . ?
 N6 Ni2 N5 95.7(8) . . ?
 C40 Ni2 Ni1 151.5(7) . . ?
 C40 Ni2 N5 104.7(9) . . ?
 C40 Ni2 N6 159.4(9) . . ?
 C40 Ni2 C62 121.3(9) . . ?
 C62 Ni2 Ni1 87.0(7) . . ?
 C62 Ni2 N5 134.0(9) . . ?
 C62 Ni2 N6 38.5(7) . . ?
 C66 O1 C96 115(2) . . ?
 C130 O2 C93 120(2) . . ?
 C23 N1 C13 121.9(18) . . ?
 C25 N1 C13 125.7(18) . . ?
 C25 N1 C23 111.1(18) . . ?
 C24 N2 C34 123.1(18) . . ?
 C25 N2 C24 113.0(18) . . ?
 C25 N2 C34 123.8(17) . . ?
 C40 N3 C69 126.9(16) . . ?
 C41 N3 C40 108.9(15) . . ?
 C41 N3 C69 123.6(15) . . ?
 C40 N4 C42 110.6(17) . . ?
 C40 N4 C82 126.0(17) . . ?
 C42 N4 C82 123.4(16) . . ?
 Ni2 N5 Ni1 85.8(7) . . ?
 C61 N5 Ni1 66.1(14) . . ?
 C61 N5 Ni2 151.7(18) . . ?
 Ni2 N6 Ni1 84.9(7) . . ?
 C62 N6 Ni1 153.9(16) . . ?
 C62 N6 Ni2 69.0(12) . . ?
 C2 C1 C7 118(3) . . ?
 C6 C1 C2 124(3) . . ?
 C6 C1 C7 118(3) . . ?
 C1 C2 H2 122.7 . . ?
 C1 C2 C3 115(3) . . ?
 C3 C2 H2 122.7 . . ?
 F1 C3 C2 113(3) . . ?
 C4 C3 F1 122(3) . . ?
 C4 C3 C2 125(3) . . ?
 C3 C4 H4 122.7 . . ?
 C5 C4 C3 115(3) . . ?
 C5 C4 H4 122.7 . . ?
 F2 C5 C6 118(3) . . ?
 C4 C5 F2 115(3) . . ?
 C4 C5 C6 126(3) . . ?
 C1 C6 C5 116(3) . . ?
 C1 C6 H6 121.8 . . ?
 C5 C6 H6 121.8 . . ?
 C1 C7 H7 107.5 . . ?
 C1 C7 C8 111(2) . . ?
 C8 C7 H7 107.5 . . ?
 C14 C7 C1 109(2) . . ?
 C14 C7 H7 107.5 . . ?
 C14 C7 C8 114(2) . . ?
 C9 C8 C7 120(2) . . ?
 C9 C8 C13 120(2) . . ?
 C13 C8 C7 120(2) . . ?
 C8 C9 H9 119.3 . . ?
 C10 C9 C8 121(2) . . ?
 C10 C9 H9 119.3 . . ?
 C9 C10 C15 118(2) . . ?
 C11 C10 C9 118(3) . . ?
 C11 C10 C15 124(3) . . ?
 C10 C11 H11 117.4 . . ?
 C10 C11 C12 125(3) . . ?
 C12 C11 H11 117.4 . . ?
 C11 C12 C13 117(2) . . ?
 C11 C12 C16 122(2) . . ?
 C13 C12 C16 121(2) . . ?
 C8 C13 N1 121(2) . . ?
 C8 C13 C12 119(2) . . ?
 C12 C13 N1 120(2) . . ?
 C7 C14 H14A 109.5 . . ?
 C7 C14 H14B 109.5 . . ?
 C7 C14 H14C 109.5 . . ?
 H14A C14 H14B 109.5 . . ?
 H14A C14 H14C 109.5 . . ?
 H14B C14 H14C 109.5 . . ?
 C10 C15 H15A 109.5 . . ?
 C10 C15 H15B 109.5 . . ?
 C10 C15 H15C 109.5 . . ?
 H15A C15 H15B 109.5 . . ?
 H15A C15 H15C 109.5 . . ?
 H15B C15 H15C 109.5 . . ?
 C12 C16 H16 106.8 . . ?
 C12 C16 C17 111.8(17) . . ?
 C12 C16 C26 111.6(18) . . ?
 C17 C16 H16 106.8 . . ?
 C26 C16 H16 106.8 . . ?
 C26 C16 C17 112.6(18) . . ?
 C18 C17 C16 115.6(18) . . ?
 C22 C17 C16 122.4(19) . . ?
 C22 C17 C18 122(2) . . ?
 C17 C18 H18 121.6 . . ?
 C17 C18 C19 117(2) . . ?
 C19 C18 H18 121.6 . . ?
 F3 C19 C18 114(2) . . ?
 C20 C19 F3 124(3) . . ?
 C20 C19 C18 122(3) . . ?
 C19 C20 H20 121.2 . . ?
 C21 C20 C19 118(3) . . ?
 C21 C20 H20 121.2 . . ?
 C20 C21 F4 119(3) . . ?
 C20 C21 C22 125(3) . . ?
 C22 C21 F4 115(2) . . ?
 C17 C22 C21 115(2) . . ?
 C17 C22 H22 122.3 . . ?
 C21 C22 H22 122.3 . . ?
 N1 C23 C27 144(2) . . ?
 C24 C23 N1 108(2) . . ?
 C24 C23 C27 108(2) . . ?
 N2 C24 C29 142(2) . . ?
 C23 C24 N2 104.3(19) . . ?
 C23 C24 C29 114(2) . . ?
 N1 C25 Ni1 130.6(17) . . ?
 N1 C25 N2 103.4(17) . . ?
 N2 C25 Ni1 123.7(16) . . ?
 C16 C26 H26A 109.5 . . ?
 C16 C26 H26B 109.5 . . ?
 C16 C26 H26C 109.5 . . ?
 H26A C26 H26B 109.5 . . ?
 H26A C26 H26C 109.5 . . ?
 H26B C26 H26C 109.5 . . ?
 C28 C27 C23 102(2) . . ?
 C30 C27 C23 135(2) . . ?
 C30 C27 C28 123(2) . . ?
 C27 C28 C29 117(2) . . ?
 C27 C28 C33 121(2) . . ?
 C29 C28 C33 122(2) . . ?
 C28 C29 C24 99.4(19) . . ?
 C43 C29 C24 141(2) . . ?
 C43 C29 C28 120(2) . . ?
 C27 C30 H30 122.6 . . ?
 C27 C30 C31 115(2) . . ?
 C31 C30 H30 122.6 . . ?
 C30 C31 H31 118.6 . . ?
 C32 C31 C30 123(3) . . ?
 C32 C31 H31 118.6 . . ?
 C31 C32 H32 119.0 . . ?
 C31 C32 C33 122(3) . . ?
 C33 C32 H32 119.0 . . ?
 C32 C33 C28 116(3) . . ?
 C44 C33 C28 115(2) . . ?
 C44 C33 C32 129(3) . . ?
 C35 C34 N2 117.8(19) . . ?
 C39 C34 N2 117.2(19) . . ?
 C39 C34 C35 125(2) . . ?
 C34 C35 C36 116(2) . . ?
 C34 C35 C46 122(2) . . ?
 C36 C35 C46 122(2) . . ?
 C35 C36 H36 119.8 . . ?
 C37 C36 C35 120(2) . . ?
 C37 C36 H36 119.8 . . ?
 C36 C37 C38 123(2) . . ?
 C36 C37 C53 120(2) . . ?
 C38 C37 C53 117(2) . . ?
 C37 C38 H38 120.7 . . ?
 C37 C38 C39 119(2) . . ?
 C39 C38 H38 120.7 . . ?
 C34 C39 C38 117(2) . . ?
 C34 C39 C54 125(2) . . ?
 C38 C39 C54 118(2) . . ?
 N3 C40 Ni2 130.9(15) . . ?
 N4 C40 Ni2 121.8(16) . . ?
 N4 C40 N3 104.9(17) . . ?
 N3 C41 C75 140.6(18) . . ?
 C42 C41 N3 112.5(17) . . ?
 C42 C41 C75 107.0(18) . . ?
 C41 C42 N4 103.1(17) . . ?
 C41 C42 C77 113.9(18) . . ?
 C77 C42 N4 142.8(18) . . ?
 C29 C43 H43 121.0 . . ?
 C29 C43 C45 118(2) . . ?
 C45 C43 H43 121.0 . . ?
 C33 C44 H44 118.9 . . ?
 C33 C44 C45 122(3) . . ?
 C45 C44 H44 118.9 . . ?
 C43 C45 H45 118.9 . . ?
 C44 C45 C43 122(3) . . ?
 C44 C45 H45 118.9 . . ?
 C35 C46 H46 105.7 . . ?
 C35 C46 C47 114.8(19) . . ?
 C35 C46 C88 114.5(19) . . ?
 C47 C46 H46 105.7 . . ?
 C47 C46 C88 109.6(18) . . ?
 C88 C46 H46 105.7 . . ?
 C48 C47 C46 119(2) . . ?
 C48 C47 C52 120(2) . . ?
 C52 C47 C46 120(2) . . ?
 C47 C48 H48 121.5 . . ?
 C47 C48 C49 117(2) . . ?
 C49 C48 H48 121.5 . . ?
 F5 C49 C48 114(2) . . ?
 C50 C49 F5 121(3) . . ?
 C50 C49 C48 124(3) . . ?
 C49 C50 H50 123.6 . . ?
 C51 C50 C49 113(3) . . ?
 C51 C50 H50 123.6 . . ?
 C50 C51 F6 114(3) . . ?
 C50 C51 C52 129(3) . . ?
 C52 C51 F6 117(2) . . ?
 C47 C52 H52 121.6 . . ?
 C51 C52 C47 117(2) . . ?
 C51 C52 H52 121.6 . . ?
 C37 C53 H53A 109.5 . . ?
 C37 C53 H53B 109.5 . . ?
 C37 C53 H53C 109.5 . . ?
 H53A C53 H53B 109.5 . . ?
 H53A C53 H53C 109.5 . . ?
 H53B C53 H53C 109.5 . . ?
 C39 C54 H54 105.6 . . ?
 C39 C54 C89 108.2(19) . . ?
 C55 C54 C39 118(2) . . ?
 C55 C54 H54 105.6 . . ?
 C55 C54 C89 113(2) . . ?
 C89 C54 H54 105.6 . . ?
 C56 C55 C54 121(2) . . ?
 C60 C55 C54 123(2) . . ?
 C60 C55 C56 116(2) . . ?
 C55 C56 H56 121.2 . . ?
 C57 C56 C55 118(3) . . ?
 C57 C56 H56 121.2 . . ?
 C56 C57 F7 117(3) . . ?
 C56 C57 C58 128(3) . . ?
 C58 C57 F7 115(2) . . ?
 C57 C58 H58 125.6 . . ?
 C59 C58 C57 109(3) . . ?
 C59 C58 H58 125.6 . . ?
 C58 C59 F8 111(3) . . ?
 C60 C59 F8 119(3) . . ?
 C60 C59 C58 130(3) . . ?
 C55 C60 H60 120.1 . . ?
 C59 C60 C55 120(3) . . ?
 C59 C60 H60 120.1 . . ?
 N5 C61 Ni1 76.4(15) . . ?
 N5 C61 C90 136(2) . . ?
 C90 C61 Ni1 147.3(19) . . ?
 N6 C62 Ni2 72.5(13) . . ?
 N6 C62 C63 136(2) . . ?
 C63 C62 Ni2 150.5(18) . . ?
 C62 C63 C64 124(2) . . ?
 C62 C63 C68 119(2) . . ?
 C64 C63 C68 117(2) . . ?
 C63 C64 H64 118.2 . . ?
 C65 C64 C63 124(2) . . ?
 C65 C64 H64 118.2 . . ?
 C64 C65 H65 121.4 . . ?
 C64 C65 C66 117(2) . . ?
 C66 C65 H65 121.4 . . ?
 O1 C66 C65 126(2) . . ?
 O1 C66 C67 113(2) . . ?
 C67 C66 C65 121(2) . . ?
 C66 C67 H67 120.5 . . ?
 C68 C67 C66 119(2) . . ?
 C68 C67 H67 120.5 . . ?
 C63 C68 H68 118.9 . . ?
 C67 C68 C63 122(2) . . ?
 C67 C68 H68 118.9 . . ?
 C70 C69 N3 117.7(17) . . ?
 C74 C69 N3 120.4(19) . . ?
 C74 C69 C70 121.3(19) . . ?
 C69 C70 C97 123.4(19) . . ?
 C71 C70 C69 116.5(19) . . ?
 C71 C70 C97 120(2) . . ?
 C70 C71 H71 118.6 . . ?
 C72 C71 C70 123(2) . . ?
 C72 C71 H71 118.6 . . ?
 C71 C72 C73 121(2) . . ?
 C71 C72 C104 123(2) . . ?
 C73 C72 C104 116(2) . . ?
 C72 C73 H73 121.1 . . ?
 C72 C73 C74 118(2) . . ?
 C74 C73 H73 121.1 . . ?
 C69 C74 C73 121(2) . . ?
 C69 C74 C105 121(2) . . ?
 C73 C74 C105 118(2) . . ?
 C76 C75 C41 102.2(19) . . ?
 C78 C75 C41 134(2) . . ?
 C78 C75 C76 124(2) . . ?
 C75 C76 C77 116(2) . . ?
 C75 C76 C81 122(2) . . ?
 C77 C76 C81 122(2) . . ?
 C76 C77 C42 101.1(17) . . ?
 C112 C77 C42 138.8(19) . . ?
 C112 C77 C76 120.1(19) . . ?
 C75 C78 H78 122.5 . . ?
 C75 C78 C79 115(2) . . ?
 C79 C78 H78 122.5 . . ?
 C78 C79 H79 118.8 . . ?
 C80 C79 C78 122(2) . . ?
 C80 C79 H79 118.8 . . ?
 C79 C80 H80 119.4 . . ?
 C79 C80 C81 121(2) . . ?
 C81 C80 H80 119.4 . . ?
 C76 C81 C80 115(2) . . ?
 C113 C81 C76 117(2) . . ?
 C113 C81 C80 127(2) . . ?
 C83 C82 N4 116.8(18) . . ?
 C87 C82 N4 120.1(19) . . ?
 C87 C82 C83 123.1(19) . . ?
 C82 C83 C115 122.1(18) . . ?
 C84 C83 C82 115.0(18) . . ?
 C84 C83 C115 122.9(18) . . ?
 C83 C84 H84 117.3 . . ?
 C85 C84 C83 125(2) . . ?
 C85 C84 H84 117.3 . . ?
 C84 C85 C86 119(2) . . ?
 C84 C85 C122 125(2) . . ?
 C86 C85 C122 116.6(19) . . ?
 C85 C86 H86 120.5 . . ?
 C87 C86 C85 119(2) . . ?
 C87 C86 H86 120.5 . . ?
 C82 C87 C86 119(2) . . ?
 C82 C87 C123 124(2) . . ?
 C86 C87 C123 118(2) . . ?
 C46 C88 H88A 109.5 . . ?
 C46 C88 H88B 109.5 . . ?
 C46 C88 H88C 109.5 . . ?
 H88A C88 H88B 109.5 . . ?
 H88A C88 H88C 109.5 . . ?
 H88B C88 H88C 109.5 . . ?
 C54 C89 H89A 109.5 . . ?
 C54 C89 H89B 109.5 . . ?
 C54 C89 H89C 109.5 . . ?
 H89A C89 H89B 109.5 . . ?
 H89A C89 H89C 109.5 . . ?
 H89B C89 H89C 109.5 . . ?
 C91 C90 C61 119(2) . . ?
 C91 C90 C95 118(2) . . ?
 C95 C90 C61 122(2) . . ?
 C90 C91 H91 119.8 . . ?
 C90 C91 C92 120(2) . . ?
 C92 C91 H91 119.8 . . ?
 C91 C92 H92 122.0 . . ?
 C93 C92 C91 116(3) . . ?
 C93 C92 H92 122.0 . . ?
 C92 C93 O2 122(3) . . ?
 C94 C93 O2 112(3) . . ?
 C94 C93 C92 127(3) . . ?
 C93 C94 H94 120.1 . . ?
 C93 C94 C95 120(3) . . ?
 C95 C94 H94 120.1 . . ?
 C90 C95 H95 120.6 . . ?
 C94 C95 C90 119(3) . . ?
 C94 C95 H95 120.6 . . ?
 O1 C96 H96A 109.5 . . ?
 O1 C96 H96B 109.5 . . ?
 O1 C96 H96C 109.5 . . ?
 H96A C96 H96B 109.5 . . ?
 H96A C96 H96C 109.5 . . ?
 H96B C96 H96C 109.5 . . ?
 C70 C97 H97 107.5 . . ?
 C70 C97 C98 112.6(17) . . ?
 C70 C97 C131 111.9(18) . . ?
 C98 C97 H97 107.5 . . ?
 C98 C97 C131 109.5(18) . . ?
 C131 C97 H97 107.5 . . ?
 C99 C98 C97 121(2) . . ?
 C103 C98 C97 119(2) . . ?
 C103 C98 C99 120(2) . . ?
 C98 C99 H99 121.8 . . ?
 C98 C99 C100 116(2) . . ?
 C100 C99 H99 121.8 . . ?
 F9 C100 C99 113(2) . . ?
 C101 C100 F9 122(2) . . ?
 C101 C100 C99 125(3) . . ?
 C100 C101 H101 120.6 . . ?
 C100 C101 C102 119(3) . . ?
 C102 C101 H101 120.6 . . ?
 F10 C102 C103 115(2) . . ?
 C101 C102 F10 124(3) . . ?
 C101 C102 C103 121(3) . . ?
 C98 C103 C102 118(2) . . ?
 C98 C103 H103 121.2 . . ?
 C102 C103 H103 121.2 . . ?
 C72 C104 H10A 109.5 . . ?
 C72 C104 H10B 109.5 . . ?
 C72 C104 H10C 109.5 . . ?
 H10A C104 H10B 109.5 . . ?
 H10A C104 H10C 109.5 . . ?
 H10B C104 H10C 109.5 . . ?
 C74 C105 H105 107.2 . . ?
 C74 C105 C106 111(2) . . ?
 C106 C105 H105 107.2 . . ?
 C132 C105 C74 111.1(19) . . ?
 C132 C105 H105 107.2 . . ?
 C132 C105 C106 113(2) . . ?
 C107 C106 C105 121(2) . . ?
 C107 C106 C111 119(3) . . ?
 C111 C106 C105 120(2) . . ?
 C106 C107 H107 121.3 . . ?
 C106 C107 C108 117(3) . . ?
 C108 C107 H107 121.3 . . ?
 F11 C108 C107 115(3) . . ?
 C109 C108 F11 118(4) . . ?
 C109 C108 C107 127(4) . . ?
 C108 C109 H109 120.5 . . ?
 C110 C109 C108 119(4) . . ?
 C110 C109 H109 120.5 . . ?
 F12 C110 C111 104(3) . . ?
 C109 C110 F12 132(4) . . ?
 C109 C110 C111 122(4) . . ?
 C106 C111 C110 114(3) . . ?
 C106 C111 H111 122.8 . . ?
 C110 C111 H111 122.8 . . ?
 C77 C112 H112 120.9 . . ?
 C77 C112 C114 118(2) . . ?
 C114 C112 H112 120.9 . . ?
 C81 C113 H113 119.3 . . ?
 C81 C113 C114 121(2) . . ?
 C114 C113 H113 119.3 . . ?
 C112 C114 H114 119.6 . . ?
 C113 C114 C112 121(2) . . ?
 C113 C114 H114 119.6 . . ?
 C83 C115 H115 107.6 . . ?
 C83 C115 C116 110.1(16) . . ?
 C83 C115 C133 115.2(16) . . ?
 C116 C115 H115 107.6 . . ?
 C133 C115 H115 107.6 . . ?
 C133 C115 C116 108.6(17) . . ?
 C117 C116 C115 123(2) . . ?
 C117 C116 C121 118(2) . . ?
 C121 C116 C115 119.0(19) . . ?
 C116 C117 H117 120.5 . . ?
 C116 C117 C118 119(2) . . ?
 C118 C117 H117 120.5 . . ?
 F13 C118 C117 118(2) . . ?
 F13 C118 C119 118(2) . . ?
 C119 C118 C117 123(2) . . ?
 C118 C119 H119 122.5 . . ?
 C120 C119 C118 115(2) . . ?
 C120 C119 H119 122.5 . . ?
 C119 C120 F14 117(2) . . ?
 C119 C120 C121 126(2) . . ?
 C121 C120 F14 116(2) . . ?
 C116 C121 H121 121.0 . . ?
 C120 C121 C116 118(2) . . ?
 C120 C121 H121 121.0 . . ?
 C85 C122 H12A 109.5 . . ?
 C85 C122 H12B 109.5 . . ?
 C85 C122 H12C 109.5 . . ?
 H12A C122 H12B 109.5 . . ?
 H12A C122 H12C 109.5 . . ?
 H12B C122 H12C 109.5 . . ?
 C87 C123 H123 107.4 . . ?
 C124 C123 C87 113.2(18) . . ?
 C124 C123 H123 107.4 . . ?
 C134 C123 C87 110.0(17) . . ?
 C134 C123 H123 107.4 . . ?
 C134 C123 C124 111.2(18) . . ?
 C125 C124 C123 121(2) . . ?
 C125 C124 C129 120(2) . . ?
 C129 C124 C123 119(2) . . ?
 C124 C125 H125 120.3 . . ?
 C124 C125 C126 119(3) . . ?
 C126 C125 H125 120.3 . . ?
 C125 C126 F15 117(3) . . ?
 C127 C126 F15 118(3) . . ?
 C127 C126 C125 125(3) . . ?
 C126 C127 H127 122.6 . . ?
 C126 C127 C128 115(3) . . ?
 C128 C127 H127 122.6 . . ?
 F16 C128 C127 118(3) . . ?
 F16 C128 C129 116(2) . . ?
 C127 C128 C129 126(3) . . ?
 C124 C129 C128 114(2) . . ?
 C124 C129 H129 122.9 . . ?
 C128 C129 H129 122.9 . . ?
 O2 C130 H13A 109.5 . . ?
 O2 C130 H13B 109.5 . . ?
 O2 C130 H13C 109.5 . . ?
 H13A C130 H13B 109.5 . . ?
 H13A C130 H13C 109.5 . . ?
 H13B C130 H13C 109.5 . . ?
 C97 C131 H13D 109.5 . . ?
 C97 C131 H13E 109.5 . . ?
 C97 C131 H13F 109.5 . . ?
 H13D C131 H13E 109.5 . . ?
 H13D C131 H13F 109.5 . . ?
 H13E C131 H13F 109.5 . . ?
 C105 C132 H13G 109.5 . . ?
 C105 C132 H13H 109.5 . . ?
 C105 C132 H13I 109.5 . . ?
 H13G C132 H13H 109.5 . . ?
 H13G C132 H13I 109.5 . . ?
 H13H C132 H13I 109.5 . . ?
 C115 C133 H13J 109.5 . . ?
 C115 C133 H13K 109.5 . . ?
 C115 C133 H13L 109.5 . . ?
 H13J C133 H13K 109.5 . . ?
 H13J C133 H13L 109.5 . . ?
 H13K C133 H13L 109.5 . . ?
 C123 C134 H13M 109.5 . . ?
 C123 C134 H13N 109.5 . . ?
 C123 C134 H13O 109.5 . . ?
 H13M C134 H13N 109.5 . . ?
 H13M C134 H13O 109.5 . . ?
 H13N C134 H13O 109.5 . . ?

loop_
  _geom_torsion_atom_site_label_1
  _geom_torsion_atom_site_label_2
  _geom_torsion_atom_site_label_3
  _geom_torsion_atom_site_label_4
  _geom_torsion
  _geom_torsion_site_symmetry_1
  _geom_torsion_site_symmetry_2
  _geom_torsion_site_symmetry_3
  _geom_torsion_site_symmetry_4
  _geom_torsion_publ_flag
 Ni1 Ni2 C40 N3 81(3) . . . . ?
 Ni1 Ni2 C40 N4 -79(2) . . . . ?
 Ni1 N5 C61 C90 174(3) . . . . ?
 Ni1 N6 C62 Ni2 -4(3) . . . . ?
 Ni1 N6 C62 C63 168(2) . . . . ?
 Ni1 C61 C90 C91 -171(2) . . . . ?
 Ni1 C61 C90 C95 8(5) . . . . ?
 Ni2 Ni1 C25 N1 82(3) . . . . ?
 Ni2 Ni1 C25 N2 -78(3) . . . . ?
 Ni2 Ni1 C61 N5 2.8(13) . . . . ?
 Ni2 Ni1 C61 C90 -170(3) . . . . ?
 Ni2 N5 C61 Ni1 -8(4) . . . . ?
 Ni2 N5 C61 C90 166(2) . . . . ?
 Ni2 N6 C62 C63 172(3) . . . . ?
 Ni2 C62 C63 C64 -170(3) . . . . ?
 Ni2 C62 C63 C68 10(5) . . . . ?
 F1 C3 C4 C5 -175(3) . . . . ?
 F2 C5 C6 C1 179(2) . . . . ?
 F3 C19 C20 C21 176(3) . . . . ?
 F4 C21 C22 C17 -178(2) . . . . ?
 F5 C49 C50 C51 179(2) . . . . ?
 F6 C51 C52 C47 178(2) . . . . ?
 F7 C57 C58 C59 177(2) . . . . ?
 F8 C59 C60 C55 179(2) . . . . ?
 F9 C100 C101 C102 -176(2) . . . . ?
 F10 C102 C103 C98 180(2) . . . . ?
 F11 C108 C109 C110 -177(3) . . . . ?
 F12 C110 C111 C106 -180(3) . . . . ?
 F13 C118 C119 C120 -174(2) . . . . ?
 F14 C120 C121 C116 -176(2) . . . . ?
 F15 C126 C127 C128 179(3) . . . . ?
 F16 C128 C129 C124 -178(2) . . . . ?
 O1 C66 C67 C68 -177(2) . . . . ?
 O2 C93 C94 C95 176(2) . . . . ?
 N1 C23 C24 N2 -1(2) . . . . ?
 N1 C23 C24 C29 175.2(17) . . . . ?
 N1 C23 C27 C28 -174(3) . . . . ?
 N1 C23 C27 C30 11(5) . . . . ?
 N2 C24 C29 C28 175(3) . . . . ?
 N2 C24 C29 C43 -9(5) . . . . ?
 N2 C34 C35 C36 176.3(19) . . . . ?
 N2 C34 C35 C46 -3(3) . . . . ?
 N2 C34 C39 C38 -174.9(19) . . . . ?
 N2 C34 C39 C54 5(3) . . . . ?
 N3 C41 C42 N4 0(2) . . . . ?
 N3 C41 C42 C77 176.5(16) . . . . ?
 N3 C41 C75 C76 -176(2) . . . . ?
 N3 C41 C75 C78 2(5) . . . . ?
 N3 C69 C70 C71 173.9(17) . . . . ?
 N3 C69 C70 C97 -6(3) . . . . ?
 N3 C69 C74 C73 -171.9(18) . . . . ?
 N3 C69 C74 C105 7(3) . . . . ?
 N4 C42 C77 C76 176(3) . . . . ?
 N4 C42 C77 C112 -3(5) . . . . ?
 N4 C82 C83 C84 176.4(17) . . . . ?
 N4 C82 C83 C115 -2(3) . . . . ?
 N4 C82 C87 C86 -177.8(18) . . . . ?
 N4 C82 C87 C123 -1(3) . . . . ?
 N5 Ni1 C25 N1 -120(3) . . . . ?
 N5 Ni1 C25 N2 80(3) . . . . ?
 N5 Ni1 C61 C90 -173(4) . . . . ?
 N5 Ni2 C40 N3 73(2) . . . . ?
 N5 Ni2 C40 N4 -87.2(18) . . . . ?
 N5 C61 C90 C91 20(4) . . . . ?
 N5 C61 C90 C95 -162(3) . . . . ?
 N6 Ni1 C25 N1 72(2) . . . . ?
 N6 Ni1 C25 N2 -88.3(18) . . . . ?
 N6 Ni1 C61 N5 8.0(19) . . . . ?
 N6 Ni1 C61 C90 -165(3) . . . . ?
 N6 Ni2 C40 N3 -117(3) . . . . ?
 N6 Ni2 C40 N4 84(3) . . . . ?
 N6 C62 C63 C64 27(4) . . . . ?
 N6 C62 C63 C68 -154(3) . . . . ?
 C1 C2 C3 F1 176(2) . . . . ?
 C1 C2 C3 C4 5(4) . . . . ?
 C1 C7 C8 C9 -91(3) . . . . ?
 C1 C7 C8 C13 90(3) . . . . ?
 C2 C1 C6 C5 4(4) . . . . ?
 C2 C1 C7 C8 45(3) . . . . ?
 C2 C1 C7 C14 -81(3) . . . . ?
 C2 C3 C4 C5 -4(5) . . . . ?
 C3 C4 C5 F2 -180(3) . . . . ?
 C3 C4 C5 C6 3(5) . . . . ?
 C4 C5 C6 C1 -3(5) . . . . ?
 C6 C1 C2 C3 -5(4) . . . . ?
 C6 C1 C7 C8 -132(2) . . . . ?
 C6 C1 C7 C14 101(3) . . . . ?
 C7 C1 C2 C3 178(2) . . . . ?
 C7 C1 C6 C5 -178(2) . . . . ?
 C7 C8 C9 C10 175(2) . . . . ?
 C7 C8 C13 N1 -2(3) . . . . ?
 C7 C8 C13 C12 -179(2) . . . . ?
 C8 C9 C10 C11 6(4) . . . . ?
 C8 C9 C10 C15 -178(2) . . . . ?
 C9 C8 C13 N1 178.9(19) . . . . ?
 C9 C8 C13 C12 2(3) . . . . ?
 C9 C10 C11 C12 -1(4) . . . . ?
 C10 C11 C12 C13 -3(4) . . . . ?
 C10 C11 C12 C16 -178(2) . . . . ?
 C11 C12 C13 N1 -175(2) . . . . ?
 C11 C12 C13 C8 2(3) . . . . ?
 C11 C12 C16 C17 -40(3) . . . . ?
 C11 C12 C16 C26 87(3) . . . . ?
 C12 C16 C17 C18 -52(3) . . . . ?
 C12 C16 C17 C22 133(2) . . . . ?
 C13 N1 C23 C24 169.3(19) . . . . ?
 C13 N1 C23 C27 -22(4) . . . . ?
 C13 N1 C25 Ni1 28(3) . . . . ?
 C13 N1 C25 N2 -168.7(19) . . . . ?
 C13 C8 C9 C10 -6(4) . . . . ?
 C13 C12 C16 C17 145(2) . . . . ?
 C13 C12 C16 C26 -88(3) . . . . ?
 C14 C7 C8 C9 32(3) . . . . ?
 C14 C7 C8 C13 -147(2) . . . . ?
 C15 C10 C11 C12 -178(2) . . . . ?
 C16 C12 C13 N1 1(3) . . . . ?
 C16 C12 C13 C8 178(2) . . . . ?
 C16 C17 C18 C19 -178(2) . . . . ?
 C16 C17 C22 C21 179(2) . . . . ?
 C17 C18 C19 F3 -179(2) . . . . ?
 C17 C18 C19 C20 3(4) . . . . ?
 C18 C17 C22 C21 5(3) . . . . ?
 C18 C19 C20 C21 -5(4) . . . . ?
 C19 C20 C21 F4 177(2) . . . . ?
 C19 C20 C21 C22 8(4) . . . . ?
 C20 C21 C22 C17 -8(4) . . . . ?
 C22 C17 C18 C19 -3(3) . . . . ?
 C23 N1 C13 C8 -74(3) . . . . ?
 C23 N1 C13 C12 103(2) . . . . ?
 C23 N1 C25 Ni1 -164.5(16) . . . . ?
 C23 N1 C25 N2 -2(2) . . . . ?
 C23 C24 C29 C28 1(3) . . . . ?
 C23 C24 C29 C43 177(3) . . . . ?
 C23 C27 C28 C29 6(3) . . . . ?
 C23 C27 C28 C33 -180(2) . . . . ?
 C23 C27 C30 C31 178(2) . . . . ?
 C24 N2 C25 Ni1 165.5(15) . . . . ?
 C24 N2 C25 N1 1(2) . . . . ?
 C24 N2 C34 C35 -94(2) . . . . ?
 C24 N2 C34 C39 80(3) . . . . ?
 C24 C23 C27 C28 -5(3) . . . . ?
 C24 C23 C27 C30 180(3) . . . . ?
 C24 C29 C43 C45 -177(3) . . . . ?
 C25 Ni1 C61 N5 -173.0(14) . . . . ?
 C25 Ni1 C61 C90 14(4) . . . . ?
 C25 N1 C13 C8 91(3) . . . . ?
 C25 N1 C13 C12 -92(3) . . . . ?
 C25 N1 C23 C24 2(3) . . . . ?
 C25 N1 C23 C27 171(3) . . . . ?
 C25 N2 C24 C23 0(2) . . . . ?
 C25 N2 C24 C29 -174(3) . . . . ?
 C25 N2 C34 C35 89(3) . . . . ?
 C25 N2 C34 C39 -96(2) . . . . ?
 C26 C16 C17 C18 -179(2) . . . . ?
 C26 C16 C17 C22 6(3) . . . . ?
 C27 C23 C24 N2 -174.0(17) . . . . ?
 C27 C23 C24 C29 2(3) . . . . ?
 C27 C28 C29 C24 -5(3) . . . . ?
 C27 C28 C29 C43 178(2) . . . . ?
 C27 C28 C33 C32 3(4) . . . . ?
 C27 C28 C33 C44 -178(2) . . . . ?
 C27 C30 C31 C32 -3(4) . . . . ?
 C28 C27 C30 C31 3(3) . . . . ?
 C28 C29 C43 C45 -2(3) . . . . ?
 C28 C33 C44 C45 3(4) . . . . ?
 C29 C28 C33 C32 176(2) . . . . ?
 C29 C28 C33 C44 -4(4) . . . . ?
 C29 C43 C45 C44 1(4) . . . . ?
 C30 C27 C28 C29 -178(2) . . . . ?
 C30 C27 C28 C33 -4(4) . . . . ?
 C30 C31 C32 C33 2(4) . . . . ?
 C31 C32 C33 C28 -2(4) . . . . ?
 C31 C32 C33 C44 179(3) . . . . ?
 C32 C33 C44 C45 -178(3) . . . . ?
 C33 C28 C29 C24 -179(2) . . . . ?
 C33 C28 C29 C43 4(3) . . . . ?
 C33 C44 C45 C43 -1(4) . . . . ?
 C34 N2 C24 C23 -177.2(19) . . . . ?
 C34 N2 C24 C29 8(4) . . . . ?
 C34 N2 C25 Ni1 -17(3) . . . . ?
 C34 N2 C25 N1 178.2(17) . . . . ?
 C34 C35 C36 C37 0(3) . . . . ?
 C34 C35 C46 C47 75(3) . . . . ?
 C34 C35 C46 C88 -157(2) . . . . ?
 C34 C39 C54 C55 132(2) . . . . ?
 C34 C39 C54 C89 -99(3) . . . . ?
 C35 C34 C39 C38 -1(3) . . . . ?
 C35 C34 C39 C54 179(2) . . . . ?
 C35 C36 C37 C38 -3(4) . . . . ?
 C35 C36 C37 C53 178(2) . . . . ?
 C35 C46 C47 C48 56(3) . . . . ?
 C35 C46 C47 C52 -122(2) . . . . ?
 C36 C35 C46 C47 -105(2) . . . . ?
 C36 C35 C46 C88 23(3) . . . . ?
 C36 C37 C38 C39 4(4) . . . . ?
 C37 C38 C39 C34 -2(3) . . . . ?
 C37 C38 C39 C54 178(2) . . . . ?
 C38 C39 C54 C55 -48(3) . . . . ?
 C38 C39 C54 C89 81(3) . . . . ?
 C39 C34 C35 C36 2(3) . . . . ?
 C39 C34 C35 C46 -177(2) . . . . ?
 C39 C54 C55 C56 -20(3) . . . . ?
 C39 C54 C55 C60 159(2) . . . . ?
 C40 N3 C41 C42 1(2) . . . . ?
 C40 N3 C41 C75 -179(3) . . . . ?
 C40 N3 C69 C70 91(2) . . . . ?
 C40 N3 C69 C74 -97(2) . . . . ?
 C40 N4 C42 C41 -1(2) . . . . ?
 C40 N4 C42 C77 -176(2) . . . . ?
 C40 N4 C82 C83 90(2) . . . . ?
 C40 N4 C82 C87 -92(3) . . . . ?
 C41 N3 C40 Ni2 -163.9(17) . . . . ?
 C41 N3 C40 N4 -2(2) . . . . ?
 C41 N3 C69 C70 -79(2) . . . . ?
 C41 N3 C69 C74 93(2) . . . . ?
 C41 C42 C77 C76 2(2) . . . . ?
 C41 C42 C77 C112 -177(2) . . . . ?
 C41 C75 C76 C77 -3(2) . . . . ?
 C41 C75 C76 C81 177.3(19) . . . . ?
 C41 C75 C78 C79 -180(2) . . . . ?
 C42 N4 C40 Ni2 166.0(14) . . . . ?
 C42 N4 C40 N3 2(2) . . . . ?
 C42 N4 C82 C83 -91(2) . . . . ?
 C42 N4 C82 C87 87(2) . . . . ?
 C42 C41 C75 C76 4(2) . . . . ?
 C42 C41 C75 C78 -178(2) . . . . ?
 C42 C77 C112 C114 179(2) . . . . ?
 C46 C35 C36 C37 179(2) . . . . ?
 C46 C47 C48 C49 -178(2) . . . . ?
 C46 C47 C52 C51 179(2) . . . . ?
 C47 C48 C49 F5 -179(2) . . . . ?
 C47 C48 C49 C50 -2(4) . . . . ?
 C48 C47 C52 C51 1(3) . . . . ?
 C48 C49 C50 C51 2(4) . . . . ?
 C49 C50 C51 F6 -179(2) . . . . ?
 C49 C50 C51 C52 0(5) . . . . ?
 C50 C51 C52 C47 -1(4) . . . . ?
 C52 C47 C48 C49 1(4) . . . . ?
 C53 C37 C38 C39 -176(2) . . . . ?
 C54 C55 C56 C57 179(2) . . . . ?
 C54 C55 C60 C59 -180(2) . . . . ?
 C55 C56 C57 F7 -178(2) . . . . ?
 C55 C56 C57 C58 1(5) . . . . ?
 C56 C55 C60 C59 -1(4) . . . . ?
 C56 C57 C58 C59 -2(4) . . . . ?
 C57 C58 C59 F8 -178(2) . . . . ?
 C57 C58 C59 C60 2(4) . . . . ?
 C58 C59 C60 C55 -1(5) . . . . ?
 C60 C55 C56 C57 0(4) . . . . ?
 C61 Ni1 C25 N1 -108(2) . . . . ?
 C61 Ni1 C25 N2 92.4(19) . . . . ?
 C61 C90 C91 C92 178(2) . . . . ?
 C61 C90 C95 C94 179(2) . . . . ?
 C62 Ni2 C40 N3 -107(2) . . . . ?
 C62 Ni2 C40 N4 92.9(19) . . . . ?
 C62 C63 C64 C65 -174(2) . . . . ?
 C62 C63 C68 C67 177(2) . . . . ?
 C63 C64 C65 C66 -5(4) . . . . ?
 C64 C63 C68 C67 -4(4) . . . . ?
 C64 C65 C66 O1 179(2) . . . . ?
 C64 C65 C66 C67 0(4) . . . . ?
 C65 C66 C67 C68 2(4) . . . . ?
 C66 C67 C68 C63 0(4) . . . . ?
 C68 C63 C64 C65 7(4) . . . . ?
 C69 N3 C40 Ni2 25(3) . . . . ?
 C69 N3 C40 N4 -172.8(17) . . . . ?
 C69 N3 C41 C42 172.4(17) . . . . ?
 C69 N3 C41 C75 -7(4) . . . . ?
 C69 C70 C71 C72 -4(3) . . . . ?
 C69 C70 C97 C98 92(2) . . . . ?
 C69 C70 C97 C131 -144(2) . . . . ?
 C69 C74 C105 C106 138(2) . . . . ?
 C69 C74 C105 C132 -95(3) . . . . ?
 C70 C69 C74 C73 -1(3) . . . . ?
 C70 C69 C74 C105 178(2) . . . . ?
 C70 C71 C72 C73 4(3) . . . . ?
 C70 C71 C72 C104 -178(2) . . . . ?
 C70 C97 C98 C99 48(3) . . . . ?
 C70 C97 C98 C103 -130(2) . . . . ?
 C71 C70 C97 C98 -88(2) . . . . ?
 C71 C70 C97 C131 36(3) . . . . ?
 C71 C72 C73 C74 -2(3) . . . . ?
 C72 C73 C74 C69 1(3) . . . . ?
 C72 C73 C74 C105 -178.3(19) . . . . ?
 C73 C74 C105 C106 -43(3) . . . . ?
 C73 C74 C105 C132 84(2) . . . . ?
 C74 C69 C70 C71 2(3) . . . . ?
 C74 C69 C70 C97 -177(2) . . . . ?
 C74 C105 C106 C107 -48(3) . . . . ?
 C74 C105 C106 C111 128(3) . . . . ?
 C75 C41 C42 N4 -180.0(15) . . . . ?
 C75 C41 C42 C77 -4(2) . . . . ?
 C75 C76 C77 C42 1(2) . . . . ?
 C75 C76 C77 C112 180.0(19) . . . . ?
 C75 C76 C81 C80 5(3) . . . . ?
 C75 C76 C81 C113 179(2) . . . . ?
 C75 C78 C79 C80 1(3) . . . . ?
 C76 C75 C78 C79 -2(3) . . . . ?
 C76 C77 C112 C114 1(3) . . . . ?
 C76 C81 C113 C114 0(3) . . . . ?
 C77 C76 C81 C80 -175(2) . . . . ?
 C77 C76 C81 C113 0(3) . . . . ?
 C77 C112 C114 C113 -1(3) . . . . ?
 C78 C75 C76 C77 178(2) . . . . ?
 C78 C75 C76 C81 -1(4) . . . . ?
 C78 C79 C80 C81 3(4) . . . . ?
 C79 C80 C81 C76 -6(3) . . . . ?
 C79 C80 C81 C113 -180(2) . . . . ?
 C80 C81 C113 C114 174(2) . . . . ?
 C81 C76 C77 C42 -179.3(19) . . . . ?
 C81 C76 C77 C112 -1(3) . . . . ?
 C81 C113 C114 C112 1(4) . . . . ?
 C82 N4 C40 Ni2 -15(3) . . . . ?
 C82 N4 C40 N3 -179.1(17) . . . . ?
 C82 N4 C42 C41 179.6(18) . . . . ?
 C82 N4 C42 C77 5(4) . . . . ?
 C82 C83 C84 C85 2(3) . . . . ?
 C82 C83 C115 C116 80(2) . . . . ?
 C82 C83 C115 C133 -157.1(19) . . . . ?
 C82 C87 C123 C124 153(2) . . . . ?
 C82 C87 C123 C134 -82(3) . . . . ?
 C83 C82 C87 C86 0(3) . . . . ?
 C83 C82 C87 C123 176.6(19) . . . . ?
 C83 C84 C85 C86 -1(3) . . . . ?
 C83 C84 C85 C122 178(2) . . . . ?
 C83 C115 C116 C117 54(3) . . . . ?
 C83 C115 C116 C121 -130(2) . . . . ?
 C84 C83 C115 C116 -99(2) . . . . ?
 C84 C83 C115 C133 24(3) . . . . ?
 C84 C85 C86 C87 -1(3) . . . . ?
 C85 C86 C87 C82 1(3) . . . . ?
 C85 C86 C87 C123 -175.5(18) . . . . ?
 C86 C87 C123 C124 -31(3) . . . . ?
 C86 C87 C123 C134 94(2) . . . . ?
 C87 C82 C83 C84 -2(3) . . . . ?
 C87 C82 C83 C115 179.5(19) . . . . ?
 C87 C123 C124 C125 120(2) . . . . ?
 C87 C123 C124 C129 -65(3) . . . . ?
 C88 C46 C47 C48 -75(3) . . . . ?
 C88 C46 C47 C52 107(2) . . . . ?
 C89 C54 C55 C56 -148(2) . . . . ?
 C89 C54 C55 C60 31(3) . . . . ?
 C90 C91 C92 C93 2(4) . . . . ?
 C91 C90 C95 C94 -3(4) . . . . ?
 C91 C92 C93 O2 -178(2) . . . . ?
 C91 C92 C93 C94 -1(5) . . . . ?
 C92 C93 C94 C95 -2(5) . . . . ?
 C93 C94 C95 C90 3(4) . . . . ?
 C95 C90 C91 C92 0(4) . . . . ?
 C96 O1 C66 C65 1(4) . . . . ?
 C96 O1 C66 C67 -180(2) . . . . ?
 C97 C70 C71 C72 176(2) . . . . ?
 C97 C98 C99 C100 -177(2) . . . . ?
 C97 C98 C103 C102 177(2) . . . . ?
 C98 C99 C100 F9 178(2) . . . . ?
 C98 C99 C100 C101 -2(4) . . . . ?
 C99 C98 C103 C102 -1(3) . . . . ?
 C99 C100 C101 C102 4(4) . . . . ?
 C100 C101 C102 F10 180(2) . . . . ?
 C100 C101 C102 C103 -4(4) . . . . ?
 C101 C102 C103 C98 3(4) . . . . ?
 C103 C98 C99 C100 0(3) . . . . ?
 C104 C72 C73 C74 180(2) . . . . ?
 C105 C106 C107 C108 -177(3) . . . . ?
 C105 C106 C111 C110 173(3) . . . . ?
 C106 C107 C108 F11 179(2) . . . . ?
 C106 C107 C108 C109 -5(5) . . . . ?
 C107 C106 C111 C110 -11(4) . . . . ?
 C107 C108 C109 C110 7(6) . . . . ?
 C108 C109 C110 F12 -174(4) . . . . ?
 C108 C109 C110 C111 -11(6) . . . . ?
 C109 C110 C111 C106 13(5) . . . . ?
 C111 C106 C107 C108 7(4) . . . . ?
 C115 C83 C84 C85 -179(2) . . . . ?
 C115 C116 C117 C118 176(2) . . . . ?
 C115 C116 C121 C120 178.0(19) . . . . ?
 C116 C117 C118 F13 175(2) . . . . ?
 C116 C117 C118 C119 6(4) . . . . ?
 C117 C116 C121 C120 -7(3) . . . . ?
 C117 C118 C119 C120 -6(4) . . . . ?
 C118 C119 C120 F14 -178(2) . . . . ?
 C118 C119 C120 C121 -1(4) . . . . ?
 C119 C120 C121 C116 7(4) . . . . ?
 C121 C116 C117 C118 1(3) . . . . ?
 C122 C85 C86 C87 -179.5(19) . . . . ?
 C123 C124 C125 C126 -180(2) . . . . ?
 C123 C124 C129 C128 -179(2) . . . . ?
 C124 C125 C126 F15 180(2) . . . . ?
 C124 C125 C126 C127 -5(5) . . . . ?
 C125 C124 C129 C128 -4(3) . . . . ?
 C125 C126 C127 C128 4(5) . . . . ?
 C126 C127 C128 F16 179(3) . . . . ?
 C126 C127 C128 C129 -3(4) . . . . ?
 C127 C128 C129 C124 3(4) . . . . ?
 C129 C124 C125 C126 5(4) . . . . ?
 C130 O2 C93 C92 5(4) . . . . ?
 C130 O2 C93 C94 -172(3) . . . . ?
 C131 C97 C98 C99 -77(3) . . . . ?
 C131 C97 C98 C103 105(2) . . . . ?
 C132 C105 C106 C107 -174(2) . . . . ?
 C132 C105 C106 C111 2(4) . . . . ?
 C133 C115 C116 C117 -72(3) . . . . ?
 C133 C115 C116 C121 103(2) . . . . ?
 C134 C123 C124 C125 -4(3) . . . . ?
 C134 C123 C124 C129 171(2) . . . . ?

_smtbx_masks_special_details
;
A solvent mask was calculated and 374 electrons were 
found in a volume of 1958\%A^3^ in 1 void per unit cell. 
This is consistent with the presence of 
2[C6H14] per Asymmetric Unit 
which account for 400 electrons 
per unit cell.
;
loop_
  _smtbx_masks_void_nr
  _smtbx_masks_void_average_x
  _smtbx_masks_void_average_y
  _smtbx_masks_void_average_z
  _smtbx_masks_void_volume
  _smtbx_masks_void_count_electrons
  _smtbx_masks_void_content
 1 0.000 -0.941 0.750 979.2 186.9 '4 C6H14'
 2 -0.500 0.024 0.250 979.2 186.6 '4 C6H14'

_smtbx_masks_void_probe_radius     1.2
_smtbx_masks_void_truncation_radius  1.2
_shelx_res_file
;
TITL yca-R2139 in P2(1)2(1)2(1)
    yca-r2139.res
    created by SHELXL-2019/3 at 12:50:44 on 13-Nov-2024
CELL 1.54184 14.31 25.8231 32.595 90 90 90
ZERR 4 0.0008 0.0012 0.003 0 0 0
LATT -1
SYMM 0.5-X,-Y,0.5+Z
SYMM -X,0.5+Y,0.5-Z
SYMM 0.5+X,0.5-Y,-Z
SFAC C H F N Ni O
UNIT 584 520 64 24 8 8

L.S. 10
PLAN  20
SIZE 0.508 0.145 0.096
TEMP -73
CONF
list 4
MORE -1
BOND $H
ABIN
fmap 2 53
acta
SHEL 999 1.2
TWIN -1 0 0 0 -1 0 0 0 -1 2
REM <olex2.extras>
REM <HklSrc "%.\\yca-R2139.hkl">
REM </olex2.extras>

WGHT    0.105800   24.485798
BASF  -0.08292
FVAR       0.99985
NI1   5    0.607602    0.451664    0.625454    11.00000    0.04671    0.02327 =
         0.09057    0.00499    0.00374    0.00461
NI2   5    0.616205    0.546293    0.592020    11.00000    0.04213    0.02327 =
         0.08332    0.00453   -0.00017    0.00481
F1    3    0.893211    0.168046    0.728289    11.00000    0.13131
F2    3    0.585211    0.149534    0.683067    11.00000    0.12249
F3    3    0.882939    0.587308    0.631984    11.00000    0.11103
F4    3    1.081194    0.524968    0.529732    11.00000    0.11314
F5    3    0.524749    0.235626    0.443253    11.00000    0.11221
F6    3    0.812567    0.283603    0.499726    11.00000    0.09966
F7    3    0.228762    0.460723    0.718159    11.00000    0.11219
F8    3    0.263892    0.310162    0.793194    11.00000    0.12126
F9    3    0.751694    0.890650    0.601454    11.00000    0.09329
F10   3    0.549540    0.824968    0.501164    11.00000    0.11146
F11   3    0.790312    0.479958    0.733537    11.00000    0.15748
F12   3    0.605418    0.555249    0.833412    11.00000    0.20738
F13   3    0.083485    0.681414    0.599893    11.00000    0.10185
F14   3    0.319989    0.714839    0.694613    11.00000    0.09965
F15   3    0.574197    0.652029    0.332634    11.00000    0.16220
F16   3    0.697816    0.509326    0.399353    11.00000    0.14545
O1    6    0.964904    0.550801    0.433479    11.00000    0.10351
O2    6    0.381051    0.467460    0.821171    11.00000    0.11034
N1    4    0.702628    0.351124    0.632016    11.00000    0.04432
N2    4    0.568473    0.345389    0.604919    11.00000    0.05167
N3    4    0.601924    0.659364    0.612105    11.00000    0.02971
N4    4    0.495895    0.629832    0.569777    11.00000    0.03883
N5    4    0.555938    0.519324    0.641749    11.00000    0.06092
N6    4    0.673337    0.480706    0.575869    11.00000    0.05624
C1    1    0.709535    0.262246    0.714196    11.00000    0.08237
C2    1    0.797651    0.241963    0.724239    11.00000    0.07585
AFIX  43
H2    2    0.848505    0.263108    0.732630    11.00000   -1.20000
AFIX   0
C3    1    0.804668    0.186517    0.720787    11.00000    0.09777
C4    1    0.735744    0.155296    0.706288    11.00000    0.09890
AFIX  43
H4    2    0.743617    0.119040    0.702755    11.00000   -1.20000
AFIX   0
C5    1    0.655104    0.180022    0.697308    11.00000    0.10380
C6    1    0.639556    0.234033    0.699803    11.00000    0.08474
AFIX  43
H6    2    0.582058    0.249231    0.691601    11.00000   -1.20000
AFIX   0
C7    1    0.694275    0.320974    0.718380    11.00000    0.06731
AFIX  13
H7    2    0.637354    0.330067    0.702106    11.00000   -1.20000
AFIX   0
C8    1    0.778635    0.351574    0.699474    11.00000    0.05298
C9    1    0.853775    0.365494    0.724072    11.00000    0.06539
AFIX  43
H9    2    0.851112    0.358882    0.752719    11.00000   -1.20000
AFIX   0
C10   1    0.931682    0.388574    0.707857    11.00000    0.07892
C11   1    0.929857    0.401638    0.668054    11.00000    0.07469
AFIX  43
H11   2    0.983567    0.418313    0.657148    11.00000   -1.20000
AFIX   0
C12   1    0.856338    0.392804    0.641743    11.00000    0.05573
C13   1    0.778127    0.365692    0.658187    11.00000    0.05619
C14   1    0.674905    0.333638    0.761247    11.00000    0.07662
AFIX 137
H14A  2    0.616059    0.317357    0.769624    11.00000   -1.50000
H14B  2    0.669813    0.371286    0.764306    11.00000   -1.50000
H14C  2    0.725855    0.320762    0.778555    11.00000   -1.50000
AFIX   0
C15   1    1.014379    0.400865    0.737538    11.00000    0.10975
AFIX 137
H15A  2    0.995607    0.428216    0.756682    11.00000   -1.50000
H15B  2    1.068532    0.412494    0.721605    11.00000   -1.50000
H15C  2    1.030912    0.369600    0.752957    11.00000   -1.50000
AFIX   0
C16   1    0.860462    0.406918    0.598303    11.00000    0.05309
AFIX  13
H16   2    0.794474    0.411282    0.588817    11.00000   -1.20000
AFIX   0
C17   1    0.910515    0.460335    0.591647    11.00000    0.04858
C18   1    0.876389    0.500959    0.614599    11.00000    0.06612
AFIX  43
H18   2    0.827272    0.496280    0.633854    11.00000   -1.20000
AFIX   0
C19   1    0.917846    0.549772    0.608137    11.00000    0.08326
C20   1    0.982737    0.557386    0.580442    11.00000    0.08191
AFIX  43
H20   2    1.006099    0.591102    0.574893    11.00000   -1.20000
AFIX   0
C21   1    1.013735    0.517463    0.560995    11.00000    0.07815
C22   1    0.976335    0.467127    0.563373    11.00000    0.06159
AFIX  43
H22   2    0.996740    0.439876    0.545962    11.00000   -1.20000
AFIX   0
C23   1    0.691662    0.300349    0.617906    11.00000    0.05480
C24   1    0.607489    0.296417    0.600359    11.00000    0.05972
C25   1    0.626069    0.379211    0.624776    11.00000    0.05108
C26   1    0.903457    0.363267    0.572236    11.00000    0.07492
AFIX 137
H26A  2    0.971733    0.364687    0.574287    11.00000   -1.50000
H26B  2    0.884737    0.367642    0.543524    11.00000   -1.50000
H26C  2    0.881264    0.329690    0.582308    11.00000   -1.50000
AFIX   0
C27   1    0.742045    0.251212    0.610361    11.00000    0.06073
C28   1    0.675264    0.221840    0.591154    11.00000    0.06531
C29   1    0.590066    0.247006    0.581480    11.00000    0.05088
C30   1    0.828560    0.232570    0.620356    11.00000    0.05866
AFIX  43
H30   2    0.873311    0.252542    0.634954    11.00000   -1.20000
AFIX   0
C31   1    0.847543    0.177617    0.606357    11.00000    0.09049
AFIX  43
H31   2    0.907444    0.163119    0.611449    11.00000   -1.20000
AFIX   0
C32   1    0.783841    0.148726    0.587204    11.00000    0.07320
AFIX  43
H32   2    0.799209    0.114156    0.579863    11.00000   -1.20000
AFIX   0
C33   1    0.695328    0.167773    0.577634    11.00000    0.07968
C34   1    0.471331    0.358519    0.591201    11.00000    0.05350
C35   1    0.460482    0.379609    0.552631    11.00000    0.04843
C36   1    0.366612    0.388502    0.539859    11.00000    0.06374
AFIX  43
H36   2    0.354586    0.403118    0.513638    11.00000   -1.20000
AFIX   0
C37   1    0.294120    0.376160    0.565040    11.00000    0.07487
C38   1    0.306064    0.352904    0.602211    11.00000    0.06232
AFIX  43
H38   2    0.253681    0.342605    0.618149    11.00000   -1.20000
AFIX   0
C39   1    0.398964    0.344344    0.616696    11.00000    0.05530
C40   1    0.576905    0.616076    0.588763    11.00000    0.05359
C41   1    0.538498    0.697237    0.605787    11.00000    0.03834
C42   1    0.470639    0.682781    0.580119    11.00000    0.03973
C43   1    0.522009    0.221013    0.561760    11.00000    0.06273
AFIX  43
H43   2    0.463714    0.236992    0.555912    11.00000   -1.20000
AFIX   0
C44   1    0.624014    0.143361    0.558094    11.00000    0.07570
AFIX  43
H44   2    0.631968    0.108317    0.549942    11.00000   -1.20000
AFIX   0
C45   1    0.540303    0.167785    0.549676    11.00000    0.08143
AFIX  43
H45   2    0.493047    0.149149    0.535497    11.00000   -1.20000
AFIX   0
C46   1    0.541209    0.391867    0.525845    11.00000    0.06133
AFIX  13
H46   2    0.589514    0.407437    0.544266    11.00000   -1.20000
AFIX   0
C47   1    0.587481    0.345221    0.506217    11.00000    0.05404
C48   1    0.536011    0.312909    0.483813    11.00000    0.07954
AFIX  43
H48   2    0.471510    0.319138    0.478993    11.00000   -1.20000
AFIX   0
C49   1    0.582558    0.267979    0.467164    11.00000    0.08608
C50   1    0.673320    0.257956    0.472032    11.00000    0.08891
AFIX  43
H50   2    0.703766    0.228713    0.460453    11.00000   -1.20000
AFIX   0
C51   1    0.716105    0.292854    0.494556    11.00000    0.08430
C52   1    0.680496    0.335624    0.512405    11.00000    0.05392
AFIX  43
H52   2    0.718198    0.358052    0.528523    11.00000   -1.20000
AFIX   0
C53   1    0.192440    0.388104    0.551284    11.00000    0.09094
AFIX 137
H53A  2    0.186750    0.425024    0.544787    11.00000   -1.50000
H53B  2    0.149104    0.379276    0.573489    11.00000   -1.50000
H53C  2    0.177321    0.367548    0.526897    11.00000   -1.50000
AFIX   0
C54   1    0.410140    0.320627    0.658402    11.00000    0.06846
AFIX  13
H54   2    0.477142    0.326029    0.665994    11.00000   -1.20000
AFIX   0
C55   1    0.354736    0.343090    0.692791    11.00000    0.06555
C56   1    0.318246    0.393223    0.690084    11.00000    0.07985
AFIX  43
H56   2    0.328408    0.414077    0.666492    11.00000   -1.20000
AFIX   0
C57   1    0.268083    0.410863    0.722221    11.00000    0.08802
C58   1    0.248464    0.386035    0.758158    11.00000    0.08225
AFIX  43
H58   2    0.214089    0.400147    0.780446    11.00000   -1.20000
AFIX   0
C59   1    0.285309    0.338968    0.756825    11.00000    0.08322
C60   1    0.335165    0.316789    0.727855    11.00000    0.07286
AFIX  43
H60   2    0.357466    0.282433    0.731435    11.00000   -1.20000
AFIX   0
C61   1    0.540936    0.484446    0.666695    11.00000    0.05536
C62   1    0.697817    0.517086    0.551769    11.00000    0.04492
C63   1    0.760204    0.522799    0.520584    11.00000    0.06064
C64   1    0.790983    0.482396    0.496124    11.00000    0.06136
AFIX  43
H64   2    0.762682    0.449397    0.499535    11.00000   -1.20000
AFIX   0
C65   1    0.859434    0.487384    0.467523    11.00000    0.07302
AFIX  43
H65   2    0.882342    0.458298    0.452781    11.00000   -1.20000
AFIX   0
C66   1    0.895015    0.537485    0.460641    11.00000    0.07431
C67   1    0.861023    0.580107    0.482570    11.00000    0.06651
AFIX  43
H67   2    0.883728    0.613958    0.477012    11.00000   -1.20000
AFIX   0
C68   1    0.795848    0.572448    0.511579    11.00000    0.05934
AFIX  43
H68   2    0.773008    0.601392    0.526516    11.00000   -1.20000
AFIX   0
C69   1    0.686986    0.666730    0.634371    11.00000    0.04503
C70   1    0.762166    0.691245    0.613756    11.00000    0.04536
C71   1    0.842071    0.702726    0.637641    11.00000    0.05167
AFIX  43
H71   2    0.895330    0.716953    0.624386    11.00000   -1.20000
AFIX   0
C72   1    0.845764    0.694360    0.678222    11.00000    0.06098
C73   1    0.770527    0.669980    0.698781    11.00000    0.05678
AFIX  43
H73   2    0.773466    0.662768    0.727332    11.00000   -1.20000
AFIX   0
C74   1    0.690745    0.656716    0.675324    11.00000    0.05663
C75   1    0.518171    0.751858    0.618238    11.00000    0.04875
C76   1    0.433267    0.761089    0.599245    11.00000    0.05191
C77   1    0.399299    0.720927    0.574676    11.00000    0.03698
C78   1    0.563324    0.787031    0.642473    11.00000    0.06872
AFIX  43
H78   2    0.620696    0.779467    0.655857    11.00000   -1.20000
AFIX   0
C79   1    0.517260    0.836605    0.646219    11.00000    0.07048
AFIX  43
H79   2    0.545919    0.862864    0.662293    11.00000   -1.20000
AFIX   0
C80   1    0.434122    0.847051    0.627508    11.00000    0.07130
AFIX  43
H80   2    0.407784    0.880689    0.629867    11.00000   -1.20000
AFIX   0
C81   1    0.385355    0.807902    0.604162    11.00000    0.05657
C82   1    0.440707    0.597106    0.542076    11.00000    0.04572
C83   1    0.371836    0.566020    0.560114    11.00000    0.03959
C84   1    0.317951    0.538144    0.532836    11.00000    0.04848
AFIX  43
H84   2    0.269160    0.517493    0.543925    11.00000   -1.20000
AFIX   0
C85   1    0.328646    0.537781    0.492278    11.00000    0.05369
C86   1    0.399735    0.568546    0.474799    11.00000    0.04784
AFIX  43
H86   2    0.409504    0.568678    0.445971    11.00000   -1.20000
AFIX   0
C87   1    0.455849    0.598977    0.500666    11.00000    0.05590
C88   1    0.520817    0.433764    0.492230    11.00000    0.06633
AFIX 137
H88A  2    0.481790    0.418638    0.470625    11.00000   -1.50000
H88B  2    0.579903    0.445729    0.480347    11.00000   -1.50000
H88C  2    0.488008    0.463124    0.504698    11.00000   -1.50000
AFIX   0
C89   1    0.397574    0.260486    0.654173    11.00000    0.09564
AFIX 137
H89A  2    0.334320    0.252860    0.644361    11.00000   -1.50000
H89B  2    0.407171    0.244086    0.680958    11.00000   -1.50000
H89C  2    0.443384    0.246960    0.634561    11.00000   -1.50000
AFIX   0
C90   1    0.500486    0.480957    0.706987    11.00000    0.05714
C91   1    0.442081    0.520825    0.720909    11.00000    0.07092
AFIX  43
H91   2    0.430913    0.550134    0.703990    11.00000   -1.20000
AFIX   0
C92   1    0.399845    0.517642    0.759880    11.00000    0.07471
AFIX  43
H92   2    0.358589    0.543654    0.769716    11.00000   -1.20000
AFIX   0
C93   1    0.421158    0.476060    0.782086    11.00000    0.09310
C94   1    0.476147    0.437605    0.771022    11.00000    0.10199
AFIX  43
H94   2    0.488149    0.409935    0.789492    11.00000   -1.20000
AFIX   0
C95   1    0.515558    0.437632    0.733202    11.00000    0.07632
AFIX  43
H95   2    0.552605    0.409230    0.724335    11.00000   -1.20000
AFIX   0
C96   1    1.001031    0.509531    0.410512    11.00000    0.11965
AFIX 137
H96A  2    0.950147    0.486089    0.402764    11.00000   -1.50000
H96B  2    1.047054    0.490649    0.427002    11.00000   -1.50000
H96C  2    1.031158    0.522991    0.385706    11.00000   -1.50000
AFIX   0
C97   1    0.760050    0.704624    0.570679    11.00000    0.04786
AFIX  13
H97   2    0.716080    0.680148    0.556802    11.00000   -1.20000
AFIX   0
C98   1    0.723332    0.760505    0.563035    11.00000    0.05329
C99   1    0.757569    0.802076    0.585320    11.00000    0.06661
AFIX  43
H99   2    0.805973    0.798032    0.605009    11.00000   -1.20000
AFIX   0
C100  1    0.716247    0.851263    0.577118    11.00000    0.06778
C101  1    0.651044    0.859889    0.549832    11.00000    0.07047
AFIX  43
H101  2    0.629121    0.894048    0.544886    11.00000   -1.20000
AFIX   0
C102  1    0.616560    0.820612    0.529473    11.00000    0.08308
C103  1    0.654009    0.767605    0.534713    11.00000    0.05805
AFIX  43
H103  2    0.630699    0.739487    0.518949    11.00000   -1.20000
AFIX   0
C104  1    0.929258    0.708210    0.704529    11.00000    0.10315
AFIX 137
H10A  2    0.911569    0.735324    0.724080    11.00000   -1.50000
H10B  2    0.980026    0.720818    0.686995    11.00000   -1.50000
H10C  2    0.950242    0.677456    0.719545    11.00000   -1.50000
AFIX   0
C105  1    0.607982    0.631710    0.697711    11.00000    0.07438
AFIX  13
H105  2    0.569542    0.613436    0.676573    11.00000   -1.20000
AFIX   0
C106  1    0.642350    0.590157    0.728649    11.00000    0.07618
C107  1    0.705766    0.553406    0.717474    11.00000    0.09142
AFIX  43
H107  2    0.733097    0.553303    0.690913    11.00000   -1.20000
AFIX   0
C108  1    0.728855    0.516128    0.746428    11.00000    0.11244
C109  1    0.701883    0.514227    0.783319    11.00000    0.11597
AFIX  43
H109  2    0.727105    0.489206    0.801593    11.00000   -1.20000
AFIX   0
C110  1    0.642739    0.545109    0.795192    11.00000    0.14768
C111  1    0.612669    0.591808    0.769400    11.00000    0.10954
AFIX  43
H111  2    0.576804    0.619575    0.780245    11.00000   -1.20000
AFIX   0
C112  1    0.316407    0.726312    0.554758    11.00000    0.04312
AFIX  43
H112  2    0.292062    0.699055    0.538359    11.00000   -1.20000
AFIX   0
C113  1    0.301624    0.813138    0.583543    11.00000    0.07473
AFIX  43
H113  2    0.267106    0.844382    0.586209    11.00000   -1.20000
AFIX   0
C114  1    0.267018    0.773857    0.559112    11.00000    0.05860
AFIX  43
H114  2    0.209529    0.778629    0.545035    11.00000   -1.20000
AFIX   0
C115  1    0.357292    0.564309    0.604978    11.00000    0.04533
AFIX  13
H115  2    0.420105    0.566517    0.618310    11.00000   -1.20000
AFIX   0
C116  1    0.299720    0.612193    0.619141    11.00000    0.05313
C117  1    0.214659    0.624804    0.602607    11.00000    0.05839
AFIX  43
H117  2    0.189890    0.605488    0.580312    11.00000   -1.20000
AFIX   0
C118  1    0.164439    0.666884    0.619180    11.00000    0.07436
C119  1    0.200139    0.699001    0.649017    11.00000    0.06724
AFIX  43
H119  2    0.168113    0.729010    0.658320    11.00000   -1.20000
AFIX   0
C120  1    0.282041    0.684975    0.663683    11.00000    0.06588
C121  1    0.332487    0.641831    0.652492    11.00000    0.05250
AFIX  43
H121  2    0.387705    0.632322    0.666811    11.00000   -1.20000
AFIX   0
C122  1    0.270206    0.505009    0.462471    11.00000    0.06368
AFIX 137
H12A  2    0.277133    0.468269    0.469361    11.00000   -1.50000
H12B  2    0.291906    0.510928    0.434342    11.00000   -1.50000
H12C  2    0.204295    0.514924    0.464692    11.00000   -1.50000
AFIX   0
C123  1    0.528264    0.635383    0.480161    11.00000    0.04545
AFIX  13
H123  2    0.582487    0.638569    0.499349    11.00000   -1.20000
AFIX   0
C124  1    0.564940    0.614908    0.440405    11.00000    0.07194
C125  1    0.553591    0.642472    0.404708    11.00000    0.08343
AFIX  43
H125  2    0.522336    0.674927    0.404972    11.00000   -1.20000
AFIX   0
C126  1    0.588274    0.622408    0.368228    11.00000    0.10750
C127  1    0.636196    0.581267    0.364967    11.00000    0.09103
AFIX  43
H127  2    0.661577    0.569892    0.339588    11.00000   -1.20000
AFIX   0
C128  1    0.648590    0.554363    0.401058    11.00000    0.09102
C129  1    0.617252    0.569438    0.440142    11.00000    0.06997
AFIX  43
H129  2    0.630613    0.550250    0.464308    11.00000   -1.20000
AFIX   0
C130  1    0.311211    0.501181    0.835929    11.00000    0.12897
AFIX 137
H13A  2    0.261124    0.504021    0.815548    11.00000   -1.50000
H13B  2    0.338326    0.535467    0.840868    11.00000   -1.50000
H13C  2    0.285646    0.487489    0.861626    11.00000   -1.50000
AFIX   0
C131  1    0.857585    0.698100    0.550154    11.00000    0.06013
AFIX 137
H13D  2    0.849738    0.693982    0.520465    11.00000   -1.50000
H13E  2    0.888633    0.667393    0.561395    11.00000   -1.50000
H13F  2    0.895778    0.728818    0.555683    11.00000   -1.50000
AFIX   0
C132  1    0.545630    0.672722    0.717406    11.00000    0.07233
AFIX 137
H13G  2    0.581526    0.691980    0.737969    11.00000   -1.50000
H13H  2    0.492180    0.655873    0.730640    11.00000   -1.50000
H13I  2    0.523152    0.696644    0.696254    11.00000   -1.50000
AFIX   0
C133  1    0.310091    0.516060    0.620746    11.00000    0.06104
AFIX 137
H13J  2    0.247853    0.513040    0.608432    11.00000   -1.50000
H13K  2    0.304184    0.518102    0.650656    11.00000   -1.50000
H13L  2    0.347553    0.485675    0.613400    11.00000   -1.50000
AFIX   0
C134  1    0.487722    0.688013    0.474953    11.00000    0.05527
AFIX 137
H13M  2    0.432011    0.685935    0.457545    11.00000   -1.50000
H13N  2    0.533968    0.710761    0.462031    11.00000   -1.50000
H13O  2    0.470475    0.702020    0.501851    11.00000   -1.50000
AFIX   0
HKLF 4


REM  yca-R2139 in P2(1)2(1)2(1)
REM wR2 = 0.2323, GooF = S = 1.026, Restrained GooF = 1.026 for all data
REM R1 = 0.0851 for 5196 Fo > 4sig(Fo) and 0.1180 for all 7276 data
REM 666 parameters refined using 0 restraints

END

WGHT      0.1058     24.4993

REM Highest difference peak  0.388,  deepest hole -0.336,  1-sigma level  0.066
Q1    1   0.8839  0.1732  0.7581  11.00000  0.05    0.39
Q2    1   0.8795  0.5838  0.6606  11.00000  0.05    0.36
Q3    1   0.8942  0.1643  0.6985  11.00000  0.05    0.34
Q4    1   0.6743  0.4814  0.4186  11.00000  0.05    0.30
Q5    1   0.8183  0.2999  0.4778  11.00000  0.05    0.30
Q6    1   0.7198  0.5251  0.3797  11.00000  0.05    0.29
Q7    1   0.5994  0.4447  0.4843  11.00000  0.05    0.28
Q8    1   0.0855  0.6870  0.5756  11.00000  0.05    0.28
Q9    1   0.8040  0.4726  0.7023  11.00000  0.05    0.28
Q10   1   0.6130  0.5455  0.6571  11.00000  0.05    0.27
Q11   1   0.6201  0.5421  0.5089  11.00000  0.05    0.27
Q12   1   1.0850  0.5029  0.5127  11.00000  0.05    0.27
Q13   1   0.5782  0.8265  0.4769  11.00000  0.05    0.27
Q14   1   0.5246  0.6283  0.3231  11.00000  0.05    0.27
Q15   1   0.7871  0.4640  0.6993  11.00000  0.05    0.26
Q16   1   0.5990  0.5206  0.8205  11.00000  0.05    0.26
Q17   1   0.5934  0.8345  0.4830  11.00000  0.05    0.26
Q18   1   0.7220  0.5426  0.6396  11.00000  0.05    0.26
Q19   1   0.5887  0.1469  0.6551  11.00000  0.05    0.26
Q20   1   0.8108  0.2776  0.5216  11.00000  0.05    0.26
;
_shelx_res_checksum                54626
_shelx_hkl_file
;
   0   0  -2 30517.0 731.693   6
   0   0  -3-60.2183 81.5939   6
   0   0  -4 53784.9 1380.44   6
   0   0  -6 135182. 2694.75   6
   0   0  -7-344.674 299.250   6
   0   0  -8 11214.8 1017.55   6
   0   0 -10 68682.1 2578.76   6
   0   0 -11-235.766 341.141   6
   0   0 -12 12453.2 1273.05   6
   0   0 -13-183.895 368.240   6
   0   0 -14 1454.61 619.610   6
   0   0 -15-541.514 421.557   6
   0   0 -16 2934.34 817.592   6
   0   0 -17-702.088 551.770   6
   0   0 -18 9305.90 1502.96   6
   0   0 -19-25.0140 449.578   6
   0   0 -20-356.063 501.182   6
   0   0 -21-563.677 496.492   6
   0   0 -22-121.014 291.589   9
   0   0 -22 929.089 797.395   6
   0   0 -23 9.55462 342.593   9
   0   0 -23 226.152 586.337   5
   0   0 -23 619.080 419.655  14
   0   0 -24 528.511 309.455   9
   0   0 -24 928.201 763.043   5
   0   0 -24 247.380 296.562  14
   0   0 -25 225.985 326.613   9
   0   0 -25-117.328 292.600  14
   0   0 -26-566.563 965.556   5
   0   0 -26 658.339 438.126   9
   0   0 -26 649.745 358.501  14
   0   0 -27 268.163 408.815   9
   0   0 -27-457.222 1045.51   5
   0   0 -27-347.397 410.177  14
   0   0 -28 1363.36 810.115   5
   0   0 -28 1463.02 524.740   9
   0   0 -28 520.442 259.249  14
   0   0 -29-134.166 323.187   9
   0   0 -29 206.835 304.784  14
   0   0 -30 988.784 444.433   9
   0   0 -30 785.748 342.915  14
   0   0 -31 508.384 380.619   9
   0   0 -32 186.419 290.560   9
   0   0 -33-115.966 247.608   9
   0   0 -34 102.774 243.498   9
   0   0 -35-156.202 322.543   9
   0   0 -36 180.924 223.810   9
   0   0 -37 448.794 263.934   9
   0   0 -38-202.507 170.468   9
   0   0 -39-190.343 162.021   9
   0  -1  -2 173583. 2109.92   5
   0  -1   2 169044. 1854.41   1
   0   1  -3 5673.00 334.029   6
   0  -1  -3 5811.57 321.289   1
   0  -1   3 5881.52 325.496   1
   0   1  -4 6903.23 444.653   6
   0  -1  -4 7318.90 584.984   6
   0  -1   4 7502.65 333.205   1
   0  -1  -4 7335.12 329.619   1
   0   1  -5 62543.5 1505.74   6
   0  -1   5 59768.0 882.892   1
   0  -1  -5 60672.1 884.554   1
   0   1  -6 10077.6 733.267   6
   0  -1  -7 218.290 272.751   6
   0   1  -7 55.2659 187.383   6
   0  -1  -8 41024.2 1833.79   6
   0   1  -8 42327.0 1674.54   6
   0   1 -10 14389.1 1218.89   6
   0  -1 -10 15814.5 1343.01   6
   0   1 -11 1451.16 412.010   6
   0  -1 -11 901.130 392.999   6
   0  -1 -12 429.260 432.337   6
   0   1 -12 706.665 412.947   6
   0  -1 -13 550.356 337.738   6
   0   1 -13 533.874 358.405   6
   0  -1 -14 8104.70 1184.35   6
   0   1 -14 9091.80 1154.13   6
   0   1 -15-651.101 470.490   6
   0  -1 -15-159.306 353.603   6
   0  -1 -16 582.763 446.245   6
   0   1 -16-534.813 439.404   6
   0   1 -17 1389.78 650.262   6
   0  -1 -17 1171.25 634.594   6
   0  -1 -18 540.460 567.086   6
   0   1 -18 312.874 458.450   6
   0  -1 -19-464.055 676.660   6
   0   1 -19-150.270 384.269   6
   0   1 -20-264.355 416.954   6
   0  -1 -20-159.838 403.955   5
   0  -1 -20 468.199 652.820   6
   0  -1 -21 751.717 596.805   6
   0   1 -21-308.478 472.647   6
   0  -1 -21-39.1757 535.058   5
   0  -1 -22 632.212 507.468   5
   0  -1 -22 705.776 400.955   9
   0  -1 -22 1012.95 502.121   6
   0   1 -22 1442.92 486.614   9
   0  -1 -23 737.409 698.588   6
   0  -1 -23 2145.96 563.041   9
   0   1 -23 1804.96 481.985   9
   0  -1 -23 968.712 678.216   5
   0   1 -23 1126.76 440.054  14
   0  -1 -24-89.9270 763.331   5
   0   1 -24 365.169 732.889   5
   0  -1 -24 609.013 388.619   9
   0   1 -24 582.170 445.519   9
   0  -1 -24 274.473 272.184  14
   0   1 -24 484.320 353.223  14
   0   1 -25 561.664 430.998   9
   0  -1 -25 316.259 593.492   5
   0  -1 -25-298.959 342.554   9
   0   1 -25 236.207 323.871  14
   0  -1 -25 526.575 308.096  14
   0   1 -26-806.371 999.728   5
   0   1 -26 446.444 362.518   9
   0  -1 -26 722.687 421.105   9
   0  -1 -26 827.716 529.091   5
   0  -1 -26 545.356 262.479  14
   0   1 -26 75.5420 305.124  14
   0   1 -27 69.3051 304.254   9
   0   1 -27 562.563 632.389   5
   0  -1 -27-170.485 401.570   9
   0  -1 -27 289.218 804.838   5
   0   1 -27-428.116 332.137  14
   0  -1 -28 38.5297 651.521   5
   0  -1 -28 469.951 342.718   9
   0   1 -28 967.658 415.871   9
   0   1 -28 73.1982 281.821  14
   0   1 -29 1147.41 451.000   9
   0  -1 -29 1139.22 479.693   9
   0   1 -29 708.935 364.526  14
   0   1 -30 1406.88 517.559   9
   0  -1 -30 1773.95 549.718   9
   0   1 -30 346.903 322.647  14
   0   1 -31 58.5323 305.980   9
   0   1 -31-126.413 238.158  14
   0  -1 -31-177.605 283.539   9
   0   1 -32 545.105 300.259  14
   0   1 -32-23.3678 260.679   9
   0  -1 -32 141.569 306.659   9
   0  -1 -33-230.921 294.636   9
   0   1 -33 286.054 314.024   9
   0  -1 -34 141.192 273.889   9
   0   1 -34 212.754 293.144   9
   0  -1 -35-100.434 232.272   9
   0   1 -35-99.4148 261.196   9
   0   1 -36-143.202 218.872   9
   0  -1 -36 82.8790 278.390   9
   0   1 -37-122.588 210.375   9
   0  -1 -37-342.343 234.307   9
   0  -1 -38 183.862 163.009   9
   0   1 -38 229.068 165.044   9
   0   1 -39 96.4440 171.301   9
   0  -2   0 719.655 152.003   7
   0  -2   0 1154.05 250.644   1
   0  -2  -1 499.800 164.744   5
   0  -2  -1 425.192 111.845   6
   0  -2   1 439.425 168.374   1
   0  -2  -1 486.442 200.209   1
   0  -2  -2 4295.33 412.199   5
   0  -2  -2 4461.02 440.691   1
   0  -2   2 4014.64 402.525   1
   0  -2  -3 1935.11 314.065   5
   0  -2   3 2770.20 334.296   1
   0  -2  -3 2105.57 300.481   1
   0  -2  -4 27877.4 1383.55   5
   0  -2   4 31357.4 1123.33   1
   0  -2  -4 28901.3 1108.06   1
   0  -2  -5 14295.7 945.538   5
   0   2  -5 15456.4 707.569   6
   0  -2   5 16936.2 741.187   1
   0  -2  -5 15328.8 711.230   1
   0  -2  -6 9356.36 847.558   6
   0  -2  -6 8532.30 819.262   5
   0   2  -6 9244.71 611.591   6
   0  -2  -6 9094.95 528.166   1
   0  -2   6 10733.3 554.223   1
   0  -2  -7-813.847 502.852   6
   0   2  -7-667.763 327.594   6
   0  -2  -7-435.475 246.439   1
   0  -2   7-195.891 195.632   1
   0  -2  -8 16781.6 1237.23   6
   0   2  -8 16947.0 1014.27   6
   0  -2   8 17658.6 644.971   1
   0  -2  -8 17487.2 649.154   1
   0   2  -9 41485.9 1702.31   6
   0  -2  -9 39112.5 1971.61   6
   0  -2  -9 39387.2 869.167   1
   0  -2   9 39546.3 856.463   1
   0  -2 -10 4573.84 758.104   6
   0   2 -10 4470.57 636.958   6
   0  -2 -11 0.76776 374.742   6
   0   2 -11-89.2307 252.305   6
   0  -2 -12-696.793 500.542   6
   0   2 -12-20.4201 294.599   6
   0   2 -13 586.820 401.432   6
   0  -2 -13 29.2617 383.251   6
   0   2 -14 1013.19 478.952   6
   0  -2 -14 1945.30 714.585   6
   0  -2 -15-243.216 500.754   6
   0   2 -15 76.0545 335.133   6
   0  -2 -16 3687.67 916.799   6
   0  -2 -16 3635.51 918.849   5
   0   2 -16 3383.34 810.338   6
   0  -2 -17 386.717 393.998   5
   0   2 -17-608.444 511.864   6
   0  -2 -17 552.510 479.673   6
   0  -2 -18-485.093 406.246   6
   0  -2 -18 441.018 410.548   5
   0   2 -18-834.482 527.596   6
   0  -2 -19 1059.97 485.407   6
   0   2 -19 1030.75 626.866   6
   0  -2 -19 844.690 598.287   5
   0  -2 -20 2126.67 839.528   6
   0  -2 -20 2488.23 1041.49   5
   0  -2 -21 681.633 805.950   5
   0  -2 -21-126.797 442.900   6
   0  -2 -22 2070.84 473.353   9
   0  -2 -22 2079.37 951.262   6
   0  -2 -22 1789.68 967.059   5
   0   2 -22 3156.90 623.273   9
   0   2 -22 1914.11 558.748  14
   0  -2 -23-185.575 498.925   5
   0   2 -23 108.298 326.477   9
   0  -2 -23-879.620 794.192   6
   0  -2 -23-176.629 321.756   9
   0   2 -23-357.414 455.255  14
   0  -2 -24 808.611 611.473   6
   0  -2 -24 1552.13 481.709   9
   0  -2 -24 774.026 711.008   5
   0   2 -24 2025.15 505.699   9
   0   2 -24 550.672 318.468  14
   0  -2 -25 1031.21 501.701   5
   0  -2 -25 417.368 405.786   9
   0   2 -25 514.722 408.355   9
   0   2 -25 1056.73 443.470  14
   0  -2 -26 360.787 893.746   5
   0  -2 -26 1541.68 516.316   9
   0   2 -26 1137.48 473.189   9
   0   2 -26 454.077 574.041   5
   0   2 -26 1025.61 428.385  14
   0   2 -27-2.79928 823.100   5
   0  -2 -27 176.260 355.120   9
   0   2 -27 437.894 369.351   9
   0  -2 -27 252.075 767.136   5
   0   2 -27 201.834 313.913  14
   0  -2 -28 900.956 414.228   9
   0   2 -28 1422.62 473.888   9
   0  -2 -28 197.648 609.596   5
   0   2 -28 216.876 276.845  14
   0   2 -29 650.855 355.252   9
   0  -2 -29 919.380 483.255   9
   0   2 -29 154.658 282.673  14
   0   2 -30 227.993 340.994   9
   0   2 -30 94.1251 295.641  14
   0  -2 -30 138.365 346.720   9
   0   2 -31-480.351 339.829   9
   0   2 -31 527.338 349.752  14
   0  -2 -31 34.8408 333.404   9
   0   2 -32 838.069 391.951   9
   0   2 -32 552.238 306.435  14
   0  -2 -32 990.311 466.660   9
   0   2 -33 60.2764 259.674  14
   0  -2 -33 85.0213 281.282   9
   0   2 -33 350.329 357.594   9
   0  -2 -34-115.870 286.585   9
   0   2 -34-252.584 300.223   9
   0   2 -35-200.610 223.443   9
   0  -2 -35-124.718 226.567   9
   0  -2 -36 416.062 235.518   9
   0   2 -36 105.956 268.125   9
   0   2 -37 227.045 242.351   9
   0  -2 -37-91.2459 207.578   9
   0   2 -38-117.264 196.146   9
   0  -2 -38-105.617 188.665   9
   0   2 -39-118.828 144.599   9
   0  -3   0 536.392 224.355   7
   0  -3   0 352.346 399.374   1
   0  -3  -1 34088.6 1036.63   6
   0  -3  -1 34720.9 1305.44   5
   0  -3   1 30773.4 1382.47   1
   0  -3  -1 34292.3 1463.87   1
   0  -3  -2 6118.05 490.771   6
   0  -3  -2 7181.41 630.754   5
   0  -3  -2 6655.83 604.567   1
   0  -3   2 6040.67 592.864   1
   0  -3  -3 34670.8 1501.71   5
   0  -3  -3 33562.5 1396.33   6
   0  -3   3 34321.1 1493.54   1
   0  -3  -3 32314.2 1490.29   1
   0  -3  -4 42265.6 1644.59   5
   0  -3  -4 42830.2 1545.53   1
   0  -3   4 46923.9 1583.14   1
   0  -3  -5 1983.51 453.606   5
   0  -3   5 2355.90 394.619   1
   0  -3  -5 2348.51 403.576   1
   0  -3  -6 827.304 291.832   5
   0  -3   6 1006.96 246.860   1
   0  -3  -6 638.897 226.378   1
   0   3  -7 814.612 265.501   6
   0  -3  -7 516.921 456.619   5
   0  -3   7 609.023 249.614   1
   0  -3  -7 580.312 283.221   1
   0   3  -8-194.735 291.727   6
   0  -3  -8 152.127 454.290   5
   0  -3  -8 579.590 464.804   6
   0  -3  -8 911.922 233.468   1
   0  -3   8 1107.08 239.537   1
   0   3  -9 8478.28 733.918   6
   0  -3  -9 9187.43 1045.74   5
   0  -3  -9 9730.61 1060.77   6
   0  -3  -9 9459.77 612.577   1
   0  -3   9 9732.29 605.876   1
   0  -3 -10 5201.75 864.507   6
   0  -3 -10 4223.69 829.871   5
   0   3 -10 4120.56 602.694   6
   0  -3 -10 4592.78 416.829   1
   0  -3  10 4808.04 419.627   1
   0  -3 -11 9675.07 1218.35   5
   0   3 -11 8212.21 853.224   6
   0  -3 -11 9698.73 1164.95   6
   0  -3 -11 8179.40 490.924   1
   0  -3  11 7632.63 452.617   1
   0  -3 -12 4110.34 856.589   6
   0  -3 -12 4235.48 852.933   5
   0   3 -12 3203.47 564.818   6
   0   3 -13 648.166 413.038   6
   0  -3 -13 1167.82 566.797   6
   0  -3 -13 912.941 541.862   5
   0   3 -14 3170.28 677.210   6
   0  -3 -14 1722.84 620.802   6
   0  -3 -14 2846.55 868.220   5
   0  -3 -15 2635.46 780.948   6
   0   3 -15 3194.22 733.902   6
   0  -3 -15 3892.28 1008.00   5
   0  -3 -16 3258.39 959.829   5
   0  -3 -16 1738.74 673.163   6
   0   3 -16 2628.93 635.065   6
   0  -3 -17-36.2053 380.249   6
   0   3 -17 323.048 360.646   6
   0  -3 -18 424.690 466.926   6
   0  -3 -18 808.034 671.040   5
   0  -3 -19-589.504 522.424   6
   0  -3 -19 145.547 550.165   5
   0  -3 -20 1808.04 802.567   6
   0  -3 -20 1798.73 916.973   5
   0  -3 -21 771.837 666.313   6
   0  -3 -21 1103.73 728.573   5
   0   3 -21 1132.91 436.597   9
   0   3 -22 374.057 408.651   9
   0  -3 -22 883.334 775.467   6
   0  -3 -22 649.037 772.479   5
   0  -3 -22 260.645 290.502   9
   0   3 -22 1024.41 467.000  14
   0  -3 -23 597.773 809.735   6
   0  -3 -23 114.708 289.001   9
   0  -3 -23-1353.27 711.517   5
   0   3 -23-129.500 332.113   9
   0   3 -23-984.315 480.343  14
   0  -3 -24 1334.14 940.016   5
   0  -3 -24 779.825 419.888   9
   0   3 -24 1786.93 526.672   9
   0   3 -24 897.493 510.377  14
   0  -3 -25 2018.83 986.539   6
   0  -3 -25 646.718 701.124   5
   0  -3 -25 2118.64 585.421   9
   0   3 -25 2067.44 575.954   9
   0   3 -25 1571.97 547.928  14
   0  -3 -26-375.313 503.825   5
   0   3 -26 555.397 439.307   9
   0  -3 -26 1253.42 503.983   9
   0   3 -26 708.964 350.313  14
   0  -3 -27-226.603 294.122   9
   0   3 -27-316.734 307.045   9
   0  -3 -27 764.336 964.527   5
   0   3 -27 701.524 392.926  14
   0  -3 -28 475.633 303.541   9
   0   3 -28 380.535 410.170   9
   0   3 -28 330.978 326.861  14
   0   3 -29 267.789 325.163   9
   0   3 -29 23.3401 294.091  14
   0  -3 -29 435.984 410.911   9
   0   3 -30 1469.83 501.651   9
   0   3 -30 557.932 345.669  14
   0  -3 -30 994.806 420.096   9
   0   3 -31-256.078 302.228   9
   0   3 -31 606.702 313.449  14
   0  -3 -31 182.918 293.483   9
   0   3 -32 897.605 393.737   9
   0   3 -32 192.107 257.935  14
   0   3 -33-262.629 253.195  14
   0   3 -33-288.688 333.390   9
   0  -3 -33-327.680 315.424   9
   0   3 -34-278.400 250.150  14
   0  -3 -34 33.4508 228.074   9
   0   3 -34-383.586 267.065   9
   0   3 -35 329.666 243.670  14
   0  -3 -35-157.858 223.855   9
   0   3 -35 255.029 293.277   9
   0   3 -36-5.31850 231.721   9
   0  -3 -36 167.918 222.673   9
   0  -3 -37 147.577 219.392   9
   0   3 -37 106.186 204.529   9
   0   3 -38 283.493 213.932   9
   0   3 -39 258.025 182.504   9
   0  -4   0 1927.33 275.896   7
   0  -4   0 2012.73 306.790   6
   0  -4   0 2284.27 463.482   1
   0  -4   1 11690.2 649.075   7
   0  -4  -1 12150.4 702.621   6
   0  -4  -1 11549.2 987.329   1
   0  -4   1 10550.2 905.586   1
   0  -4  -2 5030.32 615.474   5
   0  -4  -2 4814.26 498.883   6
   0  -4  -2 5061.31 635.877   1
   0  -4   2 4357.56 597.171   1
   0  -4  -3 3440.36 481.961   6
   0  -4  -3 3700.80 547.953   5
   0  -4  -3 3628.53 562.137   1
   0  -4   3 4235.78 609.513   1
   0  -4  -4 9336.08 835.902   6
   0  -4  -4 9264.75 873.173   5
   0  -4   4 10088.1 881.331   1
   0  -4  -4 9529.87 884.075   1
   0  -4  -5 607.701 258.486   5
   0  -4   5 1051.99 328.419   1
   0  -4  -5 772.763 326.111   1
   0  -4  -6 1904.29 667.764   5
   0  -4  -6 2393.46 682.038   1
   0  -4   6 1265.90 495.255   1
   0  -4  -7 3397.51 592.495   5
   0  -4  -7 3649.36 496.380   1
   0  -4   7 4288.11 506.098   1
   0  -4  -8 2529.18 557.564   5
   0  -4  -8 3594.90 728.840   6
   0  -4  -8 2155.74 411.436   1
   0  -4   8 3340.86 373.653   1
   0  -4  -9 2241.33 623.015   5
   0  -4  -9 2407.11 620.482   6
   0  -4  -9 1775.82 385.481   1
   0  -4   9 1763.63 345.221   1
   0  -4 -10 140.657 263.709   6
   0  -4 -10 50.9004 340.859   5
   0  -4 -10-233.303 160.362   1
   0  -4  10 44.6206 148.041   1
   0  -4 -11 228.386 325.670   5
   0  -4 -11 335.848 363.220   6
   0  -4  11-210.521 212.427   1
   0  -4 -11-111.564 167.945   1
   0  -4 -12 2939.72 766.785   5
   0  -4 -12 2471.90 656.669   6
   0  -4 -12 2093.60 289.931   1
   0  -4  12 2522.04 339.410   1
   0  -4 -13 18528.7 1895.35   5
   0  -4 -13 17001.4 1670.86   6
   0  -4 -14-20.6497 359.152   5
   0  -4 -14 127.378 329.852   6
   0  -4 -15 11365.3 1664.94   5
   0  -4 -15 10715.8 1431.09   6
   0  -4 -16 998.609 524.309   6
   0  -4 -16 1592.26 692.763   5
   0  -4 -17 5293.91 1226.61   5
   0  -4 -17 4944.71 1089.99   6
   0  -4 -18-177.677 420.628   6
   0  -4 -18-172.774 635.802   5
   0  -4 -19 6974.06 1529.00   5
   0  -4 -19 5043.96 1187.75   6
   0  -4 -20 327.865 527.845   5
   0  -4 -20 16.4360 483.848   6
   0   4 -21 452.036 361.265   9
   0  -4 -21 844.100 703.461   5
   0  -4 -21-430.069 508.131   6
   0  -4 -22 24.2862 509.127   6
   0   4 -22-404.603 305.261   9
   0  -4 -22-306.953 550.013   5
   0  -4 -22-178.167 328.694   9
   0   4 -22 38.3365 384.252  14
   0  -4 -23-465.794 385.596   9
   0   4 -23 419.111 393.439   9
   0  -4 -23-394.552 699.422   5
   0  -4 -23-244.691 497.268   6
   0   4 -23 3.30162 353.016  14
   0  -4 -24-29.5696 493.171   6
   0   4 -24 887.773 449.058   9
   0  -4 -24-79.4185 352.622   9
   0  -4 -24-654.873 770.625   5
   0   4 -24 1370.18 553.116  14
   0  -4 -25-836.381 903.095   6
   0  -4 -25-123.849 507.446   5
   0  -4 -25 645.525 399.283   9
   0   4 -25 510.635 393.107   9
   0   4 -25 321.764 359.750  14
   0  -4 -26-665.151 1171.15   5
   0   4 -26-463.421 350.069   9
   0  -4 -26-384.416 326.931   9
   0   4 -26-284.105 395.770  14
   0  -4 -27 890.078 1336.70   5
   0   4 -27 448.646 333.093   9
   0  -4 -27-681.083 394.253   9
   0   4 -27 253.042 315.605  14
   0   4 -28 771.074 383.692   9
   0   4 -28 192.766 301.133  14
   0  -4 -28 305.545 351.115   9
   0   4 -29 227.888 335.142   9
   0   4 -29 174.198 255.073  14
   0  -4 -29 545.239 349.626   9
   0   4 -30 311.180 279.400   9
   0   4 -30 246.991 294.758  14
   0  -4 -30-227.045 352.838   9
   0   4 -31-129.641 260.027   9
   0   4 -31 12.2705 230.742  14
   0  -4 -31-105.979 278.899   9
   0   4 -32 603.324 349.195   9
   0   4 -32-176.832 251.962  14
   0  -4 -32 295.348 332.327   9
   0   4 -33-96.1652 277.169  14
   0  -4 -33-155.444 225.494   9
   0   4 -33-145.618 284.578   9
   0   4 -34 84.5488 214.610  14
   0  -4 -34 468.225 319.086   9
   0   4 -34 347.628 313.718   9
   0   4 -35-2.44761 181.045  14
   0   4 -35 121.644 230.316   9
   0  -4 -35-93.6394 190.197   9
   0   4 -36 157.526 165.593  14
   0   4 -36 29.5794 206.714   9
   0  -4 -36 398.898 246.893   9
   0  -4 -37 26.5346 163.879   9
   0   4 -37-59.8965 194.635   9
   0   4 -38 151.520 167.971   9
   0   4 -39-381.222 174.240   9
   0  -5   0 2806.44 508.665   7
   0  -5   0 3795.78 727.659   1
   0  -5   1 30174.0 1211.26   7
   0  -5  -1 28910.8 1219.70   6
   0  -5  -1 28706.8 1661.57   1
   0  -5   1 27399.4 1631.37   1
   0  -5  -2 1789.63 389.483   6
   0  -5  -2 1200.25 402.853   5
   0  -5   2 930.862 393.549   1
   0  -5  -2 1713.63 498.877   1
   0  -5  -3 36606.5 1809.69   5
   0  -5  -3 34378.5 1523.68   6
   0  -5   3 33358.1 1765.38   1
   0  -5  -3 33851.1 1765.83   1
   0  -5  -4 3562.81 671.297   5
   0  -5  -4 3176.81 370.380   6
   0  -5  -4 3517.22 571.789   1
   0  -5   4 3557.98 499.466   1
   0  -5  -5 7032.39 789.770   5
   0  -5  -5 7684.24 797.732   1
   0  -5  -6 18210.2 1319.94   5
   0  -5  -6 20824.7 1315.16   1
   0  -5   6 22988.8 1348.60   1
   0  -5  -7 33672.3 1876.51   5
   0  -5  -7 36702.7 1733.80   1
   0  -5   7 39649.6 1747.07   1
   0  -5  -8 344.600 347.470   6
   0  -5  -8 292.923 355.991   5
   0  -5  -8 83.9589 231.821   1
   0  -5   8 174.130 311.099   1
   0  -5  -9 1957.14 511.728   6
   0  -5  -9 1807.06 590.964   5
   0  -5   9 2370.53 461.300   1
   0  -5  -9 1933.96 429.153   1
   0  -5 -10 656.970 491.193   5
   0  -5 -10 670.317 439.040   6
   0  -5  10 734.494 289.701   1
   0  -5 -10 467.262 249.729   1
   0  -5 -11 3055.19 828.123   5
   0  -5 -11 3271.76 769.551   6
   0  -5  11 3131.04 455.407   1
   0  -5 -11 2963.10 452.395   1
   0  -5 -12 3100.94 778.350   6
   0  -5 -12 2093.36 795.854   5
   0  -5  12 2713.04 449.696   1
   0  -5 -12 1994.72 354.473   1
   0  -5 -13 3478.66 854.821   6
   0  -5 -13 3743.55 902.207   5
   0  -5 -13 3081.09 444.562   1
   0  -5 -14 2130.06 760.870   6
   0  -5 -14 2204.63 861.893   5
   0  -5 -15 712.867 618.526   5
   0  -5 -15 1252.77 609.625   6
   0  -5 -16 308.026 516.175   6
   0  -5 -16-20.4248 484.751   5
   0  -5 -17 4293.09 1101.16   6
   0  -5 -17 5032.50 1223.26   5
   0  -5 -18 1927.21 792.056   6
   0  -5 -18 1857.11 767.118   5
   0  -5 -19 1191.63 762.936   6
   0  -5 -19 540.649 418.114   5
   0  -5 -20 3726.02 1270.01   5
   0  -5 -20 1491.36 750.895   6
   0  -5 -21 3232.78 1014.48   6
   0   5 -21 4794.39 744.376   9
   0  -5 -21 4832.53 1480.98   5
   0   5 -21 5368.01 952.099  14
   0  -5 -22 696.437 359.889   9
   0   5 -22 890.463 396.158   9
   0  -5 -22 753.052 619.052   6
   0  -5 -22 109.998 490.819   5
   0   5 -22 1279.95 519.145  14
   0  -5 -23-804.335 834.871   5
   0  -5 -23 1200.50 782.081   6
   0   5 -23 759.484 353.762   9
   0  -5 -23 477.077 398.619   9
   0   5 -23-146.642 394.060  14
   0  -5 -24-509.149 555.667   6
   0   5 -24 59.0526 324.560   9
   0  -5 -24 725.005 496.128   5
   0  -5 -24-215.197 327.306   9
   0   5 -24-524.868 382.654  14
   0  -5 -25 4897.60 1530.86   6
   0  -5 -25 5113.94 1584.46   5
   0   5 -25 5655.10 911.961  14
   0   5 -25 6328.84 879.278   9
   0  -5 -25 7083.06 881.329   9
   0   5 -26-253.833 354.518   9
   0  -5 -26-979.844 1075.89   5
   0  -5 -26-78.9289 359.407   9
   0   5 -26 569.327 480.990  14
   0  -5 -27 1140.59 676.817   6
   0   5 -27 292.233 335.344   9
   0   5 -27-208.133 337.453  14
   0  -5 -27 592.631 316.840   9
   0   5 -28 167.849 301.461   9
   0   5 -28 237.044 344.481  14
   0  -5 -28-69.8071 263.840   9
   0   5 -29 263.008 329.369   9
   0   5 -29 296.293 264.577  14
   0  -5 -29 284.454 354.549   9
   0   5 -30 5.62812 308.632   9
   0   5 -30 1.16353 275.480  14
   0  -5 -30-35.4960 260.689   9
   0   5 -31-101.205 283.648   9
   0   5 -31 326.001 320.231  14
   0  -5 -31 301.571 319.047   9
   0   5 -32 43.3792 317.224   9
   0   5 -32 258.046 270.728  14
   0  -5 -32 11.9322 227.607   9
   0   5 -33-612.262 316.417  14
   0   5 -33-157.701 244.121   9
   0  -5 -33-218.655 251.779   9
   0   5 -34 101.539 209.316  14
   0  -5 -34-79.5284 223.730   9
   0   5 -34 72.4298 279.118   9
   0   5 -35 316.853 257.008  14
   0  -5 -35 24.3158 208.019   9
   0   5 -35 61.4423 250.022   9
   0   5 -36 102.019 189.829  14
   0  -5 -36 0.34281 166.251   9
   0   5 -36 206.881 204.614   9
   0   5 -37 340.906 231.381   9
   0   5 -38-24.4357 176.486   9
   0   5 -39 56.5152 161.186   9
   0  -6   0 219867. 3719.14   7
   0  -6   0 214695. 3324.37   6
   0  -6   1 105302. 2172.06   6
   0  -6   1 101713. 2510.04   7
   0  -6  -1 102902. 2635.16   7
   0  -6  -1 102244. 2604.15   6
   0  -6  -1 103550. 3475.46   1
   0  -6   1 100466. 3383.86   1
   0  -6  -2 21151.9 1308.03   6
   0  -6   2 19348.1 1556.53   1
   0  -6  -2 22643.1 1761.51   1
   0  -6  -3 14505.2 1055.51   6
   0  -6  -3 13769.5 1210.43   5
   0  -6  -3 14013.9 1253.55   1
   0  -6   3 14566.8 1231.14   1
   0  -6  -4 6005.44 721.171   6
   0  -6  -4 5643.02 796.951   5
   0  -6   4 6798.76 853.195   1
   0  -6  -4 6569.76 852.084   1
   0  -6  -5 19091.0 1525.31   6
   0  -6  -5 16204.4 1550.32   5
   0  -6  -5 16027.1 1412.22   1
   0  -6   5 18961.8 1563.70   1
   0  -6  -6 750.895 423.004   6
   0  -6  -6 648.324 415.044   5
   0  -6   6 464.428 349.427   1
   0  -6  -6 454.761 320.321   1
   0  -6  -7 8146.18 1022.09   5
   0  -6  -7 9694.06 1085.83   6
   0  -6   7 8660.94 909.192   1
   0  -6  -7 8112.88 938.176   1
   0  -6  -8 1442.67 528.625   6
   0  -6  -8 1439.07 537.855   5
   0  -6  -8 1083.32 345.590   1
   0  -6   8 998.737 308.454   1
   0  -6  -9 454.845 464.386   5
   0  -6  -9 145.507 411.858   6
   0  -6   9-404.465 288.815   1
   0  -6  -9-23.4724 219.738   1
   0  -6 -10 12262.4 1393.72   6
   0  -6 -10 12168.0 1413.23   5
   0  -6  10 11945.4 1017.41   1
   0  -6 -10 11261.3 1015.28   1
   0  -6 -11 1124.78 685.906   5
   0  -6 -11 1984.85 823.538   6
   0  -6  11 711.613 364.552   1
   0  -6 -11 929.582 384.313   1
   0  -6 -12 2131.87 752.890   5
   0  -6 -12 3142.02 863.608   6
   0  -6  12 2815.23 501.813   1
   0  -6 -12 3155.23 531.120   1
   0  -6 -13 4002.50 933.047   5
   0  -6 -13 3803.32 950.328   6
   0  -6 -13 4050.86 563.626   1
   0  -6  13 4287.93 539.596   1
   0  -6 -14 954.892 560.680   6
   0  -6 -14 1818.80 745.256   5
   0  -6 -15 475.380 438.960   6
   0  -6 -15 149.156 425.217   5
   0  -6 -16 907.908 646.698   5
   0  -6 -16 1080.07 613.471   6
   0  -6 -17-76.4902 584.161   5
   0  -6 -17-710.702 526.839   6
   0  -6 -18 702.947 643.707   6
   0  -6 -18 566.061 510.108   5
   0  -6 -19 3198.97 976.189   6
   0  -6 -19 3531.35 1215.88   5
   0  -6 -20 52.0999 634.118   5
   0  -6 -20-244.296 536.119   6
   0   6 -20-207.060 516.059  14
   0  -6 -21 1877.47 470.390   9
   0   6 -21 2060.24 474.461   9
   0  -6 -21 1413.65 910.632   5
   0  -6 -21 1867.30 862.739   6
   0   6 -21 2121.98 667.474  14
   0   6 -22 566.955 385.553   9
   0  -6 -22 143.437 562.474   5
   0  -6 -22 751.760 745.279   6
   0  -6 -22 769.917 390.912   9
   0  -6 -22-138.734 230.364  12
   0   6 -22 29.6659 435.304  14
   0  -6 -23 2103.09 988.821   6
   0   6 -23 1548.05 500.383   9
   0  -6 -23-492.541 747.876   5
   0  -6 -23 1114.25 425.015   9
   0   6 -23 1625.48 674.510  14
   0  -6 -23 1037.20 353.043  12
   0  -6 -24 353.147 605.483   6
   0  -6 -24 1015.44 452.214   9
   0   6 -24 980.868 396.182   9
   0  -6 -24 1998.94 871.849   5
   0  -6 -24 372.355 307.440  12
   0   6 -24 1747.08 628.367  14
   0  -6 -25-399.139 482.553   5
   0   6 -25 162.086 309.011   9
   0  -6 -25 409.525 866.502   6
   0   6 -25 849.622 518.013  14
   0  -6 -25 641.079 353.935   9
   0  -6 -26-386.966 911.669   6
   0   6 -26-68.0804 330.429   9
   0   6 -26 306.174 355.473  14
   0  -6 -26 431.499 317.334   9
   0   6 -27-47.6603 289.995   9
   0  -6 -27 76.8927 719.501   6
   0   6 -27 24.9016 339.864  14
   0  -6 -27-739.229 403.424   9
   0   6 -28 101.158 280.902   9
   0   6 -28 480.515 364.779  14
   0  -6 -28 209.478 281.547   9
   0   6 -29 827.558 366.674   9
   0   6 -29-2.50217 265.885  14
   0  -6 -29 188.132 288.980   9
   0   6 -30-326.843 269.116   9
   0   6 -30 99.9967 288.557  14
   0  -6 -30-10.2305 243.603   9
   0   6 -31-335.107 362.288   9
   0   6 -31-262.396 292.412  14
   0  -6 -31 131.655 264.242   9
   0   6 -32 468.480 337.097   9
   0   6 -32 414.335 317.454  14
   0  -6 -32 602.101 323.423   9
   0   6 -33 145.666 257.482  14
   0  -6 -33-280.405 273.423   9
   0   6 -33 552.028 331.923   9
   0   6 -34-18.4887 214.667  14
   0  -6 -34 2.92161 212.556   9
   0   6 -34 428.509 310.057   9
   0   6 -35-15.7049 170.480  14
   0  -6 -35 74.2440 202.395   9
   0   6 -35 253.758 258.100   9
   0   6 -36 84.5145 166.144  14
   0   6 -36 253.223 253.847   9
   0   6 -37-193.379 154.372  14
   0   6 -37 452.247 235.888   9
   0   6 -38 19.3760 147.981   9
   0   6 -39 282.405 171.681   9
   0  -7   0-486.747 336.355   7
   0  -7   0-994.973 439.491   1
   0  -7  -1 74715.0 2319.08   6
   0  -7   1 76458.7 2036.77   6
   0  -7  -1 75375.2 2436.10   7
   0  -7   1 77073.0 2355.53   7
   0  -7   1 71214.6 3068.15   1
   0  -7  -1 72067.1 3069.36   1
   0  -7   2 8753.95 789.608   6
   0  -7  -2 9639.44 1093.53   6
   0  -7  -3-1228.22 690.524   6
   0  -7  -3-1069.00 732.739   5
   0  -7   3-1105.48 377.724   6
   0  -7   3-1879.70 706.921   1
   0  -7  -3-894.511 705.969   1
   0  -7  -4 1213.97 402.041   5
   0  -7  -4 1811.59 481.716   6
   0  -7   4 1437.14 206.491   6
   0  -7  -4 1298.31 367.756   1
   0  -7   4 1622.56 472.997   1
   0  -7  -5 503.391 345.677   5
   0  -7  -5 316.098 296.949   6
   0  -7  -5 87.8801 277.670   1
   0  -7   5 226.573 360.211   1
   0  -7  -6 475.689 350.671   6
   0  -7  -6 346.049 335.438   5
   0  -7   6 561.408 398.180   1
   0  -7  -6 466.902 340.491   1
   0  -7  -7 7611.42 1066.67   5
   0  -7  -7 9440.45 1115.18   6
   0  -7   7 9480.59 1053.30   1
   0  -7  -7 9698.12 1102.36   1
   0  -7  -8 6433.69 992.760   5
   0  -7  -8 6074.90 989.075   6
   0  -7   8 6448.71 851.440   1
   0  -7  -8 5528.53 872.325   1
   0  -7  -9 5286.69 933.542   6
   0  -7  -9 4451.90 891.594   5
   0  -7   9 5200.67 759.478   1
   0  -7  -9 4770.93 755.251   1
   0  -7 -10 2730.29 791.215   6
   0  -7 -10 1980.30 763.639   5
   0  -7 -10 1924.09 523.994   1
   0  -7  10 1991.67 483.698   1
   0  -7 -11 1421.63 703.649   6
   0  -7 -11 1152.74 604.258   5
   0  -7 -11 1020.44 393.995   1
   0  -7  11 1233.78 403.611   1
   0  -7 -12-115.608 368.178   6
   0  -7 -12-173.964 454.284   5
   0  -7 -12-35.1404 211.495   1
   0  -7  12 113.519 182.098   1
   0  -7 -13-91.9984 426.845   6
   0  -7 -13 276.830 580.556   5
   0  -7 -13-392.935 285.437   1
   0  -7  13-83.4153 219.195   1
   0  -7 -14 976.681 615.983   5
   0  -7 -14-35.7721 387.541   6
   0  -7 -15 12550.9 1764.38   5
   0  -7 -15 12642.5 1697.96   6
   0  -7 -16 3458.49 1024.06   5
   0  -7 -16 2393.25 909.438   6
   0  -7 -17 13718.5 1983.52   5
   0  -7 -17 10441.5 1699.84   6
   0  -7 -18-135.152 416.327   6
   0  -7 -18 785.425 652.709   5
   0  -7 -19 38.9275 607.512   6
   0  -7 -19-725.504 729.193   5
   0   7 -20 3980.63 649.146   9
   0  -7 -20 2953.29 989.626   6
   0  -7 -20 3599.78 1304.04   5
   0   7 -20 6011.94 1094.76  14
   0  -7 -21 973.754 375.206   9
   0  -7 -21 616.173 570.327   5
   0   7 -21 1413.26 440.180   9
   0  -7 -21 211.221 555.594   6
   0  -7 -21 30.8907 222.085  13
   0   7 -21 564.781 568.054  14
   0   7 -22 843.172 389.165   9
   0  -7 -22 801.313 672.642   5
   0  -7 -22 1022.78 761.250   6
   0   7 -22 763.590 526.882  14
   0  -7 -22 692.706 293.010  13
   0  -7 -22 143.374 249.497   9
   0   7 -23-167.922 300.025   9
   0  -7 -23 735.101 732.335   5
   0  -7 -23 559.575 568.186   6
   0  -7 -23-89.5524 213.816  13
   0   7 -23 0.79006 398.116  14
   0  -7 -23 71.9721 213.846  12
   0  -7 -23-269.172 311.072   9
   0   7 -24 707.933 329.391   9
   0  -7 -24 459.099 707.539   6
   0  -7 -24 1635.38 782.561   5
   0  -7 -24 1287.90 358.885  13
   0   7 -24 360.470 426.738  14
   0  -7 -24 305.275 260.363  12
   0  -7 -24 1289.92 456.012   9
   0   7 -25 602.152 398.026   9
   0  -7 -25-817.238 847.433   6
   0  -7 -25 862.066 630.434   5
   0  -7 -25 1134.56 336.712  12
   0   7 -25 905.707 551.769  14
   0  -7 -25 1166.55 387.087   9
   0   7 -26 939.818 392.088   9
   0  -7 -26 870.354 350.315  12
   0   7 -26 1330.61 503.044  14
   0  -7 -26 261.815 264.603   9
   0   7 -27 593.309 378.479   9
   0  -7 -27 1458.30 1047.49   6
   0   7 -27 704.670 449.647  14
   0  -7 -27-23.2233 313.982   9
   0   7 -28-151.897 324.978   9
   0   7 -28-565.689 402.895  14
   0  -7 -28-126.440 273.789   9
   0   7 -29-38.3927 282.111   9
   0   7 -29 126.932 288.541  14
   0  -7 -29-436.161 321.363   9
   0   7 -30 251.963 256.830   9
   0   7 -30-7.26079 349.278  14
   0  -7 -30 119.806 226.198   9
   0   7 -31 10.8472 281.306   9
   0   7 -31-362.485 262.595  14
   0  -7 -31 383.724 268.505   9
   0   7 -32 221.216 297.760   9
   0   7 -32 89.1526 299.266  14
   0  -7 -32 117.259 253.219   9
   0   7 -33 31.9524 254.681  14
   0   7 -33 387.352 302.163   9
   0  -7 -33-73.6863 211.226   9
   0   7 -34-317.579 277.948  14
   0  -7 -34 450.295 234.932   9
   0   7 -34 198.076 308.600   9
   0   7 -35 459.599 235.680  14
   0   7 -35 441.608 270.464   9
   0   7 -36 26.6315 166.219  14
   0   7 -36 42.6455 213.430   9
   0   7 -37 437.385 179.430  14
   0   7 -37 402.690 217.357   9
   0   7 -38 264.474 177.446   9
   0   7 -39 189.072 138.383   9
   0  -8   0 4118.73 878.142   1
   0  -8   0 4402.27 560.265   6
   0  -8   0 3718.44 603.801   7
   0  -8   1-195.771 397.699   1
   0  -8  -1 107.786 341.877   1
   0  -8  -1 84.1140 231.896   6
   0  -8   1 73.8490 230.194   6
   0  -8  -1-19.2833 266.915   7
   0  -8  -2 8885.51 1164.92   1
   0  -8   2 8171.75 1103.51   1
   0  -8   2 9026.74 685.549   6
   0  -8  -2 8402.65 867.861   6
   0  -8  -2 8410.87 915.015   7
   0  -8  -3 87.8092 320.188   1
   0  -8   3 75.3582 329.339   1
   0  -8   3 162.097 169.641   6
   0  -8  -3-194.230 260.151   6
   0  -8  -4 1956.04 646.590   1
   0  -8   4 1690.76 548.585   1
   0  -8  -4 1865.41 621.514   5
   0  -8   4 1786.49 285.257   6
   0  -8  -4 2227.76 566.734   6
   0  -8  -5 2861.46 760.589   1
   0  -8   5 2569.79 619.064   1
   0  -8   5 2168.16 257.261   6
   0  -8  -5 2220.85 643.555   5
   0  -8  -5 3097.30 652.093   6
   0  -8   6 1497.64 524.472   1
   0  -8  -6 1147.07 526.587   1
   0  -8   6 1326.17 152.186   6
   0  -8  -6 675.266 367.550   5
   0  -8  -6 1665.90 524.020   6
   0  -8   7 2895.09 602.474   1
   0  -8  -7 2201.25 592.662   1
   0  -8  -7 2684.76 631.179   5
   0  -8  -7 3405.93 770.104   6
   0  -8  -8 16500.8 1493.06   1
   0  -8   8 20006.1 1615.66   1
   0  -8  -8 16683.8 1634.02   6
   0  -8  -8 14812.9 1555.16   5
   0  -8   9 595.833 421.893   1
   0  -8  -9 1097.77 566.705   1
   0  -8  -9 302.969 511.670   5
   0  -8  -9 195.026 625.086   6
   0  -8 -10 28960.1 1929.69   1
   0  -8  10 29860.4 1877.78   1
   0  -8 -10 31577.7 2373.21   6
   0  -8 -10 29348.0 2285.15   5
   0  -8 -11 151.802 269.169   1
   0  -8  11 85.1278 223.794   1
   0  -8 -11-2.38378 419.312   6
   0  -8 -11 71.2575 351.557   5
   0  -8 -12 1845.03 525.908   1
   0  -8  12 1673.93 478.501   1
   0  -8 -12 1657.21 619.461   5
   0  -8 -12 2096.33 756.338   6
   0  -8  13 1636.62 475.722   1
   0  -8 -13 1432.95 420.028   1
   0  -8 -13 2033.23 852.620   5
   0  -8 -13 833.658 488.084   6
   0  -8 -14 1090.36 347.882   1
   0  -8 -14 1154.27 702.805   5
   0  -8 -14 1374.39 691.407   6
   0  -8 -15 283.372 429.873   5
   0  -8 -15 1012.92 651.641   6
   0  -8 -16 535.501 550.584   5
   0  -8 -16 237.152 461.186   6
   0  -8 -17 7833.09 1513.31   5
   0  -8 -17 5828.16 1439.85   6
   0  -8 -18 98.0495 528.282   6
   0  -8 -18-120.990 555.711   5
   0  -8 -19 3151.09 1118.71   6
   0  -8 -19 3476.28 1082.19   5
   0  -8 -20 940.930 839.738   5
   0  -8 -20 7.95393 617.451   6
   0   8 -20-370.618 375.692   9
   0  -8 -21-110.832 685.401   6
   0   8 -21 7.77845 299.165   9
   0  -8 -21-1071.07 954.463   5
   0  -8 -21 198.280 227.816  13
   0   8 -21 592.972 567.529  14
   0  -8 -21 393.828 313.420   9
   0  -8 -22 1694.32 920.583   5
   0   8 -22 990.796 399.012   9
   0  -8 -22 237.016 525.013   6
   0  -8 -22-45.7902 196.515  13
   0   8 -22 1129.74 537.163  14
   0  -8 -22 477.871 328.568   9
   0  -8 -23 834.613 671.101   6
   0  -8 -23-149.512 1001.87   5
   0   8 -23 639.493 334.927   9
   0  -8 -23-146.096 293.450  12
   0   8 -23-186.767 461.393  14
   0  -8 -23 1349.37 422.117  13
   0  -8 -23 267.586 324.081   9
   0  -8 -24-304.579 557.615   5
   0   8 -24-474.986 356.166   9
   0  -8 -24 57.6019 248.616  12
   0  -8 -24-133.817 247.634  13
   0   8 -24 317.895 414.339  14
   0  -8 -24 386.291 311.866   9
   0   8 -25-39.2554 268.644   9
   0  -8 -25-388.391 272.641  12
   0   8 -25 105.444 368.881  14
   0  -8 -25 170.619 255.566   9
   0   8 -26 112.220 287.043   9
   0  -8 -26 90.2074 248.798  12
   0   8 -26-206.327 348.130  14
   0  -8 -26 308.652 250.019   9
   0   8 -27 1369.94 421.618   9
   0   8 -27 974.916 472.888  14
   0  -8 -27 1333.90 434.630  12
   0  -8 -27 2055.11 490.147   9
   0   8 -28 284.900 345.000   9
   0   8 -28 195.582 348.213  14
   0  -8 -28 330.437 284.005  12
   0  -8 -28 447.995 244.213   9
   0   8 -29 194.528 271.012   9
   0  -8 -29 367.142 286.237   9
   0   8 -30-130.350 274.837   9
   0   8 -30-265.042 318.833  14
   0  -8 -30 5.36926 219.580   9
   0   8 -31 776.694 350.772   9
   0   8 -31 393.452 319.056  14
   0  -8 -31 276.979 246.654   9
   0   8 -32 329.453 273.763   9
   0   8 -32-66.9218 340.060  14
   0  -8 -32 91.6874 199.094   9
   0   8 -33 14.8265 244.970  14
   0  -8 -33 303.861 216.045   9
   0   8 -33-44.2377 238.674   9
   0   8 -34-299.792 271.324  14
   0   8 -34-134.096 221.343   9
   0   8 -35 144.784 175.204  14
   0   8 -35-125.912 193.303   9
   0   8 -36 146.234 196.523  14
   0   8 -36-61.8490 241.706   9
   0   8 -37-99.2364 159.925  14
   0   8 -37 245.642 174.850   9
   0   8 -38 24.0800 157.851   9
   0  -9   0 496.703 414.141   6
   0  -9   0 482.734 342.926   7
   0  -9   0 619.490 627.294   1
   0  -9  -1 38284.9 1995.26   7
   0  -9  -1 35440.3 1813.79   6
   0  -9   1 39237.5 1679.30   6
   0  -9   1 36988.5 2411.78   1
   0  -9  -1 36830.9 2442.49   1
   0  -9  -2 3143.61 631.602   6
   0  -9  -2 2735.78 614.894   7
   0  -9   2 4090.02 560.125   6
   0  -9  -2 2328.28 682.129   1
   0  -9   2 2695.20 723.959   1
   0  -9  -3 15927.6 1369.87   7
   0  -9  -3 14140.1 1273.29   6
   0  -9   3 13787.5 870.299   6
   0  -9   3 15006.1 1542.57   1
   0  -9  -3 15044.0 1581.14   1
   0  -9   4 3547.10 412.069   6
   0  -9  -4 4640.35 786.909   6
   0  -9  -4 4825.92 957.572   1
   0  -9   4 4521.69 874.295   1
   0  -9  -5-376.827 365.374   5
   0  -9   5-128.058 171.388   6
   0  -9  -5-330.771 388.085   6
   0  -9   5 222.804 317.489   1
   0  -9  -5 407.559 404.688   1
   0  -9  -6 50243.5 2669.48   6
   0  -9  -6 45266.7 2731.07   5
   0  -9   6 48522.3 2680.89   1
   0  -9  -6 47628.4 2754.61   1
   0  -9  -7 5744.55 1039.23   5
   0  -9  -7 8088.10 1209.29   6
   0  -9  -7 5882.96 1000.25   1
   0  -9   7 6511.09 1014.03   1
   0  -9  -8 28516.7 2159.31   6
   0  -9  -8 25191.9 2079.04   5
   0  -9  -8 26524.0 2036.33   1
   0  -9   8 28078.0 1985.73   1
   0  -9  -9 1989.99 598.430   6
   0  -9  -9 1688.79 584.620   5
   0  -9  -9 2186.95 626.860   1
   0  -9   9 2087.94 525.050   1
   0  -9 -10 4709.35 985.086   5
   0  -9 -10 5330.43 1022.65   6
   0  -9 -10 4527.00 847.700   1
   0  -9  10 5161.39 857.497   1
   0  -9 -11 1264.02 663.371   5
   0  -9 -11 488.687 413.342   6
   0  -9  11 774.233 353.007   1
   0  -9 -11 796.164 427.322   1
   0  -9 -12 13628.6 1705.70   5
   0  -9 -12 13350.5 1737.75   6
   0  -9 -12 12862.8 1328.57   1
   0  -9  12 12948.3 1329.13   1
   0  -9 -13 273.022 543.062   6
   0  -9 -13 587.509 603.094   5
   0  -9 -13 175.339 281.949   1
   0  -9  13 165.840 321.288   1
   0  -9 -14 742.957 514.636   5
   0  -9 -14 1398.52 744.870   6
   0  -9 -14 1240.79 432.181   1
   0  -9 -15 10289.1 1595.31   5
   0  -9 -15 9714.81 1630.12   6
   0  -9 -16 144.724 460.246   6
   0  -9 -16 847.936 701.117   5
   0  -9 -17-219.201 494.149   6
   0  -9 -17 588.091 607.122   5
   0  -9 -18 1419.44 757.063   6
   0  -9 -18 1696.00 736.226   5
   0  -9 -19 310.426 763.135   6
   0  -9 -19-343.153 712.077   5
   0   9 -19-66.3742 274.835   9
   0  -9 -19 109.390 237.555  11
   0  -9 -20-544.458 805.303   5
   0  -9 -20 80.5963 529.674   6
   0   9 -20 66.9237 273.132   9
   0  -9 -20 565.372 318.527  13
   0  -9 -21 945.232 886.433   6
   0   9 -21 520.495 298.329   9
   0  -9 -21 61.8141 647.382   5
   0   9 -21 838.944 651.616  14
   0  -9 -21 757.272 333.804  13
   0   9 -22 360.021 293.401   9
   0  -9 -22 976.965 752.654   6
   0  -9 -22-701.922 851.585   5
   0   9 -22 1039.30 566.842  14
   0  -9 -22 652.386 334.148  13
   0  -9 -22 276.560 303.707   9
   0  -9 -23-471.111 663.953   6
   0   9 -23-35.7409 346.450   9
   0  -9 -23 24.1403 262.812  13
   0  -9 -23-4.44041 311.058  12
   0   9 -23-389.309 488.814  14
   0  -9 -23-199.334 232.360   9
   0   9 -24 2040.75 552.420   9
   0  -9 -24 127.139 696.340   6
   0   9 -24 2068.52 649.440  14
   0  -9 -24 1052.17 454.475  12
   0  -9 -24 1553.22 458.571   9
   0   9 -25 870.695 395.315   9
   0  -9 -25 1067.11 1071.36   6
   0  -9 -25 763.093 327.456  12
   0   9 -25 1246.15 497.396  14
   0  -9 -25 683.836 346.764   9
   0   9 -26-325.588 308.587   9
   0   9 -26-145.393 448.371  14
   0  -9 -26 351.955 323.342  12
   0  -9 -26-240.338 269.465   9
   0   9 -27 172.740 299.518   9
   0  -9 -27 82.5398 276.711  12
   0   9 -27-19.9456 346.660  14
   0  -9 -27 754.292 346.389   9
   0   9 -28 385.075 303.909   9
   0  -9 -28-220.274 238.645  12
   0   9 -28 296.505 298.678  14
   0  -9 -28 9.19169 203.263   9
   0   9 -29 624.663 353.660   9
   0  -9 -29 303.964 287.264  12
   0   9 -29-473.242 375.788  14
   0  -9 -29 251.587 215.631   9
   0   9 -30 422.861 283.771   9
   0   9 -30 567.302 370.096  14
   0  -9 -30 360.103 255.411   9
   0   9 -31 271.634 258.492   9
   0   9 -31 63.2755 279.611  14
   0  -9 -31-7.04298 197.143   9
   0   9 -32-224.385 230.500   9
   0   9 -32 232.058 229.333  14
   0   9 -33-80.3370 234.975  14
   0   9 -33 162.126 226.060   9
   0   9 -34 64.9142 203.151  14
   0   9 -34 497.361 254.457   9
   0   9 -35-123.065 184.241  14
   0   9 -35-137.221 218.978   9
   0   9 -36-189.346 175.496  14
   0   9 -36-87.1648 169.864   9
   0   9 -37 29.9397 134.460  14
   0   9 -37 130.736 161.045   9
   0   9 -38-118.755 135.971   9
   0 -10   0 40035.4 1956.70   6
   0 -10   0 42689.8 2150.95   7
   0 -10   0 46925.4 2812.24   1
   0 -10   1 9491.38 884.945   6
   0 -10  -1 7934.87 992.426   7
   0 -10  -1 7833.79 884.740   6
   0 -10  -1 9218.79 1346.51   1
   0 -10   1 9263.32 1306.69   1
   0 -10  -2 1429.40 563.054   6
   0 -10  -2 1322.38 639.255   7
   0 -10   2 1308.37 400.461   6
   0 -10  -2 1221.46 720.722   1
   0 -10   2 1088.85 553.081   1
   0 -10  -3 2922.14 640.822   7
   0 -10   3 3116.09 424.858   6
   0 -10  -3 2879.04 610.347   6
   0 -10  -3 2913.05 759.861   1
   0 -10   3 2854.93 763.689   1
   0 -10  -4 21462.3 1714.68   6
   0 -10   4 20998.0 1041.01   6
   0 -10  -4 20186.7 1690.57   7
   0 -10  -4 19197.9 1882.56   1
   0 -10   4 20253.3 1842.36   1
   0 -10  -5-230.048 401.499   6
   0 -10   5 19.4033 173.701   6
   0 -10  -5 193.958 459.997   1
   0 -10   5-400.512 427.970   1
   0 -10  -6 9824.89 1342.63   5
   0 -10  -6 9405.42 1255.77   6
   0 -10  -6 10138.6 1357.31   1
   0 -10   6 9360.98 1269.28   1
   0 -10  -7 1010.34 521.539   5
   0 -10  -7 982.926 479.787   6
   0 -10  -7 1105.09 544.698   1
   0 -10   7 1058.16 477.128   1
   0 -10  -8-2.38052 319.040   5
   0 -10  -8 338.510 369.525   6
   0 -10  -8-63.5787 322.823   1
   0 -10   8-114.076 371.474   1
   0 -10  -9 1894.23 732.240   6
   0 -10  -9 1816.93 696.837   5
   0 -10  -9 1582.47 586.246   1
   0 -10   9 1679.63 595.406   1
   0 -10 -10 5413.40 1110.04   5
   0 -10 -10 6381.04 1293.81   6
   0 -10 -10 5939.86 1088.82   1
   0 -10  10 4715.23 887.609   1
   0 -10 -11 69.2994 401.750   6
   0 -10 -11 135.799 513.226   5
   0 -10 -11-135.920 302.955   1
   0 -10  11 407.557 396.915   1
   0 -10 -12-234.934 501.922   6
   0 -10 -12 400.366 583.198   5
   0 -10  12 480.790 343.107   1
   0 -10 -12-363.245 320.677   1
   0 -10 -13 3320.83 1053.22   6
   0 -10 -13 2454.52 908.386   5
   0 -10  13 1898.37 584.707   1
   0 -10 -13 2711.23 707.257   1
   0 -10 -14 332.641 415.313   5
   0 -10 -14-487.222 466.143   6
   0 -10 -14-55.5213 275.529   1
   0 -10 -15 2051.50 954.420   5
   0 -10 -15 2212.40 1068.25   6
   0 -10 -16 743.037 562.221   5
   0 -10 -16 503.957 606.486   6
   0 -10 -17 3145.24 1084.28   5
   0 -10 -17 2586.22 1047.07   6
   0 -10 -18-323.793 661.047   6
   0 -10 -18-58.7121 520.239   5
   0 -10 -18-313.235 299.064   8
   0 -10 -18 50.4951 205.297  13
   0 -10 -18 77.2317 248.591  11
   0 -10 -19 838.483 456.347   5
   0  10 -19 1175.97 426.587   9
   0 -10 -19 982.471 700.932   6
   0 -10 -19 1174.50 443.386  11
   0 -10 -19 1107.18 355.264  13
   0 -10 -20 786.318 516.156   6
   0 -10 -20 1799.08 1079.70   5
   0  10 -20 1688.95 519.240   9
   0 -10 -20 412.037 369.869  11
   0 -10 -20 975.620 377.168  13
   0 -10 -21 608.937 504.094   6
   0 -10 -21 241.990 649.967   5
   0  10 -21 266.483 379.884   9
   0 -10 -21-10.9894 247.036  13
   0  10 -21-295.022 453.989  14
   0  10 -22 123.087 317.469   9
   0 -10 -22 854.747 980.522   6
   0 -10 -22 188.568 717.048   5
   0  10 -22 252.203 523.571  14
   0  10 -23-99.3694 289.561   9
   0 -10 -23-750.349 756.573   6
   0  10 -23 1004.55 617.390  14
   0 -10 -23 5.16667 251.820  12
   0  10 -24 812.089 389.114   9
   0  10 -24 489.376 435.648  14
   0 -10 -24 297.173 315.678  12
   0 -10 -25 263.900 561.541   6
   0  10 -25 502.128 338.995   9
   0  10 -25 261.145 391.170  14
   0 -10 -25 219.824 309.067  12
   0  10 -26 442.669 346.801   9
   0 -10 -26 528.882 342.936  12
   0  10 -26 520.768 404.986  14
   0  10 -27-288.924 280.592   9
   0  10 -27-160.468 323.500  14
   0 -10 -27-259.066 290.302  12
   0  10 -28 784.217 340.234   9
   0 -10 -28 1097.80 392.872  12
   0  10 -28 514.953 408.928  14
   0  10 -29 563.257 334.324   9
   0  10 -29 228.313 313.059  14
   0 -10 -29 229.742 280.225  12
   0  10 -30-212.409 299.765   9
   0 -10 -30-332.854 266.026  12
   0  10 -30-188.558 320.726  14
   0  10 -31 499.059 325.787   9
   0  10 -31 262.297 268.783  14
   0  10 -32 838.212 384.718  14
   0  10 -32 805.685 320.350   9
   0  10 -33-37.4121 252.516  14
   0  10 -33-37.6674 230.525   9
   0  10 -34 180.581 207.593  14
   0  10 -34 254.636 198.680   9
   0  10 -35 393.930 215.442  14
   0  10 -35-161.492 182.211   9
   0  10 -36-184.906 240.611  14
   0  10 -36 240.540 200.515   9
   0  10 -37 228.229 156.657  14
   0  10 -37 381.716 192.549   9
   0 -11   0 249.617 257.786   6
   0 -11   0-150.744 376.694   1
   0 -11  -1 9203.07 1086.65   7
   0 -11  -1 7791.42 995.456   6
   0 -11   1 7734.58 856.387   6
   0 -11  -1 8510.63 1323.74   1
   0 -11   1 6908.54 1176.00   1
   0 -11  -2 2482.99 614.692   6
   0 -11  -2 2646.45 656.654   7
   0 -11   2 2763.41 483.102   6
   0 -11  -2 2623.30 875.068   1
   0 -11   2 2751.90 789.668   1
   0 -11  -3 3223.23 768.819   6
   0 -11  -3 3116.82 806.388   7
   0 -11   3 3086.11 497.828   6
   0 -11  -3 3037.37 820.720   1
   0 -11   3 3400.32 874.305   1
   0 -11   4 5087.91 566.291   6
   0 -11  -4 4383.85 854.308   6
   0 -11  -4 4184.51 817.102   7
   0 -11   4 4802.73 950.065   1
   0 -11  -4 4107.65 935.468   1
   0 -11  -5 568.605 443.667   7
   0 -11  -5 1051.65 479.245   6
   0 -11  -5 997.614 564.036   1
   0 -11   5 814.672 434.878   1
   0 -11  -6 106.400 319.814   6
   0 -11   6 367.701 337.960   1
   0 -11  -6 58.5456 398.951   1
   0 -11  -7 1114.35 596.058   6
   0 -11   7 304.489 393.223   1
   0 -11  -7 531.275 546.144   1
   0 -11  -8 13493.4 1715.00   5
   0 -11  -8 14942.1 1726.91   6
   0 -11  -8 15616.8 1734.51   1
   0 -11   8 15632.5 1646.29   1
   0 -11  -9 147.890 504.054   5
   0 -11  -9 125.060 391.014   6
   0 -11  -9 282.167 392.879   1
   0 -11   9 204.265 299.774   1
   0 -11 -10 418.705 493.261   5
   0 -11 -10 346.605 611.240   6
   0 -11 -10 694.724 473.776   1
   0 -11  10 391.615 439.004   1
   0 -11 -11-38.0248 452.861   6
   0 -11 -11-75.0174 437.904   5
   0 -11 -11 156.010 451.030   1
   0 -11  11 66.3316 343.736   1
   0 -11 -12 700.536 475.001   5
   0 -11 -12 379.873 657.926   6
   0 -11  12 1399.13 603.650   1
   0 -11 -12 1053.25 518.489   1
   0 -11 -13 3335.04 999.193   6
   0 -11 -13 2903.33 983.406   5
   0 -11  13 2879.88 778.412   1
   0 -11 -13 2217.43 655.211   1
   0 -11 -14 747.294 693.161   6
   0 -11 -14 392.249 419.254   5
   0 -11  14 95.2882 299.806   1
   0 -11 -14 242.130 299.430   1
   0 -11 -15 786.049 619.590   6
   0 -11 -15 186.779 613.740   5
   0 -11 -16 4069.49 1218.77   6
   0 -11 -16 3553.72 1030.19   5
   0 -11 -17 1460.67 408.038   8
   0 -11 -17 1883.87 1023.50   6
   0 -11 -17 1594.38 895.979   5
   0 -11 -17 1955.73 424.814  13
   0 -11 -17 1710.10 501.627  11
   0 -11 -18-343.460 302.784   8
   0 -11 -18-320.663 765.761   6
   0 -11 -18 469.846 701.836   5
   0 -11 -18 358.622 343.344  11
   0 -11 -18 421.407 313.461  13
   0  11 -19-234.476 280.077   9
   0 -11 -19-656.204 606.005   6
   0 -11 -19 220.674 688.997   5
   0 -11 -19-30.7171 259.185  13
   0 -11 -19 288.371 354.702  11
   0 -11 -20 273.563 855.942   6
   0  11 -20 1540.93 528.912   9
   0 -11 -20 1984.87 948.051   5
   0 -11 -20 713.129 375.103  11
   0  11 -21-26.6037 278.761   9
   0 -11 -21-925.976 916.059   5
   0 -11 -21 217.146 739.427   6
   0  11 -21 1488.73 740.747  14
   0 -11 -22 708.312 509.786   6
   0  11 -22 386.668 363.494   9
   0 -11 -22-144.577 749.720   5
   0  11 -22 0.89825 432.713  14
   0  11 -23-394.814 337.930   9
   0 -11 -23-628.047 709.712   6
   0  11 -23 688.534 521.925  14
   0  11 -24 71.7301 279.730   9
   0 -11 -24-20.9652 279.867  12
   0  11 -24-385.593 460.108  14
   0  11 -25 146.905 260.806   9
   0  11 -25-41.0991 443.221  14
   0 -11 -25-206.191 291.859  12
   0  11 -26 490.242 318.650   9
   0 -11 -26 143.841 272.205  12
   0  11 -26 614.460 419.910  14
   0  11 -27-47.2229 236.133   9
   0  11 -27 215.024 327.651  14
   0 -11 -27 307.185 313.759  12
   0  11 -28 782.267 298.410   9
   0 -11 -28 530.773 324.616  12
   0  11 -29 13.7298 230.496   9
   0  11 -29 325.917 293.695  14
   0 -11 -29-112.662 235.961  12
   0  11 -30 155.422 303.913   9
   0 -11 -30-123.944 251.661  12
   0  11 -30 653.510 382.493  14
   0  11 -31 29.6880 236.154   9
   0  11 -31-327.589 284.623  14
   0 -11 -31-173.217 232.021  12
   0  11 -32-204.271 274.710  14
   0  11 -32-341.471 256.282   9
   0  11 -33 8.18572 225.565  14
   0  11 -33 416.685 213.380   9
   0  11 -34 638.358 290.324  14
   0  11 -34-521.326 292.039   9
   0  11 -35 311.223 208.316  14
   0  11 -35-2.20849 172.656   9
   0  11 -36-4.47786 157.065  14
   0  11 -36-104.980 189.013   9
   0  11 -37 190.684 150.161  14
   0 -12   0 4453.15 703.292   6
   0 -12   0 4563.72 993.984   1
   0 -12   1 95.9133 296.605   6
   0 -12  -1 80.2722 334.710   6
   0 -12  -1 212.822 313.355   7
   0 -12   1 96.1567 371.213   1
   0 -12  -1 376.428 469.997   1
   0 -12  -2 8626.79 1113.89   6
   0 -12  -2 9623.34 1208.34   7
   0 -12   2 9657.13 930.130   6
   0 -12  -2 9010.58 1400.04   1
   0 -12   2 7209.52 1217.39   1
   0 -12   3 6013.45 751.484   6
   0 -12  -3 5091.50 944.483   6
   0 -12  -3 5553.21 1009.68   7
   0 -12   3 4646.83 1093.41   1
   0 -12  -3 5812.34 1154.37   1
   0 -12  -4 10576.4 1350.97   6
   0 -12  -4 10560.8 1418.96   7
   0 -12  -4 10354.2 1545.18   1
   0 -12   4 10678.3 1494.66   1
   0 -12  -5 507.034 411.810   6
   0 -12  -5 181.412 453.770   7
   0 -12  -5 430.839 476.169   1
   0 -12   5 213.116 305.131   1
   0 -12  -6 5440.24 1156.10   6
   0 -12  -6 5240.73 990.474   7
   0 -12   6 5275.84 1083.42   1
   0 -12  -6 5610.90 1203.97   1
   0 -12  -7 1445.09 658.982   6
   0 -12  -7 1198.73 487.727   7
   0 -12  -7 827.873 553.335   1
   0 -12   7 1391.50 479.276   1
   0 -12  -8 6539.19 1230.15   6
   0 -12   8 6515.72 1098.57   1
   0 -12  -8 5974.35 1175.21   1
   0 -12  -9 25775.2 2402.47   6
   0 -12   9 24461.9 2142.40   1
   0 -12  -9 25153.6 2282.41   1
   0 -12 -10 1176.36 665.172   6
   0 -12 -10 1750.54 772.542   5
   0 -12 -10 848.520 535.779   1
   0 -12  10 1389.19 624.453   1
   0 -12 -11-19.8473 551.097   6
   0 -12 -11 210.396 528.414   5
   0 -12  11 141.411 382.327   1
   0 -12 -11 657.400 603.221   1
   0 -12 -12 529.354 489.217   5
   0 -12 -12 41.7480 553.177   6
   0 -12  12-288.712 453.931   1
   0 -12 -12 489.260 306.749   1
   0 -12 -13 1455.84 655.342   5
   0 -12 -13 1343.77 600.771   6
   0 -12 -13 919.984 455.588   1
   0 -12  13 566.038 278.253   1
   0 -12 -14 475.558 686.399   6
   0 -12 -14 634.924 466.746   5
   0 -12  14 589.656 361.059   1
   0 -12 -14 208.468 296.356   1
   0 -12 -15 1300.56 617.331   5
   0 -12 -15 1306.19 319.613   8
   0 -12 -15 527.663 487.962   6
   0 -12 -16 91.1308 246.975   8
   0 -12 -16 145.023 657.140   5
   0 -12 -16 612.341 852.432   6
   0 -12 -16-347.691 318.894  11
   0 -12 -17 761.918 761.201   6
   0 -12 -17 1419.87 922.872   5
   0 -12 -17 1028.16 375.494   8
   0 -12 -17 286.538 341.017  11
   0 -12 -18 1541.78 914.925   6
   0 -12 -18 433.014 315.632   8
   0 -12 -18 941.387 702.395   5
   0 -12 -18 932.873 376.362  11
   0 -12 -19 99.7759 878.775   6
   0 -12 -19 1433.69 757.285   5
   0 -12 -19 635.348 392.086  11
   0 -12 -20 796.997 520.738   6
   0 -12 -20-841.172 834.344   5
   0  12 -20-353.156 329.540   9
   0 -12 -20 130.695 314.074  11
   0  12 -21 502.681 292.175   9
   0 -12 -21-545.205 524.482   5
   0 -12 -21-241.525 606.658   6
   0 -12 -21 304.073 278.059  11
   0  12 -21 222.321 442.365  14
   0  12 -22-255.216 303.859   9
   0 -12 -22 995.544 816.370   6
   0  12 -22 671.855 464.998  14
   0  12 -23-239.504 320.143   9
   0  12 -23 98.2430 492.272  14
   0  12 -24-119.846 235.784   9
   0 -12 -24 421.587 681.286   6
   0 -12 -24 250.259 254.721  12
   0  12 -24 1129.44 552.686  14
   0  12 -25-448.974 314.459   9
   0 -12 -25-338.881 346.745  12
   0  12 -25-210.887 387.780  14
   0  12 -26 359.304 258.730   9
   0 -12 -26 653.255 369.695  12
   0  12 -26 809.529 395.397  14
   0  12 -27 325.143 232.803   9
   0  12 -27 575.992 384.939  14
   0 -12 -27 228.656 269.601  12
   0  12 -28-112.793 274.960   9
   0 -12 -28-319.181 363.217  12
   0  12 -28-225.713 289.327  14
   0  12 -29 193.162 221.859   9
   0 -12 -29-106.612 249.417  12
   0  12 -29 429.849 368.682  14
   0  12 -30 511.812 315.829   9
   0 -12 -30 262.845 236.033  12
   0  12 -30 635.902 359.281  14
   0 -12 -31-273.710 246.735  12
   0  12 -31 522.153 336.364  14
   0  12 -31-202.712 241.106   9
   0 -12 -32 429.971 234.807  12
   0  12 -32 501.841 320.097  14
   0  12 -32 849.305 341.674   9
   0  12 -33-715.121 313.841  14
   0  12 -33 40.6159 177.414   9
   0  12 -34 249.636 257.161  14
   0  12 -34-217.691 212.811   9
   0  12 -35 510.378 235.481  14
   0  12 -35 200.079 193.990   9
   0  12 -36 13.0580 162.600  14
   0  12 -36 350.648 168.081   9
   0 -13   0 618.224 475.695   6
   0 -13   0 484.904 558.900   1
   0 -13   1 884.650 510.385   6
   0 -13  -1 727.759 572.150   6
   0 -13  -1 478.307 658.292   1
   0 -13   1 1768.28 810.753   1
   0 -13  -2 31552.4 2143.71   6
   0 -13   2 28794.5 1683.94   6
   0 -13  -2 29384.5 2228.74   7
   0 -13  -2 27393.0 2511.31   1
   0 -13   2 27812.2 2484.23   1
   0 -13  -3 1025.60 509.081   7
   0 -13  -3 1366.47 553.288   6
   0 -13  -3 1123.40 662.057   1
   0 -13   3 1586.98 721.279   1
   0 -13  -4 11922.9 1526.94   7
   0 -13  -4 10125.8 1361.27   6
   0 -13   4 10839.3 1573.82   1
   0 -13  -4 10413.1 1572.48   1
   0 -13  -5 1542.32 458.532   6
   0 -13  -5 1983.33 713.710   7
   0 -13   5 2393.13 759.108   1
   0 -13  -5 1354.70 639.798   1
   0 -13  -6 552.831 504.641   6
   0 -13  -6 1220.35 703.112   7
   0 -13   6 623.476 531.385   1
   0 -13  -6 966.339 606.553   1
   0 -13  -7 31772.2 2601.64   6
   0 -13  -7 32589.3 2730.45   7
   0 -13   7 33430.2 2660.55   1
   0 -13  -7 30832.4 2728.89   1
   0 -13  -8 237.209 466.223   7
   0 -13  -8-141.526 515.855   6
   0 -13   8 345.292 463.063   1
   0 -13  -8-597.006 547.575   1
   0 -13  -9 2373.86 769.809   6
   0 -13  -9 3355.94 977.892   7
   0 -13  -9 3057.91 851.384   1
   0 -13   9 3068.09 826.989   1
   0 -13 -10-237.597 613.941   6
   0 -13 -10-268.849 517.334   1
   0 -13  10 203.595 355.868   1
   0 -13 -11 1839.79 767.665   6
   0 -13 -11 1562.42 621.919   1
   0 -13  11 1381.93 495.639   1
   0 -13 -12 66.2486 619.819   5
   0 -13 -12 256.567 510.555   6
   0 -13 -12 630.481 389.131   1
   0 -13  12 114.252 352.417   1
   0 -13 -13 2809.33 1001.68   6
   0 -13 -13 3443.95 1076.47   5
   0 -13 -13 3422.25 1021.46   1
   0 -13  13 2732.57 645.976   1
   0 -13 -14 318.987 223.241   8
   0 -13 -14-636.365 565.422   5
   0 -13 -14 154.538 526.450   6
   0 -13 -14 458.844 282.207  11
   0 -13 -14 463.769 391.220   1
   0 -13 -15 399.523 530.268   5
   0 -13 -15 710.161 333.670   8
   0 -13 -15 591.199 522.350   6
   0 -13 -15 366.067 274.318  11
   0 -13 -16 588.895 814.548   5
   0 -13 -16 827.479 838.396   6
   0 -13 -16-392.807 281.767   8
   0 -13 -16-614.068 436.101  11
   0 -13 -17 5040.62 1503.35   6
   0 -13 -17 4075.18 677.589   8
   0 -13 -17 6246.41 1517.38   5
   0 -13 -17 3934.11 718.800  11
   0 -13 -18 2228.16 1354.08   6
   0 -13 -18 660.688 896.127   5
   0 -13 -18 351.362 295.526   8
   0 -13 -18 533.595 333.310  11
   0 -13 -19 974.637 905.432   5
   0 -13 -19 21.2139 657.376   6
   0 -13 -19-227.581 297.527  11
   0 -13 -20 3039.41 1126.54   5
   0 -13 -20 2813.53 1348.11   6
   0 -13 -20 2702.55 684.740  11
   0 -13 -21-443.741 989.821   6
   0  13 -21 263.618 425.270  14
   0 -13 -21-224.620 362.395  11
   0  13 -22 935.046 365.359   9
   0 -13 -22 1658.96 955.140   6
   0  13 -22 1865.93 622.896  14
   0 -13 -23 395.397 1018.13   6
   0  13 -23 38.2583 245.556   9
   0 -13 -23 96.9992 282.325  12
   0  13 -23 1210.34 588.259  14
   0  13 -24-1.65805 243.199   9
   0 -13 -24 114.711 280.975  12
   0  13 -24 535.637 421.501  14
   0  13 -25 544.821 372.388   9
   0  13 -25 449.825 362.981  14
   0 -13 -25 115.611 281.373  12
   0  13 -26 585.235 330.017   9
   0  13 -26 348.328 388.615  14
   0 -13 -26 116.729 246.648  12
   0  13 -27-90.2330 287.134   9
   0  13 -27-152.784 342.625  14
   0 -13 -27 282.836 306.394  12
   0  13 -28-399.031 351.239   9
   0  13 -28-75.8694 317.656  14
   0 -13 -28 530.949 376.536  12
   0  13 -29 627.952 306.548   9
   0  13 -29 178.119 350.998  14
   0 -13 -29 127.662 266.992  12
   0 -13 -30 821.760 360.559  12
   0  13 -30 422.858 351.787  14
   0  13 -30 755.618 382.712   9
   0  13 -31 500.829 328.169  14
   0 -13 -31-15.5378 201.723  12
   0  13 -31 123.829 198.755   9
   0  13 -32 148.635 265.340  14
   0 -13 -32 88.9596 218.286  12
   0  13 -32 110.398 200.083   9
   0  13 -33-145.914 216.875  14
   0  13 -33 115.782 239.043   9
   0  13 -34 645.482 232.685  14
   0  13 -34-7.04397 185.249   9
   0  13 -35-120.083 180.446  14
   0  13 -36-66.1325 154.832  14
   0 -14   0 17179.4 1540.53   6
   0 -14   0 17433.7 2070.76   1
   0 -14  -1 620.951 491.444   6
   0 -14   1-52.7210 247.050   6
   0 -14  -1 690.994 442.548   1
   0 -14   1 565.515 489.985   1
   0 -14  -2 1503.32 715.508   7
   0 -14  -2 1153.34 633.540   6
   0 -14  -2 1976.58 848.696   1
   0 -14   2 328.277 372.904   1
   0 -14  -3 310.695 456.623   7
   0 -14  -3 161.418 479.833   6
   0 -14   3-495.989 588.121   1
   0 -14  -3-263.845 449.139   1
   0 -14  -4 208.239 485.939   7
   0 -14  -4 692.777 440.246   6
   0 -14  -4 383.912 500.360   1
   0 -14   4-99.9726 419.734   1
   0 -14  -5 440.650 439.338   7
   0 -14  -5 196.549 359.740   6
   0 -14  -5 335.791 432.733   1
   0 -14   5 808.696 511.512   1
   0 -14  -6 3380.87 863.683   6
   0 -14  -6 2973.57 898.091   7
   0 -14   6 3662.61 961.515   1
   0 -14  -6 3363.19 1006.23   1
   0 -14  -7 621.221 558.110   7
   0 -14  -7-8.86171 498.352   6
   0 -14   7-256.739 504.016   1
   0 -14  -7 3.30405 441.928   1
   0 -14  -8 1035.78 722.852   7
   0 -14  -8 1961.99 882.237   6
   0 -14   8 1762.21 766.183   1
   0 -14  -8 1014.64 739.035   1
   0 -14  -9 15825.1 2038.13   6
   0 -14  -9 17222.2 2193.55   7
   0 -14   9 16486.0 1933.76   1
   0 -14  -9 15659.3 2024.35   1
   0 -14 -10 1543.07 784.349   7
   0 -14 -10 1599.23 807.094   6
   0 -14  10 2376.87 802.302   1
   0 -14 -10 405.810 665.921   1
   0 -14 -11 2883.90 1070.60   6
   0 -14 -11 2191.35 905.946   7
   0 -14  11 2170.05 822.950   1
   0 -14 -11 1833.15 839.480   1
   0 -14 -12 1035.11 715.456   7
   0 -14 -12 1312.82 938.800   6
   0 -14 -12 1560.01 405.591   8
   0 -14 -12 1663.51 477.923  11
   0 -14 -12 1582.36 607.380   1
   0 -14  12 1652.39 726.227   1
   0 -14 -13 10431.3 984.396   8
   0 -14 -13 9434.30 1792.24   6
   0 -14 -13 10742.0 1107.38  11
   0 -14 -13 10673.3 1621.56   1
   0 -14  13 11962.1 1672.38   1
   0 -14 -14-73.6660 534.867   6
   0 -14 -14 375.422 341.909   8
   0 -14 -14 355.464 341.734  11
   0 -14 -14 989.943 570.286   1
   0 -14 -15 3953.79 629.230   8
   0 -14 -15 2941.88 1178.04   6
   0 -14 -15 3929.07 721.631  11
   0 -14 -16 2630.64 1214.37   6
   0 -14 -16 2232.40 534.963   8
   0 -14 -16 2184.04 628.367  11
   0 -14 -17 1830.74 497.545   8
   0 -14 -17 1869.64 908.808   5
   0 -14 -17 1936.35 1033.67   6
   0 -14 -17 1659.42 482.953  11
   0 -14 -18 504.275 352.038   8
   0 -14 -18-775.985 939.336   6
   0 -14 -18-1070.71 806.368   5
   0 -14 -18 755.361 409.574  11
   0 -14 -19 201.824 630.090   6
   0 -14 -19 2022.75 1002.55   5
   0 -14 -19 1074.98 522.828  11
   0 -14 -20 355.326 594.220   6
   0 -14 -20 377.519 381.930  11
   0 -14 -21 2187.05 1239.53   6
   0 -14 -21 1995.59 1103.70   7
   0 -14 -21 1281.75 498.454  11
   0  14 -21 2981.55 876.595  14
   0 -14 -22-1299.14 901.857   6
   0 -14 -22-1071.59 879.493   7
   0  14 -22 1062.41 558.250  14
   0 -14 -23 404.439 373.993  12
   0  14 -23 1020.53 445.279  14
   0 -14 -24 1295.97 459.304  12
   0  14 -24 1242.88 519.198  14
   0  14 -25 744.186 339.581   9
   0  14 -25 302.430 375.125  14
   0 -14 -25 49.3747 248.058  12
   0  14 -26 450.555 331.579   9
   0  14 -26 398.520 352.484  14
   0 -14 -26 314.297 310.401  12
   0  14 -27 827.885 347.477   9
   0 -14 -27 570.566 284.446  12
   0  14 -27 291.429 328.537  14
   0  14 -28-312.045 337.226   9
   0 -14 -28-178.353 253.759  12
   0  14 -28 588.921 402.662  14
   0  14 -29 30.2798 257.691  14
   0 -14 -29-13.0144 248.879  12
   0  14 -29 77.2452 211.457   9
   0  14 -30-344.953 350.769  14
   0 -14 -30-68.4177 251.798  12
   0  14 -30-99.9868 263.369   9
   0 -14 -31 536.074 270.168  12
   0  14 -31 448.948 307.029  14
   0  14 -31 287.923 188.909   9
   0  14 -32 24.0119 230.434  14
   0 -14 -32 159.555 188.878  12
   0 -14 -33 104.493 170.354  12
   0  14 -33-181.611 203.632  14
   0  14 -34-93.3737 192.104  14
   0  14 -35-305.329 165.578  14
   0 -15   0-122.060 306.369   6
   0 -15   0-316.850 584.159   1
   0 -15  -1 1654.98 635.875   6
   0 -15   1 1602.32 710.871   1
   0 -15  -1 1868.50 727.681   1
   0 -15  -2 317.035 504.920   6
   0 -15   2-84.2534 472.775   1
   0 -15  -2 424.908 535.886   1
   0 -15  -3 1229.37 404.807   7
   0 -15  -3 2045.99 735.378   6
   0 -15   3 2375.32 828.182   1
   0 -15  -3 1786.29 790.647   1
   0 -15  -4-424.168 484.064   6
   0 -15  -4 4.37179 586.473   7
   0 -15   4 643.891 597.095   1
   0 -15  -4-588.624 509.255   1
   0 -15  -5 3411.97 886.746   6
   0 -15  -5 3643.67 968.445   7
   0 -15  -5 2937.36 1033.63   1
   0 -15   5 3569.45 982.862   1
   0 -15  -6 832.143 399.717   6
   0 -15  -6 1588.58 671.131   7
   0 -15   6 1521.73 853.050   1
   0 -15  -6 1405.47 785.216   1
   0 -15  -7 9792.75 1604.73   7
   0 -15  -7 10391.1 1567.24   6
   0 -15   7 10166.4 1662.44   1
   0 -15  -7 10041.5 1771.79   1
   0 -15  -8 2052.84 924.460   7
   0 -15  -8 568.166 404.767   6
   0 -15  -8 1788.40 823.696   1
   0 -15   8 1498.01 612.694   1
   0 -15  -9 3732.57 1038.76   7
   0 -15  -9 5714.00 1406.21   6
   0 -15  -9 5014.69 1274.45   1
   0 -15   9 4896.77 1142.31   1
   0 -15 -10 1604.16 945.778   7
   0 -15 -10 1802.56 895.683   6
   0 -15 -10 2237.83 564.215  11
   0 -15  10 1961.18 758.067   1
   0 -15 -10 1498.99 764.799   1
   0 -15 -11 37314.0 3571.49   7
   0 -15 -11 40654.4 3587.88   6
   0 -15 -11 41025.9 1810.77   8
   0 -15 -11 40912.8 2077.92  11
   0 -15  11 40851.2 3193.12   1
   0 -15 -11 38933.1 3288.58   1
   0 -15 -12 950.899 711.184   7
   0 -15 -12 1796.23 899.077   6
   0 -15 -12 1523.48 427.636   8
   0 -15 -12 1316.44 487.185  11
   0 -15 -12 1402.46 754.807   1
   0 -15  12 598.490 405.445   1
   0 -15 -13 1071.28 361.602   8
   0 -15 -13 931.346 953.801   7
   0 -15 -13 1634.18 1009.00   6
   0 -15 -13 1605.55 478.737  11
   0 -15  13 1901.40 708.541   1
   0 -15 -13 1060.79 588.854   1
   0 -15 -14 698.358 312.608   8
   0 -15 -14 706.399 936.909   7
   0 -15 -14 1777.68 1023.13   6
   0 -15 -14 810.979 384.481  11
   0 -15 -14 862.034 742.546   1
   0 -15 -15 4062.42 1397.91   7
   0 -15 -15 5176.88 1554.79   6
   0 -15 -15 4473.63 727.776   8
   0 -15 -15 4549.38 756.471  11
   0 -15 -16-5.24785 742.963   6
   0 -15 -16 707.023 809.985   7
   0 -15 -16 837.757 399.924   8
   0 -15 -16 372.084 387.380  11
   0 -15 -17-552.706 551.746   7
   0 -15 -17 1002.74 910.535   6
   0 -15 -17 1566.48 459.114   8
   0 -15 -17 1051.96 439.060  11
   0 -15 -18 410.484 818.619   6
   0 -15 -18-692.281 617.012   7
   0 -15 -18 589.902 422.883  11
   0 -15 -19 2134.42 934.083   7
   0 -15 -19 1385.14 729.334   6
   0 -15 -19 651.428 328.539  11
   0 -15 -20 835.064 1256.88   6
   0 -15 -20 41.4080 653.036   7
   0 -15 -20 345.818 304.164  11
   0 -15 -21 3524.78 1320.04   7
   0 -15 -21 1494.37 1320.50   6
   0  15 -21 1816.84 729.876  14
   0 -15 -21 1773.10 595.024  11
   0  15 -22 1359.80 579.144  14
   0  15 -23 37.5414 382.106  14
   0 -15 -23 148.435 312.497  12
   0 -15 -24 435.202 298.606  12
   0  15 -24 1129.43 478.846  14
   0 -15 -25-187.088 325.089  12
   0  15 -25-670.539 457.022  14
   0  15 -26-416.293 342.088  14
   0 -15 -26-116.874 251.628  12
   0  15 -27 551.042 363.082  14
   0 -15 -27 43.6922 241.230  12
   0  15 -28 620.777 373.217  14
   0 -15 -28-120.173 278.824  12
   0 -15 -29 36.3672 226.249  12
   0  15 -29-429.257 337.426  14
   0 -15 -30-86.6903 253.005  12
   0  15 -30-11.9384 238.828  14
   0 -15 -31-23.8654 232.366  12
   0  15 -31 977.593 344.239  14
   0  15 -32 265.075 223.057  14
   0 -15 -32-274.963 210.818  12
   0 -15 -33 388.669 203.608  12
   0  15 -33-212.015 221.459  14
   0  15 -34 33.8726 178.902  14
   0  15 -35 152.103 153.525  14
   0 -16   0 650.900 729.197   1
   0 -16   1-98.6028 519.825   1
   0 -16  -1 20.8099 449.940   1
   0 -16  -2 532.970 391.661   6
   0 -16   2 699.008 686.066   1
   0 -16  -2-19.0795 486.851   1
   0 -16  -3 1291.65 684.921   6
   0 -16   3 432.535 546.320   1
   0 -16  -3-389.173 529.083   1
   0 -16  -4 1966.05 808.284   7
   0 -16  -4 1399.70 594.268   6
   0 -16   4 1261.63 695.112   1
   0 -16  -4 2139.50 869.727   1
   0 -16  -5 652.943 379.611   7
   0 -16  -5 947.104 629.193   6
   0 -16  -5 146.686 446.247   1
   0 -16   5 394.873 557.799   1
   0 -16  -6 4071.47 1025.28   6
   0 -16  -6 3734.25 1031.79   7
   0 -16  -6 5252.02 1381.21   1
   0 -16   6 2896.27 910.948   1
   0 -16  -7 7813.84 1488.07   7
   0 -16  -7 6231.98 1250.04   6
   0 -16  -7 6848.92 1564.70   1
   0 -16   7 6919.34 1422.59   1
   0 -16  -7 7635.97 894.041  11
   0 -16   8 1402.76 773.301   1
   0 -16  -8 13.8879 566.423   1
   0 -16  -8-227.686 694.306   7
   0 -16  -8 392.285 522.723   6
   0 -16  -8 564.055 433.436  11
   0 -16  -9 16476.7 2223.94   6
   0 -16  -9 18571.1 1222.65   8
   0 -16  -9 19070.8 2446.04   7
   0 -16  -9 21548.6 1478.11  11
   0 -16  -9 16208.2 2269.42   1
   0 -16   9 18305.0 2224.34   1
   0 -16 -10 32.7268 287.992   8
   0 -16 -10 129.055 519.607   7
   0 -16 -10-166.216 585.162   6
   0 -16 -10-181.578 349.465  11
   0 -16  10 725.712 408.048   1
   0 -16 -10-89.0601 588.090   1
   0 -16 -11-373.918 823.229   6
   0 -16 -11 1021.54 434.719   8
   0 -16 -11 1537.49 1050.76   7
   0 -16 -11 165.433 275.552  11
   0 -16 -11 1102.59 819.593   1
   0 -16  11 975.465 729.208   1
   0 -16 -12 415.921 518.549   7
   0 -16 -12-518.281 380.278   8
   0 -16 -12-1040.33 756.779   6
   0 -16 -12 63.5234 284.042  11
   0 -16 -12-431.155 595.642   1
   0 -16  12-1420.29 1001.88   1
   0 -16 -13 7567.14 1765.68   6
   0 -16 -13 6793.64 830.420   8
   0 -16 -13 5756.95 1616.00   7
   0 -16 -13 7640.40 998.459  11
   0 -16 -13 7974.38 1727.32   1
   0 -16  13 7065.90 1412.42   1
   0 -16 -14 424.776 566.723   6
   0 -16 -14-482.660 707.658   7
   0 -16 -14 237.503 291.043   8
   0 -16 -14 470.839 391.100  11
   0 -16 -15 3947.26 708.826   8
   0 -16 -15 4781.54 1517.96   6
   0 -16 -15 3393.77 1317.06   7
   0 -16 -15 3909.44 769.333  11
   0 -16 -16 918.277 479.790   8
   0 -16 -16 1775.85 925.450   7
   0 -16 -16-393.915 1022.29   6
   0 -16 -16-40.0717 365.345  11
   0 -16 -17 673.631 869.774   7
   0 -16 -17 2076.51 545.011   8
   0 -16 -17 2791.04 831.708   6
   0 -16 -17 2470.53 648.932  11
   0 -16 -18-230.097 1019.45   7
   0 -16 -18 1670.46 1110.00   6
   0 -16 -18 586.922 450.409  11
   0 -16 -19 847.512 736.639   6
   0 -16 -19-459.358 818.834   7
   0 -16 -19 750.048 475.717  11
   0 -16 -20 1240.38 988.876   6
   0 -16 -20-722.828 688.365   7
   0 -16 -20 322.888 333.074  11
   0  16 -20 2188.73 722.083  14
   0 -16 -21 863.496 459.031  11
   0  16 -21 1416.74 621.072  14
   0 -16 -22 1860.56 524.006  12
   0  16 -22 3028.10 736.465  14
   0 -16 -23 117.456 283.185  12
   0  16 -23-102.024 353.551  14
   0 -16 -24 285.032 367.828  12
   0  16 -24 267.771 331.321  14
   0 -16 -25-307.123 329.147  12
   0  16 -25 195.848 386.236  14
   0  16 -26-6.33611 310.324  14
   0 -16 -26-298.634 358.404  12
   0 -16 -27-152.713 272.975  12
   0  16 -27-512.504 374.860  14
   0  16 -28-438.140 327.782  14
   0 -16 -28 103.763 230.911  12
   0  16 -29 642.164 375.077  14
   0 -16 -29-212.584 300.954  12
   0 -16 -30-251.101 253.027  12
   0  16 -30-201.271 248.045  14
   0 -16 -31-44.0418 182.617  12
   0  16 -31 611.649 314.219  14
   0 -16 -32-299.914 200.522  12
   0  16 -32-5.91183 183.065  14
   0  16 -33-17.5457 162.320  14
   0 -16 -33 258.902 136.605  12
   0  16 -34 106.461 156.559  14
   0 -17   0 81.7949 539.093   1
   0 -17   1 2494.09 939.208   1
   0 -17  -1 2647.96 1064.17   1
   0 -17   2-112.534 547.805   1
   0 -17  -2 220.420 481.096   1
   0 -17   3-883.000 729.071   1
   0 -17  -3 854.032 784.097   1
   0 -17  -3-286.678 473.013   6
   0 -17  -3 55.4686 265.945  11
   0 -17   4 23.6590 509.917   1
   0 -17  -4 230.421 759.659   1
   0 -17  -4-133.017 705.944   6
   0 -17  -4 234.312 280.584  11
   0 -17   5-864.214 712.552   1
   0 -17  -5 1245.45 830.573   1
   0 -17  -5-185.799 586.255   7
   0 -17  -5 990.976 614.527   6
   0 -17  -5 450.682 291.230  11
   0 -17  -6 556.412 668.846   1
   0 -17   6 1605.12 952.592   1
   0 -17  -6 685.540 415.779   6
   0 -17  -6 154.732 715.115   7
   0 -17   6 1135.26 434.838  11
   0 -17  -6 1352.51 448.156  11
   0 -17  -7 2413.20 1054.09   1
   0 -17   7 2768.00 1058.58   1
   0 -17  -7 1928.95 423.831   8
   0 -17  -7 1678.93 763.936   6
   0 -17  -7 2423.04 979.297   7
   0 -17   7 2001.16 460.563  11
   0 -17  -7 2290.40 522.050  11
   0 -17  -8-403.951 556.506   1
   0 -17   8 188.006 413.689   1
   0 -17  -8-561.061 604.612   6
   0 -17  -8-2.99840 284.486   8
   0 -17  -8-947.539 775.649   7
   0 -17   8-181.362 257.351  11
   0 -17  -8 263.786 250.350  11
   0 -17  -9-318.565 352.554   8
   0 -17  -9-808.286 827.385   6
   0 -17  -9 1138.15 840.989   7
   0 -17   9 850.356 703.266   1
   0 -17  -9 389.070 644.798   1
   0 -17  -9-11.1751 324.425  11
   0 -17   9 0.53285 221.929  11
   0 -17 -10 1215.46 981.421   6
   0 -17 -10 990.434 637.628   7
   0 -17 -10 1232.19 415.182   8
   0 -17  10 451.390 455.220   1
   0 -17 -10-220.096 739.474   1
   0 -17 -10 868.172 333.011  11
   0 -17  10 764.638 327.625  11
   0 -17 -11 1353.74 890.374   6
   0 -17 -11 1041.21 378.426   8
   0 -17 -11 635.704 727.546   7
   0 -17 -11 332.477 423.930   1
   0 -17  11 830.592 691.139   1
   0 -17 -11 786.102 478.418  11
   0 -17  11 1353.71 396.212  11
   0 -17 -12-200.442 667.597   6
   0 -17 -12 2.30780 294.926   8
   0 -17 -12 97.6117 803.748   1
   0 -17  12 399.595 506.659   1
   0 -17 -12 243.951 277.419  11
   0 -17  12-287.080 287.591  11
   0 -17 -13 3021.98 655.979   8
   0 -17 -13 3826.02 1206.71   7
   0 -17 -13 4812.39 1624.43   6
   0 -17 -13 3716.34 774.665  11
   0 -17  13 3422.29 973.526   1
   0 -17 -13 4045.10 1223.03   1
   0 -17 -14-179.334 547.791   6
   0 -17 -14-78.4522 320.235   8
   0 -17 -14 165.432 665.625   7
   0 -17 -14 519.520 338.288  11
   0 -17 -15 636.232 361.210   8
   0 -17 -15 1802.91 1213.62   7
   0 -17 -15 1522.31 967.687   6
   0 -17 -15 1229.46 492.679  11
   0 -17 -16 306.451 1037.38   7
   0 -17 -16-343.075 388.825   8
   0 -17 -16-155.267 661.279   6
   0 -17 -16 140.543 397.916  11
   0 -17 -17 1829.84 1342.30   7
   0 -17 -17 743.641 569.357   6
   0 -17 -17 289.849 451.447  11
   0 -17 -18 100.124 736.128   7
   0 -17 -18-516.468 691.908   6
   0 -17 -18 532.840 377.929  11
   0 -17 -19 1720.26 1350.43   7
   0 -17 -19-343.447 429.578  11
   0  17 -20-20.4518 412.125  14
   0 -17 -20 419.580 391.087  11
   0 -17 -21-200.839 345.077  11
   0  17 -21 851.218 517.143  14
   0 -17 -22 419.441 326.060  12
   0  17 -22 268.623 417.776  14
   0 -17 -23 63.9017 273.358  12
   0  17 -23-470.985 371.891  14
   0  17 -24 973.583 466.995  14
   0 -17 -24 512.747 368.636  12
   0 -17 -25 751.772 370.696  12
   0  17 -25 35.3908 356.274  14
   0 -17 -26 653.746 352.038  12
   0  17 -26 774.614 358.882  14
   0 -17 -27 114.314 291.311  12
   0  17 -27 621.780 337.388  14
   0  17 -28 203.845 275.248  14
   0 -17 -28 259.309 269.517  12
   0  17 -29 572.159 313.002  14
   0 -17 -29-127.358 222.665  12
   0 -17 -30 64.2699 191.577  12
   0  17 -30 420.701 220.102  14
   0 -17 -31 9.61565 179.897  12
   0  17 -31-112.682 192.844  14
   0 -17 -32 327.549 189.576  12
   0  17 -32-90.5452 200.731  14
   0  17 -33-223.911 179.779  14
   0  17 -34 61.7047 128.472  14
   0 -18   0 934.253 590.659   1
   0 -18   0 1785.78 494.441  11
   0 -18   1 606.570 589.725   1
   0 -18  -1 583.116 514.460   1
   0 -18   1 945.713 385.624  11
   0 -18  -1 675.702 334.350  11
   0 -18  -2 646.483 761.647   1
   0 -18   2 496.025 496.776   1
   0 -18   2-176.044 232.590  11
   0 -18  -2-191.997 305.310  11
   0 -18   3-10.8131 546.147   1
   0 -18  -3 721.278 629.429   1
   0 -18  -3 710.460 298.643  11
   0 -18   3 473.126 257.947  11
   0 -18   4-592.701 754.433   1
   0 -18  -4 785.682 540.028   1
   0 -18  -4-72.5082 246.245  11
   0 -18   4-27.7400 295.752  11
   0 -18  -5 2028.39 934.446   1
   0 -18   5 2594.66 1015.29   1
   0 -18  -5 2065.52 423.381   8
   0 -18  -5 2414.84 854.015   6
   0 -18  -5 2974.94 578.241  11
   0 -18   5 3162.43 536.759  11
   0 -18  -6 909.485 596.903   1
   0 -18   6 353.714 607.827   1
   0 -18  -6 1068.84 370.909   8
   0 -18  -6 1391.85 800.671   6
   0 -18  -6 1019.39 353.624  11
   0 -18   6 1385.96 399.823  11
   0 -18  -7 1439.92 906.320   1
   0 -18   7 2381.76 837.448   1
   0 -18  -7 1419.05 386.964   8
   0 -18  -7 2666.01 901.734   6
   0 -18  -7 3826.14 1295.63   7
   0 -18  -7 2948.93 660.844  11
   0 -18   7 2770.71 593.341  11
   0 -18  -8-622.226 785.236   1
   0 -18   8 279.269 430.722   1
   0 -18  -8 599.017 686.551   7
   0 -18  -8 49.3465 278.228   8
   0 -18  -8 268.421 664.039   6
   0 -18  -8-72.7913 263.693  11
   0 -18   8 8.85487 262.870  11
   0 -18  -9 1085.07 400.478   8
   0 -18  -9 695.337 688.365   6
   0 -18  -9 2579.32 1172.16   7
   0 -18   9 630.619 563.880   1
   0 -18  -9 748.627 558.005   1
   0 -18  -9 758.130 400.419  11
   0 -18   9 1852.86 471.212  11
   0 -18 -10 155.629 267.369   8
   0 -18 -10-763.314 851.054   7
   0 -18 -10-480.564 597.759   6
   0 -18 -10-599.800 528.500   1
   0 -18  10 1107.74 1218.06   1
   0 -18 -10-71.5889 287.597  11
   0 -18  10 191.558 249.483  11
   0 -18 -11 2672.04 562.189   8
   0 -18 -11 2829.64 952.646   7
   0 -18 -11 3741.67 1414.10   6
   0 -18  11 3015.87 1050.88   1
   0 -18 -11 1452.18 636.563   1
   0 -18 -11 3463.28 743.970  11
   0 -18  11 2408.15 529.931  11
   0 -18 -12 703.325 340.936   8
   0 -18 -12 887.411 1009.55   7
   0 -18 -12 298.827 559.666   6
   0 -18  12-701.101 675.090   1
   0 -18 -12 126.358 777.290   1
   0 -18 -12 411.255 356.243  11
   0 -18  12 1801.74 440.302  11
   0 -18 -13 268.813 324.337   8
   0 -18 -13-822.738 945.193   7
   0 -18 -13-153.629 640.234   6
   0 -18 -13-66.0059 275.594  11
   0 -18 -13 219.717 306.129   4
   0 -18 -13-1148.89 995.135   1
   0 -18 -14 302.208 352.915   8
   0 -18 -14-11.0228 1057.42   6
   0 -18 -14-468.406 1043.05   7
   0 -18 -14 473.742 358.344  11
   0 -18 -15 859.684 668.896   7
   0 -18 -15 1778.67 1087.42   6
   0 -18 -15 250.513 315.334   8
   0 -18 -15 209.295 408.130  11
   0 -18 -16 1958.04 1048.19   7
   0 -18 -16 14.8995 967.173   6
   0 -18 -16 783.116 498.858  11
   0 -18 -17 2864.37 1304.14   7
   0 -18 -17 3250.36 1474.08   6
   0 -18 -17 1620.22 554.734  11
   0 -18 -18 6.61864 304.893  11
   0 -18 -19 264.248 367.907  11
   0  18 -19 1091.61 604.010  14
   0  18 -20 388.141 585.369  14
   0 -18 -20-182.868 313.475  11
   0  18 -21-809.177 476.203  14
   0 -18 -21-183.539 271.453  12
   0 -18 -21 198.105 330.824  11
   0  18 -22 939.126 565.331  14
   0 -18 -22 919.700 456.413  12
   0 -18 -23 170.232 325.567  12
   0  18 -23-646.009 501.823  14
   0 -18 -24 594.552 377.453  12
   0  18 -24 1290.20 486.793  14
   0 -18 -25 142.778 308.753  12
   0  18 -25 127.682 299.896  14
   0 -18 -26-275.520 293.059  12
   0  18 -26-177.387 319.286  14
   0 -18 -27 54.3133 231.394  12
   0  18 -27 48.4525 265.810  14
   0 -18 -28 296.521 254.040  12
   0  18 -28-123.197 261.533  14
   0  18 -29 715.290 286.885  14
   0 -18 -29 271.322 235.014  12
   0 -18 -30-415.961 236.371  12
   0  18 -30-216.425 238.354  14
   0 -18 -31-121.460 181.878  12
   0  18 -31-61.3104 197.331  14
   0 -18 -32 103.393 135.778  12
   0  18 -32 322.305 180.494  14
   0  18 -33 66.4082 147.236  14
   0 -19   0 57.7907 565.148   1
   0 -19   0 247.350 267.101  11
   0 -19  -1-963.326 1062.05   1
   0 -19   1-236.369 607.936   1
   0 -19   1 509.800 371.002  11
   0 -19  -1 495.627 319.963  11
   0 -19  -2 5971.80 1519.69   1
   0 -19   2 5938.16 1496.32   1
   0 -19   2 6597.76 795.468  11
   0 -19  -2 6042.45 814.195  11
   0 -19  -3 3267.19 1195.11   1
   0 -19   3 1968.05 877.563   1
   0 -19   3 2187.36 451.250  11
   0 -19  -3 3304.19 615.472  11
   0 -19  -4 1007.40 723.847   1
   0 -19   4 524.276 530.048   1
   0 -19  -4 189.515 216.052   8
   0 -19  -4 417.789 264.218  11
   0 -19   4 736.234 334.526  11
   0 -19  -5 1511.95 1042.45   1
   0 -19   5 958.748 723.869   1
   0 -19  -5 946.169 389.311   8
   0 -19   5 1201.38 399.009  11
   0 -19  -5 526.080 321.058  11
   0 -19  -6 1756.82 847.655   1
   0 -19   6 2408.21 884.409   1
   0 -19  -6 1873.01 459.543   8
   0 -19  -6 2454.19 544.172  11
   0 -19   6 2769.88 536.574  11
   0 -19   7-1020.63 899.354   1
   0 -19  -7-328.039 630.607   1
   0 -19  -7-513.087 391.306   8
   0 -19   7 161.137 238.978  11
   0 -19  -7-547.918 399.546  11
   0 -19  -8 381.596 632.514   1
   0 -19   8-340.671 493.039   1
   0 -19  -8 280.579 297.903   8
   0 -19  -8 902.677 581.285   6
   0 -19   8 863.427 375.257  11
   0 -19  -8 182.137 442.097  11
   0 -19  -9 695.830 366.057   8
   0 -19  -9 214.855 577.387   6
   0 -19   9 1882.04 1021.26   1
   0 -19  -9-669.173 963.722   1
   0 -19  -9 1196.88 430.672  11
   0 -19   9 1638.58 486.243  11
   0 -19 -10 4603.22 695.834   8
   0 -19 -10 4941.77 1560.40   6
   0 -19  10 4398.34 1272.76   1
   0 -19 -10 4034.29 1280.74   1
   0 -19 -10 4948.11 827.922  11
   0 -19  10 4881.92 689.321  11
   0 -19 -11 1105.57 1015.36   7
   0 -19 -11 861.723 442.831   8
   0 -19 -11 947.257 732.724   6
   0 -19 -11 2059.70 965.495   1
   0 -19  11-715.261 550.794   1
   0 -19 -11 404.852 378.999  11
   0 -19  11 830.299 336.259  11
   0 -19 -12 10385.3 923.378   4
   0 -19 -12 8328.65 966.070   8
   0 -19 -12 10387.2 2201.73   7
   0 -19 -12 10274.0 2201.01   6
   0 -19  12 11762.2 979.281   4
   0 -19 -12 9629.02 1236.88  11
   0 -19  12 9325.07 1014.64  11
   0 -19 -12 9604.01 2030.38   1
   0 -19  12 10876.8 2058.36   1
   0 -19 -13-1235.07 1027.05   7
   0 -19 -13-1475.97 1006.94   6
   0 -19 -13 670.782 371.169   8
   0 -19 -13 261.055 360.456  11
   0 -19 -13 781.311 280.092   4
   0 -19  13 382.944 320.827   4
   0 -19 -14-435.956 984.390   6
   0 -19 -14-289.349 1242.15   7
   0 -19 -14 918.592 521.280  11
   0 -19 -15 2248.73 896.693   6
   0 -19 -15 11.6635 354.940  11
   0 -19 -16 133.820 276.923  11
   0 -19 -17 261.081 361.350  11
   0  19 -18 248.284 473.682  14
   0 -19 -18 136.471 290.852  11
   0  19 -19 442.776 553.298  14
   0 -19 -19 255.077 394.054  11
   0 -19 -20 388.481 343.096  11
   0 -19 -20 189.647 362.236  12
   0  19 -20 983.918 509.989  14
   0 -19 -21-268.714 334.240  11
   0  19 -21 374.132 376.494  14
   0 -19 -21 254.252 341.433  12
   0 -19 -22 72.6660 291.130  12
   0  19 -22-44.3644 338.730  14
   0 -19 -23 347.628 323.213  12
   0  19 -23 144.619 299.826  14
   0  19 -24 238.322 301.416  14
   0 -19 -24 93.4216 281.781  12
   0  19 -25-126.954 273.532  14
   0 -19 -25 248.826 242.333  12
   0  19 -26 222.471 352.769  14
   0 -19 -26 38.9679 313.866  12
   0 -19 -27 458.402 255.674  12
   0  19 -27 65.1407 232.766  14
   0  19 -28 345.871 277.070  14
   0 -19 -28 495.017 300.625  12
   0  19 -29 369.335 231.259  14
   0 -19 -29-39.2581 177.622  12
   0  19 -30 124.709 184.363  14
   0 -19 -30-21.7543 159.215  12
   0 -19 -31 29.1234 151.743  12
   0  19 -31-140.467 164.673  14
   0  19 -32-215.416 206.901  14
   0 -20   0 7201.81 1923.25   1
   0 -20   0 8871.79 985.016  11
   0 -20   1 718.516 537.182   1
   0 -20  -1 870.446 988.340   1
   0 -20   1 290.032 336.671  11
   0 -20  -1 497.606 334.826  11
   0 -20  -2-412.733 547.954   1
   0 -20   2-155.603 715.852   1
   0 -20   2 0.63093 240.996  11
   0 -20  -2-169.018 287.011  11
   0 -20  -3 896.781 822.606   1
   0 -20   3 22.7560 509.398   1
   0 -20   3 716.155 377.372  11
   0 -20  -3 549.762 407.686  11
   0 -20  -4 18537.5 2773.82   1
   0 -20   4 18282.7 2620.80   1
   0 -20   4 20873.1 1463.23  11
   0 -20  -4 19141.2 1481.69  11
   0 -20   5-857.810 748.906   1
   0 -20  -5-361.968 923.091   1
   0 -20  -5 739.130 437.157   8
   0 -20   5 769.237 446.143  11
   0 -20  -5 960.511 436.495  11
   0 -20   6 1204.14 769.974   1
   0 -20  -6 1249.21 836.380   1
   0 -20  -6 1280.86 398.322   8
   0 -20  -6 1721.12 517.911  11
   0 -20   6 1459.16 491.819  11
   0 -20   7 693.687 554.816   1
   0 -20  -7 608.101 328.122   8
   0 -20   7 370.743 347.730  11
   0 -20  -7 345.976 314.163  11
   0 -20  -8 2967.08 584.620   8
   0 -20   8 5647.99 1614.85   1
   0 -20  -8 3458.43 1213.62   1
   0 -20  -8 4141.36 754.164  11
   0 -20   8 4248.45 712.661  11
   0 -20  -9 304.598 365.510   8
   0 -20  -9 470.681 882.613   1
   0 -20   9 425.805 464.400   1
   0 -20  -9 529.323 330.866  11
   0 -20   9 62.7289 271.952  11
   0 -20 -10 4357.58 707.637   8
   0 -20  10 7104.27 1767.59   1
   0 -20 -10 4575.84 1520.98   1
   0 -20 -10 3880.97 755.652  11
   0 -20  10 5250.44 785.764  11
   0 -20 -11-774.510 418.259   8
   0 -20 -11-2320.90 1547.38   6
   0 -20 -11 74.5802 264.059   4
   0 -20  11 21.5672 472.930   1
   0 -20 -11-1481.18 1205.57   1
   0 -20  11 202.142 294.137   4
   0 -20 -11 27.7287 290.656  11
   0 -20  11 121.306 291.665  11
   0 -20 -12 53.9243 263.900   8
   0 -20 -12 190.305 845.194   1
   0 -20  12 353.344 305.970   4
   0 -20 -12 233.456 249.689   4
   0 -20 -12 326.026 321.800  11
   0 -20  12 8.18426 210.846  11
   0 -20  13 449.313 331.613   4
   0 -20 -13 514.723 291.788   4
   0 -20 -13 518.884 394.254  11
   0 -20 -14 2056.23 660.386  11
   0 -20 -15-300.733 469.927  11
   0 -20 -16 231.935 296.358  11
   0 -20 -17-382.662 390.328  11
   0  20 -17-338.787 521.050  14
   0 -20 -18 465.943 372.730  11
   0  20 -18-78.3598 455.126  14
   0 -20 -19 846.683 479.852  11
   0 -20 -19-196.056 335.907  12
   0  20 -19 1012.10 549.308  14
   0  20 -20 193.368 391.417  14
   0 -20 -20-11.2305 293.196  12
   0 -20 -20-192.519 345.380  11
   0  20 -21-30.9404 350.052  14
   0 -20 -21 248.773 344.543  12
   0  20 -22 1193.59 471.519  14
   0 -20 -22 862.592 414.869  12
   0 -20 -23-59.7423 292.728  12
   0  20 -23-110.839 314.529  14
   0  20 -24 180.168 277.016  14
   0 -20 -24 909.513 428.552  12
   0  20 -25 74.8614 239.993  14
   0 -20 -25-261.373 295.063  12
   0  20 -26 269.054 273.841  14
   0 -20 -26 30.6925 232.491  12
   0 -20 -27-356.584 277.316  12
   0  20 -27 284.292 306.049  14
   0  20 -28 139.519 213.929  14
   0 -20 -28-224.533 262.991  12
   0  20 -29 89.7859 200.960  14
   0 -20 -29-265.371 193.653  12
   0 -20 -30-108.609 171.679  12
   0  20 -30 23.1045 159.134  14
   0  20 -31-27.3896 149.181  14
   0 -21   0-100.078 962.091   1
   0 -21   0 81.5120 245.382  11
   0 -21  -1 123.020 582.043   1
   0 -21   1 827.696 621.271   1
   0 -21   1 518.249 311.681  11
   0 -21  -1 605.804 342.039  11
   0 -21   2 139.396 600.231   1
   0 -21  -2-47.7264 561.451   1
   0 -21  -2 1035.50 444.242  11
   0 -21   3 617.841 527.749   1
   0 -21  -3 1627.19 894.577   1
   0 -21  -3 1359.64 509.237  11
   0 -21   3 1218.74 373.332  11
   0 -21   4 5.36216 874.486   1
   0 -21  -4-550.571 959.006   1
   0 -21  -4 97.4357 274.415  11
   0 -21   4 206.187 278.237  11
   0 -21  -5 1665.88 865.711   1
   0 -21   5 2503.20 1251.01   1
   0 -21  -5 1650.26 379.746   8
   0 -21  -5 1640.08 414.336  11
   0 -21   5 1936.33 509.211  11
   0 -21  -6 6145.17 789.663   8
   0 -21  -6 6572.32 1990.82   1
   0 -21   6 7988.84 1854.66   1
   0 -21   6 9168.00 983.259  11
   0 -21  -6 6476.35 909.383  11
   0 -21  -7 433.190 275.541   8
   0 -21   7-707.147 914.879   1
   0 -21  -7-159.007 388.450  11
   0 -21   7 430.495 308.565  11
   0 -21  -8-27.2832 334.526   8
   0 -21   8 1845.15 995.802   1
   0 -21  -8 2368.32 1024.08   1
   0 -21  -8 197.750 282.701  11
   0 -21   8 556.073 290.378  11
   0 -21  -9 327.884 302.604   8
   0 -21   9 483.869 373.883   4
   0 -21  -9 455.301 1175.43   1
   0 -21   9-738.335 824.370   1
   0 -21  -9 281.418 363.756  11
   0 -21   9-86.8479 259.523  11
   0 -21 -10-284.163 367.065   4
   0 -21  10-385.123 952.097   1
   0 -21  10 443.062 349.732   4
   0 -21 -10-771.776 920.875   1
   0 -21 -10 850.440 435.730  11
   0 -21  10-16.4889 261.255  11
   0 -21  11-287.405 673.709   1
   0 -21 -11 885.355 420.784   4
   0 -21  11 1438.84 396.772   4
   0 -21 -11 824.684 898.899   1
   0 -21 -11 1552.63 563.719  11
   0 -21  11 815.345 357.483  11
   0 -21 -12 103.840 268.531   4
   0 -21  12 651.569 335.648   4
   0 -21 -12 304.422 271.817  11
   0 -21 -13 44.5415 244.283   4
   0 -21  13-174.746 294.286   4
   0 -21 -13 254.524 371.018  11
   0 -21 -14 331.865 214.565   4
   0 -21 -14 322.266 365.514  11
   0 -21 -15-377.821 377.674  11
   0  21 -15-162.949 530.211  14
   0  21 -16 364.246 440.000  14
   0 -21 -16 602.065 361.507  11
   0  21 -17 296.695 427.793  14
   0 -21 -17 949.638 466.558  11
   0 -21 -18-107.635 347.703  11
   0 -21 -18 238.983 313.427  12
   0  21 -18-264.940 469.485  14
   0  21 -19 287.469 408.198  14
   0 -21 -19-73.6819 306.782  12
   0 -21 -19 278.244 266.078  11
   0 -21 -20 376.268 365.235  12
   0  21 -20 384.176 352.806  14
   0 -21 -20 635.283 453.652  11
   0 -21 -21-26.9276 261.321  12
   0  21 -21 52.7976 310.921  14
   0 -21 -22-616.222 402.683  12
   0  21 -22-286.280 294.628  14
   0  21 -23 74.7105 332.889  14
   0 -21 -23-210.255 247.628  12
   0 -21 -24-322.831 318.354  12
   0  21 -24-446.688 301.578  14
   0 -21 -25-36.7832 229.568  12
   0  21 -25 145.981 243.537  14
   0  21 -26 266.736 234.755  14
   0 -21 -26 133.427 251.341  12
   0  21 -27-285.228 234.082  14
   0 -21 -27-86.0311 196.035  12
   0 -21 -28-85.1436 164.712  12
   0  21 -28 143.740 228.991  14
   0 -21 -29 6.33638 157.375  12
   0  21 -29 260.780 207.451  14
   0 -21 -30-45.4854 129.226  12
   0 -22   0-890.546 757.610   1
   0 -22   0-96.3974 267.117  11
   0 -22   1 1355.97 1037.13   1
   0 -22  -1 103.667 858.826   1
   0 -22  -1 984.830 380.264  11
   0 -22   1 1161.13 395.691  11
   0 -22   2-49.4150 597.318   1
   0 -22  -2-407.366 854.825   1
   0 -22  -2 262.552 348.629  11
   0 -22   2 397.981 310.366  11
   0 -22  -3 1710.25 781.621   1
   0 -22   3 929.122 844.430   1
   0 -22   3 1882.41 512.098  11
   0 -22  -3 1776.16 499.178  11
   0 -22  -4 597.158 782.831   1
   0 -22   4 483.589 574.277   1
   0 -22  -4 618.391 361.397  11
   0 -22   4 680.306 369.106  11
   0 -22   5-1094.78 942.116   1
   0 -22  -5 376.012 604.746   1
   0 -22   5-271.317 307.791  11
   0 -22  -5 499.710 366.723  11
   0 -22  -6 2129.70 1408.55   1
   0 -22   6 1516.03 871.813   1
   0 -22  -6 400.770 297.360  11
   0 -22   6 763.655 387.457  11
   0 -22   7 1577.55 427.365   4
   0 -22   7 876.509 783.334   1
   0 -22  -7 1129.41 435.187  11
   0 -22   7 981.417 413.689  11
   0 -22  -8 432.478 413.246   4
   0 -22   8 760.103 380.006   4
   0 -22   8 749.917 598.571   1
   0 -22  -8 467.779 346.378  11
   0 -22   8 193.225 282.197  11
   0 -22  -9 1296.08 416.194   4
   0 -22   9 2212.17 511.268   4
   0 -22  -9 1393.25 500.185  11
   0 -22   9 1113.71 442.547  11
   0 -22 -10-583.738 348.799   4
   0 -22  10-4.60415 239.402   4
   0 -22 -10 154.587 321.278  11
   0 -22  10-173.328 285.270  11
   0 -22  11 938.906 393.725   4
   0 -22 -11 629.745 308.471   4
   0 -22 -11 892.088 419.916  11
   0 -22  11 270.393 306.349  11
   0 -22 -12 148.530 225.204   4
   0 -22  12 30.2452 238.517   4
   0 -22 -13 215.040 253.669   4
   0 -22  13-486.767 263.459   4
   0 -22 -13 24.6051 337.078  11
   0 -22 -14 102.432 215.920   4
   0 -22 -14-11.5259 288.270  11
   0 -22 -15-399.375 367.852  11
   0  22 -15-351.599 430.570  14
   0 -22 -16 1363.60 474.944  12
   0 -22 -16 1709.63 564.059  11
   0  22 -16 1862.04 618.936  14
   0 -22 -17 61.4487 281.141  12
   0 -22 -17 53.8012 290.513  11
   0  22 -17-369.036 472.065  14
   0 -22 -18 141.470 299.037  12
   0 -22 -18 267.504 290.033  11
   0  22 -18 445.495 361.738  14
   0 -22 -19 508.327 355.782  11
   0  22 -19 16.8590 310.259  14
   0 -22 -19-31.0771 273.574  12
   0 -22 -20-68.5700 278.983  12
   0  22 -20 40.4583 395.981  14
   0 -22 -20-341.825 328.607  11
   0 -22 -21-106.270 294.352  12
   0  22 -21 292.294 346.804  14
   0 -22 -22 753.827 395.598  12
   0  22 -22 451.427 346.839  14
   0  22 -23 115.472 244.639  14
   0 -22 -23 35.6019 274.176  12
   0  22 -24 382.989 285.522  14
   0 -22 -24 324.249 294.894  12
   0  22 -25 179.886 228.882  14
   0 -22 -25 464.656 289.559  12
   0  22 -26-453.807 240.029  14
   0 -22 -26 67.7534 188.798  12
   0 -22 -27-190.796 163.436  12
   0  22 -27 105.275 165.870  14
   0 -22 -28 596.410 231.763  12
   0  22 -28 336.074 188.013  14
   0 -22 -29-46.2106 136.932  12
   0 -23   0 53.7437 238.595  11
   0 -23  -1 839.499 435.653  11
   0 -23   1-266.879 383.814  11
   0 -23  -2 624.468 360.858  11
   0 -23   2 1111.23 449.156  11
   0 -23   3 2622.07 560.751  11
   0 -23  -3 1917.14 562.982  11
   0 -23  -4-46.6893 248.228   4
   0 -23   4-7.92279 325.304   4
   0 -23   4 280.164 293.439  11
   0 -23  -4 731.291 463.539  11
   0 -23   5 735.473 383.425   4
   0 -23  -5 482.572 335.167   4
   0 -23  -5 52.1151 263.461  11
   0 -23   5 731.911 417.105  11
   0 -23  -6 659.234 402.232   4
   0 -23   6 317.076 308.793   4
   0 -23  -6 750.042 396.989  11
   0 -23   6 572.413 374.366  11
   0 -23   7 1816.90 503.452   4
   0 -23  -7 1350.65 409.763   4
   0 -23  -7 755.572 370.350  11
   0 -23   7 1447.81 481.648  11
   0 -23  -8 4554.14 734.748   4
   0 -23   8 3859.47 653.437   4
   0 -23  -8 3694.18 744.743  11
   0 -23   8 2912.49 589.564  11
   0 -23   9 410.505 304.796   4
   0 -23  -9-209.959 308.444   4
   0 -23  -9-283.030 358.592  11
   0 -23   9-28.1118 249.974  11
   0 -23 -10 194.129 324.162   4
   0 -23  10 380.303 312.447   4
   0 -23 -10-22.1187 280.000  11
   0 -23  10 68.5780 220.731  11
   0 -23  11 976.232 399.555   4
   0 -23 -11 1240.32 425.822   4
   0 -23 -11 1247.78 507.003  11
   0 -23 -12-300.098 314.298   4
   0 -23  12 199.376 260.226   4
   0 -23 -12-86.8471 300.145  11
   0 -23  13 323.219 278.721   4
   0 -23 -13-280.984 254.536   4
   0 -23 -13-640.600 347.259  11
   0 -23 -14 382.379 300.721   4
   0 -23  14 447.981 271.432   4
   0 -23 -14 523.255 375.074  12
   0 -23 -14 492.804 419.710  11
   0  23 -15-428.548 398.207  14
   0 -23 -15 105.030 256.215  12
   0 -23 -15 217.706 372.089  11
   0 -23 -16 480.300 358.260  11
   0  23 -16 100.089 353.679  14
   0 -23 -16 249.773 285.697  12
   0  23 -17-335.560 415.868  14
   0 -23 -17 23.4349 257.154  11
   0 -23 -17-192.123 301.009  12
   0  23 -18-15.2579 348.925  14
   0 -23 -18-91.4989 252.663  12
   0 -23 -18 145.077 302.750  11
   0 -23 -19 132.512 248.824  12
   0 -23 -19 309.500 305.496  11
   0  23 -19 776.406 442.381  14
   0  23 -20 158.878 303.143  14
   0 -23 -20-55.6172 261.523  12
   0 -23 -21 441.394 280.275  12
   0  23 -21 40.2419 269.192  14
   0  23 -22 60.4178 241.986  14
   0 -23 -22 9.21185 237.475  12
   0 -23 -23-234.183 297.827  12
   0  23 -23 54.9674 214.824  14
   0 -23 -24-5.79290 195.587  12
   0  23 -24 95.7642 192.237  14
   0 -23 -25-382.102 271.566  12
   0  23 -25-361.267 203.670  14
   0 -23 -26-418.979 225.987  12
   0  23 -26 90.8997 163.017  14
   0 -23 -27-162.237 195.013  12
   0 -24   0 1382.21 480.385   4
   0 -24   0 394.779 379.091  11
   0 -24  -1 1162.38 451.410   4
   0 -24   1 1051.89 411.741   4
   0 -24  -1 1033.41 408.552  11
   0 -24   1 941.519 421.390  11
   0 -24  -2 103.316 297.677   4
   0 -24   2 271.577 340.540   4
   0 -24   2-477.302 375.180  11
   0 -24  -2-456.322 378.890  11
   0 -24   3 763.390 320.157   4
   0 -24  -3 906.151 389.064   4
   0 -24   3 1447.06 545.026  11
   0 -24  -3 1099.41 487.897  11
   0 -24   4 2435.73 639.588   4
   0 -24  -4 1388.86 458.543   4
   0 -24  -4 1616.19 520.232  11
   0 -24   4 1722.03 527.175  11
   0 -24   5 1526.85 464.346   4
   0 -24  -5 1637.10 451.901   4
   0 -24  -5 635.183 341.062  11
   0 -24   5 1941.62 581.959  11
   0 -24  -6 595.804 375.840   4
   0 -24   6 29.7481 287.465   4
   0 -24  -6-308.120 354.129  11
   0 -24   6 126.076 318.186  11
   0 -24   7 202.269 284.429   4
   0 -24  -7 138.474 271.360   4
   0 -24  -7 70.0480 293.499  11
   0 -24   7 712.313 285.623  11
   0 -24  -8 542.088 259.535   4
   0 -24   8 1137.85 395.344   4
   0 -24  -8 795.661 397.964  11
   0 -24   8 455.924 309.469  11
   0 -24  -9 1954.50 487.912   4
   0 -24   9 1368.96 387.789   4
   0 -24  -9 1224.05 469.193  11
   0 -24   9 940.807 385.885  11
   0 -24 -10 226.084 336.277  12
   0 -24 -10-122.143 327.432  11
   0 -24  10-502.749 304.672   4
   0 -24 -10 161.981 248.851   4
   0 -24 -11 138.118 306.049  11
   0 -24 -11 1.73932 299.666  12
   0 -24  11 125.258 253.856   4
   0 -24 -11 99.2641 302.168   4
   0 -24 -12-310.915 308.961  12
   0 -24 -12 188.781 327.797  11
   0 -24 -12 76.0303 245.491   4
   0 -24  12 37.1399 300.838   4
   0 -24 -13 60.8427 234.967  12
   0 -24 -13-161.580 352.734  11
   0 -24 -13-68.4457 242.856   4
   0 -24  13 201.769 233.587   4
   0 -24 -14 327.426 275.827   4
   0 -24 -14-22.4812 249.033  11
   0 -24 -14 263.866 264.143  12
   0 -24 -15-125.897 280.887  11
   0 -24 -15-122.433 252.224  12
   0 -24 -16 544.644 379.118  11
   0 -24 -16 335.117 336.958  12
   0 -24 -17-141.266 292.159  11
   0 -24 -17-443.012 342.883  12
   0  24 -18 0.48793 242.563  14
   0 -24 -18 229.738 268.540  11
   0 -24 -18 79.6860 255.878  12
   0  24 -19 902.856 351.778  14
   0 -24 -19 404.411 313.396  12
   0  24 -20-309.115 276.241  14
   0 -24 -20 176.033 242.783  12
   0  24 -21 358.833 229.311  14
   0 -24 -21 56.5315 202.430  12
   0  24 -22-58.3421 182.499  14
   0 -24 -22 377.593 214.117  12
   0 -24 -23 111.505 185.748  12
   0  24 -23 102.498 168.120  14
   0  24 -24 86.1121 196.767  14
   0 -24 -24-93.7003 201.858  12
   0 -24 -25-84.0049 188.206  12
   0 -24 -26 40.2420 155.230  12
   0 -25   0-163.695 248.727   4
   0 -25   0-97.1119 288.237  11
   0 -25  -1 68.3868 265.206   4
   0 -25   1-163.246 239.051   4
   0 -25   1-181.359 263.214  11
   0 -25  -1 175.574 312.801  11
   0 -25   2 175.492 261.644   4
   0 -25  -2 201.475 269.943   4
   0 -25  -2-82.2926 253.175  11
   0 -25   2 96.6391 237.409  11
   0 -25  -3 98.7578 267.244   4
   0 -25   3 241.375 252.084   4
   0 -25  -3 349.672 296.113  11
   0 -25   3 414.467 318.601  11
   0 -25  -4 95.5370 312.161   4
   0 -25   4 862.977 381.753   4
   0 -25  -4 83.3338 370.305  11
   0 -25   4 454.585 285.797  11
   0 -25   5 300.190 272.450   4
   0 -25  -5 4.26749 279.808   4
   0 -25  -5 172.596 303.586  11
   0 -25   5 477.549 292.896  11
   0 -25  -6 1871.79 485.707   4
   0 -25   6 2162.77 503.795   4
   0 -25  -6 1199.53 439.584  11
   0 -25   6 1959.56 496.507  11
   0 -25  -7 455.725 294.293   4
   0 -25   7 1066.89 446.512   4
   0 -25  -7 803.313 413.541  11
   0 -25   7 596.049 291.206  11
   0 -25   8 301.279 297.938   4
   0 -25  -8 343.753 310.650   4
   0 -25  -8-274.823 265.474  12
   0 -25  -8 191.555 295.357  11
   0 -25   8-358.246 295.774  11
   0 -25  -9-5.87779 327.123  11
   0 -25  -9 576.950 314.275  12
   0 -25  -9 154.423 257.428   4
   0 -25   9 412.693 354.771   4
   0 -25 -10-152.059 312.441  11
   0 -25 -10-267.752 279.114  12
   0 -25 -10-325.870 329.924   4
   0 -25  10 298.987 256.453   4
   0 -25 -11-236.228 230.960  12
   0 -25 -11-235.818 319.629  11
   0 -25 -11 204.914 251.043   4
   0 -25  11-28.7267 259.028   4
   0 -25 -12 1183.68 431.286  11
   0 -25 -12 808.609 371.331  12
   0 -25  12 879.657 325.683   4
   0 -25 -12 1780.73 449.897   4
   0 -25 -13-126.067 265.227   4
   0 -25  13 275.836 218.971   4
   0 -25 -13 217.708 310.627  11
   0 -25 -13-200.811 234.453  12
   0 -25 -14 219.782 257.102  12
   0 -25 -14 671.604 398.998  11
   0 -25 -15-16.8505 294.972  11
   0 -25 -15 43.9607 231.775  12
   0 -25 -16 400.670 379.384  11
   0 -25 -16 62.6353 251.352  12
   0 -25 -17-50.8852 236.304  12
   0 -25 -17 336.554 306.773  11
   0 -25 -18-83.2929 246.680  12
   0 -25 -19 95.3671 216.486  12
   0 -25 -20-252.492 253.581  12
   0 -25 -21 405.260 245.805  12
   0 -25 -22 203.081 180.462  12
   0 -25 -23-142.549 165.783  12
   0 -25 -24-98.5020 152.286  12
   0 -26   0 372.441 307.701   4
   0 -26   0 459.132 323.259  11
   0 -26   1 511.621 316.078   4
   0 -26  -1 328.852 321.629   4
   0 -26   1 199.831 236.516  11
   0 -26  -1-12.2384 263.053  11
   0 -26   2 529.035 343.497   4
   0 -26  -2 542.945 323.128   4
   0 -26  -2 339.918 333.697  11
   0 -26   2 251.222 288.993  11
   0 -26  -3 272.166 284.355   4
   0 -26   3-162.760 264.834   4
   0 -26  -3-119.520 247.132  11
   0 -26   3-353.370 304.907  11
   0 -26   4 832.842 354.954   4
   0 -26  -4 364.489 389.336   4
   0 -26  -4 27.7891 240.303  11
   0 -26   4 366.166 265.875  11
   0 -26   5 1282.34 463.196   4
   0 -26  -5 345.713 333.302   4
   0 -26  -5 727.459 385.292  11
   0 -26   5 381.615 331.330  11
   0 -26   6 303.215 295.373   4
   0 -26  -6-202.943 286.324   4
   0 -26  -6-255.111 267.915  11
   0 -26   6-65.2253 212.917  11
   0 -26   7 156.768 232.470   4
   0 -26  -7-43.8414 268.386   4
   0 -26  -7 187.738 281.813  11
   0 -26   7 583.174 341.141  11
   0 -26  -8-68.5020 287.510  11
   0 -26  -8-4.91663 229.525   4
   0 -26   8-35.1361 230.864   4
   0 -26  -9 310.972 262.516  11
   0 -26  -9-156.357 225.595   4
   0 -26   9 552.898 288.506   4
   0 -26 -10 398.722 342.203  11
   0 -26 -10 414.713 252.677  12
   0 -26 -10 363.417 250.577   4
   0 -26  10 281.487 274.243   4
   0 -26  11 1192.57 392.172   4
   0 -26 -11 136.047 232.300  12
   0 -26 -11 377.094 367.712  11
   0 -26 -11 513.274 275.296   4
   0 -26 -12 104.435 257.288   4
   0 -26  12 459.177 260.892   4
   0 -26 -12 202.882 230.266  12
   0 -26 -12 203.146 279.924  11
   0 -26 -13 546.908 300.715   4
   0 -26  13 575.715 306.674   4
   0 -26 -13 282.700 240.178  12
   0 -26 -13-73.8246 256.873  11
   0 -26 -14 1086.97 390.115  12
   0 -26 -14 1247.51 473.975  11
   0 -26 -15 627.546 320.131  12
   0 -26 -15 257.119 346.003  11
   0 -26 -16-26.9652 193.748  12
   0 -26 -16 175.214 262.152  11
   0 -26 -17 261.660 243.541  12
   0 -26 -18-151.758 182.390  12
   0 -26 -19-221.425 234.671  12
   0 -26 -20 118.860 202.267  12
   0 -26 -21 26.5315 159.021  12
   0 -26 -22-258.798 167.911  12
   0 -26 -23-70.1971 157.536  12
   0 -27   0 502.430 336.422   4
   0 -27   0 352.697 304.145  11
   0 -27   1 473.665 312.163   4
   0 -27  -1 881.950 384.298   4
   0 -27   1-296.902 292.158  11
   0 -27  -1-152.564 233.054  11
   0 -27   2 1541.89 439.655   4
   0 -27  -2 1529.13 464.716   4
   0 -27   2 1262.74 422.880  11
   0 -27  -2 603.392 300.050  11
   0 -27   3-98.6728 276.257   4
   0 -27  -3 238.907 250.291   4
   0 -27  -3 258.727 253.972  11
   0 -27   3-411.670 294.388  11
   0 -27   4 671.629 380.161   4
   0 -27  -4 61.6217 254.323   4
   0 -27   4 319.061 258.419  11
   0 -27  -4 87.7284 255.118  11
   0 -27   5 1507.79 424.009   4
   0 -27  -5 925.435 370.180   4
   0 -27  -5 619.684 362.817  11
   0 -27   5 731.864 345.597  11
   0 -27   6-70.3323 227.937   4
   0 -27  -6-224.012 286.496   4
   0 -27  -6-179.707 273.838  11
   0 -27   6 424.172 246.636  11
   0 -27  -7 155.229 243.114  11
   0 -27   7 649.166 318.071   4
   0 -27  -7 715.748 338.767   4
   0 -27  -8-82.6162 244.916  11
   0 -27   8-193.426 222.680   4
   0 -27  -8-6.47941 253.159   4
   0 -27  -9 324.006 286.962  11
   0 -27   9 30.2019 257.216   4
   0 -27  -9 201.469 243.049   4
   0 -27  10-249.424 215.627   4
   0 -27 -10 167.704 210.158   4
   0 -27 -10-75.3806 246.579  11
   0 -27  11 1738.12 434.412   4
   0 -27 -11 686.830 283.500   4
   0 -27 -11 1323.54 438.197  11
   0 -27 -12 16.8819 210.932   4
   0 -27  12-150.589 199.961   4
   0 -27 -12 168.250 285.459  11
   0 -27 -12 218.008 215.640  12
   0 -27  13 254.168 196.481   4
   0 -27 -13 448.916 186.645   4
   0 -27 -13 886.622 377.489  11
   0 -27 -13 142.384 201.505  12
   0 -27 -14 32.1962 192.302  12
   0 -27 -14 365.797 293.855  11
   0 -27 -15 430.997 234.860  12
   0 -27 -15 887.755 344.338  11
   0 -27 -16-404.895 277.011  12
   0 -27 -17 228.005 178.653  12
   0 -27 -18-106.735 190.402  12
   0 -27 -19 88.0336 189.489  12
   0 -27 -20 180.573 141.782  12
   0 -28   0 766.476 337.227  11
   0 -28   0 548.871 291.070   4
   0 -28  -1 291.813 251.350  11
   0 -28   1 5.83749 228.286  11
   0 -28  -1-174.929 259.724   4
   0 -28   1 617.586 327.464   4
   0 -28  -2 299.808 303.623  11
   0 -28   2 7.75026 209.171  11
   0 -28  -2-193.190 233.516   4
   0 -28   2-29.3127 231.474   4
   0 -28   3 164.684 279.015  11
   0 -28  -3 381.606 309.904  11
   0 -28   3 191.493 218.451   4
   0 -28  -3-145.738 258.297   4
   0 -28   4 604.501 318.021  11
   0 -28  -4 1135.58 427.853  11
   0 -28  -4-8.36820 229.570   4
   0 -28   4 550.288 315.871   4
   0 -28  -5 107.943 250.010  11
   0 -28   5 290.598 241.965   4
   0 -28  -5 662.355 330.499   4
   0 -28  -6 242.257 310.171  11
   0 -28   6 216.474 208.782   4
   0 -28  -6-59.5042 214.612   4
   0 -28   7 227.972 238.613   4
   0 -28  -7 560.610 274.063   4
   0 -28  -7 452.739 340.190  11
   0 -28   8 97.1438 238.378   4
   0 -28  -8 395.428 284.385   4
   0 -28  -8 58.2301 225.398  11
   0 -28  -9 1571.06 383.555   4
   0 -28   9 1429.08 345.944   4
   0 -28  -9 701.456 317.167  11
   0 -28  10 92.9530 204.503   4
   0 -28 -10 308.620 222.720   4
   0 -28 -10-76.1826 213.064  11
   0 -28  11 488.991 219.180   4
   0 -28 -11 51.1227 171.867   4
   0 -28 -11-144.952 266.054  11
   0 -28 -12 21.7311 187.968   4
   0 -28  12 2.53201 172.874   4
   0 -28 -12 177.924 246.407  11
   0 -28 -13 1311.71 379.063  11
   0 -28 -14 357.161 267.165  11
   0 -28 -15-438.899 237.633  12
   0 -28 -16 71.3675 137.115  12
   0 -29   0-133.424 270.368   4
   0 -29   0-195.291 238.282  11
   0 -29  -1-2.20788 209.907   4
   0 -29   1-214.808 171.136  11
   0 -29  -1-286.242 231.930  11
   0 -29   2 1404.73 369.918   4
   0 -29  -2 875.454 307.715   4
   0 -29   2 1150.87 365.834  11
   0 -29  -2 1640.67 427.508  11
   0 -29  -3 157.473 247.288   4
   0 -29   3 415.157 278.596   4
   0 -29  -3 45.4995 192.775  11
   0 -29  -4 8.56249 242.691   4
   0 -29   4-182.104 216.630   4
   0 -29  -4-14.9233 218.780  11
   0 -29   5 258.473 238.979   4
   0 -29  -5-172.742 214.956   4
   0 -29  -5 351.021 254.254  11
   0 -29   6 53.6748 198.556   4
   0 -29  -6 55.5514 186.370  11
   0 -29  -7 335.081 227.254   4
   0 -29  -7 249.067 238.396  11
   0 -29  -8 37.4481 182.324   4
   0 -29   8-45.0213 201.125   4
   0 -29  -8-15.8264 203.283  11
   0 -29  -9-22.2080 165.780   4
   0 -29   9-10.1496 177.507   4
   0 -29  -9-172.758 232.227  11
   0 -29  10 128.479 208.525   4
   0 -29 -10 49.5714 189.131   4
   0 -29 -10 182.559 211.920  11
   0 -29 -11 341.690 249.536  11
   0 -29 -12 29.9755 173.579  11
   0 -30   0 1698.66 365.978   4
   0 -30   0 713.413 284.792  11
   0 -30  -1-51.9918 212.863   4
   0 -30   1-304.977 215.319   4
   0 -30  -1 74.5431 179.847  11
   0 -30   2 118.570 176.740   4
   0 -30  -2 416.844 242.849   4
   0 -30  -2 87.3731 160.441  11
   0 -30   3-451.650 262.294   4
   0 -30  -3 174.685 235.021   4
   0 -30  -3 125.819 204.997  11
   0 -30  -4 1830.59 396.227   4
   0 -30   4 1721.72 372.271   4
   0 -30  -4 1315.73 370.028  11
   0 -30  -5-266.055 231.371   4
   0 -30   5 260.464 235.023   4
   0 -30  -5 157.436 167.789  11
   0 -30  -6-9.59100 173.824   4
   0 -30   6 82.5745 162.004   4
   0 -30  -6-72.3813 180.452  11
   0 -30   7 40.9649 165.825   4
   0 -30  -7-75.2448 156.315   4
   0 -30  -7 68.6276 196.760  11
   0 -30  -8-224.268 174.989   4
   0 -30   8 212.612 178.041   4
   0 -30  -8-178.091 222.851  11
   0 -30  -9 178.356 198.841  11
   0 -30 -10 136.162 181.064  11
   0 -31   0-23.3420 168.450   4
   0 -31   1 4.52971 152.807   4
   0 -31  -1 378.084 219.260   4
   0 -31  -2 67.6159 191.642   4
   0 -31   2 250.249 193.751   4
   0 -31   3-16.0321 185.789   4
   0 -31  -3 191.429 203.503   4
   0 -31   4 90.7179 159.937   4
   0 -31  -4-2.81159 152.941   4
   1   0   0 88.2592 56.1246   5
   1   0  -1 110427. 1583.92   7
   1   0  -3 44949.9 1389.81   6
   1   0  -4 2313.41 620.060   6
   1   0  -5 1018.93 317.970   6
  -1   0  -6 2245.99 315.640   6
   1   0  -6 1812.37 407.623   6
   1   0   6 2062.73 232.467   2
   1   0  -6 2136.81 239.559   2
  -1   0  -7 18804.9 1011.93   6
   1   0  -7 18226.6 1271.39   6
   1   0  -7 18048.1 658.440   2
   1   0   7 17653.2 611.500   2
   1   0  -8 68669.3 2519.86   6
  -1   0  -8 72639.1 2055.27   6
   1   0  -8 68186.9 1136.63   2
   1   0   8 70227.6 1056.71   2
  -1   0  -9 13617.2 991.755   6
   1   0  -9 12582.5 1260.68   6
   1   0  -9 11554.8 398.756   2
   1   0 -10 9917.27 1068.49   6
  -1   0 -10 9386.29 946.593   6
  -1   0 -11 610.560 332.779   6
   1   0 -11-34.4119 326.559   6
  -1   0 -12 222.442 296.410   6
   1   0 -12 370.190 343.710   6
   1   0 -13 674.690 453.245   6
  -1   0 -13 1359.34 512.449   6
   1   0 -14 532.179 563.562   6
  -1   0 -14 748.179 480.789   6
   1   0 -15 101.722 341.586   6
  -1   0 -15-191.957 398.570   6
   1   0 -16 7522.46 1256.41   6
  -1   0 -16 7743.73 1132.15   6
   1   0 -17 397.955 472.736   6
  -1   0 -17 280.324 302.201   6
   1   0 -18 2709.94 926.612   6
  -1   0 -18 2703.93 806.874   6
   1   0 -19-236.437 512.631   6
  -1   0 -19 522.996 489.015   6
   1   0 -20-342.406 644.849   6
  -1   0 -20 434.112 479.748   6
  -1   0 -21 1672.36 695.677   6
   1   0 -21 1228.08 808.651   6
  -1   0 -22 1767.35 553.074   9
   1   0 -22 1496.86 480.781   9
  -1   0 -22 1053.40 560.401   5
   1   0 -22 1327.84 753.992   5
   1   0 -23-248.269 351.731   9
   1   0 -23 830.810 623.995   5
  -1   0 -23 1049.44 858.549   5
  -1   0 -23-19.8825 387.716   9
   1   0 -23 149.812 281.308  14
   1   0 -24 1512.46 473.345   9
  -1   0 -24 1869.97 586.440   9
  -1   0 -24 1146.76 885.857   5
   1   0 -24 1818.09 1155.75   5
  -1   0 -24 617.207 344.559  14
   1   0 -24 906.330 354.748  14
  -1   0 -25-68.5568 817.545   5
   1   0 -25-188.668 307.821   9
  -1   0 -25-524.632 397.699   9
   1   0 -25 165.162 684.393   5
   1   0 -25 254.003 336.438  14
  -1   0 -26 2473.88 606.853   9
  -1   0 -26 1344.21 1000.19   5
   1   0 -26 1370.09 762.895   5
   1   0 -26 1681.37 495.269   9
   1   0 -26 997.137 352.394  14
   1   0 -27 1476.36 526.506   9
   1   0 -27 1614.59 967.981   5
  -1   0 -27 1452.45 499.539   9
   1   0 -27 1132.51 462.231  14
   1   0 -28 914.315 785.440   5
   1   0 -28 129.459 307.358   9
  -1   0 -28-513.012 397.817   9
   1   0 -28 308.819 331.050  14
  -1   0 -29 159.346 366.635   9
   1   0 -29-419.585 400.300   9
   1   0 -29-766.372 357.231  14
  -1   0 -30-154.585 312.918   9
   1   0 -30 510.071 302.819  14
   1   0 -30-43.5060 274.797   9
  -1   0 -31 361.690 365.208   9
   1   0 -31 14.8899 226.869  14
   1   0 -31-139.549 274.402   9
  -1   0 -32 196.417 315.586   9
   1   0 -32 332.453 210.002  14
   1   0 -32 368.358 384.699   9
   1   0 -33-17.8214 282.035   9
  -1   0 -33 148.443 262.175   9
  -1   0 -34 723.604 345.492   9
   1   0 -34-125.919 282.529   9
  -1   0 -35 221.889 285.518   9
   1   0 -35 11.0772 247.719   9
  -1   0 -36-44.4555 233.819   9
   1   0 -36-332.645 250.467   9
   1   0 -37-359.507 242.582   9
  -1   0 -37 59.6731 176.771   9
   1   0 -38-82.1472 169.155   9
  -1   0 -38-341.820 229.056   9
  -1   0 -39-51.1515 124.555   9
  -1  -1 -39-43.2128 123.248   9
   1   1 -38 273.601 182.344   9
  -1  -1 -38-316.002 197.241   9
  -1  -1 -37-317.815 253.969   9
   1   1 -37-154.152 203.765   9
  -1  -1 -36 54.1566 208.672   9
   1   1 -36 81.2038 215.191   9
  -1  -1 -35 63.7425 211.326   9
   1   1 -35-95.5163 225.239   9
   1   1 -34-295.086 233.156  14
   1   1 -34 6.36849 246.577   9
  -1  -1 -34 101.907 244.159   9
   1   1 -33-139.451 231.467  14
   1   1 -33-103.137 284.570   9
  -1  -1 -33 139.364 279.611   9
  -1  -1 -32 254.310 264.078   9
   1   1 -32 222.151 256.896  14
   1   1 -32-31.0547 283.167   9
  -1  -1 -31 265.930 347.381   9
   1   1 -31 785.657 331.022  14
   1   1 -31 647.935 367.817   9
  -1  -1 -30 729.855 384.125   9
   1   1 -30 45.3848 255.006  14
   1   1 -30 820.321 415.106   9
  -1  -1 -29 886.946 442.207   9
   1   1 -29 472.392 356.115   9
   1   1 -29 261.430 298.875  14
  -1  -1 -28 1742.65 577.314   9
   1   1 -28-153.352 690.045   5
   1   1 -28 1151.38 479.612   9
   1   1 -28 1114.84 436.969  14
   1   1 -27 1257.16 972.627   5
   1   1 -27 1528.08 523.472   9
  -1  -1 -27 1774.95 555.161   9
   1   1 -27 803.615 409.485  14
   1   1 -26 1872.26 576.974   9
  -1  -1 -26 254.962 621.501   5
   1   1 -26 1105.75 950.224   5
  -1  -1 -26 2329.69 608.440   9
   1   1 -26 1703.80 453.285  14
   1   1 -25-299.588 700.322   5
   1   1 -25 54.0419 307.779   9
  -1  -1 -25-127.050 571.300   5
  -1  -1 -25 54.2838 417.881   9
   1   1 -25 565.063 389.526  14
   1   1 -24 660.529 715.626   5
  -1  -1 -24 388.981 359.608   9
  -1  -1 -24 58.2940 529.159   5
   1   1 -24 521.065 339.549   9
   1   1 -24 757.737 381.920  14
  -1  -1 -23 203.493 540.599   6
  -1  -1 -23 201.097 610.613   5
  -1  -1 -23 719.490 343.178   9
   1   1 -23 831.006 432.764   9
   1   1 -23 775.325 348.366  14
  -1  -1 -22 338.228 576.528   5
  -1  -1 -22 1863.50 550.580   9
  -1  -1 -22 696.622 849.626   6
   1   1 -22 1388.12 446.989   9
   1   1 -22 1282.87 377.915  14
  -1  -1 -21-829.807 720.471   6
  -1  -1 -21 873.774 462.989   5
  -1  -1 -20 222.886 546.587   5
  -1  -1 -20-400.953 564.519   6
   1   1 -19 641.487 514.927   6
  -1  -1 -19-36.5629 344.108   6
   1   1 -18 1084.87 555.867   6
  -1  -1 -18 311.453 363.967   6
  -1  -1 -17 692.808 516.675   6
   1   1 -17 380.829 492.369   6
   1   1 -16 510.157 495.343   6
  -1  -1 -16 697.239 494.895   6
   1   1 -15-36.3382 357.428   6
  -1  -1 -15 522.824 335.578   6
   1   1 -14 5753.36 1058.67   6
  -1  -1 -14 5217.65 980.450   6
   1   1 -13 1780.06 597.181   6
  -1  -1 -13 2000.97 622.986   6
   1   1 -12 6411.65 961.859   6
  -1  -1 -12 5679.72 832.812   6
   1   1 -11 1411.86 489.360   6
  -1  -1 -11 1393.83 426.028   6
  -1  -1 -10 4983.90 667.023   6
   1   1 -10 4204.45 727.802   6
   1   1  -9 20450.2 1372.79   6
   1   1  -9 20062.4 621.025   2
   1   1  -8 35526.0 1783.75   6
  -1  -1  -8 36708.2 1557.01   6
   1  -1   8 35191.3 870.022   2
   1   1  -7 43134.8 1824.81   6
   1  -1   7 44998.9 1013.60   2
  -1  -1  -6 805.135 204.542   6
   1   1  -6 850.161 300.009   6
   1  -1   6 835.483 173.756   2
   1   1  -5 12783.3 868.982   6
   1  -1   5 13261.5 578.434   2
   1  -1   4 29228.3 1058.06   1
   1  -1   4 27500.9 904.168   2
   1  -1   3 7530.55 491.630   1
   1  -1   3 6759.32 425.270   2
   1   1  -2 3234.86 228.939   7
   1  -1   2 3798.14 359.763   1
   1  -1   2 3292.33 291.413   2
   1  -1   1 43050.0 1147.55   1
   1  -1   0 79203.3 1514.23   5
   1  -1   0 85506.9 1665.08   1
   1  -1  -1 43562.8 1199.88   5
   1  -1  -1 43287.2 1081.14   2
   1  -1  -1 44211.7 1164.23   1
   1  -1  -2 3432.28 341.930   1
   1  -1  -2 3402.64 301.919   2
   1  -1  -3 7429.13 498.792   1
   1  -1  -3 6655.28 424.331   2
   1  -1  -4 28391.2 1085.88   1
   1  -1  -4 29441.4 988.353   2
  -1   1  -5 13835.3 602.647   6
   1  -1  -5 13842.6 604.627   2
   1  -1  -6 1062.24 369.274   6
  -1   1  -6 750.485 174.909   6
   1  -1  -6 844.075 159.891   2
  -1   1  -7 43987.6 1388.48   6
   1  -1  -7 47819.9 2022.26   6
   1  -1  -7 46230.0 1072.87   2
  -1   1  -8 38626.4 1456.18   6
   1  -1  -8 36303.8 1945.29   6
   1  -1  -8 33865.7 914.245   2
   1  -1  -9 19886.2 1486.91   6
  -1   1  -9 22308.8 1204.51   6
   1   1   9 18560.7 568.126   2
   1  -1  -9 21422.3 672.054   2
   1  -1 -10 4214.47 802.784   6
  -1   1 -10 4670.98 637.599   6
  -1   1 -11 1550.92 413.273   6
   1  -1 -11 871.016 383.752   6
  -1   1 -12 5614.67 799.753   6
   1  -1 -12 5938.41 1019.64   6
   1  -1 -13 1984.71 693.155   6
  -1   1 -13 1420.87 478.743   6
   1  -1 -14 5714.07 1131.46   6
  -1   1 -14 5692.89 939.452   6
   1  -1 -15-486.570 613.411   6
  -1   1 -15 672.440 388.932   6
   1  -1 -16 342.433 437.797   6
  -1   1 -16 24.7275 413.669   6
   1  -1 -17 562.271 544.694   6
  -1   1 -17 584.191 470.972   6
   1  -1 -18 578.062 462.172   6
  -1   1 -18 1096.60 577.520   6
   1  -1 -19 403.605 449.788   5
  -1   1 -19 432.342 423.260   6
   1  -1 -19-42.3273 611.803   6
   1  -1 -20 954.485 720.461   6
   1  -1 -20 38.4505 457.090   5
  -1   1 -20 282.325 466.970   6
   1  -1 -21 798.580 653.655   6
   1  -1 -21 1304.24 950.256   5
   1  -1 -22 334.351 463.310   6
   1  -1 -22 1232.54 886.716   5
  -1   1 -22 1172.07 508.480   9
   1  -1 -22 1548.47 452.444   9
   1  -1 -23 1054.99 401.239   9
   1  -1 -23 1851.05 1110.73   6
   1  -1 -23 1306.24 931.092   5
  -1   1 -23 1127.52 442.218   9
   1  -1 -23 867.270 395.500  14
  -1   1 -23 975.314 404.452  14
  -1   1 -24-564.636 465.045   5
   1  -1 -24 280.313 354.762   9
   1  -1 -24 854.415 793.782   5
  -1   1 -24 617.020 353.456   9
   1  -1 -24-211.297 332.547  14
  -1   1 -24-112.403 367.691  14
   1  -1 -25 755.914 437.657   9
   1  -1 -25 127.518 614.947   5
  -1   1 -25 408.063 371.876   9
  -1   1 -25-83.0357 526.443   5
   1  -1 -25 1037.82 423.620  14
  -1   1 -25-650.383 404.087  14
   1  -1 -26 2174.95 622.440   9
  -1   1 -26 1806.92 557.156   9
   1  -1 -26 909.291 600.081   5
  -1   1 -26 1798.94 1071.74   5
  -1   1 -26 698.267 378.684  14
   1  -1 -26 975.391 407.890  14
   1  -1 -27 688.057 677.067   5
  -1   1 -27 1848.40 557.953   9
   1  -1 -27 999.316 451.074   9
  -1   1 -27 1277.09 530.220   5
  -1   1 -27 617.971 366.556  14
   1  -1 -27 317.906 251.140  14
   1  -1 -28 2280.03 1322.19   5
  -1   1 -28 1459.19 525.075   9
   1  -1 -28 1287.69 502.092   9
  -1   1 -28 210.814 301.659  14
   1  -1 -28 296.886 302.169  14
  -1   1 -29-427.215 397.376   9
  -1   1 -29 489.265 317.311  14
   1  -1 -29 361.993 224.848  14
   1  -1 -29 456.128 377.711   9
  -1   1 -30 69.4608 309.042   9
   1  -1 -30 85.9977 216.996  14
  -1   1 -31 254.108 338.564   9
   1  -1 -31-78.0034 230.866  14
   1  -1 -31 478.506 335.677   9
  -1   1 -32 165.330 294.541   9
   1  -1 -32-356.833 363.719   9
  -1   1 -33 173.370 282.018   9
   1  -1 -33 173.000 282.884   9
   1  -1 -34-21.5761 219.916   9
  -1   1 -34 343.910 268.839   9
  -1   1 -35 25.9164 228.046   9
   1  -1 -35-65.1410 217.458   9
  -1   1 -36-283.618 278.428   9
   1  -1 -36 381.835 260.710   9
  -1   1 -37 350.861 235.646   9
   1  -1 -37 178.390 183.628   9
  -1   1 -38-161.838 196.376   9
  -1   1 -39-247.586 168.464   9
  -1  -2 -38 187.359 170.671   9
   1   2 -38 21.8723 175.557   9
  -1  -2 -37 7.97420 175.451   9
   1   2 -37 442.394 245.027   9
  -1  -2 -36 319.876 238.468   9
   1   2 -36-432.395 267.592   9
   1   2 -35-171.556 203.022  14
   1   2 -35 179.293 294.123   9
  -1  -2 -35 259.233 256.991   9
   1   2 -34 221.154 236.317  14
   1   2 -34 293.453 277.185   9
  -1  -2 -34 68.7769 227.346   9
   1   2 -33 358.233 243.538  14
  -1  -2 -33-2.87372 266.508   9
   1   2 -33-9.05461 291.503   9
   1   2 -32 345.038 275.823  14
  -1  -2 -32-234.369 332.665   9
   1   2 -32-103.964 246.535   9
  -1  -2 -31-252.433 295.686   9
   1   2 -31-73.0670 239.708  14
   1   2 -31 302.693 371.057   9
   1   2 -30 320.102 327.498   9
   1   2 -30-27.4100 242.032  14
  -1  -2 -29 126.796 347.640   9
   1   2 -29 13.8004 263.606   9
   1   2 -29 293.234 334.961  14
  -1  -2 -28 62.8725 306.348   9
   1   2 -28 153.147 357.223   9
   1   2 -28 344.481 360.674  14
   1   2 -27-326.259 422.945   9
  -1  -2 -27 339.863 326.815   9
   1   2 -27-515.955 1060.21   5
   1   2 -27-54.4334 342.214  14
   1   2 -26 1001.55 531.454   5
   1   2 -26 2194.84 574.547   9
  -1  -2 -26 1441.97 516.570   9
   1   2 -26 1701.82 500.963  14
   1   2 -25 2733.32 636.133   9
  -1  -2 -25 2011.49 1083.38   5
  -1  -2 -25 2688.70 661.093   9
   1   2 -25 1430.75 921.851   5
   1   2 -25 2296.83 546.531  14
  -1  -2 -24 51.9121 598.238   5
   1   2 -24 416.931 318.591   9
  -1  -2 -24 1346.55 721.625   6
  -1  -2 -24 1144.88 487.192   9
   1   2 -24 193.621 342.552  14
  -1  -2 -23 552.516 378.677   9
  -1  -2 -23-170.610 688.021   6
  -1  -2 -23-70.9646 601.076   5
   1   2 -23 266.690 351.727   9
   1   2 -23-558.427 390.200  14
  -1  -2 -22 1371.34 863.696   5
  -1  -2 -22 1003.47 632.033   6
   1   2 -22 1506.76 503.340   9
  -1  -2 -22 1470.72 509.453   9
   1   2 -22 552.886 346.533  14
   1   2 -21 5272.20 718.452   9
  -1  -2 -21 4105.38 1199.16   5
  -1  -2 -21 4102.52 1159.97   6
  -1  -2 -20 2059.00 775.232   6
  -1  -2 -20 2796.81 1061.08   5
  -1  -2 -19 1343.27 702.673   6
  -1  -2 -19 684.147 553.958   5
  -1  -2 -18 1310.35 731.253   5
  -1  -2 -18 671.999 565.026   6
  -1  -2 -17 1236.17 615.150   6
  -1  -2 -17 455.154 389.113   5
  -1  -2 -16 1961.24 775.452   6
  -1  -2 -16 1513.00 691.921   5
   1   2 -16 2139.53 721.780   6
   1   2 -15-94.3224 314.955   6
  -1  -2 -15-230.768 302.471   6
  -1  -2 -14 7435.26 1094.53   6
   1   2 -14 6752.64 1039.29   6
   1   2 -13 964.093 486.998   6
  -1  -2 -13 759.578 508.794   6
  -1  -2 -12 11271.2 1203.27   6
   1   2 -12 11457.8 1217.74   6
  -1  -2 -11-248.929 111.038   1
   1   2 -11-315.561 338.000   6
  -1  -2 -11 66.1211 224.930   6
  -1  -2 -10 11233.0 581.471   1
   1   2 -10 10304.2 1041.13   6
  -1  -2 -10 11568.2 1075.42   6
  -1  -2  -9 6570.71 763.424   6
   1   2  -9 5863.58 752.820   6
   1  -2   8 88241.4 1713.07   2
   1  -2   8 89757.6 1812.26   1
  -1  -2  -8 86885.1 2472.35   6
   1  -2   7 54904.4 1396.93   2
   1  -2   7 56030.2 1495.50   1
  -1  -2  -7 58016.3 1910.93   6
   1  -2   6 24749.6 918.750   2
   1  -2   6 25254.4 1005.99   1
  -1  -2  -6 24977.4 1197.90   6
   1  -2   5 646.244 203.527   1
   1  -2   5 483.194 180.329   2
  -1  -2  -5 811.430 268.482   5
   1  -2   4-2.15535 182.335   2
   1  -2   4 256.452 163.526   1
  -1  -2  -4 165.852 152.380   5
   1  -2   3 10714.6 653.393   2
   1  -2   3 11290.2 691.203   1
  -1  -2  -3 10912.4 622.883   5
   1  -2   2 827.499 197.473   1
   1  -2   2 1050.89 208.129   2
  -1  -2  -2 491.879 148.822   5
   1  -2   1 3945.83 380.153   1
   1  -2   0 1587.68 279.795   1
   1  -2   0 1494.93 283.854   5
   1  -2   0 1396.88 196.440   6
   1  -2  -1 3449.26 366.322   1
   1  -2  -1 3813.54 357.252   6
   1  -2  -2 600.593 196.706   1
   1  -2  -2 789.220 199.519   2
   1  -2  -2 608.139 197.506   6
   1  -2  -3 10908.4 644.877   2
   1  -2  -3 10851.6 663.881   1
   1  -2  -4 138.702 187.285   2
   1  -2  -4 95.8189 166.733   1
   1  -2  -5 631.843 197.503   1
   1  -2  -5 489.135 163.016   2
  -1   2  -5 684.856 134.769   6
   1  -2  -6 24864.6 1003.68   1
   1  -2  -6 24064.8 943.385   2
  -1   2  -6 24640.8 849.633   6
   1  -2  -7 61056.8 1618.68   1
   1  -2  -7 59627.3 1524.53   2
  -1   2  -7 60273.8 1541.30   6
   1  -2  -8 88771.9 1822.17   2
   1  -2  -8 88662.4 1867.86   1
   1  -2  -8 85392.4 2987.38   6
  -1   2  -8 86068.3 2011.45   6
  -1   2  -9 6140.77 615.322   6
   1  -2  -9 6669.74 910.656   6
  -1  -2  10 11345.5 590.762   1
  -1   2 -10 10704.3 887.046   6
   1  -2 -10 10488.5 1198.12   6
  -1  -2  11 85.1129 77.0675   1
  -1   2 -11 71.6344 224.611   6
   1  -2 -11-239.273 455.820   6
   1  -2 -12 10674.2 1313.30   6
  -1   2 -12 10968.6 1030.38   6
   1  -2 -13 1353.82 662.714   6
  -1   2 -13 1535.50 556.842   6
   1  -2 -14 7103.25 1244.95   6
  -1   2 -14 7614.92 952.487   6
   1  -2 -15-260.200 359.089   6
  -1   2 -15-85.0311 279.219   6
   1  -2 -15 582.984 566.979   5
   1  -2 -16 2643.06 971.526   5
   1  -2 -16 1935.76 865.052   6
  -1   2 -16 2247.74 647.873   6
  -1   2 -17 812.296 368.156   6
   1  -2 -17 826.591 634.170   6
   1  -2 -17 977.743 766.249   5
   1  -2 -18 1001.79 628.763   6
  -1   2 -18 202.621 358.523   6
   1  -2 -18 1176.03 664.968   5
   1  -2 -19 1007.09 781.111   6
   1  -2 -19 695.040 554.753   5
   1  -2 -20 2146.99 1023.86   6
   1  -2 -20 1993.92 832.984   5
   1  -2 -21 4134.28 1262.37   5
   1  -2 -21 3999.79 1170.97   6
  -1   2 -21 7186.91 896.760   9
   1  -2 -22 541.975 358.613   9
  -1   2 -22 1477.56 478.701   9
   1  -2 -22 187.226 486.943   6
   1  -2 -22 1321.04 679.574   5
  -1   2 -23 460.628 401.150   9
   1  -2 -23 648.695 604.626   5
   1  -2 -23 69.2355 305.816   9
   1  -2 -23-1032.50 1061.37   6
  -1   2 -23-850.161 400.682  14
   1  -2 -23-38.4772 281.181  14
  -1   2 -24 296.071 429.043   9
   1  -2 -24 1095.90 432.560   9
   1  -2 -24 705.615 745.322   6
   1  -2 -24 214.622 649.803   5
  -1   2 -24-707.752 396.200  14
   1  -2 -24 686.599 366.616  14
   1  -2 -25 2987.04 1371.98   5
   1  -2 -25 2818.24 572.053   9
  -1   2 -25 2884.91 575.184   9
  -1   2 -25 1939.15 554.617  14
   1  -2 -25 1961.28 450.042  14
   1  -2 -26 1983.49 563.231   9
   1  -2 -26 502.882 809.340   5
  -1   2 -26 726.399 577.723   5
  -1   2 -26 1985.16 555.461   9
  -1   2 -26 437.788 288.036  14
   1  -2 -26 892.475 373.623  14
   1  -2 -27 468.875 319.286   9
  -1   2 -27 1024.12 462.007   9
   1  -2 -27 891.425 955.453   5
   1  -2 -27-159.856 240.737  14
  -1   2 -27 51.2693 341.305  14
  -1   2 -28 419.899 359.099   9
   1  -2 -28-753.437 866.989   5
   1  -2 -28-121.788 242.791  14
  -1   2 -28 438.208 300.232  14
   1  -2 -28 45.7270 301.132   9
  -1   2 -29 631.454 395.028   9
  -1   2 -29 283.158 333.052  14
   1  -2 -29 805.561 427.919   9
  -1   2 -30 584.820 398.275   9
  -1   2 -30-148.327 305.403  14
   1  -2 -30 575.927 424.473   9
  -1   2 -31-233.031 294.848   9
  -1   2 -31-312.861 280.297  14
   1  -2 -31 333.091 391.067   9
  -1   2 -32 172.025 307.963   9
   1  -2 -32 335.237 303.911   9
  -1   2 -33 310.493 352.989   9
   1  -2 -33 153.687 257.717   9
   1  -2 -34 47.4148 270.360   9
  -1   2 -34 503.385 304.214   9
  -1   2 -35 18.4225 229.170   9
   1  -2 -35-7.88692 232.874   9
   1  -2 -36-216.535 208.002   9
  -1   2 -36 213.461 233.899   9
  -1   2 -37-179.366 225.533   9
   1  -2 -37 95.1877 163.112   9
  -1   2 -38 181.166 187.993   9
  -1   2 -39 389.016 196.611   9
  -1   2 -40-145.956 117.318   9
   1   3 -38-401.863 201.155   9
  -1  -3 -38 130.942 168.572   9
   1   3 -37 179.522 230.488   9
  -1  -3 -37 387.454 228.993   9
   1   3 -36 254.711 218.701  14
  -1  -3 -36-25.5209 178.407   9
   1   3 -36 226.344 193.882   9
   1   3 -35-0.71762 170.648  14
  -1  -3 -35-182.594 249.111   9
   1   3 -35-90.1943 210.785   9
   1   3 -34 113.316 216.497  14
   1   3 -34 365.308 293.450   9
  -1  -3 -34 54.3132 224.884   9
   1   3 -33 22.1102 247.086  14
  -1  -3 -33-84.6905 265.834   9
   1   3 -33 315.816 319.795   9
   1   3 -32 219.408 225.256  14
  -1  -3 -32 152.171 262.947   9
   1   3 -32 26.5073 243.413   9
   1   3 -31-326.473 308.474  14
  -1  -3 -31 30.8966 262.271   9
   1   3 -31-451.274 366.803   9
   1   3 -30 262.014 281.151   9
  -1  -3 -30-274.619 335.303   9
   1   3 -30 264.370 280.305  14
   1   3 -29 392.466 319.567   9
  -1  -3 -29 9.33385 288.905   9
   1   3 -29-231.184 304.306  14
   1   3 -28 376.677 380.497   9
   1   3 -28-159.393 647.370   5
  -1  -3 -28 182.186 340.861   9
   1   3 -28 322.850 332.484  14
   1   3 -27 580.499 343.978   9
  -1  -3 -27 112.950 326.927   9
   1   3 -27-21.6572 300.380  14
  -1  -3 -26 238.476 323.452   9
   1   3 -26-164.366 353.521   9
   1   3 -26 4.20193 346.903  14
  -1  -3 -25 221.519 335.927   9
  -1  -3 -25 440.472 744.721   5
   1   3 -25 427.974 388.628   9
  -1  -3 -25 1465.78 1055.87   6
   1   3 -25 10.1059 328.124  14
  -1  -3 -24 454.391 347.729   9
  -1  -3 -24 1617.34 1060.87   6
  -1  -3 -24-709.271 810.197   5
   1   3 -24 940.920 440.257   9
   1   3 -24 381.623 353.705  14
   1   3 -23 3571.45 677.856   9
  -1  -3 -23 1385.23 937.660   5
  -1  -3 -23 674.944 690.105   6
  -1  -3 -23 3699.58 675.464   9
   1   3 -23 3182.05 625.451  14
  -1  -3 -22 1376.50 1059.56   5
  -1  -3 -22 1105.95 957.107   6
   1   3 -22 534.830 334.917   9
  -1  -3 -22 291.347 332.870   9
   1   3 -22 617.158 428.481  14
  -1  -3 -21 2537.47 924.878   6
  -1  -3 -21 3473.50 1231.74   5
   1   3 -21 4251.50 691.406   9
  -1  -3 -20 2265.61 1068.79   5
  -1  -3 -20 1110.82 535.809   6
  -1  -3 -19 397.460 645.620   5
  -1  -3 -19 477.816 513.243   6
  -1  -3 -18 5038.29 1082.88   6
  -1  -3 -18 5826.64 1210.86   5
  -1  -3 -17 2804.18 891.606   5
  -1  -3 -17 2478.76 755.560   6
  -1  -3 -16 2709.58 872.668   5
  -1  -3 -16 2703.03 801.875   6
  -1  -3 -15 8029.89 1292.13   5
  -1  -3 -15 8936.73 1262.33   6
  -1  -3 -14 8279.71 1262.59   5
  -1  -3 -14 6909.67 1071.85   6
  -1  -3 -13 2368.59 620.982   5
  -1  -3 -13 1844.21 533.822   6
  -1  -3 -12 5982.86 995.890   5
  -1  -3 -12 5715.13 867.527   6
  -1  -3 -11 4553.06 833.820   5
  -1  -3 -11 4885.15 787.031   6
  -1  -3 -11 3564.11 391.953   1
  -1  -3 -10 17360.2 1462.42   5
  -1  -3 -10 16374.9 1330.26   6
   1  -3  10 15957.0 851.401   1
  -1  -3 -10 16764.7 928.199   1
  -1  -3  -9 26800.0 1581.70   6
  -1  -3  -9 25519.1 1629.85   5
   1  -3   9 26928.7 1142.01   1
  -1  -3  -8 29988.3 1600.42   6
  -1  -3  -8 27135.8 1710.63   5
   1  -3   8 28630.2 1262.98   1
  -1  -3  -7 10295.1 876.978   6
  -1  -3  -7 9224.33 858.769   5
   1  -3   7 9126.87 683.557   2
   1  -3   7 9857.38 731.627   1
  -1  -3  -6 66091.1 2105.47   5
   1  -3   6 69991.7 1884.63   1
   1  -3   6 67409.0 1778.51   2
  -1  -3  -5 16409.1 970.484   5
   1  -3   5 16402.1 910.844   2
   1  -3   5 17062.2 944.186   1
  -1  -3  -4 2098.74 369.963   5
   1  -3   4 1792.12 300.770   2
   1  -3   4 1784.66 342.690   1
  -1  -3  -3 23988.7 1027.67   5
   1  -3   3 21442.3 1074.38   1
   1  -3   3 21595.2 1013.06   2
   1  -3   1 23814.6 757.804   6
   1  -3   1 21720.3 1086.81   1
   1  -3   0 36117.0 1291.86   7
   1  -3   0 37281.0 1056.01   6
   1  -3   0 36819.1 1380.38   1
   1  -3  -1 22198.2 1120.76   7
   1  -3  -1 22143.4 989.922   6
   1  -3  -1 21711.0 1072.42   1
   1  -3  -3 19180.7 1110.73   6
   1  -3  -3 21521.0 1069.32   1
   1  -3  -3 20909.4 998.585   2
   1  -3  -4 2570.77 388.125   1
   1  -3  -4 2571.31 385.555   2
  -1   3  -5 18644.7 488.177   6
   1  -3  -5 17351.7 956.071   1
   1  -3  -5 16563.2 940.070   2
  -1   3  -6 68329.6 1209.62   6
   1  -3  -6 66651.1 1830.43   2
   1  -3  -6 65262.1 1855.80   1
   1  -3  -7 8587.87 945.633   5
  -1   3  -7 9765.01 545.168   6
   1  -3  -7 9202.96 671.526   2
   1  -3  -7 9215.31 687.732   1
  -1   3  -8 27657.5 1130.05   6
   1  -3  -8 26849.1 1933.74   5
   1  -3  -8 26828.6 1256.88   1
   1  -3  -9 25598.6 1853.21   5
   1  -3  -9 26676.9 1877.77   6
  -1   3  -9 26428.5 1155.30   6
   1  -3  -9 27159.8 1174.31   1
   1  -3 -10 16721.4 1597.32   5
   1  -3 -10 17015.9 1567.64   6
  -1   3 -10 16318.5 1026.90   6
   1  -3 -10 16676.6 919.095   1
  -1  -3  10 18173.1 935.928   1
  -1   3 -11 4348.07 584.625   6
   1  -3 -11 4722.77 1004.35   6
   1  -3 -11 4028.41 953.651   5
  -1  -3  11 4344.27 428.096   1
   1  -3 -12 5610.23 1013.04   5
   1  -3 -12 3807.40 917.106   6
  -1   3 -12 4819.34 648.560   6
   1  -3 -13 2437.68 723.064   6
  -1   3 -13 2444.46 525.598   6
   1  -3 -13 2249.93 703.256   5
   1  -3 -14 6542.04 1247.49   6
  -1   3 -14 8000.17 945.783   6
   1  -3 -14 8626.33 1411.96   5
  -1   3 -15 10506.4 1182.88   6
   1  -3 -15 8655.03 1422.81   5
   1  -3 -15 11019.2 1589.32   6
   1  -3 -16 1588.51 822.874   6
   1  -3 -16 1932.48 712.000   5
  -1   3 -16 1948.01 561.663   6
   1  -3 -17 3847.06 1071.52   6
   1  -3 -17 2700.47 941.897   5
  -1   3 -17 2033.10 634.364   6
   1  -3 -18 5901.24 1360.35   5
   1  -3 -18 5539.44 1235.38   6
   1  -3 -19 189.317 473.333   6
   1  -3 -19 419.958 519.067   5
   1  -3 -20 2148.60 928.492   5
   1  -3 -20 2448.01 927.784   6
  -1   3 -21 5549.94 795.976   9
   1  -3 -21 3773.63 1267.85   5
   1  -3 -21 2756.79 953.922   6
   1  -3 -22 796.949 337.995   9
   1  -3 -22 234.705 648.674   6
   1  -3 -22 476.108 616.288   5
  -1   3 -22-150.821 365.016   9
  -1   3 -22 665.549 457.675  14
  -1   3 -23 3464.80 656.437   9
   1  -3 -23 2631.82 589.299   9
   1  -3 -23 1601.27 564.343   5
  -1   3 -23 2283.72 664.621  14
   1  -3 -24 940.377 841.396   6
   1  -3 -24-325.711 867.370   5
   1  -3 -24-32.0230 309.221   9
  -1   3 -24 646.127 387.612   9
  -1   3 -24 185.079 340.503  14
   1  -3 -25 706.931 360.397   9
  -1   3 -25 490.710 395.014   9
   1  -3 -25 602.571 785.115   5
  -1   3 -25-37.5734 326.711  14
   1  -3 -26-2.86095 787.842   5
   1  -3 -26 28.5098 361.250   9
  -1   3 -26-251.958 412.739   9
  -1   3 -26 301.639 376.149  14
   1  -3 -27 674.986 1107.46   5
  -1   3 -27 196.322 323.280   9
  -1   3 -27-1470.58 1354.22   5
  -1   3 -27 407.919 301.802  14
   1  -3 -27 200.208 335.130   9
   1  -3 -28 597.235 1173.82   5
  -1   3 -28 507.797 380.680   9
  -1   3 -28 767.889 378.934  14
   1  -3 -28 269.513 289.023   9
  -1   3 -29 805.611 453.158   9
  -1   3 -29 154.328 288.694  14
   1  -3 -29 287.777 296.590   9
  -1   3 -30 430.186 324.009   9
  -1   3 -30-391.481 324.473  14
   1  -3 -30 414.877 323.734   9
  -1   3 -31 251.723 419.991   9
  -1   3 -31 75.4246 219.322  14
   1  -3 -31 7.99413 243.910   9
  -1   3 -32-305.886 334.204   9
  -1   3 -32 24.4259 242.788  14
   1  -3 -32 287.992 368.012   9
  -1   3 -33 242.594 278.071   9
  -1   3 -33 245.652 193.465  14
   1  -3 -33 9.80694 264.839   9
   1  -3 -34 293.311 264.288   9
  -1   3 -34 283.462 308.771   9
   1  -3 -35 350.593 215.087   9
  -1   3 -35-203.634 233.832   9
   1  -3 -36 180.304 227.007   9
  -1   3 -36 192.494 256.685   9
  -1   3 -37-80.1772 191.136   9
  -1   3 -38-171.321 190.676   9
  -1   3 -39 77.3861 156.063   9
  -1   3 -40 322.264 138.790   9
   1   4 -38 262.446 182.738   9
   1   4 -37 319.120 177.958  14
   1   4 -37-169.714 191.052   9
  -1  -4 -37 119.984 156.012   9
   1   4 -36-234.097 229.401  14
   1   4 -36-223.998 247.809   9
  -1  -4 -36 175.780 170.528   9
   1   4 -35-101.665 174.560  14
  -1  -4 -35 50.7947 208.299   9
   1   4 -35 260.156 292.508   9
   1   4 -34-37.6956 225.725  14
  -1  -4 -34 174.162 254.758   9
   1   4 -34 194.075 262.742   9
   1   4 -33-116.305 215.306  14
   1   4 -33 142.122 274.551   9
  -1  -4 -33 24.2339 283.689   9
   1   4 -32-186.305 270.313  14
   1   4 -32 178.965 305.598   9
  -1  -4 -32 285.976 250.206   9
   1   4 -31 185.093 286.577  14
  -1  -4 -31-467.299 368.206   9
   1   4 -31 383.437 352.400   9
   1   4 -30 474.905 371.967   9
   1   4 -30-110.985 314.095  14
  -1  -4 -30 241.768 280.016   9
  -1  -4 -29 268.118 337.955   9
   1   4 -29 423.449 368.275   9
   1   4 -29 479.450 381.022  14
   1   4 -28-416.658 546.889   5
  -1  -4 -28 44.9235 308.402   9
   1   4 -28 638.835 387.312   9
   1   4 -28 118.651 272.979  14
  -1  -4 -27 65.3857 309.571   9
   1   4 -27 277.750 307.448   9
   1   4 -27 397.270 340.467  14
  -1  -4 -26 1054.59 430.045   9
   1   4 -26 864.837 454.329   9
   1   4 -26 720.677 425.952  14
  -1  -4 -25 1618.59 538.984   9
   1   4 -25 1133.99 434.845   9
  -1  -4 -25 546.077 709.719   6
   1   4 -25 680.943 470.447  14
  -1  -4 -24 878.684 820.073   5
  -1  -4 -24 945.732 734.763   6
   1   4 -24 621.254 367.918   9
  -1  -4 -24 1033.17 421.698   9
   1   4 -24 1205.52 560.712  14
  -1  -4 -23-113.536 637.764   6
   1   4 -23-29.0399 324.429   9
  -1  -4 -23 572.293 430.139   9
  -1  -4 -23 1144.12 902.324   5
   1   4 -23 736.933 404.096  14
   1   4 -22 2710.96 538.285   9
  -1  -4 -22 2576.99 1102.50   5
  -1  -4 -22 2913.20 591.407   9
  -1  -4 -22 1550.19 755.009   6
   1   4 -22 2386.44 546.486  14
   1   4 -21 936.419 362.336   9
  -1  -4 -21-28.1409 556.300   6
  -1  -4 -21-12.0009 520.608   5
   1   4 -21 1094.50 440.864  14
  -1  -4 -20 8286.83 1638.33   5
  -1  -4 -20 8142.48 1441.75   6
  -1  -4 -19 551.914 471.023   6
  -1  -4 -19 580.335 553.849   5
  -1  -4 -18 1159.96 678.299   6
  -1  -4 -18 848.963 706.892   5
  -1  -4 -17 6705.06 1211.23   6
  -1  -4 -17 6440.84 1345.63   5
  -1  -4 -16 8956.15 1350.42   6
  -1  -4 -16 9771.59 1506.71   5
  -1  -4 -15 6204.46 1180.75   5
  -1  -4 -15 5569.49 1012.66   6
  -1  -4 -14 350.556 374.038   5
  -1  -4 -14 284.612 299.966   6
  -1  -4 -13 6768.85 1156.95   5
  -1  -4 -13 7156.03 1036.76   6
  -1  -4 -12 6983.47 1133.59   5
  -1  -4 -12 6398.23 995.704   6
  -1  -4 -12 5260.08 509.984   1
   1  -4  12 5744.22 535.013   1
  -1  -4 -11 2845.47 686.003   5
  -1  -4 -11 2147.07 578.025   6
   1  -4  11 2704.09 396.221   1
  -1  -4 -11 2877.27 417.811   1
  -1  -4 -10 2265.40 559.964   5
  -1  -4 -10 1883.43 491.119   6
   1  -4  10 2183.54 390.440   1
  -1  -4 -10 2197.69 399.867   1
  -1  -4  -9 2569.35 613.597   5
  -1  -4  -9 2911.04 571.955   6
   1  -4   9 2544.66 418.028   1
  -1  -4  -9 2741.57 483.147   1
  -1  -4  -8 15642.8 1258.92   5
  -1  -4  -8 16068.5 1203.26   6
   1  -4   8 16563.3 1027.05   1
  -1  -4  -7 20855.6 1498.91   5
   1  -4   7 20629.6 1229.43   1
  -1  -4  -6 10843.2 925.768   5
   1  -4   6 10765.9 832.161   1
   1  -4   6 9916.50 753.397   2
  -1  -4  -5 11933.4 896.832   5
   1  -4   5 12604.2 871.364   2
   1  -4   5 11984.3 889.911   1
  -1  -4  -4 9768.52 812.310   5
   1  -4   4 9582.17 795.302   2
   1  -4   4 9343.15 828.826   1
  -1  -4  -3 23811.3 1160.16   5
   1  -4   3 21908.2 1170.63   2
   1  -4   3 22195.0 1262.66   1
   1  -4   2 7892.75 391.102   6
   1  -4   2 8463.24 736.571   2
   1  -4   2 8815.47 796.366   1
   1  -4   1 7779.01 496.490   6
   1  -4   1 7105.81 768.990   1
   1  -4   0 17462.6 1100.08   7
   1  -4   0 17486.1 832.258   6
   1  -4   0 16846.1 1115.73   1
   1  -4  -1 6969.76 710.741   7
   1  -4  -1 6508.74 651.762   6
   1  -4  -1 6857.71 764.161   1
   1  -4  -2 8598.57 754.697   7
   1  -4  -2 8180.67 731.943   6
   1  -4  -2 8806.43 784.675   1
   1  -4  -2 8009.60 705.592   2
   1  -4  -3 20404.6 1255.54   6
   1  -4  -3 21645.7 1239.88   1
   1  -4  -3 21830.0 1196.70   2
   1  -4  -4 10468.3 1002.27   6
   1  -4  -4 9263.79 830.386   1
   1  -4  -4 9015.27 801.296   2
   1  -4  -5 11768.5 917.500   2
   1  -4  -5 10483.7 854.370   1
   1  -4  -6 9868.89 959.589   5
   1  -4  -6 10043.0 796.349   2
   1  -4  -6 10322.8 826.311   1
   1  -4  -7 17310.1 1582.51   5
   1  -4  -7 18372.7 1177.10   1
  -1   4  -8 13895.9 619.838   6
   1  -4  -8 15173.4 1431.75   6
   1  -4  -8 15561.0 1436.73   5
   1  -4  -8 13792.9 992.366   1
   1  -4  -9 2622.55 686.832   5
  -1   4  -9 2325.09 321.895   6
   1  -4  -9 2474.10 651.718   6
   1  -4  -9 2466.09 451.804   1
  -1   4 -10 1610.86 316.115   6
   1  -4 -10 883.537 402.334   6
   1  -4 -10 2127.57 601.084   5
   1  -4 -10 2132.57 377.156   1
  -1  -4  10 2338.75 409.012   1
   1  -4 -11 2536.95 756.731   5
  -1   4 -11 2920.28 448.276   6
   1  -4 -11 2244.93 727.803   6
   1  -4 -11 3256.64 452.942   1
  -1  -4  11 3210.65 444.009   1
   1  -4 -12 6431.36 1140.69   6
  -1   4 -12 5154.13 622.158   6
   1  -4 -12 6796.89 1180.83   5
  -1  -4  12 6140.20 541.383   1
   1  -4 -12 5756.89 604.118   1
   1  -4 -13 7589.52 1271.89   6
   1  -4 -13 7032.51 1302.23   5
  -1   4 -13 7132.59 771.925   6
   1  -4 -14-297.046 567.666   5
  -1   4 -14 400.698 336.465   6
   1  -4 -14-452.417 500.411   6
   1  -4 -15 5470.66 1112.97   6
   1  -4 -15 5412.93 1165.47   5
   1  -4 -16 11176.0 1739.48   5
   1  -4 -16 9023.35 1566.06   6
   1  -4 -17 6980.69 1391.59   6
   1  -4 -17 7296.55 1517.69   5
   1  -4 -18 1112.49 680.943   6
   1  -4 -18 161.717 443.656   5
   1  -4 -19 1097.00 720.240   5
   1  -4 -19 843.556 695.166   6
   1  -4 -20 9162.97 1752.24   5
   1  -4 -20 8915.15 1755.74   6
   1  -4 -21-255.540 465.454   5
   1  -4 -21 1381.30 795.877   6
   1  -4 -21 1257.64 451.633   9
   1  -4 -22 1257.98 708.200   6
   1  -4 -22 2980.29 569.558   9
   1  -4 -22 2442.73 1097.91   5
  -1   4 -22 3208.27 595.865   9
  -1   4 -22 2694.03 703.029  14
   1  -4 -23 312.155 291.869   9
  -1   4 -23 109.793 340.043   9
   1  -4 -23-131.396 536.720   6
   1  -4 -23 112.604 580.253   5
  -1   4 -23 538.157 582.712  14
   1  -4 -24 2071.16 1005.40   6
  -1   4 -24 702.518 427.330   9
   1  -4 -24 1647.61 942.990   5
   1  -4 -24 840.815 411.616   9
  -1   4 -24 798.503 530.015  14
   1  -4 -25-92.5939 957.545   6
  -1   4 -25 1540.16 521.201   9
   1  -4 -25 431.025 697.488   5
  -1   4 -25 1278.80 517.203  14
   1  -4 -25 932.641 419.551   9
  -1   4 -26 627.731 384.223   9
   1  -4 -26-183.432 666.718   6
   1  -4 -26 561.189 546.239   5
  -1   4 -26-690.191 432.896  14
   1  -4 -26 688.370 341.250   9
   1  -4 -27-243.989 1133.97   5
  -1   4 -27 438.953 406.138   9
  -1   4 -27 679.661 413.816  14
   1  -4 -27 268.048 298.553   9
  -1   4 -28-78.2305 354.755   9
   1  -4 -28-109.410 861.226   5
  -1   4 -28 174.645 372.497  14
   1  -4 -28-23.4677 323.831   9
  -1   4 -29 572.452 400.197   9
  -1   4 -29 503.393 350.053  14
   1  -4 -29 18.8965 282.979   9
  -1   4 -30-287.021 306.394   9
  -1   4 -30 114.706 261.738  14
   1  -4 -30 177.590 278.319   9
  -1   4 -31 411.154 370.184   9
  -1   4 -31 268.929 278.920  14
   1  -4 -31-236.472 281.502   9
  -1   4 -32-132.815 309.927   9
  -1   4 -32-63.7185 250.897  14
   1  -4 -32 62.4429 262.061   9
  -1   4 -33-173.374 274.494   9
  -1   4 -33-216.953 250.632  14
   1  -4 -33-463.880 230.988   9
  -1   4 -34 555.866 349.382   9
  -1   4 -34-49.6911 199.195  14
   1  -4 -34 696.295 286.961   9
   1  -4 -35 117.052 207.783   9
  -1   4 -35-161.923 231.166   9
  -1   4 -36 4.04166 211.418   9
   1  -4 -36 16.3305 202.401   9
  -1   4 -37-114.682 236.074   9
  -1   4 -38 109.652 164.814   9
  -1   4 -39 64.6259 141.136   9
   1   5 -38-438.027 224.663   9
   1   5 -37 218.890 163.880  14
  -1  -5 -37-192.081 148.281   9
   1   5 -37 238.018 193.758   9
   1   5 -36 128.662 162.998  14
   1   5 -36 172.065 213.285   9
  -1  -5 -36 68.2499 195.807   9
   1   5 -35 109.153 196.799  14
  -1  -5 -35 427.012 267.365   9
   1   5 -35 601.135 290.162   9
   1   5 -34-44.0677 216.230  14
   1   5 -34-248.962 254.536   9
  -1  -5 -34-126.437 184.609   9
   1   5 -33-301.109 292.022  14
  -1  -5 -33 347.072 256.430   9
   1   5 -33 272.312 293.990   9
   1   5 -32 204.466 260.616  14
   1   5 -32 187.183 321.919   9
  -1  -5 -32 78.1204 277.463   9
   1   5 -31 7.87713 241.664  14
   1   5 -31 58.2076 247.886   9
  -1  -5 -31-47.7476 245.191   9
   1   5 -30 518.202 350.405   9
   1   5 -30 50.9264 289.790  14
  -1  -5 -30 80.1037 297.505   9
   1   5 -29-243.490 330.930   9
   1   5 -29-643.733 413.993  14
  -1  -5 -29-162.886 319.570   9
   1   5 -28 699.232 375.162   9
  -1  -5 -28 1316.24 446.149   9
   1   5 -28 185.068 301.717  14
   1   5 -27 249.025 295.807   9
  -1  -5 -27 157.628 349.377   9
   1   5 -27-267.726 287.428  14
  -1  -5 -26 375.383 592.848   6
   1   5 -26 466.577 318.862   9
  -1  -5 -26 503.203 330.010   9
   1   5 -26-51.5166 306.278  14
  -1  -5 -25 668.763 717.606   6
   1   5 -25 1182.57 422.771   9
  -1  -5 -25 695.815 404.962   9
   1   5 -25 305.669 356.520  14
   1   5 -24 3436.75 646.192   9
  -1  -5 -24 1861.94 947.783   6
  -1  -5 -24 2798.31 1242.56   5
  -1  -5 -24 3721.06 627.197   9
   1   5 -24 3108.98 691.792  14
   1   5 -23 559.379 338.872   9
  -1  -5 -23 207.602 300.183   9
  -1  -5 -23-455.309 725.121   5
   1   5 -23 455.963 320.899  14
  -1  -5 -22 2075.60 1090.62   5
  -1  -5 -22 2487.41 581.679   9
   1   5 -22 2736.51 570.295   9
  -1  -5 -22 1603.98 906.455   6
   1   5 -22 3365.97 704.580  14
  -1  -5 -21 1812.51 818.808   5
   1   5 -21 2042.95 539.850   9
  -1  -5 -21 886.085 757.945   6
   1   5 -21 1952.38 637.626  14
  -1  -5 -20 800.437 641.854   6
  -1  -5 -20 855.698 681.990   5
  -1  -5 -19 356.318 444.944   6
  -1  -5 -19 169.242 505.138   5
  -1  -5 -18 4057.44 1031.76   6
  -1  -5 -18 4680.75 1244.60   5
  -1  -5 -17 1032.76 522.830   5
  -1  -5 -17 1308.69 563.765   6
  -1  -5 -16 9145.69 1423.65   6
  -1  -5 -16 10786.9 1623.55   5
  -1  -5 -15 22094.3 2051.50   6
  -1  -5 -15 27050.8 2427.87   5
  -1  -5 -14 5370.33 1019.88   6
  -1  -5 -14 4877.14 1067.06   5
  -1  -5 -13 5805.64 981.862   6
  -1  -5 -13 6824.91 1154.03   5
  -1  -5 -13 5384.58 593.244   1
  -1  -5 -12 12457.7 1449.82   5
  -1  -5 -12 13639.7 1376.99   6
  -1  -5 -12 11148.5 856.671   1
   1  -5  12 12551.2 915.189   1
  -1  -5 -11 402.627 364.493   6
  -1  -5 -11-166.490 402.817   5
   1  -5  11-55.4494 213.733   1
  -1  -5 -11 59.5333 183.152   1
  -1  -5 -10 8011.85 1081.78   5
  -1  -5 -10 7347.11 995.215   6
   1  -5  10 7624.48 788.449   1
  -1  -5 -10 7147.55 816.392   1
  -1  -5  -9 5964.91 850.988   5
  -1  -5  -9 6448.92 857.681   6
  -1  -5  -9 6851.24 833.940   1
   1  -5   9 6275.88 717.222   1
  -1  -5  -8 1128.77 368.751   6
  -1  -5  -8 695.366 335.455   5
   1  -5   8 1081.91 380.189   1
  -1  -5  -7 9822.07 965.380   6
  -1  -5  -7 9326.00 982.777   5
   1  -5   7 9909.13 913.935   1
  -1  -5  -6 18226.8 1487.85   5
   1  -5   6 19724.0 1384.57   1
  -1  -5  -5-69.5108 318.245   5
   1  -5   5 63.6223 290.285   1
  -1  -5  -4 28880.6 1522.73   5
   1  -5   4 28529.9 1577.37   2
   1  -5   4 28259.3 1644.60   1
  -1  -5  -3 43103.9 1734.38   5
   1  -5   3 42934.0 1943.18   1
   1  -5   3 45744.3 1874.11   2
   1  -5   2 38647.2 978.866   6
   1  -5   2 38477.5 1723.00   2
   1  -5   2 35555.7 1789.21   1
   1  -5   1 36454.6 1173.95   6
   1  -5   1 31205.8 1733.58   1
   1  -5   0 5453.52 836.832   1
   1  -5  -1 34030.5 1591.21   7
  -1  -5   1 36199.6 1036.23   7
   1  -5  -1 31054.7 1401.96   6
   1  -5  -1 32579.7 1753.37   1
   1  -5  -2 37823.9 1672.29   7
   1  -5  -2 34867.9 1578.20   6
   1  -5  -2 35526.1 1830.91   1
   1  -5  -2 33950.4 1690.26   2
   1  -5  -3 40377.3 1879.91   6
   1  -5  -3 39530.5 1847.79   2
   1  -5  -3 40535.3 1931.44   1
   1  -5  -4 25093.9 1606.97   1
   1  -5  -4 27798.8 1620.10   2
   1  -5  -5-93.4457 400.063   6
   1  -5  -5-189.022 359.628   5
   1  -5  -5-220.817 290.101   1
   1  -5  -6 19651.8 1644.16   5
   1  -5  -6 17149.0 1381.23   1
   1  -5  -7 9202.53 1128.69   5
   1  -5  -7 9240.78 1188.30   6
   1  -5  -7 8611.55 895.800   1
   1  -5  -8 1252.27 578.544   5
   1  -5  -8 840.026 474.837   6
   1  -5  -8 749.598 341.849   1
   1  -5  -9 4623.94 932.852   6
   1  -5  -9 4669.18 904.384   5
  -1  -5   9 6701.77 767.605   1
   1  -5  -9 4844.18 660.102   1
   1  -5 -10 7309.26 1207.94   5
   1  -5 -10 7934.87 1227.71   6
  -1  -5  10 7844.33 804.371   1
   1  -5 -10 7191.99 774.102   1
   1  -5 -11-277.851 489.894   5
   1  -5 -11-60.9720 319.248   6
   1  -5 -11 364.637 209.062   1
  -1  -5  11 70.2291 166.781   1
   1  -5 -12 10796.7 1494.60   6
   1  -5 -12 12173.1 1619.42   5
  -1  -5  12 11812.6 870.826   1
   1  -5 -12 12435.6 944.823   1
   1  -5 -13 6643.81 1192.89   6
   1  -5 -13 7739.21 1382.09   5
   1  -5 -13 6193.02 668.389   1
   1  -5 -14 5642.84 1198.86   6
   1  -5 -14 6526.33 1455.56   5
   1  -5 -15 20615.7 2236.94   6
   1  -5 -15 24979.3 2558.46   5
   1  -5 -16 10427.8 1661.73   6
   1  -5 -16 10281.2 1786.95   5
   1  -5 -17 1564.81 780.034   6
   1  -5 -17 1773.43 890.483   5
   1  -5 -18 5325.69 1387.82   5
   1  -5 -18 5458.57 1351.12   6
   1  -5 -19 561.373 584.953   6
   1  -5 -19 177.507 497.273   5
   1  -5 -20-89.5053 577.728   6
   1  -5 -20 1328.61 882.349   5
   1  -5 -21 1621.06 917.365   6
   1  -5 -21 1426.15 886.157   5
   1  -5 -21 1485.26 393.363   9
  -1   5 -21 2300.12 796.017  14
   1  -5 -22 2675.18 1220.94   6
   1  -5 -22 1760.68 897.560   5
   1  -5 -22 2884.84 568.960   9
  -1   5 -22 3570.14 656.242   9
  -1   5 -22 2837.71 836.650  14
   1  -5 -23 683.699 569.288   6
   1  -5 -23 693.869 719.493   5
  -1   5 -23 760.175 393.825   9
   1  -5 -23 782.839 303.187  13
   1  -5 -23 598.421 315.751  12
  -1   5 -23 762.224 540.333  14
   1  -5 -23 703.110 404.770   9
   1  -5 -24 1840.72 887.213   6
  -1   5 -24 4399.01 746.901   9
   1  -5 -24 1597.95 1109.94   5
   1  -5 -24 2600.89 445.729  13
  -1   5 -24 3365.21 764.530  14
   1  -5 -24 3617.58 672.077   9
  -1   5 -25 421.748 350.844   9
   1  -5 -25 1079.40 576.048   6
   1  -5 -25-91.5265 576.387   5
  -1   5 -25 210.755 419.485  14
   1  -5 -25 349.188 340.351   9
   1  -5 -26-810.107 959.116   6
   1  -5 -26-241.386 848.498   5
  -1   5 -26 285.722 344.365   9
  -1   5 -26 174.291 381.579  14
   1  -5 -26 497.899 354.990   9
  -1   5 -27 16.4779 313.900   9
  -1   5 -27-285.073 364.162  14
   1  -5 -27 510.607 397.972   9
  -1   5 -28 934.558 412.389   9
  -1   5 -28 441.674 353.499  14
   1  -5 -28 664.297 333.576   9
  -1   5 -29-223.296 359.398   9
  -1   5 -29 139.060 290.269  14
   1  -5 -29 93.9893 268.851   9
  -1   5 -30 867.372 399.946   9
  -1   5 -30 164.199 272.069  14
   1  -5 -30 189.281 248.969   9
  -1   5 -31 156.110 319.584   9
  -1   5 -31 146.111 218.433  14
   1  -5 -31-82.8932 241.563   9
  -1   5 -32 383.393 293.015   9
  -1   5 -32 201.407 226.366  14
   1  -5 -32 57.8344 254.465   9
  -1   5 -33 211.105 266.160   9
  -1   5 -33-186.130 212.384  14
   1  -5 -33 247.994 240.226   9
  -1   5 -34-151.671 249.185   9
  -1   5 -34 129.324 225.420  14
   1  -5 -34-50.8835 225.544   9
  -1   5 -35-281.355 238.833  14
  -1   5 -35 6.91453 287.402   9
   1  -5 -35 22.7946 196.129   9
  -1   5 -36-242.528 240.607   9
  -1   5 -37-146.156 222.850   9
  -1   5 -38-127.829 198.248   9
  -1   5 -39 217.031 165.256   9
   1   6 -38-98.3459 203.002   9
   1   6 -37 84.3666 158.917  14
   1   6 -37 526.719 232.906   9
   1   6 -36 266.104 201.760  14
  -1  -6 -36 3.28194 178.831   9
   1   6 -36 235.692 210.960   9
   1   6 -35 43.9952 190.512  14
  -1  -6 -35-65.7715 167.738   9
   1   6 -35 31.2095 203.057   9
   1   6 -34 253.601 254.859  14
  -1  -6 -34 456.726 235.705   9
   1   6 -34 420.807 252.939   9
   1   6 -33 322.468 242.233  14
   1   6 -33 106.543 211.754   9
  -1  -6 -33 18.2751 221.073   9
   1   6 -32-383.878 269.996  14
  -1  -6 -32 52.6133 288.066   9
   1   6 -32 76.5459 255.677   9
   1   6 -31 89.2870 293.216  14
  -1  -6 -31 56.5241 242.339   9
   1   6 -31 241.870 259.604   9
   1   6 -30 604.874 353.492   9
   1   6 -30-66.5338 270.675  14
  -1  -6 -30 112.836 282.132   9
   1   6 -29 342.474 257.978   9
   1   6 -29-346.449 388.829  14
  -1  -6 -29 201.750 307.275   9
   1   6 -28 279.384 240.684   9
   1   6 -28 480.338 369.911  14
  -1  -6 -28-101.455 289.803   9
   1   6 -27-30.4461 281.449   9
   1   6 -27 518.110 412.578  14
  -1  -6 -27-254.424 328.487   9
  -1  -6 -26 352.331 744.612   6
   1   6 -26-425.614 393.237   9
  -1  -6 -26 234.296 301.396   9
   1   6 -26 667.197 454.118  14
   1   6 -25 781.498 457.389   9
  -1  -6 -25 688.428 617.084   6
  -1  -6 -25 567.247 288.926   9
   1   6 -25 982.297 505.922  14
  -1  -6 -24-140.298 335.193   9
   1   6 -24-109.753 308.052   9
  -1  -6 -24-54.1602 624.856   6
   1   6 -24-64.8727 348.880  14
  -1  -6 -23 1182.78 891.021   6
  -1  -6 -23 303.060 281.010   9
  -1  -6 -23 51.6167 534.787   5
   1   6 -23 819.628 376.452   9
   1   6 -23-22.8618 427.047  14
   1   6 -22 443.395 335.014   9
  -1  -6 -22 1211.94 834.447   5
  -1  -6 -22 671.316 359.375   9
  -1  -6 -22-146.355 662.048   6
   1   6 -22-39.3109 365.008  14
  -1  -6 -21 1071.25 610.010   6
   1   6 -21 1050.84 419.099   9
  -1  -6 -21 2146.42 992.494   5
   1   6 -21 1660.17 535.285  14
  -1  -6 -20 2059.58 857.266   6
  -1  -6 -20 3390.63 1042.09   5
   1   6 -20 5427.34 851.049  14
  -1  -6 -19 1161.38 608.115   6
  -1  -6 -19 2089.22 1096.35   5
  -1  -6 -18 1239.51 807.788   6
  -1  -6 -18 1764.79 869.090   5
  -1  -6 -17 2054.22 795.917   5
  -1  -6 -17 955.719 566.759   6
  -1  -6 -16 2703.03 825.273   5
  -1  -6 -16 2326.84 812.404   6
  -1  -6 -15 8460.89 1457.50   5
  -1  -6 -15 8319.90 1269.55   6
  -1  -6 -14 6385.14 1135.20   6
  -1  -6 -14 7568.74 1314.63   5
  -1  -6 -13 3049.00 476.369   1
   1  -6  13 4631.54 636.535   1
  -1  -6 -13 3125.10 824.614   6
  -1  -6 -13 4280.52 886.431   5
   1  -6  12 4893.63 672.333   1
  -1  -6 -12 4166.76 632.626   1
  -1  -6 -12 4308.70 847.111   6
  -1  -6 -12 5065.72 994.941   5
  -1  -6 -11 706.366 363.142   1
   1  -6  11 745.465 329.687   1
  -1  -6 -11 1194.12 610.811   5
  -1  -6 -11 1199.98 501.200   6
  -1  -6 -10 2541.82 503.476   1
   1  -6  10 2282.11 485.648   1
  -1  -6 -10 1486.72 557.833   5
  -1  -6 -10 2838.05 660.885   6
  -1  -6  -9 3374.91 671.028   1
   1  -6   9 3572.20 613.255   1
  -1  -6  -9 3245.16 695.358   6
  -1  -6  -9 3351.94 724.926   5
   1  -6   8 6321.65 814.809   1
  -1  -6  -8 6914.11 897.466   1
  -1  -6  -8 6245.00 889.750   5
  -1  -6  -8 6217.01 827.625   6
   1  -6   7 6889.87 840.825   1
  -1  -6  -7 7007.74 843.432   6
  -1  -6  -7 5859.40 791.377   5
   1  -6   6 67378.3 2596.22   1
  -1  -6  -6 62118.6 2499.99   5
  -1  -6  -6 68689.9 2505.01   6
   1  -6   5 43888.8 2116.42   1
  -1  -6  -5 43098.7 1980.87   5
  -1  -6  -5 45172.9 1877.44   6
   1  -6   4-866.473 480.786   1
  -1  -6  -4-580.465 352.936   5
   1  -6   3 8056.61 951.316   1
   1  -6   3 7812.44 404.176   6
   1  -6   2 26290.3 1746.55   1
   1  -6   2 29952.0 973.460   6
   1  -6   1 32930.6 2030.98   1
   1  -6   1 35762.9 1368.42   6
   1  -6   0 114337. 3197.56   7
   1  -6   0 114689. 2661.73   6
   1  -6  -1 36909.6 2180.71   1
   1  -6  -1 37491.2 1819.02   7
   1  -6  -1 34497.0 1761.57   6
  -1  -6   1 33587.2 1176.60   7
   1  -6  -2 25329.4 1685.67   1
   1  -6  -2 24463.2 1499.57   6
   1  -6  -2 29179.3 1559.83   7
   1  -6  -3 8227.16 999.632   1
   1  -6  -3 9182.56 892.275   7
   1  -6  -3 9239.48 962.079   6
   1  -6  -4-882.037 573.335   1
   1  -6  -4-1004.78 503.829   6
   1  -6  -4-1346.90 644.399   5
   1  -6  -5 39249.6 2036.03   1
   1  -6  -5 39611.1 2178.00   6
   1  -6  -5 38957.5 2111.23   5
   1  -6  -6 61020.4 2502.21   1
   1  -6  -6 57594.7 2797.56   6
   1  -6  -6 59771.5 2726.02   5
   1  -6  -7 5592.08 773.987   1
   1  -6  -7 6017.03 1015.86   6
   1  -6  -7 6013.25 915.714   5
   1  -6  -8 5821.29 788.775   1
  -1  -6   8 6132.39 844.838   1
   1  -6  -8 5561.36 933.284   5
   1  -6  -8 5032.96 932.419   6
   1  -6  -9 2817.45 603.163   1
  -1  -6   9 3785.97 659.091   1
   1  -6  -9 3074.49 834.501   6
   1  -6  -9 3071.32 765.379   5
  -1  -6  10 2783.87 542.955   1
   1  -6 -10 1490.77 457.925   1
   1  -6 -10 1898.29 661.092   6
   1  -6 -10 2019.46 701.732   5
  -1  -6  11 573.981 304.337   1
   1  -6 -11 604.232 354.669   1
   1  -6 -11 1234.89 637.070   5
   1  -6 -11 793.465 539.332   6
  -1  -6  12 4036.86 602.649   1
   1  -6 -12 4275.12 671.990   1
   1  -6 -12 3891.86 964.383   6
   1  -6 -12 4568.58 1057.59   5
   1  -6 -13 3444.20 544.022   1
  -1  -6  13 4239.15 575.079   1
   1  -6 -13 3674.45 948.747   6
   1  -6 -13 3625.84 913.518   5
   1  -6 -14 6982.36 1387.66   6
   1  -6 -14 6906.96 1326.95   5
   1  -6 -15 8596.25 1499.16   6
   1  -6 -15 8408.75 1536.25   5
   1  -6 -16 3502.00 1216.90   5
   1  -6 -16 1533.65 702.285   6
   1  -6 -17 1489.14 693.297   6
   1  -6 -17 1495.54 598.129   5
   1  -6 -18 1055.45 858.993   6
   1  -6 -18 1032.31 758.993   5
   1  -6 -19 729.110 668.425   6
   1  -6 -19 274.515 660.338   5
   1  -6 -20 2940.16 1006.09   6
   1  -6 -20 2379.38 1077.47   5
   1  -6 -21 956.460 841.265   6
   1  -6 -21 344.940 576.499   5
   1  -6 -21 1200.26 370.582  12
   1  -6 -21 548.326 300.544   9
   1  -6 -22 1180.79 900.882   5
   1  -6 -22 610.903 725.367   6
  -1   6 -22 448.407 405.760   9
   1  -6 -22 413.006 270.882  12
   1  -6 -22 127.966 194.570  13
  -1   6 -22 1082.46 566.550  14
   1  -6 -22 1593.61 437.167   9
   1  -6 -23 2.24023 644.667   6
  -1   6 -23-116.342 299.903   9
   1  -6 -23-1174.01 877.673   5
   1  -6 -23 613.944 310.715  12
   1  -6 -23 511.717 263.385  13
  -1   6 -23 379.587 484.461  14
   1  -6 -23 349.261 354.468   9
  -1   6 -24 22.4823 313.254   9
   1  -6 -24 376.420 698.238   6
   1  -6 -24-190.506 704.112   5
   1  -6 -24-27.8125 205.587  13
  -1   6 -24-414.977 600.599  14
   1  -6 -24 41.7844 235.125  12
   1  -6 -24 219.548 327.886   9
   1  -6 -25 1451.23 752.488   5
  -1   6 -25 1393.73 440.914   9
   1  -6 -25 1404.28 941.563   6
   1  -6 -25 913.072 342.176  12
  -1   6 -25 1305.38 541.501  14
   1  -6 -25 1383.83 368.655  13
   1  -6 -25 1163.24 393.923   9
   1  -6 -26 429.263 880.582   5
  -1   6 -26 321.334 303.731   9
   1  -6 -26-370.010 280.045  12
  -1   6 -26-127.084 454.200  14
   1  -6 -26 847.585 420.811   9
  -1   6 -27 511.603 383.496   9
   1  -6 -27 464.747 965.008   6
  -1   6 -27-310.026 324.843  14
   1  -6 -27 675.570 411.662   9
  -1   6 -28-11.0284 263.903   9
  -1   6 -28 181.517 351.262  14
   1  -6 -28 100.389 244.692   9
  -1   6 -29 272.561 309.840   9
  -1   6 -29 723.019 370.435  14
   1  -6 -29 467.849 373.541   9
  -1   6 -30 519.763 348.244   9
  -1   6 -30 347.101 329.291  14
   1  -6 -30 451.462 338.377   9
  -1   6 -31-83.2029 270.856   9
  -1   6 -31-96.8546 321.830  14
   1  -6 -31 114.294 212.674   9
  -1   6 -32-12.5361 271.163   9
  -1   6 -32-305.296 261.180  14
   1  -6 -32 103.289 220.239   9
  -1   6 -33-283.284 280.463   9
  -1   6 -33 14.3081 234.899  14
   1  -6 -33 19.0483 237.658   9
  -1   6 -34 492.736 335.365   9
  -1   6 -34-43.1069 226.644  14
   1  -6 -34 472.441 248.688   9
  -1   6 -35-49.4423 210.716  14
  -1   6 -35-112.469 257.221   9
  -1   6 -36 167.853 161.312  14
  -1   6 -36 171.124 241.864   9
  -1   6 -37 269.614 209.446   9
  -1   6 -38-230.884 209.348   9
  -1   6 -39 271.140 160.832   9
   1   7 -38-17.4650 134.572   9
   1   7 -37-104.379 155.078  14
   1   7 -37 230.829 156.415   9
   1   7 -36-262.463 212.062  14
   1   7 -36-96.5917 173.442   9
   1   7 -35-519.530 267.006  14
  -1  -7 -35-81.3632 179.243   9
   1   7 -35 147.518 198.902   9
   1   7 -34-19.2932 224.660  14
   1   7 -34 35.3818 221.338   9
  -1  -7 -34-333.845 198.836   9
   1   7 -33 241.233 271.722  14
   1   7 -33 898.118 347.709   9
  -1  -7 -33 475.461 241.087   9
  -1  -7 -32-51.8507 211.894   9
   1   7 -32-10.2760 223.281   9
   1   7 -31 253.918 287.661  14
   1   7 -31-14.0877 226.991   9
  -1  -7 -31-29.7769 221.707   9
   1   7 -30 146.638 241.499   9
   1   7 -30 61.4426 305.335  14
  -1  -7 -30-86.8515 290.926   9
   1   7 -29 215.215 296.998   9
   1   7 -29 209.626 254.567  14
  -1  -7 -29 450.034 313.983   9
   1   7 -28-229.061 292.805   9
   1   7 -28-608.881 350.480  14
  -1  -7 -28 531.750 307.708   9
  -1  -7 -27-319.417 842.717   6
   1   7 -27 180.972 249.739   9
   1   7 -27 539.922 431.801  14
  -1  -7 -27 409.292 299.353   9
  -1  -7 -26 635.057 856.964   6
   1   7 -26 800.498 408.616   9
   1   7 -26 1461.13 571.000  14
  -1  -7 -26 1124.66 406.046   9
  -1  -7 -25 1211.60 449.061   9
  -1  -7 -25 865.217 1088.53   6
   1   7 -25 863.875 412.777   9
  -1  -7 -25 904.003 392.833  12
   1   7 -25 898.292 441.694  14
  -1  -7 -24 822.009 821.342   6
  -1  -7 -24 1268.79 450.383   9
   1   7 -24 1368.42 464.477   9
  -1  -7 -24 737.012 316.566  12
   1   7 -24 879.526 521.746  14
  -1  -7 -23-381.061 533.921   6
   1   7 -23 288.108 302.075   9
  -1  -7 -23 275.355 274.514   9
   1   7 -23 290.544 404.383  14
   1   7 -22 413.229 334.512   9
  -1  -7 -22-394.944 675.870   5
  -1  -7 -22-2.03532 619.203   6
  -1  -7 -22 593.469 393.931   9
   1   7 -22 861.947 483.323  14
  -1  -7 -21 731.862 707.203   6
  -1  -7 -21 626.964 591.352   5
   1   7 -21-37.8896 293.522   9
  -1  -7 -21 720.559 270.592   9
   1   7 -21-19.4776 357.209  14
  -1  -7 -20 714.474 654.228   6
   1   7 -20 1234.66 433.581   9
  -1  -7 -20 1217.63 755.391   5
   1   7 -20 1914.29 642.400  14
  -1  -7 -19 1368.19 805.231   6
  -1  -7 -19 1336.20 866.692   5
  -1  -7 -18 1984.59 866.520   5
  -1  -7 -18 1036.16 663.415   6
  -1  -7 -17 639.532 471.045   6
  -1  -7 -17 870.553 581.855   5
  -1  -7 -16 2601.98 754.283   6
  -1  -7 -16 3051.25 852.744   5
  -1  -7 -15 354.599 370.485   5
  -1  -7 -15 955.103 594.937   6
  -1  -7 -14 2491.91 724.226   6
  -1  -7 -14 2681.81 770.291   5
  -1  -7 -13 915.972 396.961   6
  -1  -7 -13 734.399 519.437   5
   1  -7  13 390.098 206.763   1
  -1  -7 -13 614.097 248.064   1
  -1  -7 -12 2441.31 687.523   6
  -1  -7 -12 1709.32 600.573   5
  -1  -7 -12 2245.22 501.936   1
   1  -7  12 2555.57 489.280   1
  -1  -7 -11 2908.69 772.507   5
  -1  -7 -11 2378.95 669.722   6
   1  -7  11 2594.09 571.429   1
  -1  -7 -11 3126.51 670.297   1
  -1  -7 -10 1296.40 594.327   5
  -1  -7 -10 1662.90 592.807   6
  -1  -7 -10 1518.52 541.937   1
   1  -7  10 973.468 461.298   1
  -1  -7  -9 3599.67 688.483   5
  -1  -7  -9 4032.18 737.472   6
   1  -7   9 4495.06 734.808   1
  -1  -7  -9 4930.22 819.283   1
  -1  -7  -8 5700.69 873.487   5
  -1  -7  -8 6625.53 909.666   6
  -1  -7  -8 6419.25 946.114   1
   1  -7   8 6530.29 878.274   1
  -1  -7  -7 2385.60 553.945   6
  -1  -7  -7 1742.69 468.527   5
   1  -7   7 1817.91 511.541   1
  -1  -7  -7 1663.18 502.308   1
  -1  -7  -6 917.691 376.176   5
  -1  -7  -6 789.069 320.957   6
   1  -7   6 1272.39 531.272   1
  -1  -7  -6 1686.05 615.502   1
  -1  -7  -5 4997.25 795.349   5
  -1  -7  -5 5272.28 689.537   6
   1  -7   5 6059.69 936.747   1
  -1  -7  -4 2642.73 519.603   6
   1  -7   4 2279.09 627.422   1
   1  -7   3 16148.2 659.192   6
   1  -7   3 15497.1 1482.29   1
   1  -7   2 19027.4 833.181   6
   1  -7   2 16507.4 1430.69   1
   1  -7   1 2969.82 657.581   6
   1  -7   1 4023.12 1039.79   1
   1  -7   0 7926.17 1115.39   7
  -1  -7   0 7079.48 783.374   7
  -1  -7   1 2624.09 586.485   7
   1  -7  -1 2962.42 898.197   7
   1  -7  -1 3562.98 863.169   6
   1  -7  -1 2807.27 878.693   1
   1  -7  -2 20330.5 1601.06   5
   1  -7  -2 19507.7 1333.64   7
   1  -7  -2 16441.0 1206.60   6
   1  -7  -2 16712.3 1421.92   1
   1  -7  -3 17606.0 1495.48   5
   1  -7  -3 18220.5 1314.14   7
   1  -7  -3 20586.7 1478.81   6
   1  -7  -3 15326.7 1469.70   1
   1  -7  -4 2420.16 613.527   5
   1  -7  -4 2193.98 500.097   7
   1  -7  -4 3022.90 681.002   6
   1  -7  -4 2154.04 666.596   1
   1  -7  -5 4520.75 802.527   5
   1  -7  -5 5432.26 917.911   6
   1  -7  -5 4890.50 887.607   1
   1  -7  -6 1094.49 508.095   5
   1  -7  -6 829.722 513.354   6
   1  -7  -6 856.820 491.391   1
  -1  -7   6 1486.10 568.838   1
   1  -7  -7 2427.56 664.755   6
   1  -7  -7 1979.39 536.775   5
   1  -7  -7 1285.32 506.206   1
  -1  -7   7 2021.85 584.298   1
   1  -7  -8 5984.41 984.254   5
   1  -7  -8 5732.71 1077.28   6
   1  -7  -8 6106.06 880.332   1
  -1  -7   8 6410.08 871.617   1
   1  -7  -9 4088.20 847.351   5
   1  -7  -9 4469.57 963.478   6
  -1  -7   9 4196.28 694.700   1
   1  -7  -9 3512.90 665.145   1
   1  -7 -10 817.349 567.992   5
   1  -7 -10 1675.14 729.482   6
   1  -7 -10 1115.35 488.000   1
  -1  -7  10 1373.30 504.104   1
   1  -7 -11 2911.22 955.203   6
   1  -7 -11 3212.24 917.625   5
   1  -7 -11 2634.56 622.903   1
  -1  -7  11 2073.70 529.699   1
   1  -7 -12 1648.55 662.311   6
   1  -7 -12 2699.12 813.513   5
   1  -7 -12 2199.97 442.381   1
  -1  -7  12 2623.56 503.763   1
   1  -7 -13 766.815 440.288   6
   1  -7 -13 1350.21 596.537   5
  -1  -7  13 1172.73 329.742   1
   1  -7 -13 1062.14 317.595   1
   1  -7 -14 3115.21 918.234   5
   1  -7 -14 3206.19 971.831   6
   1  -7 -15 2269.91 971.976   5
   1  -7 -15 1399.04 642.054   6
   1  -7 -16 2908.83 954.992   5
   1  -7 -16 2775.95 958.096   6
   1  -7 -17-820.067 848.352   5
   1  -7 -17 942.173 641.884   6
   1  -7 -18 965.630 683.900   6
   1  -7 -18 1558.82 703.118   5
   1  -7 -19-11.5871 588.207   6
   1  -7 -19 522.226 521.179   5
   1  -7 -20-129.427 481.609   6
   1  -7 -20 787.752 619.905   5
   1  -7 -20 371.756 249.855  12
   1  -7 -21-878.328 801.165   6
   1  -7 -21 71.5352 633.684   5
   1  -7 -21 169.862 300.212  12
   1  -7 -21 327.253 289.039  13
   1  -7 -21-243.410 250.666   9
   1  -7 -22 1076.91 586.462   6
  -1   7 -22 475.480 376.633   9
   1  -7 -22-271.996 726.366   5
  -1   7 -22 790.890 624.075  14
   1  -7 -22-115.921 235.818  12
   1  -7 -22 355.546 255.523  13
   1  -7 -22 753.662 384.547   9
   1  -7 -23 1087.76 855.609   5
  -1   7 -23 838.677 448.428   9
   1  -7 -23 950.552 910.631   6
   1  -7 -23 271.911 237.478  13
   1  -7 -23 326.685 273.204  12
  -1   7 -23 393.790 471.653  14
   1  -7 -23 1493.97 443.819   9
   1  -7 -24-174.393 711.251   6
  -1   7 -24 863.849 476.549   9
   1  -7 -24 2130.93 1088.40   5
   1  -7 -24 1109.96 319.137  13
   1  -7 -24 148.805 248.623  12
  -1   7 -24 1627.72 572.980  14
   1  -7 -24 1118.21 415.463   9
  -1   7 -25 818.215 374.679   9
   1  -7 -25 1429.50 850.102   6
   1  -7 -25 1524.22 1079.19   5
   1  -7 -25 189.903 263.788  12
  -1   7 -25 1256.68 587.606  14
   1  -7 -25 978.909 326.509  13
   1  -7 -25 1141.65 412.926   9
  -1   7 -26 468.646 380.630   9
  -1   7 -26 499.627 398.937  14
   1  -7 -26 165.504 283.638  12
   1  -7 -26-54.3231 196.605  13
   1  -7 -26 460.454 284.957   9
  -1   7 -27 730.652 423.839   9
   1  -7 -27 766.477 301.172  13
   1  -7 -27 698.318 349.208  12
  -1   7 -27 402.807 418.183  14
   1  -7 -27 329.488 306.953   9
  -1   7 -28 173.719 264.528   9
   1  -7 -28-288.302 253.714  12
  -1   7 -28 66.4591 329.282  14
   1  -7 -28-191.031 308.494   9
  -1   7 -29 212.185 263.602   9
  -1   7 -29-41.8088 293.811  14
   1  -7 -29 556.554 289.786   9
  -1   7 -30 76.8021 290.856   9
  -1   7 -30 191.374 271.611  14
   1  -7 -30 227.133 301.878   9
  -1   7 -31 328.218 340.189   9
  -1   7 -31 43.2309 263.754  14
   1  -7 -31 189.344 303.443   9
  -1   7 -32 478.848 308.777   9
  -1   7 -32-19.7281 240.874  14
   1  -7 -32 248.053 210.787   9
  -1   7 -33 101.509 288.915   9
  -1   7 -33-22.7408 256.967  14
   1  -7 -33-72.9638 198.854   9
  -1   7 -34-597.552 340.926   9
  -1   7 -34 38.0998 214.755  14
  -1   7 -35 77.2463 164.860  14
  -1   7 -35 128.001 231.623   9
  -1   7 -36 36.3394 183.219  14
  -1   7 -36 205.361 233.064   9
  -1   7 -37 150.153 190.919   9
  -1   7 -38 169.951 177.617   9
  -1   7 -39-74.0997 119.271   9
   1   8 -38-115.693 134.948   9
   1   8 -37-197.182 183.036  14
   1   8 -37-101.514 169.101   9
   1   8 -36 164.751 215.164  14
   1   8 -36-23.0615 188.069   9
   1   8 -35-300.784 229.489  14
   1   8 -35-46.1676 181.524   9
   1   8 -34 255.711 230.133  14
   1   8 -34 307.668 214.036   9
   1   8 -33 72.8088 276.271  14
   1   8 -33 215.635 218.659   9
  -1  -8 -33-200.337 178.252   9
   1   8 -32-282.815 253.940  14
  -1  -8 -32-111.491 194.322   9
   1   8 -32 305.486 246.631   9
   1   8 -31 260.713 241.523  14
   1   8 -31 366.337 286.318   9
  -1  -8 -31 6.75192 200.637   9
   1   8 -30-18.5037 246.514   9
   1   8 -30 267.924 317.328  14
  -1  -8 -30-260.305 234.045   9
   1   8 -29 250.802 298.279   9
   1   8 -29 175.059 296.899  14
  -1  -8 -29-252.475 285.723   9
   1   8 -28 124.734 289.555   9
   1   8 -28 342.591 367.464  14
  -1  -8 -28 65.1539 243.210   9
   1   8 -27 158.888 279.382   9
  -1  -8 -27 329.784 227.875  12
   1   8 -27-245.710 297.864  14
  -1  -8 -27-297.441 226.344   9
  -1  -8 -26 804.100 1087.49   6
   1   8 -26 406.251 368.810   9
   1   8 -26 687.922 362.814  14
  -1  -8 -26 329.543 290.466  12
  -1  -8 -26-44.1961 274.688   9
   1   8 -25-289.207 332.492   9
  -1  -8 -25-1048.50 892.529   6
   1   8 -25 507.119 419.087  14
  -1  -8 -25 232.094 270.369  12
  -1  -8 -25-605.340 304.715   9
   1   8 -24 1314.81 436.530   9
  -1  -8 -24 463.418 867.287   6
   1   8 -24 1607.20 550.062  14
  -1  -8 -24 1231.83 396.440   9
   1   8 -23-123.636 354.023   9
  -1  -8 -23 232.041 692.346   6
   1   8 -23 198.777 344.018  14
  -1  -8 -23 338.978 306.660   9
  -1  -8 -22-126.708 307.597   9
   1   8 -22 1153.76 452.754   9
  -1  -8 -22-172.749 668.188   6
   1   8 -22 449.545 369.887  14
  -1  -8 -21 2404.94 1177.42   5
   1   8 -21 2014.46 466.269   9
  -1  -8 -21 1846.15 895.897   6
   1   8 -21 2040.47 666.563  14
  -1  -8 -20 485.093 258.361   8
  -1  -8 -20-854.962 778.417   5
   1   8 -20 126.727 267.979   9
  -1  -8 -20-165.220 608.765   6
   1   8 -20 830.686 481.805  14
  -1  -8 -19 1180.74 882.694   5
  -1  -8 -19 1133.98 899.749   6
   1   8 -19 1357.87 526.573  14
  -1  -8 -18 2235.31 882.032   5
  -1  -8 -18 1358.62 703.361   6
  -1  -8 -17 638.325 638.230   6
  -1  -8 -17 497.309 427.720   5
  -1  -8 -16 5759.59 1208.12   5
  -1  -8 -16 5940.38 1283.63   6
  -1  -8 -15 3678.85 1037.91   5
  -1  -8 -15 4005.76 1049.58   6
  -1  -8 -14 2297.76 780.728   6
  -1  -8 -14 2105.77 732.132   5
  -1  -8 -14 2332.44 559.317   1
  -1  -8 -13 845.258 429.490   6
  -1  -8 -13 791.908 365.097   5
  -1  -8 -13 999.086 373.804   1
   1  -8  13 1101.99 466.752   1
  -1  -8 -12 6131.49 1057.48   6
  -1  -8 -12 5909.31 1059.16   5
   1  -8  12 5923.10 792.993   1
  -1  -8 -12 5520.04 853.102   1
  -1  -8 -11 7949.77 1153.02   5
  -1  -8 -11 9531.78 1278.13   6
   1  -8  11 9459.67 1053.38   1
  -1  -8 -11 7345.56 1005.61   1
  -1  -8 -10 3855.04 849.055   5
  -1  -8 -10 3871.35 743.226   6
   1  -8  10 4142.35 748.243   1
  -1  -8 -10 3823.77 768.029   1
  -1  -8  -9 2298.44 637.928   5
  -1  -8  -9 1953.34 553.754   6
  -1  -8  -9 2091.25 576.705   1
   1  -8   9 2139.28 530.213   1
  -1  -8  -8 3785.60 698.990   6
  -1  -8  -8 3255.56 667.378   5
  -1  -8  -8 3863.50 773.782   1
   1  -8   8 3397.37 666.581   1
  -1  -8  -7 14680.3 1346.36   6
  -1  -8  -7 13645.4 1369.45   5
  -1  -8  -7 14559.0 1465.86   1
   1  -8   7 15663.2 1444.09   1
  -1  -8  -6 2821.22 670.547   5
  -1  -8  -6 3092.20 684.961   6
   1  -8   6 3091.45 755.873   1
  -1  -8  -6 2964.66 715.214   1
  -1  -8  -5 1355.22 404.946   6
  -1  -8  -5 1694.13 573.790   1
   1  -8   5 841.335 381.789   1
  -1  -8  -4 4560.79 671.589   6
  -1  -8  -4 4582.45 868.912   1
   1  -8   4 4782.22 884.742   1
   1  -8   3 3057.26 345.779   6
  -1  -8  -3 4212.63 641.236   6
   1  -8   3 3883.51 844.253   1
   1  -8   2 3149.51 414.248   6
   1  -8   2 2942.66 760.914   1
   1  -8   1 543.502 243.848   6
   1  -8   1 622.574 522.580   1
   1  -8   0 17013.5 1368.11   7
  -1  -8   0 16625.0 1051.24   7
   1  -8   0 17548.4 1207.71   6
   1  -8   0 18828.5 1732.93   1
   1  -8  -1 71.9693 302.556   6
   1  -8  -1 451.987 359.409   7
  -1  -8   1 562.821 257.339   7
   1  -8  -1 829.062 588.321   1
   1  -8  -2 2542.29 563.179   6
   1  -8  -2 2794.14 604.156   7
   1  -8  -2 2734.63 697.528   1
   1  -8  -3 4581.05 913.757   5
   1  -8  -3 4735.45 796.338   6
   1  -8  -3 4301.98 769.305   7
   1  -8  -3 3974.30 841.138   1
   1  -8  -4 4027.04 731.681   7
   1  -8  -4 4282.04 829.440   6
   1  -8  -4 3828.73 838.989   5
   1  -8  -4 4516.15 867.504   1
  -1  -8   4 4913.30 883.489   1
   1  -8  -5 1115.95 489.450   5
   1  -8  -5 904.096 468.631   6
   1  -8  -5 1267.59 552.942   1
  -1  -8   5 1649.78 507.538   1
   1  -8  -6 2445.39 820.769   6
   1  -8  -6 1898.17 642.769   5
   1  -8  -6 3137.47 738.772   1
  -1  -8   6 2714.88 670.940   1
   1  -8  -7 12699.2 1425.47   5
   1  -8  -7 12741.6 1533.88   6
  -1  -8   7 14679.8 1391.32   1
   1  -8  -7 13360.8 1426.32   1
   1  -8  -8 2947.95 650.139   5
   1  -8  -8 3179.88 857.911   6
  -1  -8   8 3292.85 657.040   1
   1  -8  -8 3118.28 677.116   1
   1  -8  -9 1525.26 562.695   5
   1  -8  -9 1265.41 551.248   6
  -1  -8   9 1380.78 469.645   1
   1  -8  -9 1793.85 556.250   1
   1  -8 -10 3899.53 945.719   6
   1  -8 -10 3814.25 912.211   5
  -1  -8  10 4284.71 751.844   1
   1  -8 -10 3989.82 798.298   1
   1  -8 -11 7268.66 1301.01   6
   1  -8 -11 8412.79 1290.43   5
  -1  -8  11 7243.04 940.816   1
   1  -8 -11 7899.49 991.480   1
   1  -8 -12 4647.80 1078.22   6
   1  -8 -12 5262.92 1073.33   5
  -1  -8  12 5268.81 799.047   1
   1  -8 -12 5119.42 771.277   1
   1  -8 -13 864.820 507.845   5
   1  -8 -13 335.394 380.340   6
  -1  -8  13 921.659 397.585   1
   1  -8 -13 695.273 248.718   1
   1  -8 -14 2034.93 839.479   5
   1  -8 -14 2822.99 1063.52   6
   1  -8 -14 2659.05 572.901   1
   1  -8 -15 3551.35 1069.55   5
   1  -8 -15 3692.21 1068.23   6
   1  -8 -16 7047.24 1543.71   5
   1  -8 -16 5579.63 1326.18   6
   1  -8 -17 475.291 633.046   5
   1  -8 -17 1431.41 814.857   6
   1  -8 -18 1080.28 775.863   6
   1  -8 -18 1507.03 889.294   5
   1  -8 -19 1104.36 724.166   6
   1  -8 -19 2374.63 1067.35   5
   1  -8 -20 533.946 546.934   6
   1  -8 -20 281.958 243.559  13
   1  -8 -21 1068.60 977.026   6
   1  -8 -21 1324.71 835.932   5
   1  -8 -21 1229.03 380.831  13
   1  -8 -21 828.494 367.719  12
   1  -8 -21 2554.02 490.642   9
   1  -8 -22-86.0415 589.683   5
   1  -8 -22-201.304 520.320   6
  -1   8 -22 111.517 292.937   9
   1  -8 -22 238.906 278.226  12
   1  -8 -22 349.259 235.791  13
   1  -8 -22 38.7954 244.678   9
   1  -8 -23 427.973 585.211   6
  -1   8 -23 273.851 307.300   9
   1  -8 -23 73.5614 611.416   5
  -1   8 -23-10.8901 692.173  14
   1  -8 -23 175.972 248.966  13
   1  -8 -23 41.8740 294.671  12
   1  -8 -23 582.166 322.300   9
  -1   8 -24 631.691 357.502   9
   1  -8 -24 133.238 588.259   6
   1  -8 -24 1518.15 989.233   5
   1  -8 -24 1255.55 389.820  12
  -1   8 -24 1644.49 636.876  14
   1  -8 -24 979.861 313.109  13
   1  -8 -24 579.090 261.634   9
   1  -8 -25 109.162 550.000   6
  -1   8 -25 6.75207 306.190   9
  -1   8 -25 832.789 566.545  14
   1  -8 -25 447.647 239.461  13
   1  -8 -25-195.692 252.886  12
   1  -8 -25-294.330 283.716   9
   1  -8 -26 670.578 696.482   6
  -1   8 -26-82.8554 284.146   9
  -1   8 -26 188.439 473.186  14
   1  -8 -26-31.7550 204.285  13
   1  -8 -26 269.790 215.609  12
   1  -8 -26 395.971 330.141   9
  -1   8 -27-67.6076 288.697   9
  -1   8 -27-45.1644 331.507  14
   1  -8 -27-341.571 227.710  12
   1  -8 -27-363.091 263.683  13
   1  -8 -27-262.182 240.927   9
  -1   8 -28 377.985 349.171   9
   1  -8 -28 372.307 244.635  12
  -1   8 -28-230.863 324.604  14
   1  -8 -28 43.4420 238.516   9
  -1   8 -29 73.4752 315.789   9
  -1   8 -29-50.1399 290.025  14
   1  -8 -29 235.318 254.267  12
   1  -8 -29 539.737 310.074   9
  -1   8 -30 167.457 252.479   9
  -1   8 -30 103.523 334.098  14
   1  -8 -30 288.667 262.375   9
  -1   8 -31-270.380 290.296   9
  -1   8 -31 84.5320 278.326  14
   1  -8 -31-159.023 268.484   9
  -1   8 -32 441.304 372.740   9
  -1   8 -32-413.767 262.292  14
  -1   8 -33-213.841 242.754   9
  -1   8 -33 207.620 224.491  14
  -1   8 -34 292.084 213.917  14
  -1   8 -34 243.108 291.290   9
  -1   8 -35 13.8170 185.544  14
  -1   8 -35 219.135 247.222   9
  -1   8 -36-46.2067 174.327  14
  -1   8 -36 27.4258 218.320   9
  -1   8 -37-141.181 135.935  14
  -1   8 -37-9.00645 208.378   9
  -1   8 -38 183.053 175.131   9
   1   9 -37-123.721 176.486  14
   1   9 -37 122.350 136.005   9
   1   9 -36 16.1212 170.346  14
   1   9 -36-123.520 181.958   9
   1   9 -35-28.0705 234.586  14
   1   9 -35 215.673 218.326   9
   1   9 -34-190.666 272.065  14
   1   9 -34-253.431 240.874   9
   1   9 -33 210.318 243.598  14
   1   9 -33 177.340 272.378   9
   1   9 -32 32.3759 234.322  14
   1   9 -32-58.8617 202.569   9
   1   9 -31 416.561 340.434  14
   1   9 -31-17.9316 222.730   9
   1   9 -30 40.3465 274.114   9
   1   9 -30-123.595 286.645  14
  -1  -9 -30-313.093 225.579   9
   1   9 -29 23.9545 247.387   9
   1   9 -29 28.0049 345.418  14
  -1  -9 -29 286.125 296.753   9
   1   9 -28 415.056 280.450   9
  -1  -9 -28 21.1424 273.378  12
   1   9 -28 200.143 327.807  14
  -1  -9 -28 735.371 297.202   9
   1   9 -27 1364.94 399.962   9
   1   9 -27 1348.48 527.514  14
  -1  -9 -27 874.150 371.870  12
  -1  -9 -27 814.405 326.585   9
   1   9 -26-14.3577 284.725   9
  -1  -9 -26 847.215 374.722  12
   1   9 -26 144.464 296.892  14
  -1  -9 -25 23.6162 552.740   6
   1   9 -25 163.402 302.618   9
  -1  -9 -25 248.079 296.591  12
   1   9 -25 195.009 316.049  14
  -1  -9 -24 1294.50 962.752   6
   1   9 -24 1010.45 446.078   9
   1   9 -24-133.026 343.396  14
   1   9 -23 261.523 317.770   9
   1   9 -23 980.530 491.018  14
   1   9 -22 78.1130 311.098   9
  -1  -9 -22 413.224 524.867   6
  -1  -9 -21 863.991 736.965   6
   1   9 -21 1236.75 428.396   9
  -1  -9 -21 318.816 274.375   8
   1   9 -21 140.681 414.576  14
  -1  -9 -20 184.216 220.823   8
  -1  -9 -20-923.543 883.081   6
  -1  -9 -20 609.299 788.004   5
   1   9 -20 84.0046 320.668   9
   1   9 -20 1409.20 580.946  14
   1   9 -19 1474.46 440.956   9
  -1  -9 -19 453.606 270.506   8
  -1  -9 -19 1266.52 905.782   6
  -1  -9 -19 480.425 668.873   5
   1   9 -19 1077.40 552.147  14
  -1  -9 -18 681.753 574.050   5
  -1  -9 -18 206.965 616.839   6
  -1  -9 -18 853.173 374.059  11
  -1  -9 -17 381.509 609.714   6
  -1  -9 -17-390.408 405.988   5
  -1  -9 -16 897.807 416.203   5
  -1  -9 -16 421.271 595.906   6
  -1  -9 -15 925.873 565.712   6
  -1  -9 -15 1845.75 723.288   5
  -1  -9 -14 2144.69 883.113   6
  -1  -9 -14 1972.69 836.308   5
  -1  -9 -14 2510.09 620.635   1
  -1  -9 -13 1937.29 797.641   6
  -1  -9 -13 2070.63 706.920   5
   1  -9  13 2561.68 647.588   1
  -1  -9 -13 3040.95 651.540   1
  -1  -9 -12 6736.71 1145.54   5
  -1  -9 -12 7563.42 1236.37   6
  -1  -9 -12 6980.97 1041.79   1
   1  -9  12 7317.68 997.041   1
  -1  -9 -11 431.760 332.433   5
  -1  -9 -11 687.436 509.951   6
  -1  -9 -11 220.125 353.619   1
   1  -9  11 239.114 239.735   1
  -1  -9 -10 221.543 365.982   5
  -1  -9 -10 318.563 336.144   6
  -1  -9 -10-367.872 383.733   1
   1  -9  10 333.923 341.138   1
  -1  -9  -9 20100.5 1828.18   5
  -1  -9  -9 19541.9 1768.77   6
   1  -9   9 21970.7 1758.66   1
  -1  -9  -9 19788.0 1760.06   1
  -1  -9  -8 607.790 434.146   6
  -1  -9  -8 794.346 436.136   5
  -1  -9  -8 768.728 458.321   1
   1  -9   8 808.228 413.655   1
  -1  -9  -7 2366.71 685.903   5
  -1  -9  -7 2705.69 697.083   6
   1  -9   7 2376.62 727.869   1
  -1  -9  -7 2549.23 803.207   1
  -1  -9  -6 878.199 385.683   6
   1  -9   6 787.282 385.935   1
  -1  -9  -6 486.431 385.217   1
  -1  -9  -5 5126.23 727.566   6
   1  -9   5 5443.51 999.439   1
  -1  -9  -5 5673.15 994.916   1
  -1  -9  -4 15499.2 1270.43   6
   1  -9   4 16480.0 1678.72   1
  -1  -9  -4 16678.7 1622.60   1
  -1  -9  -3 13290.7 1185.71   6
   1  -9   3 11040.0 709.220   6
  -1  -9  -3 13636.0 1531.02   1
   1  -9   3 11527.5 1438.49   1
   1  -9   2 2865.32 485.507   6
  -1  -9  -2 2311.43 508.370   6
  -1  -9  -2 2576.64 799.011   1
   1  -9   2 2382.49 780.395   1
  -1  -9  -1 17605.2 1255.17   7
   1  -9   1 18191.7 1215.72   6
   1  -9   1 17227.7 1738.58   1
  -1  -9  -1 20206.1 1854.72   1
  -1  -9   0 9278.51 846.690   7
   1  -9   0 10630.0 1005.16   6
   1  -9   0 12921.2 1559.26   1
  -1  -9   0 11093.7 1335.50   1
   1  -9  -1 17552.2 1473.99   7
   1  -9  -1 14505.1 1322.13   6
  -1  -9   1 16578.6 1086.66   7
   1  -9  -1 15209.3 1620.47   1
  -1  -9   1 18327.3 1715.46   1
   1  -9  -2 2217.40 618.008   6
   1  -9  -2 2322.79 628.046   7
   1  -9  -2 1739.98 643.908   1
  -1  -9   2 3648.79 849.702   1
   1  -9  -3 11516.3 1326.28   6
   1  -9  -3 12196.0 1265.50   7
  -1  -9   3 12650.7 1420.81   1
   1  -9  -3 10344.1 1402.13   1
   1  -9  -4 13186.8 1356.36   7
   1  -9  -4 14985.9 1642.99   5
   1  -9  -4 13874.4 1474.64   6
   1  -9  -4 13675.2 1545.71   1
  -1  -9   4 15596.2 1572.93   1
   1  -9  -5 5008.10 1000.32   6
   1  -9  -5 5737.42 986.465   5
   1  -9  -5 5191.34 904.768   7
  -1  -9   5 5232.01 866.877   1
   1  -9  -5 5723.34 1057.16   1
   1  -9  -6 417.964 377.742   5
   1  -9  -6 310.997 358.582   6
   1  -9  -6 899.155 391.359   1
  -1  -9   6 666.168 442.182   1
   1  -9  -7 2612.79 800.683   6
   1  -9  -7 2650.47 772.495   5
  -1  -9   7 2968.63 724.563   1
   1  -9  -7 2775.40 820.162   1
   1  -9  -8 1412.54 778.021   6
   1  -9  -8 814.951 513.331   5
  -1  -9   8 1200.19 464.042   1
   1  -9  -8 1328.35 495.936   1
   1  -9  -9 19337.6 1927.31   5
   1  -9  -9 19195.3 2016.00   6
   1  -9  -9 18508.2 1718.53   1
  -1  -9   9 20387.6 1685.91   1
   1  -9 -10-286.950 593.533   6
   1  -9 -10 116.112 349.770   5
   1  -9 -10 23.0222 365.960   1
  -1  -9  10 144.182 290.807   1
   1  -9 -11 248.891 421.546   5
   1  -9 -11 380.068 559.209   6
  -1  -9  11 388.193 316.016   1
   1  -9 -11 4.42923 252.995   1
   1  -9 -12 7769.40 1460.50   6
   1  -9 -12 7631.17 1324.49   5
  -1  -9  12 7406.79 975.534   1
   1  -9 -12 6996.13 979.998   1
   1  -9 -13 1744.09 796.033   6
   1  -9 -13 2194.42 868.567   5
  -1  -9  13 2978.47 676.804   1
   1  -9 -13 2172.20 543.820   1
   1  -9 -14 2177.08 949.247   6
   1  -9 -14 1564.26 658.755   5
   1  -9 -14 2591.44 599.762   1
   1  -9 -15 2446.85 949.848   5
   1  -9 -15 471.312 568.918   6
   1  -9 -16 1221.31 714.856   6
   1  -9 -16-325.698 661.173   5
   1  -9 -17-2.02351 582.066   5
   1  -9 -17-69.7580 607.213   6
   1  -9 -18 216.748 605.411   6
   1  -9 -18 201.330 645.951   5
   1  -9 -19 904.219 842.689   6
   1  -9 -19 717.677 612.254   5
   1  -9 -19 985.781 317.923  13
   1  -9 -19 557.883 311.853  11
   1  -9 -20 738.668 791.604   5
   1  -9 -20 86.0623 885.568   6
   1  -9 -20 330.386 232.136  11
   1  -9 -20 151.191 224.884  13
   1  -9 -21 765.271 657.873   6
   1  -9 -21 2.47257 692.963   5
   1  -9 -21 100.424 269.139  12
   1  -9 -21 669.971 300.121  13
   1  -9 -21 375.536 262.621   9
   1  -9 -22-576.615 859.256   6
  -1   9 -22 111.795 287.257   9
   1  -9 -22 1362.28 956.052   5
   1  -9 -22 23.0213 241.814  13
   1  -9 -22 609.155 371.031  12
   1  -9 -22 326.483 234.207   9
  -1   9 -23 730.375 424.460   9
   1  -9 -23 1296.05 879.429   6
   1  -9 -23 29.3393 519.505   5
  -1   9 -23 275.194 478.496  14
   1  -9 -23 476.828 339.931  12
   1  -9 -23 285.158 251.526  13
   1  -9 -23 57.4100 234.051   9
   1  -9 -24 726.672 549.390   6
  -1   9 -24 617.093 414.445   9
   1  -9 -24 258.591 277.773  12
   1  -9 -24 528.478 335.678  13
  -1   9 -24 1111.32 580.975  14
   1  -9 -24 594.217 284.959   9
  -1   9 -25 161.390 293.379   9
   1  -9 -25-352.513 529.809   6
   1  -9 -25-349.068 504.535   5
   1  -9 -25 397.323 318.195  12
  -1   9 -25 283.587 428.336  14
   1  -9 -25 637.555 337.308  13
   1  -9 -25 517.995 261.685   9
   1  -9 -26 717.926 976.030   6
  -1   9 -26 111.676 336.043   9
   1  -9 -26 803.447 400.368  12
   1  -9 -26 810.710 300.534  13
  -1   9 -26 476.932 406.541  14
   1  -9 -26 925.943 361.666   9
  -1   9 -27 1415.42 444.484   9
  -1   9 -27 527.912 462.469  14
   1  -9 -27 1124.62 367.227  12
   1  -9 -27 1274.51 407.585   9
  -1   9 -28 663.049 359.286   9
   1  -9 -28 376.707 300.304  12
  -1   9 -28 229.290 321.975  14
   1  -9 -28 213.881 293.214   9
  -1   9 -29-73.0728 273.793   9
   1  -9 -29-353.634 246.971  12
  -1   9 -29-67.1030 303.785  14
   1  -9 -29 346.388 269.654   9
  -1   9 -30 481.739 342.871   9
   1  -9 -30 29.6813 239.648  12
  -1   9 -30-343.695 347.336  14
   1  -9 -30 735.210 304.301   9
  -1   9 -31-409.682 301.589   9
  -1   9 -31 370.610 359.501  14
  -1   9 -32 98.3378 246.734   9
  -1   9 -32-213.244 345.834  14
  -1   9 -33 25.8432 248.988   9
  -1   9 -33-399.361 308.456  14
  -1   9 -34 46.2261 190.924  14
  -1   9 -34 168.916 244.576   9
  -1   9 -35 29.0890 175.640  14
  -1   9 -35-80.5648 212.552   9
  -1   9 -36-32.2580 168.966  14
  -1   9 -36-161.070 197.790   9
  -1   9 -37-150.770 160.712  14
  -1   9 -37-215.004 193.468   9
  -1   9 -38-121.672 155.176   9
   1  10 -37-46.0769 146.332  14
   1  10 -37 194.452 162.207   9
   1  10 -36-111.881 179.093  14
   1  10 -36 34.1473 149.357   9
   1  10 -35 548.002 272.063  14
   1  10 -35 209.996 209.481   9
   1  10 -34-10.0023 216.473  14
   1  10 -34-160.435 208.031   9
   1  10 -33-322.442 284.166  14
   1  10 -33-179.413 191.236   9
   1  10 -32 126.500 239.974  14
   1  10 -32-278.136 246.163   9
   1  10 -31-76.8375 251.412  14
   1  10 -31 197.426 213.270   9
   1  10 -30 118.305 307.480  14
   1  10 -30-45.2590 270.338   9
   1  10 -29 214.639 253.831   9
   1  10 -29-358.156 360.157  14
  -1 -10 -29 63.4591 226.225  12
   1  10 -28 276.343 245.334   9
  -1 -10 -28 423.042 302.932  12
   1  10 -28 402.798 369.359  14
   1  10 -27 828.930 343.995   9
  -1 -10 -27 266.031 246.313  12
   1  10 -27 1224.88 503.675  14
   1  10 -26 1190.11 447.205   9
   1  10 -26 1067.77 490.881  14
  -1 -10 -26 398.981 275.010  12
   1  10 -25 1190.75 438.578   9
  -1 -10 -25 253.142 610.486   6
   1  10 -25 746.451 383.882  14
  -1 -10 -25 462.688 251.659  12
  -1 -10 -24 2069.19 1129.77   6
   1  10 -24 920.068 437.742   9
   1  10 -24 684.235 404.814  14
  -1 -10 -23 482.570 494.729   6
   1  10 -23-168.921 276.478   9
   1  10 -23-348.683 404.753  14
   1  10 -22-19.0282 293.883   9
  -1 -10 -22-210.146 838.516   6
   1  10 -22 1177.15 646.241  14
  -1 -10 -21 116.331 519.643   6
  -1 -10 -21 94.5096 258.476   8
   1  10 -21-226.556 355.337   9
   1  10 -21 577.564 445.660  14
   1  10 -20 651.437 288.316   9
  -1 -10 -20-717.392 1075.83   5
  -1 -10 -20 434.754 307.692   8
  -1 -10 -20 451.321 748.366   6
   1  10 -20 168.478 433.518  14
   1  10 -19-286.313 333.197   9
  -1 -10 -19-703.488 664.548   6
  -1 -10 -19 325.686 309.801   8
  -1 -10 -19-278.060 664.749   5
  -1 -10 -19 433.896 341.744  11
   1  10 -19 413.944 464.582  14
  -1 -10 -18 603.835 602.077   6
  -1 -10 -18 1516.58 369.687   8
  -1 -10 -18 101.400 424.019   5
  -1 -10 -18 1580.24 486.623  11
  -1 -10 -17 1034.91 384.473   5
  -1 -10 -17 1068.49 601.405   6
  -1 -10 -16 1495.16 714.978   6
  -1 -10 -16 1966.27 738.249   5
  -1 -10 -15 1832.52 807.653   6
  -1 -10 -15 1513.16 666.727   5
  -1 -10 -14 4527.23 1189.52   6
  -1 -10 -14 4924.98 1135.76   5
  -1 -10 -14 4864.99 898.899   1
  -1 -10 -13 591.790 557.466   5
  -1 -10 -13 898.629 710.573   6
   1 -10  13 1262.80 483.032   1
  -1 -10 -13 1159.41 472.792   1
  -1 -10 -12 6601.91 1234.25   5
  -1 -10 -12 6464.43 1248.29   6
  -1 -10 -12 6851.13 1096.68   1
   1 -10  12 5962.52 979.928   1
  -1 -10 -11 1486.38 559.385   6
  -1 -10 -11 1902.50 776.854   5
   1 -10  11 1410.75 511.037   1
  -1 -10 -11 928.140 401.335   1
  -1 -10 -10 1790.36 668.233   6
  -1 -10 -10 2165.84 674.331   5
  -1 -10 -10 1922.08 644.389   1
   1 -10  10 2188.66 622.299   1
  -1 -10  -9 4666.61 950.998   6
  -1 -10  -9 4298.93 986.977   5
   1 -10   9 4850.76 947.497   1
  -1 -10  -9 3848.61 868.900   1
  -1 -10  -8 6867.35 1069.43   5
  -1 -10  -8 7933.00 1146.50   6
   1 -10   8 7187.24 1102.08   1
  -1 -10  -8 7291.64 1153.08   1
  -1 -10  -7 5844.59 973.793   6
   1 -10   7 5947.82 1059.29   1
  -1 -10  -7 5319.81 999.007   1
  -1 -10  -6 1914.82 629.669   6
   1 -10   6 1515.81 644.926   1
  -1 -10  -6 2122.18 733.469   1
  -1 -10  -5 13948.8 1311.71   6
   1 -10   5 14207.1 1561.44   1
  -1 -10  -5 12310.7 1504.14   1
  -1 -10  -4 4585.46 798.512   6
   1 -10   4 3082.31 362.380   6
   1 -10   4 4091.27 1006.20   1
  -1 -10  -4 3923.65 868.651   1
  -1 -10  -3 19357.9 1509.59   6
   1 -10   3 16250.1 933.531   6
   1 -10   3 18239.2 1841.82   1
  -1 -10  -3 19621.3 1864.56   1
  -1 -10  -2 6036.65 890.057   7
  -1 -10  -2 5247.29 770.241   6
   1 -10   2 5896.21 677.460   6
   1 -10   2 5727.11 1201.67   1
  -1 -10  -2 6054.63 1124.36   1
  -1 -10  -1 32135.6 1737.58   6
  -1 -10  -1 29752.9 1729.44   7
   1 -10   1 32687.1 1673.46   6
   1 -10   1 26989.0 2332.26   1
  -1 -10  -1 30724.7 2335.49   1
  -1 -10   0 26836.3 1565.02   6
   1 -10   0 28847.7 1729.68   6
  -1 -10   0 26802.3 1567.47   7
   1 -10   0 29625.5 2440.50   1
  -1 -10   0 31332.9 2296.07   1
   1 -10  -1 31197.3 2073.41   7
   1 -10  -1 29991.3 1930.51   6
  -1 -10   1 31905.7 2311.17   1
   1 -10  -1 29199.8 2421.07   1
   1 -10  -2 4599.69 911.400   6
   1 -10  -2 5186.66 955.703   7
   1 -10  -2 5830.06 1186.83   1
  -1 -10   2 5471.92 1068.13   1
   1 -10  -3 16336.5 1602.57   6
   1 -10  -3 18073.6 1643.19   7
   1 -10  -3 18558.9 1964.41   1
  -1 -10   3 18988.5 1798.23   1
   1 -10  -4 4212.35 876.300   7
   1 -10  -4 3604.32 842.055   6
   1 -10  -4 4556.02 1045.57   1
  -1 -10   4 4410.24 889.842   1
   1 -10  -5 12605.6 1404.58   7
   1 -10  -5 13439.5 1560.85   5
   1 -10  -5 11623.3 1415.13   6
  -1 -10   5 12973.6 1453.05   1
   1 -10  -5 12592.4 1587.54   1
   1 -10  -6 2209.14 789.604   5
   1 -10  -6 2689.19 815.583   7
   1 -10  -6 1732.87 667.491   6
   1 -10  -6 2495.43 798.786   1
  -1 -10   6 1820.28 651.927   1
   1 -10  -7 4909.45 1083.44   5
   1 -10  -7 5370.52 1081.33   6
   1 -10  -7 4573.34 951.990   7
  -1 -10   7 4198.91 853.941   1
   1 -10  -7 5595.90 1095.05   1
   1 -10  -8 7549.82 1241.41   5
   1 -10  -8 6071.78 1195.04   6
   1 -10  -8 6774.64 1125.18   1
  -1 -10   8 7392.97 1100.42   1
   1 -10  -9 4904.64 1127.22   6
   1 -10  -9 4795.31 1023.23   5
  -1 -10   9 3605.31 770.475   1
   1 -10  -9 5065.25 1022.51   1
   1 -10 -10 2292.81 692.725   5
   1 -10 -10 3454.77 1003.40   6
   1 -10 -10 2187.35 704.746   1
  -1 -10  10 2153.28 684.135   1
   1 -10 -11 1099.93 690.693   6
   1 -10 -11 494.417 409.342   5
   1 -10 -11 588.678 318.921   1
  -1 -10  11 701.014 404.191   1
   1 -10 -12 6146.77 1326.76   6
   1 -10 -12 6924.80 1362.14   5
   1 -10 -12 5778.19 976.217   1
  -1 -10  12 6628.76 994.777   1
   1 -10 -13 1919.69 804.740   5
   1 -10 -13 1458.83 765.781   6
  -1 -10  13 853.630 345.874   1
   1 -10 -13 1206.09 518.617   1
   1 -10 -14 5453.75 1449.62   6
   1 -10 -14 4541.74 1201.33   5
   1 -10 -14 4790.31 857.569   1
   1 -10 -15 1454.68 754.284   6
   1 -10 -15 1923.90 787.691   5
   1 -10 -16 3140.94 1223.48   6
   1 -10 -16 2979.13 1080.87   5
   1 -10 -17 1822.26 887.001   6
   1 -10 -17 1523.23 834.584   5
   1 -10 -18 897.321 923.991   6
   1 -10 -18 952.418 862.775   5
   1 -10 -18 1210.01 395.157  13
   1 -10 -18 603.225 327.340  11
   1 -10 -19 351.638 544.341   6
   1 -10 -19 447.367 556.289   5
   1 -10 -19 356.550 296.758  11
   1 -10 -19 652.570 336.383  13
   1 -10 -20 215.538 550.757   5
   1 -10 -20-19.2495 655.651   6
   1 -10 -20 133.074 244.734  13
   1 -10 -20 677.611 414.312  11
   1 -10 -21 84.1432 758.239   5
   1 -10 -21 418.191 295.013  13
   1 -10 -21-201.716 301.461  12
   1 -10 -22-7.74820 683.212   6
   1 -10 -22 103.006 695.753   5
  -1  10 -22-374.228 365.762   9
   1 -10 -22-110.091 303.616  13
   1 -10 -22 332.033 270.960  12
   1 -10 -22-307.283 262.607   9
   1 -10 -23-8.03393 858.990   6
  -1  10 -23 379.401 305.220   9
   1 -10 -23 1376.76 810.129   5
   1 -10 -23 44.7933 242.354  13
  -1  10 -23 437.586 512.443  14
   1 -10 -23 280.504 282.706  12
   1 -10 -23 211.422 237.389   9
   1 -10 -24 19.3519 772.687   6
  -1  10 -24 922.502 394.119   9
   1 -10 -24 767.115 546.375   5
   1 -10 -24 724.541 352.456  13
  -1  10 -24 1613.25 714.432  14
   1 -10 -24 1130.46 416.093  12
   1 -10 -24 531.176 332.732   9
  -1  10 -25 1175.19 415.463   9
   1 -10 -25 2084.44 1315.51   6
   1 -10 -25 726.566 640.628   5
   1 -10 -25 515.550 331.493  12
  -1  10 -25 482.671 472.263  14
   1 -10 -25 1215.16 383.654  13
   1 -10 -25 863.548 295.476   9
  -1  10 -26 627.973 384.189   9
   1 -10 -26 746.872 423.829  12
  -1  10 -26 723.376 571.394  14
   1 -10 -26 742.758 274.278   9
  -1  10 -27 1112.60 442.838   9
  -1  10 -27 929.810 485.381  14
   1 -10 -27 579.431 321.939  12
   1 -10 -27 847.945 316.312   9
  -1  10 -28 429.287 328.161   9
   1 -10 -28 436.446 305.695  12
  -1  10 -28 124.611 364.335  14
  -1  10 -29 201.835 270.494   9
   1 -10 -29 554.794 323.714  12
  -1  10 -29-227.666 296.400  14
  -1  10 -30 842.494 394.133   9
   1 -10 -30 214.311 209.407  12
  -1  10 -30-94.5554 323.683  14
  -1  10 -31 212.285 264.735   9
   1 -10 -31 22.7748 216.449  12
  -1  10 -32 128.756 249.856   9
  -1  10 -32-284.345 271.599  14
  -1  10 -33-226.641 316.057   9
  -1  10 -33-529.052 288.836  14
  -1  10 -34 265.884 248.152  14
  -1  10 -34-90.9240 241.374   9
  -1  10 -35-438.850 255.939  14
  -1  10 -35 94.5334 204.669   9
  -1  10 -36 237.675 183.872  14
  -1  10 -36-320.635 220.188   9
  -1  10 -37 54.2648 139.391  14
  -1  10 -37 72.3256 133.944   9
   1  11 -37 42.7941 131.780  14
   1  11 -36-288.281 214.888  14
   1  11 -36-432.805 201.066   9
   1  11 -35-186.710 207.890  14
   1  11 -35 84.5943 173.861   9
   1  11 -34-234.280 210.828  14
   1  11 -34-249.190 200.293   9
   1  11 -33 476.262 291.038  14
   1  11 -33-396.193 196.531   9
   1  11 -32 459.255 300.096  14
   1  11 -32 75.2048 215.235   9
   1  11 -31-247.537 287.335  14
   1  11 -31-122.959 215.249   9
  -1 -11 -30 287.981 317.948  12
   1  11 -30 103.678 272.359  14
   1  11 -30-305.165 260.622   9
   1  11 -29-519.188 309.569   9
   1  11 -29 179.803 292.191  14
  -1 -11 -29 182.008 229.922  12
   1  11 -28 351.057 260.320   9
  -1 -11 -28 790.025 345.946  12
   1  11 -28 610.543 384.990  14
   1  11 -27 958.899 409.047   9
   1  11 -27 1470.30 511.123  14
  -1 -11 -27 696.724 342.863  12
   1  11 -26-419.203 302.900   9
   1  11 -26 285.891 361.756  14
  -1 -11 -26 130.761 277.271  12
   1  11 -25 485.428 341.316   9
  -1 -11 -25 688.916 348.492  12
   1  11 -25 953.449 464.148  14
  -1 -11 -24 2167.54 1146.27   6
   1  11 -24 1541.31 486.380   9
   1  11 -24 1630.53 556.162  14
  -1 -11 -23-170.213 973.154   6
   1  11 -23 1491.87 484.826   9
   1  11 -23 548.586 472.750  14
  -1 -11 -22 10.3882 683.001   6
   1  11 -22-299.807 326.210   9
   1  11 -22-216.490 466.898  14
  -1 -11 -21 864.864 364.073   8
   1  11 -21 523.905 355.944   9
  -1 -11 -21 853.902 897.774   6
   1  11 -21 1213.49 604.932  14
  -1 -11 -20 440.399 272.471   8
  -1 -11 -20-849.881 1173.25   6
   1  11 -20 189.539 276.492   9
   1  11 -20-233.407 410.986  14
  -1 -11 -19 1310.44 853.684   6
  -1 -11 -19 1680.90 826.801   5
  -1 -11 -19 329.867 263.227   8
  -1 -11 -19 581.149 334.039  11
   1  11 -19 1764.12 674.001  14
  -1 -11 -18 1002.76 907.549   5
  -1 -11 -18 73.4547 259.704   8
  -1 -11 -18 587.715 536.265   6
  -1 -11 -18 716.485 377.515  11
  -1 -11 -17 607.256 302.376   8
  -1 -11 -17 634.264 742.478   6
  -1 -11 -17 107.160 435.579   5
  -1 -11 -17-130.381 238.636  11
  -1 -11 -16 1173.55 742.302   6
  -1 -11 -16 967.620 681.828   5
  -1 -11 -16 1044.46 464.482  11
  -1 -11 -15 246.372 417.252   6
  -1 -11 -15 1217.14 687.134   5
  -1 -11 -14 384.964 397.514   6
  -1 -11 -14-18.5826 465.958   5
  -1 -11 -14 616.588 323.619   1
   1 -11  14-4.17519 425.769   1
  -1 -11 -13 381.882 352.401   5
  -1 -11 -13 202.168 483.017   6
  -1 -11 -13 358.410 309.218   1
   1 -11  13 581.667 358.992   1
  -1 -11 -12-119.493 420.403   6
  -1 -11 -12-107.473 426.035   5
  -1 -11 -12-145.635 460.897   1
   1 -11  12 224.558 297.698   1
  -1 -11 -11 3321.89 987.984   5
  -1 -11 -11 3376.20 925.923   6
  -1 -11 -11 2768.32 722.601   1
   1 -11  11 3203.80 830.991   1
  -1 -11 -10 5325.45 1158.41   6
  -1 -11 -10 4968.67 1097.26   5
  -1 -11 -10 5987.47 1108.52   1
   1 -11  10 5344.38 1039.53   1
  -1 -11  -9 11761.7 1515.66   6
   1 -11   9 12563.8 1513.55   1
  -1 -11  -9 11579.6 1518.92   1
  -1 -11  -8 3682.01 905.377   6
  -1 -11  -8 3285.45 860.943   1
   1 -11   8 3809.02 894.501   1
  -1 -11  -7 6642.98 1068.83   6
   1 -11   7 8010.89 1246.44   1
  -1 -11  -7 5727.59 1054.69   1
  -1 -11  -6 986.472 374.998   6
   1 -11   6 885.799 562.493   1
  -1 -11  -6 1294.85 585.100   1
  -1 -11  -5 17191.6 1579.74   6
  -1 -11  -5 16725.2 1787.42   1
   1 -11   5 17143.1 1900.39   1
  -1 -11  -4 5791.21 881.152   6
  -1 -11  -4 5949.62 1084.17   1
   1 -11   4 5926.04 1161.79   1
  -1 -11  -3 3603.31 689.517   6
   1 -11   3 3850.23 534.274   6
  -1 -11  -3 3298.13 683.882   7
  -1 -11  -3 4587.88 984.695   1
   1 -11   3 3969.86 1053.05   1
  -1 -11  -2 2868.54 714.433   7
   1 -11   2 2931.25 495.229   6
  -1 -11  -2 2385.33 591.160   6
   1 -11   2 1781.17 731.530   1
  -1 -11  -2 2944.87 880.742   1
   1 -11   1 9291.89 957.849   6
  -1 -11  -1 8486.33 1001.60   7
  -1 -11  -1 8984.43 1026.50   6
   1 -11   1 7929.71 1333.79   1
  -1 -11  -1 8879.33 1339.35   1
   1 -11   0 2154.45 630.111   6
  -1 -11   0 2167.67 525.475   6
  -1 -11   0 2088.77 548.080   7
  -1 -11   0 2450.44 752.947   1
   1 -11   0 986.538 500.842   1
  -1 -11   1 9791.01 923.782   6
   1 -11  -1 9159.18 1201.32   7
   1 -11  -1 8688.37 1099.48   6
   1 -11  -1 9907.85 1455.79   1
  -1 -11   1 9290.70 1378.59   1
   1 -11  -2 2327.14 694.516   7
  -1 -11   2 2618.17 523.242   6
   1 -11  -2 3355.34 835.549   6
   1 -11  -2 2896.20 887.643   1
  -1 -11   2 3159.26 870.300   1
   1 -11  -3 3093.31 788.425   6
  -1 -11   3 4305.21 607.452   6
   1 -11  -3 3479.91 768.303   7
   1 -11  -3 3764.71 998.450   1
  -1 -11   3 4004.73 898.098   1
   1 -11  -4 6064.50 1039.33   6
  -1 -11   4 5667.85 631.608   6
   1 -11  -4 5599.06 1070.14   7
   1 -11  -4 5428.51 1071.87   1
  -1 -11   4 6070.79 1052.18   1
  -1 -11   5 17611.5 1030.40   6
   1 -11  -5 16997.3 1764.87   7
   1 -11  -5 16914.2 1767.33   6
  -1 -11   5 17359.9 1756.72   1
   1 -11  -5 16722.9 1894.73   1
   1 -11  -6 649.319 533.685   6
  -1 -11   6 875.877 272.422   6
   1 -11  -6 1053.85 578.497   7
   1 -11  -6 1604.04 705.025   1
  -1 -11   6 1438.42 534.149   1
   1 -11  -7 6451.15 1243.25   5
   1 -11  -7 7064.88 1269.70   6
   1 -11  -7 6226.91 1124.97   7
  -1 -11   7 7429.55 1165.12   1
   1 -11  -7 6884.56 1260.10   1
   1 -11  -8 4539.32 1202.36   6
   1 -11  -8 3258.89 907.683   5
   1 -11  -8 3039.20 818.716   7
  -1 -11   8 3403.76 849.181   1
   1 -11  -8 3778.42 931.827   1
   1 -11  -9 11154.4 1602.08   5
   1 -11  -9 10580.1 1679.28   6
  -1 -11   9 11118.4 1391.22   1
   1 -11  -9 12212.0 1580.54   1
   1 -11 -10 6541.67 1427.89   6
   1 -11 -10 5465.74 1181.42   5
  -1 -11  10 4799.50 932.610   1
   1 -11 -10 4464.46 1035.08   1
   1 -11 -11 2427.07 1100.49   6
   1 -11 -11 3081.37 990.596   5
  -1 -11  11 2384.24 675.522   1
   1 -11 -11 2580.18 784.532   1
   1 -11 -12-222.149 654.565   5
   1 -11 -12-16.1222 497.954   6
   1 -11 -12 8.93909 312.989   1
  -1 -11  12-45.0994 304.484   1
   1 -11 -13 913.134 604.240   5
   1 -11 -13 543.538 668.092   6
   1 -11 -13 878.180 422.901   1
  -1 -11  13 595.342 549.285   1
   1 -11 -14-342.315 654.952   6
   1 -11 -14 199.933 408.691   5
  -1 -11  14-90.7421 337.619   1
   1 -11 -14 863.062 406.436   1
   1 -11 -15 183.902 430.004   5
   1 -11 -15-358.323 560.756   6
   1 -11 -16 1185.35 790.432   6
   1 -11 -16 267.204 506.809   5
   1 -11 -17-25.1501 595.900   6
   1 -11 -17-298.831 712.284   5
   1 -11 -17 257.521 240.926  13
   1 -11 -17-2.07165 305.434  11
   1 -11 -18 456.445 899.165   6
   1 -11 -18 709.781 649.782   5
   1 -11 -18 392.091 316.006  11
   1 -11 -18 768.305 321.157  13
   1 -11 -19 1550.84 1023.77   6
   1 -11 -19 2322.44 1149.42   5
   1 -11 -19 399.152 262.528  11
   1 -11 -19 1028.37 350.549  13
   1 -11 -20-230.033 837.956   6
   1 -11 -20 266.894 698.655   5
   1 -11 -20-118.421 257.734  11
   1 -11 -20 190.449 310.334  13
   1 -11 -21 1397.84 988.591   6
  -1  11 -21-5.26952 296.249   9
   1 -11 -21 765.505 839.784   5
   1 -11 -21 368.877 277.103  11
   1 -11 -21-11.6181 330.894  12
   1 -11 -21 633.901 308.820  13
   1 -11 -22-338.717 569.758   6
   1 -11 -22-752.409 1048.78   5
  -1  11 -22-97.8914 311.745   9
   1 -11 -22 135.969 227.830  13
   1 -11 -22-151.387 296.039  12
   1 -11 -23-1171.91 1158.97   5
  -1  11 -23 950.719 421.545   9
   1 -11 -23 711.572 1016.02   6
   1 -11 -23 550.806 343.628  13
   1 -11 -23 311.459 328.381  12
  -1  11 -23 1377.62 874.656  14
   1 -11 -24 153.949 882.855   6
   1 -11 -24 2902.08 1216.35   5
  -1  11 -24 2075.06 510.214   9
   1 -11 -24 1328.51 457.248  12
  -1  11 -24 2774.54 816.686  14
  -1  11 -25 720.646 365.689   9
   1 -11 -25 461.617 250.161  12
  -1  11 -25 618.996 533.545  14
  -1  11 -26 190.754 264.997   9
  -1  11 -26 132.352 410.628  14
   1 -11 -26 151.232 250.767  12
  -1  11 -27 1208.55 419.509   9
   1 -11 -27 1212.80 462.880  12
  -1  11 -27 610.098 448.370  14
  -1  11 -28 295.611 321.331   9
   1 -11 -28-3.80604 243.004  12
  -1  11 -29 61.5953 309.716   9
  -1  11 -29-389.924 323.949  14
   1 -11 -29 331.056 296.852  12
  -1  11 -30 389.788 283.678   9
  -1  11 -30 629.032 407.512  14
   1 -11 -30-223.069 301.436  12
  -1  11 -31 102.190 255.725   9
   1 -11 -31 447.939 285.212  12
  -1  11 -31-19.6325 239.865  14
  -1  11 -32 171.727 257.567   9
   1 -11 -32 306.157 266.479  12
  -1  11 -32 44.8255 232.321  14
  -1  11 -33-588.005 282.976  14
  -1  11 -33-73.3253 216.606   9
  -1  11 -34-201.005 220.474  14
  -1  11 -34 64.4905 206.669   9
  -1  11 -35-319.729 220.809  14
  -1  11 -35 160.063 226.749   9
  -1  11 -36-21.9588 140.281  14
  -1  11 -36 235.588 207.012   9
  -1  11 -37-331.044 175.257   9
   1  12 -36-52.4543 142.545  14
   1  12 -35 133.320 175.446  14
   1  12 -35-28.2018 146.406   9
   1  12 -34 647.932 250.325  14
   1  12 -34-317.065 204.082   9
   1  12 -33 131.047 210.434  14
   1  12 -33 604.790 249.559   9
   1  12 -32 0.94424 223.848  14
   1  12 -32 228.878 239.773   9
   1  12 -31 171.852 300.466  14
  -1 -12 -31 321.111 222.222  12
   1  12 -31-79.6182 201.912   9
   1  12 -30 225.711 266.575  14
  -1 -12 -30-19.4987 237.987  12
   1  12 -30 542.377 269.431   9
   1  12 -29 230.038 289.624  14
  -1 -12 -29 397.748 310.669  12
   1  12 -29 828.013 330.447   9
   1  12 -28-376.661 315.283   9
  -1 -12 -28-597.723 357.082  12
   1  12 -28 66.7371 286.628  14
   1  12 -27 312.534 249.717   9
  -1 -12 -27 127.799 287.061  12
   1  12 -27 352.381 353.612  14
   1  12 -26 974.412 353.329   9
   1  12 -26 710.641 456.374  14
  -1 -12 -26 589.009 344.653  12
   1  12 -25 42.8327 246.057   9
  -1 -12 -25 230.520 321.157  12
   1  12 -25 431.779 372.712  14
   1  12 -24 78.6056 274.556   9
   1  12 -24 522.472 376.473  14
  -1 -12 -23 932.261 796.451   6
   1  12 -23 675.784 330.425   9
   1  12 -23 661.482 495.437  14
   1  12 -22 592.752 350.568   9
   1  12 -22 978.490 415.833  14
  -1 -12 -21 663.034 961.358   6
  -1 -12 -21 116.454 267.284   8
   1  12 -21 849.380 576.724  14
  -1 -12 -20 461.235 546.253   6
  -1 -12 -20-209.864 251.074   8
   1  12 -20 880.462 567.040  14
  -1 -12 -20 1181.30 482.820  11
  -1 -12 -19 295.445 569.361   6
  -1 -12 -19 646.622 297.336   8
  -1 -12 -19 206.468 263.345  11
   1  12 -19 1120.81 545.162  14
  -1 -12 -18 668.577 904.142   5
  -1 -12 -18-474.540 565.294   6
  -1 -12 -18 40.9362 237.430   8
  -1 -12 -18-272.201 327.701  11
  -1 -12 -17 495.119 500.976   5
  -1 -12 -17 542.033 294.370   8
  -1 -12 -17 967.670 736.696   6
  -1 -12 -17 444.433 293.702  11
  -1 -12 -16-129.193 268.446   8
  -1 -12 -16 443.949 506.266   5
  -1 -12 -16-420.757 339.088  11
  -1 -12 -15 2105.08 884.450   5
  -1 -12 -15 1776.44 809.910   6
  -1 -12 -15 1574.84 433.930   8
  -1 -12 -15 1777.16 476.077  11
  -1 -12 -14 1503.60 761.995   5
  -1 -12 -14 1699.87 714.979   6
  -1 -12 -14 1400.26 630.751   1
   1 -12  14 442.741 366.908   1
  -1 -12 -13 540.931 380.414   5
  -1 -12 -13-298.296 713.506   6
   1 -12  13 76.3658 301.510   1
  -1 -12 -13-43.0909 380.689   1
  -1 -12 -12 1092.23 738.320   6
  -1 -12 -12 1400.77 764.991   5
  -1 -12 -12 55.8192 522.247   1
   1 -12  12 651.009 584.783   1
  -1 -12 -11 5805.23 1187.34   6
  -1 -12 -11 5589.58 1103.02   1
   1 -12  11 6648.60 1128.69   1
  -1 -12 -10 190.467 362.239   6
   1 -12  10-643.145 506.567   1
  -1 -12 -10 86.0895 455.362   1
  -1 -12  -9 4633.63 1029.29   6
  -1 -12  -9 3443.91 902.441   1
   1 -12   9 4073.08 931.301   1
  -1 -12  -8 21447.0 2080.40   6
  -1 -12  -8 20050.9 2082.44   1
   1 -12   8 22472.1 2180.47   1
  -1 -12  -7 3513.97 809.461   6
   1 -12   7 5126.72 1084.36   1
  -1 -12  -7 3784.65 956.037   1
  -1 -12  -6 14528.6 1581.01   6
   1 -12   6 14950.0 1807.13   1
  -1 -12  -6 13852.8 1741.90   1
  -1 -12  -5 1182.27 593.945   6
  -1 -12  -5 453.922 476.446   1
   1 -12   5-399.377 420.449   1
  -1 -12  -4 356.587 388.380   6
  -1 -12  -4 651.120 383.505   7
  -1 -12  -4 673.799 461.043   1
   1 -12   4 803.705 613.152   1
  -1 -12  -3 10938.7 1331.43   7
  -1 -12  -3 9738.31 1189.05   6
  -1 -12  -3 9571.00 1506.96   1
   1 -12   3 9673.33 1543.17   1
   1 -12   2 3265.47 577.428   6
  -1 -12  -2 3665.48 734.553   7
  -1 -12  -2 3179.34 641.518   6
   1 -12   2 2878.36 885.912   1
  -1 -12  -2 3788.71 935.372   1
  -1 -12  -1 463.573 263.256   6
  -1 -12  -1-221.544 299.171   7
   1 -12   1 346.240 299.501   6
  -1 -12  -1 450.927 358.914   1
   1 -12   1 874.453 485.252   1
   1 -12   0 44.2328 320.618   6
  -1 -12   0 667.302 374.037   6
  -1 -12   0 336.196 377.195   1
   1 -12   0 482.761 436.697   1
  -1 -12   1 813.162 356.585   6
   1 -12  -1 802.298 331.547   6
   1 -12  -1 552.474 554.352   1
  -1 -12   1 873.433 556.728   1
   1 -12  -2 3036.96 818.340   6
   1 -12  -2 3003.34 819.505   7
  -1 -12   2 3097.42 592.310   6
  -1 -12   2 4380.79 958.374   1
   1 -12  -2 4284.71 1109.34   1
   1 -12  -3 10817.9 1430.45   7
  -1 -12   3 10987.7 984.397   6
   1 -12  -3 9328.07 1384.83   6
  -1 -12   3 10159.6 1455.47   1
   1 -12  -3 9816.07 1641.92   1
   1 -12  -4 552.222 363.734   6
   1 -12  -4 1145.14 569.366   7
  -1 -12   4 967.073 322.949   6
  -1 -12   4 401.861 488.960   1
   1 -12  -4 1035.51 553.440   1
   1 -12  -5 1073.18 540.564   6
  -1 -12   5 552.321 249.345   6
   1 -12  -5 978.583 488.338   7
   1 -12  -5 89.4005 406.199   1
  -1 -12   5 739.218 475.256   1
   1 -12  -6 14126.6 1761.91   7
   1 -12  -6 12908.1 1747.66   6
   1 -12  -6 14813.7 1854.84   1
  -1 -12   6 14207.6 1674.04   1
   1 -12  -7 4054.20 1003.01   6
   1 -12  -7 3341.17 880.511   7
  -1 -12   7 3212.55 846.751   1
   1 -12  -7 3328.93 915.766   1
   1 -12  -8 19240.0 2165.44   5
   1 -12  -8 19014.7 2127.02   7
   1 -12  -8 17878.3 2127.73   6
  -1 -12   8 18134.8 1865.36   1
   1 -12  -8 20419.1 2149.03   1
   1 -12  -9 3952.20 993.763   5
   1 -12  -9 3731.32 1029.14   6
   1 -12  -9 4483.26 1145.85   7
  -1 -12   9 3740.44 874.734   1
   1 -12  -9 4042.45 1012.27   1
   1 -12 -10 495.874 639.755   5
   1 -12 -10 304.820 501.491   7
   1 -12 -10-170.433 724.918   6
  -1 -12  10-266.317 330.948   1
   1 -12 -10-72.8434 347.590   1
   1 -12 -11 5912.42 1288.36   5
   1 -12 -11 5898.83 1362.11   6
   1 -12 -11 5424.27 1193.29   7
  -1 -12  11 5165.94 1033.48   1
   1 -12 -11 5997.81 1138.44   1
   1 -12 -12 1815.11 963.982   6
   1 -12 -12 692.785 565.030   5
   1 -12 -12 349.622 329.017   1
  -1 -12  12 267.476 451.463   1
   1 -12 -13 769.793 566.174   5
   1 -12 -13-689.430 694.312   6
   1 -12 -13-420.528 481.218   1
  -1 -12  13-108.878 399.360   1
   1 -12 -14 656.418 478.486   5
   1 -12 -14 1868.61 1000.75   6
   1 -12 -14 908.931 540.433   1
  -1 -12  14 949.718 506.058   1
   1 -12 -15 1737.76 1015.52   6
   1 -12 -15 2000.01 444.662   8
   1 -12 -15 1958.22 882.338   5
   1 -12 -15 1545.97 361.400  13
   1 -12 -16-399.997 557.131   6
   1 -12 -16 912.555 773.260   5
   1 -12 -16 227.606 272.470  11
   1 -12 -16 529.037 297.109  13
   1 -12 -17 1283.00 850.492   5
   1 -12 -17 945.553 698.802   6
   1 -12 -17 690.629 290.218  13
   1 -12 -17 570.723 265.486  11
   1 -12 -18 630.691 858.301   6
   1 -12 -18 322.610 759.216   5
   1 -12 -18-237.931 261.873  13
   1 -12 -18 95.8814 247.790  11
   1 -12 -19 284.798 774.810   6
   1 -12 -19 609.947 565.226   5
   1 -12 -19 441.644 338.110  11
   1 -12 -19 399.482 250.042  13
   1 -12 -20-20.4817 513.785   5
   1 -12 -20 981.222 755.942   6
   1 -12 -20 437.769 359.535  13
   1 -12 -20 172.502 276.903  11
   1 -12 -21-154.971 768.423   6
  -1  12 -21 232.062 317.236   9
   1 -12 -21-668.564 821.573   5
   1 -12 -21 747.309 410.584  12
   1 -12 -21 627.170 321.684  11
   1 -12 -21 376.122 288.467  13
   1 -12 -22-645.867 1007.26   5
  -1  12 -22 1551.71 499.393   9
   1 -12 -22 1238.27 1040.69   6
   1 -12 -22 1038.71 398.924  12
   1 -12 -23 1160.85 1031.25   7
   1 -12 -23 689.702 737.748   6
  -1  12 -23 305.210 321.852   9
   1 -12 -23 222.808 247.914  12
  -1  12 -23 1243.34 705.609  14
   1 -12 -24-1215.87 1116.70   6
  -1  12 -24 281.288 304.525   9
   1 -12 -24 62.6200 738.927   7
  -1  12 -24 567.464 518.557  14
   1 -12 -24 381.135 288.580  12
  -1  12 -25-323.273 299.532   9
   1 -12 -25 53.9283 253.806  12
  -1  12 -25 337.778 408.518  14
  -1  12 -26 1176.14 434.050   9
   1 -12 -26 709.359 394.952  12
  -1  12 -26 1487.73 641.836  14
  -1  12 -27 4.51724 274.532   9
   1 -12 -27 216.232 329.361  12
  -1  12 -27 354.566 394.766  14
  -1  12 -28 365.528 304.491   9
  -1  12 -28 762.234 384.248  14
   1 -12 -28-202.830 274.408  12
  -1  12 -29 283.540 308.608   9
   1 -12 -29 491.792 307.526  12
  -1  12 -29 88.5165 311.400  14
  -1  12 -30 736.656 356.713   9
  -1  12 -30 185.436 361.165  14
   1 -12 -30 522.517 296.169  12
  -1  12 -31 442.321 316.317   9
  -1  12 -31 63.4470 291.258  14
   1 -12 -31 166.554 248.147  12
  -1  12 -32 6.20356 238.251   9
  -1  12 -32-64.0132 266.999  14
   1 -12 -32-21.5678 219.627  12
   1 -12 -33 1027.36 311.293  12
  -1  12 -33 246.074 244.062   9
  -1  12 -34 145.635 197.967  14
  -1  12 -34 182.163 229.257   9
  -1  12 -35-574.766 265.354  14
  -1  12 -35 329.552 234.243   9
  -1  12 -36 409.978 182.190  14
  -1  12 -36 62.2109 150.429   9
   1  13 -36 285.312 151.123  14
   1  13 -35-321.058 221.931  14
   1  13 -34-48.2860 179.977  14
   1  13 -33-107.654 199.297  14
   1  13 -33 67.5009 154.876   9
   1  13 -32 624.461 286.068  14
  -1 -13 -32 310.530 233.802  12
   1  13 -32 88.9461 182.439   9
   1  13 -31-81.2769 223.817  14
  -1 -13 -31 182.254 216.252  12
   1  13 -31 257.571 262.238   9
  -1 -13 -30 79.9907 234.838  12
   1  13 -30-193.471 210.617   9
   1  13 -29 517.711 309.951  14
  -1 -13 -29 575.019 296.495  12
   1  13 -29 901.962 364.392   9
   1  13 -28 285.034 318.053  14
  -1 -13 -28 26.6146 299.239  12
   1  13 -28 375.540 282.663   9
   1  13 -27 1055.41 379.065   9
  -1 -13 -27 792.709 404.705  12
   1  13 -27 621.725 352.814  14
   1  13 -26-62.0782 216.652   9
  -1 -13 -26-349.109 332.912  12
   1  13 -26 216.469 295.819  14
   1  13 -25 276.482 289.475   9
  -1 -13 -25 63.0669 241.413  12
   1  13 -25 98.6081 349.457  14
   1  13 -24 251.250 338.398  14
  -1 -13 -23 2426.48 1552.30   6
   1  13 -23 230.175 339.675  14
  -1 -13 -22 1082.66 1103.65   6
   1  13 -22 404.474 471.791  14
  -1 -13 -21-1291.89 1160.50   6
   1  13 -21 382.086 430.006  14
  -1 -13 -20 40.4096 247.937   8
  -1 -13 -20-511.302 792.251   6
  -1 -13 -20 308.419 271.610  11
   1  13 -20 69.9383 405.132  14
  -1 -13 -19 623.489 396.090   8
  -1 -13 -19 1645.97 1072.51   6
   1  13 -19 1261.62 625.760  14
  -1 -13 -19 702.246 397.276  11
  -1 -13 -18 919.702 870.974   6
  -1 -13 -18 962.930 401.887   8
  -1 -13 -18 545.125 389.915  11
  -1 -13 -17 337.753 297.231   8
  -1 -13 -17-213.133 547.766   5
  -1 -13 -17-164.703 819.071   6
  -1 -13 -17 945.144 471.898  11
  -1 -13 -16 634.040 320.180   8
  -1 -13 -16 392.732 349.260  11
  -1 -13 -15 1234.24 942.272   6
  -1 -13 -15 2253.67 504.014   8
  -1 -13 -15 2229.06 560.242  11
  -1 -13 -14 691.102 347.281   8
  -1 -13 -14 150.861 504.142   6
  -1 -13 -14 361.221 364.915  11
  -1 -13 -14 491.166 452.601   1
  -1 -13 -13 2160.14 861.220   6
   1 -13  13 2570.55 817.198   1
  -1 -13 -13 1315.83 572.007   1
  -1 -13 -12 175.466 443.986   6
  -1 -13 -12-464.437 373.149   1
   1 -13  12 14.5941 370.551   1
  -1 -13 -11-676.563 698.678   6
   1 -13  11-499.372 384.829   1
  -1 -13 -11-332.548 513.998   1
  -1 -13 -10 8069.34 1429.50   6
   1 -13  10 8685.25 1405.29   1
  -1 -13 -10 7186.83 1378.84   1
  -1 -13  -9 4264.13 999.248   6
  -1 -13  -9 3633.19 959.650   1
   1 -13   9 4130.36 980.688   1
  -1 -13  -8 2272.48 714.992   6
  -1 -13  -8 1692.69 616.872   1
   1 -13   8 2285.42 852.847   1
  -1 -13  -7 3353.65 867.563   6
  -1 -13  -7 3199.19 934.842   1
   1 -13   7 2937.83 854.990   1
  -1 -13  -6 10332.2 1503.99   7
  -1 -13  -6 10258.8 1428.03   6
   1 -13   6 10481.5 1553.29   1
  -1 -13  -6 9586.92 1479.29   1
  -1 -13  -5 4768.81 957.155   6
  -1 -13  -5 5746.28 1134.47   7
   1 -13   5 5157.37 1172.71   1
  -1 -13  -5 4338.67 1140.83   1
  -1 -13  -4 11263.7 1443.29   7
  -1 -13  -4 10275.2 1263.22   6
  -1 -13  -4 9201.90 1416.14   1
   1 -13   4 10208.8 1573.30   1
  -1 -13  -3 177.284 355.266   6
  -1 -13  -3 103.910 300.588   7
   1 -13   3-73.6088 473.697   1
  -1 -13  -3-115.014 411.510   1
  -1 -13  -2 1594.07 563.166   6
  -1 -13  -2 2344.59 635.846   7
   1 -13   2 1122.97 621.623   1
  -1 -13  -2 1317.13 640.083   1
   1 -13   1 5450.65 756.140   6
  -1 -13  -1 5107.29 840.440   6
  -1 -13  -1 5718.32 928.335   7
  -1 -13  -1 4807.63 1116.10   1
   1 -13   1 5117.49 1193.66   1
   1 -13   0 845.221 363.067   6
  -1 -13   0 578.716 309.949   6
  -1 -13   0 1294.88 654.012   1
   1 -13   0 882.662 560.992   1
   1 -13  -1 6125.39 935.618   6
  -1 -13   1 5617.81 808.238   6
   1 -13  -1 5124.90 1163.15   1
  -1 -13   1 4439.02 1034.23   1
   1 -13  -2 1428.79 501.059   6
  -1 -13   2 2399.97 515.877   6
  -1 -13   2 2002.61 764.656   1
   1 -13  -2 917.641 509.142   1
   1 -13  -3 385.273 332.048   6
  -1 -13   3 44.5003 250.542   6
   1 -13  -3 111.659 339.448   7
  -1 -13   3 746.758 635.103   1
   1 -13  -3-133.957 679.918   1
   1 -13  -4 10916.0 1466.20   7
   1 -13  -4 10099.4 1427.41   6
  -1 -13   4 9182.82 1401.67   1
   1 -13  -4 10710.8 1608.23   1
   1 -13  -5 5315.14 1108.78   6
   1 -13  -5 4374.44 1117.06   7
  -1 -13   5 4718.18 1077.54   1
   1 -13  -5 4388.16 1109.74   1
   1 -13  -6 9814.14 1524.41   7
   1 -13  -6 9550.99 1489.77   6
   1 -13  -6 9579.57 1590.44   1
  -1 -13   6 8902.09 1387.89   1
   1 -13  -7 2781.55 829.124   7
   1 -13  -7 3060.85 885.732   6
  -1 -13   7 2989.01 861.715   1
   1 -13  -7 2786.99 928.290   1
   1 -13  -8 1675.38 869.177   6
   1 -13  -8 1528.24 675.582   7
   1 -13  -8 1963.30 794.699   1
  -1 -13   8 2058.02 609.400   1
   1 -13  -9 3338.94 1008.73   7
   1 -13  -9 2755.03 880.256   6
   1 -13  -9 4540.17 1169.54   1
  -1 -13   9 3940.09 903.229   1
   1 -13 -10 8382.19 1570.66   6
   1 -13 -10 6595.84 1396.26   5
   1 -13 -10 7816.90 1516.77   7
   1 -13 -10 6489.07 1234.82   1
  -1 -13  10 7280.48 1253.44   1
   1 -13 -11-943.182 789.098   5
   1 -13 -11-503.577 706.809   6
   1 -13 -11-164.885 687.655   7
  -1 -13  11 74.8338 326.271   1
   1 -13 -11 257.041 412.529   1
   1 -13 -12-137.550 412.511   7
   1 -13 -12-208.722 590.178   6
   1 -13 -12 208.533 644.458   5
   1 -13 -12 320.958 463.695   1
  -1 -13  12 182.471 292.747   1
   1 -13 -13 1188.00 799.067   5
   1 -13 -13 2535.68 1242.26   6
   1 -13 -13 1527.22 799.779   7
  -1 -13  13 1200.70 581.265   1
   1 -13 -13 2687.05 973.749   1
   1 -13 -14 1443.27 954.649   5
   1 -13 -14 235.953 586.218   6
   1 -13 -14 34.8475 560.932   7
   1 -13 -14 403.100 270.220   8
   1 -13 -14 812.800 331.103  13
   1 -13 -14 645.284 354.553  11
   1 -13 -14 254.418 312.728   1
   1 -13 -15 1638.26 819.045   6
   1 -13 -15 2317.65 882.053   5
   1 -13 -15 1928.76 883.769   7
   1 -13 -15 2082.62 485.526   8
   1 -13 -15 1894.65 457.469  13
   1 -13 -15 2546.82 552.164  11
   1 -13 -16 868.869 833.266   6
   1 -13 -16 661.135 770.691   5
   1 -13 -16 337.643 834.197   7
   1 -13 -16 463.465 289.379  13
   1 -13 -16 434.456 353.554  11
   1 -13 -17 509.477 668.508   6
   1 -13 -17 1221.92 846.608   7
   1 -13 -17 192.401 567.190   5
   1 -13 -17 590.993 346.071  13
   1 -13 -17 755.260 371.525  11
   1 -13 -18 1900.24 1233.80   6
   1 -13 -18 858.979 871.017   5
   1 -13 -18 714.980 871.442   7
   1 -13 -18 545.113 350.689  13
   1 -13 -18 566.439 396.586  11
   1 -13 -19-509.556 742.271   6
   1 -13 -19 1895.38 1110.99   7
   1 -13 -19 493.321 612.682   5
   1 -13 -19 1108.07 345.651  13
   1 -13 -19 1080.22 385.058  11
   1 -13 -20-2.63636 690.083   5
  -1  13 -20 520.289 308.391   9
   1 -13 -20-738.459 967.911   6
   1 -13 -20-1309.55 996.626   7
   1 -13 -20 518.438 416.169  11
   1 -13 -21 625.286 1023.62   7
  -1  13 -21 419.113 354.195   9
   1 -13 -21-1250.72 1235.32   5
   1 -13 -21 115.894 844.515   6
   1 -13 -21-58.7916 291.016  12
   1 -13 -21 103.619 280.111  11
   1 -13 -22 423.200 476.884   5
   1 -13 -22-406.952 588.946   7
  -1  13 -22 848.069 474.623   9
   1 -13 -22 1541.46 1213.18   6
   1 -13 -22 186.219 251.299  11
   1 -13 -22 254.126 253.114  12
   1 -13 -23-845.408 797.357   7
  -1  13 -23-94.2724 296.100   9
   1 -13 -23-1204.09 1356.85   6
  -1  13 -23 476.267 627.109  14
   1 -13 -23-114.196 261.251  12
  -1  13 -24 492.589 330.443   9
   1 -13 -24 706.296 376.070  12
  -1  13 -24-311.538 418.563  14
  -1  13 -25 473.363 385.751   9
   1 -13 -25-199.162 256.376  12
  -1  13 -25 747.398 523.215  14
  -1  13 -26-471.025 283.662   9
  -1  13 -26 534.144 416.105  14
   1 -13 -26 229.844 242.623  12
  -1  13 -27 446.664 320.460   9
   1 -13 -27 919.473 382.310  12
  -1  13 -27 321.315 340.398  14
  -1  13 -28 273.007 282.890   9
  -1  13 -28 669.981 454.696  14
   1 -13 -28 85.0287 282.615  12
  -1  13 -29 741.271 325.191   9
  -1  13 -29 779.231 474.516  14
   1 -13 -29 366.349 331.691  12
  -1  13 -30-135.274 223.747   9
  -1  13 -30 260.940 310.144  14
   1 -13 -30 161.411 235.012  12
  -1  13 -31 110.534 224.065   9
   1 -13 -31 297.615 286.389  12
  -1  13 -31 220.940 263.649  14
   1 -13 -32 26.7861 228.012  12
  -1  13 -32 511.702 305.854  14
  -1  13 -32 163.879 198.119   9
  -1  13 -33-559.276 300.875  14
   1 -13 -33-135.855 206.314  12
  -1  13 -34-175.095 191.897  14
  -1  13 -34-163.408 194.336   9
  -1  13 -35-491.881 231.665  14
  -1  13 -35-323.184 197.340   9
  -1  13 -36 64.5616 133.907  14
   1  14 -35-196.747 209.535  14
   1  14 -34 138.515 195.987  14
   1  14 -33 113.523 214.708  14
  -1 -14 -32 22.4786 168.959  12
   1  14 -32 207.147 208.001  14
  -1 -14 -31 102.690 191.398  12
   1  14 -31-276.028 221.754  14
   1  14 -30 168.893 278.949  14
  -1 -14 -30 49.6681 235.423  12
  -1 -14 -29-43.3914 266.160  12
   1  14 -29-253.014 303.188  14
  -1 -14 -28 7.67026 256.480  12
   1  14 -28 83.0121 319.362  14
   1  14 -27 754.099 385.551  14
  -1 -14 -27 395.616 254.610  12
  -1 -14 -26 190.063 249.372  12
   1  14 -26 481.609 361.655  14
  -1 -14 -25 51.9860 253.840  12
   1  14 -25 775.651 391.804  14
   1  14 -24 75.9018 275.470  14
   1  14 -23 602.799 382.917  14
  -1 -14 -22-377.340 856.732   6
   1  14 -22 2246.57 599.629  14
  -1 -14 -21-431.303 870.123   6
   1  14 -21 2166.93 579.921  14
  -1 -14 -20 457.180 353.134   8
  -1 -14 -20-34.3622 559.871   6
   1  14 -20-79.3112 391.861  14
  -1 -14 -20 1023.65 471.941  11
  -1 -14 -19 319.119 310.330   8
  -1 -14 -19-750.959 691.572   6
   1  14 -19 192.544 454.841  14
  -1 -14 -19-74.0978 346.083  11
  -1 -14 -18 1670.13 1244.61   6
  -1 -14 -18 822.630 390.883   8
   1  14 -18 1925.47 654.005  14
  -1 -14 -18 1013.47 442.214  11
  -1 -14 -17 1051.15 666.810   6
  -1 -14 -17 34.2628 283.659   8
  -1 -14 -17 264.989 391.986  11
  -1 -14 -16 3863.35 679.239   8
  -1 -14 -16 4670.72 1560.43   6
  -1 -14 -16 4595.55 809.108  11
  -1 -14 -15 1333.57 1067.26   6
  -1 -14 -15 278.244 272.360   8
  -1 -14 -15 836.344 418.181  11
  -1 -14 -14 62.3787 564.190   6
  -1 -14 -14 478.725 289.706   8
  -1 -14 -14 65.8500 305.630  11
  -1 -14 -14-132.161 648.725   1
  -1 -14 -13 525.892 243.737   8
  -1 -14 -13 1095.68 537.975   6
  -1 -14 -13 1142.69 494.691  11
  -1 -14 -13 1156.47 594.245   1
   1 -14  13 445.226 326.259   1
  -1 -14 -12 2419.36 464.975   8
  -1 -14 -12 2480.26 954.841   6
  -1 -14 -12 2672.66 580.891  11
   1 -14  12 2213.19 725.218   1
  -1 -14 -12 2020.07 725.125   1
  -1 -14 -11 1236.12 714.855   6
   1 -14  11 2361.89 785.479   1
  -1 -14 -11 2212.08 844.589   1
  -1 -14 -10 4105.22 1091.51   6
  -1 -14 -10 4430.89 1089.42   1
   1 -14  10 6058.28 1220.51   1
  -1 -14  -9 2081.53 799.680   6
  -1 -14  -9 1325.52 577.171   1
   1 -14   9 1313.55 529.432   1
  -1 -14  -8 6260.45 1314.82   7
  -1 -14  -8 5544.29 1196.75   6
  -1 -14  -8 5896.22 1257.37   1
   1 -14   8 6547.06 1335.74   1
  -1 -14  -7 4171.82 952.905   7
  -1 -14  -7 4292.16 971.980   6
  -1 -14  -7 2939.31 933.422   1
   1 -14   7 5382.39 1192.74   1
  -1 -14  -6 1263.48 450.600   6
  -1 -14  -6 2681.56 804.605   7
  -1 -14  -6 2334.12 863.033   1
   1 -14   6 1513.53 686.715   1
  -1 -14  -5 657.069 578.174   7
  -1 -14  -5 411.587 357.199   6
  -1 -14  -5 612.280 648.599   1
   1 -14   5 473.209 443.878   1
  -1 -14  -4 56.8688 337.309   6
  -1 -14  -4 14.7546 404.768   7
  -1 -14  -4 164.237 397.411   1
   1 -14   4 784.157 541.970   1
  -1 -14  -3 12783.5 1539.46   7
  -1 -14  -3 12157.5 1405.59   6
   1 -14   3 12612.6 1844.04   1
  -1 -14  -3 10986.8 1688.49   1
  -1 -14  -2 3748.42 840.166   7
  -1 -14  -2 3991.98 862.644   6
  -1 -14  -2 3756.31 1025.34   1
   1 -14   2 3838.77 1005.83   1
  -1 -14  -1 68.1777 324.818   6
  -1 -14  -1 182.637 420.616   1
   1 -14   1 100.037 392.404   1
  -1 -14   0-127.585 262.120   6
   1 -14   0-181.188 350.595   6
   1 -14   0 612.472 640.829   1
  -1 -14   0 227.297 537.814   1
  -1 -14   1 657.336 363.006   6
   1 -14  -1-261.394 403.908   6
  -1 -14   1 272.767 570.145   1
   1 -14  -1-90.6144 546.991   1
   1 -14  -2 2999.99 784.498   6
  -1 -14   2 3986.73 703.904   6
  -1 -14   2 4266.40 1099.83   1
   1 -14  -2 2825.13 948.296   1
   1 -14  -3 13675.0 1774.28   7
   1 -14  -3 10134.9 1439.08   6
  -1 -14   3 9928.25 1570.86   1
   1 -14  -3 11537.4 1836.56   1
   1 -14  -4 184.368 434.672   6
   1 -14  -4-222.625 450.038   7
  -1 -14   4 173.169 381.815   1
   1 -14  -4 129.554 438.681   1
   1 -14  -5 131.363 483.256   7
   1 -14  -5 5.57540 378.547   6
  -1 -14   5 433.143 382.858   1
   1 -14  -5 269.620 529.946   1
   1 -14  -6 2226.50 869.903   7
   1 -14  -6 2057.35 698.694   6
   1 -14  -6 2329.89 927.209   1
  -1 -14   6 1380.18 639.484   1
   1 -14  -7 4549.42 1077.42   6
   1 -14  -7 4564.76 1119.37   7
   1 -14  -7 4967.06 1232.88   1
  -1 -14   7 4346.83 1075.51   1
   1 -14  -8 5420.34 1316.42   6
   1 -14  -8 6724.43 1459.45   7
   1 -14  -8 5972.23 1322.39   1
  -1 -14   8 5668.48 1170.81   1
   1 -14  -9 1870.15 914.536   7
   1 -14  -9 2078.34 673.993   6
  -1 -14   9 1613.42 683.592   1
   1 -14  -9 1406.42 736.637   1
   1 -14 -10 4608.58 1266.68   6
   1 -14 -10 3751.07 1003.58   7
  -1 -14  10 3970.16 1025.19   1
   1 -14 -10 4688.32 1046.17   1
   1 -14 -11 2060.18 885.329   6
   1 -14 -11 1885.36 900.064   7
   1 -14 -11 2297.33 899.339   1
  -1 -14  11 1967.48 750.896   1
   1 -14 -12 2950.51 1039.54   7
   1 -14 -12 2187.51 854.600   6
   1 -14 -12 3087.38 611.691   8
   1 -14 -12 3264.12 568.096  11
  -1 -14  12 3138.34 983.716   1
   1 -14 -12 1929.39 793.071   1
   1 -14 -13 519.492 661.638   5
   1 -14 -13 1344.49 435.623   8
   1 -14 -13 1515.50 783.777   7
   1 -14 -13 194.314 650.871   6
   1 -14 -13 957.882 417.043  11
  -1 -14  13 1435.44 564.332   1
   1 -14 -13 577.327 589.588   1
   1 -14 -14-374.067 352.609   8
   1 -14 -14 121.808 709.817   6
   1 -14 -14 138.246 644.763   7
   1 -14 -14-171.238 700.891   5
   1 -14 -14 149.110 242.015  11
   1 -14 -14-275.109 530.399   1
   1 -14 -15 1531.53 1092.28   7
   1 -14 -15 1021.37 662.925   5
   1 -14 -15-79.6886 688.841   6
   1 -14 -15 441.756 315.902  11
   1 -14 -16 4203.25 1308.27   5
   1 -14 -16 4412.16 1505.11   6
   1 -14 -16 4480.21 1500.38   7
   1 -14 -16 3848.32 697.252  11
   1 -14 -17 1641.89 1097.92   5
   1 -14 -17 1162.32 1310.28   6
   1 -14 -17 1202.18 896.899   7
   1 -14 -17 444.968 368.961  11
   1 -14 -18 2191.05 1154.20   5
   1 -14 -18 1139.10 1005.08   6
   1 -14 -18 664.346 868.808   7
   1 -14 -18 800.789 370.723  11
   1 -14 -19 204.820 670.457   6
   1 -14 -19-237.492 588.588   5
   1 -14 -19-3.00139 711.805   7
   1 -14 -19 24.6918 230.852  11
   1 -14 -20-888.593 1372.74   6
   1 -14 -20-224.538 973.712   7
   1 -14 -20-1182.73 1185.69   5
   1 -14 -20 198.688 236.529  11
   1 -14 -21 703.131 1007.90   7
   1 -14 -21 2649.47 1227.48   6
   1 -14 -21 1848.92 1261.63   5
   1 -14 -21 1325.40 455.484  12
   1 -14 -21 1668.35 515.383  11
  -1  14 -22 989.622 420.885   9
   1 -14 -22 1920.55 1080.50   6
   1 -14 -22-547.917 1165.20   7
   1 -14 -22 536.928 347.749  11
   1 -14 -22 84.7364 249.823  12
  -1  14 -23 1385.94 419.651   9
   1 -14 -23 803.958 375.480  12
  -1  14 -23 1013.67 614.795  14
  -1  14 -24 376.979 303.570   9
  -1  14 -24-186.044 408.022  14
   1 -14 -24-72.3518 249.943  12
  -1  14 -25 448.654 305.834   9
   1 -14 -25 136.715 279.676  12
  -1  14 -25 785.712 539.558  14
  -1  14 -26-132.274 247.446   9
  -1  14 -26 591.481 430.826  14
   1 -14 -26 241.589 296.966  12
  -1  14 -27 449.706 349.501   9
  -1  14 -27-252.144 361.405  14
   1 -14 -27 768.628 386.112  12
  -1  14 -28-355.637 280.879   9
  -1  14 -28-569.164 354.241  14
   1 -14 -28 35.7417 252.580  12
  -1  14 -29 342.765 281.313   9
  -1  14 -29 104.335 274.759  14
   1 -14 -29-112.057 267.734  12
  -1  14 -30 70.5893 242.531   9
   1 -14 -30 95.9433 226.328  12
  -1  14 -30-101.271 292.311  14
   1 -14 -31-23.7589 218.532  12
  -1  14 -31-247.364 270.497  14
  -1  14 -31 312.829 221.609   9
  -1  14 -32 255.747 277.972  14
   1 -14 -32-76.5356 199.791  12
  -1  14 -32-99.8404 189.741   9
   1 -14 -33 83.4657 179.380  12
  -1  14 -33 318.518 224.957  14
  -1  14 -33 8.35300 167.331   9
  -1  14 -34 20.4534 161.142  14
  -1  14 -35 387.931 186.607  14
   1  15 -35-8.71085 148.489  14
   1  15 -34-243.149 189.001  14
   1  15 -33 12.3519 183.165  14
  -1 -15 -32 7.11091 172.227  12
   1  15 -32 5.80697 218.871  14
   1  15 -31 17.5401 218.669  14
  -1 -15 -31-120.240 191.047  12
  -1 -15 -30-94.8658 226.228  12
   1  15 -30 163.875 271.691  14
   1  15 -29 134.731 244.584  14
  -1 -15 -29-29.5683 231.957  12
  -1 -15 -28 82.8866 286.175  12
   1  15 -28 263.335 310.484  14
   1  15 -27 383.742 296.595  14
  -1 -15 -27 112.103 261.176  12
  -1 -15 -26 615.787 405.323  12
   1  15 -26 556.886 389.769  14
   1  15 -25 491.537 350.713  14
  -1 -15 -25 258.221 306.496  12
   1  15 -24-347.102 383.311  14
   1  15 -23 966.547 465.745  14
   1  15 -22 973.558 528.523  14
  -1 -15 -21-536.897 647.120   6
   1  15 -21 185.988 394.333  14
  -1 -15 -20-785.389 716.719   6
  -1 -15 -20 269.314 301.644   8
  -1 -15 -20 100.161 298.135  11
   1  15 -20 587.240 433.213  14
  -1 -15 -19 1460.54 514.950   8
  -1 -15 -19 2245.71 983.607   6
  -1 -15 -19 1298.72 505.009  11
   1  15 -19 2451.35 748.390  14
  -1 -15 -18 1859.89 576.228   8
  -1 -15 -18 950.676 821.103   6
   1  15 -18 2341.54 769.930  14
  -1 -15 -18 1269.91 531.571  11
  -1 -15 -17 459.114 344.502   8
  -1 -15 -17 69.2050 820.892   6
  -1 -15 -17 441.242 398.048  11
  -1 -15 -16 1201.82 460.245   8
  -1 -15 -16 1360.28 900.837   6
  -1 -15 -16 742.660 434.661  11
  -1 -15 -15 1044.33 778.882   6
  -1 -15 -15 561.503 362.262   8
  -1 -15 -15 288.073 344.025  11
  -1 -15 -14 3486.33 585.935   8
  -1 -15 -14 4561.15 1416.41   6
  -1 -15 -14 4582.60 823.712  11
  -1 -15 -14 3477.74 921.324   1
  -1 -15 -13 1787.73 782.658   6
  -1 -15 -13 1193.58 412.050   8
  -1 -15 -13 899.801 430.485  11
   1 -15  13 703.328 694.862   1
  -1 -15 -13 1030.28 910.075   1
  -1 -15 -12 1478.58 701.349   6
  -1 -15 -12 2357.80 494.648   8
  -1 -15 -12 2459.20 610.932  11
   1 -15  12 1690.43 624.480   1
  -1 -15 -12 1707.48 648.768   1
  -1 -15 -11 711.559 317.868   8
  -1 -15 -11-405.651 709.724   6
  -1 -15 -11 164.909 657.248   7
  -1 -15 -11 468.983 231.164  11
   1 -15  11 360.866 381.583   1
  -1 -15 -11 751.246 679.448   1
  -1 -15 -10 3062.48 1089.68   7
  -1 -15 -10 3971.66 1083.23   6
  -1 -15 -10 4560.38 646.387   8
  -1 -15 -10 2882.98 570.140  11
   1 -15  10 3453.53 1004.34   1
  -1 -15 -10 3534.51 1011.13   1
  -1 -15  -9 5445.91 1283.20   1
   1 -15   9 7340.99 1437.69   1
  -1 -15  -9 4919.59 1188.85   7
  -1 -15  -9 6424.08 1388.54   6
   1 -15   8 3277.33 903.591   1
  -1 -15  -8 2962.80 957.286   1
  -1 -15  -8 4419.77 1190.90   7
  -1 -15  -8 3892.91 1025.39   6
  -1 -15  -7 251.781 446.169   1
   1 -15   7 1610.36 811.841   1
  -1 -15  -7 1249.69 724.022   6
  -1 -15  -7 2057.26 638.793   7
   1 -15   6 1842.92 840.380   1
  -1 -15  -6 1324.58 691.260   1
  -1 -15  -6 1692.33 626.225   7
  -1 -15  -6 1577.41 669.391   6
  -1 -15  -5 2729.37 949.590   1
   1 -15   5 2634.94 827.392   1
  -1 -15  -5 3607.37 929.152   6
  -1 -15  -5 1926.39 815.014   7
   1 -15   4 3061.81 1098.39   1
  -1 -15  -4 2670.82 968.455   1
  -1 -15  -4 2146.19 645.723   6
  -1 -15  -4 2154.17 648.555   7
   1 -15   3 984.565 699.104   1
  -1 -15  -3 354.210 473.894   1
  -1 -15  -3 459.317 412.540   6
  -1 -15  -3 832.851 581.266   7
  -1 -15  -2 1299.76 793.325   1
   1 -15   2 1240.14 712.710   1
  -1 -15  -2 647.183 398.919   6
   1 -15   1 1937.40 786.584   1
  -1 -15  -1 1556.28 795.049   1
  -1 -15  -1 2343.66 715.161   6
   1 -15   0 5551.34 1306.41   1
  -1 -15   0 4614.95 1151.25   1
  -1 -15   0 5281.16 946.168   6
   1 -15  -1 1649.63 606.635   1
  -1 -15   1 1781.47 669.376   1
   1 -15  -1 2418.93 740.260   6
  -1 -15   1 2443.15 614.784   6
  -1 -15   2 741.655 605.004   1
   1 -15  -2 269.371 440.756   1
   1 -15  -2 1006.87 523.395   6
   1 -15  -3 945.883 778.184   1
  -1 -15   3 552.489 772.831   1
   1 -15  -3 746.640 542.505   6
  -1 -15   4 3104.05 966.679   1
   1 -15  -4 2526.15 992.660   1
   1 -15  -4 2038.41 739.103   7
   1 -15  -4 2137.73 776.558   6
   1 -15  -5 3222.23 979.593   1
  -1 -15   5 4034.22 1080.90   1
   1 -15  -5 2815.92 842.045   6
   1 -15  -5 3314.08 914.685   7
   1 -15  -6 1916.40 729.861   1
  -1 -15   6 948.378 705.211   1
   1 -15  -6 1223.32 680.987   6
   1 -15  -6 977.852 562.005   7
   1 -15  -7 2203.53 787.506   1
  -1 -15   7 1604.73 732.657   1
   1 -15  -7 1230.75 721.859   6
   1 -15  -7 1078.70 750.789   7
   1 -15  -8 4002.43 1115.78   1
  -1 -15   8 5290.71 1203.03   1
   1 -15  -8 4533.15 1236.79   6
   1 -15  -8 3938.21 1157.11   7
   1 -15  -9 5969.60 1390.46   1
  -1 -15   9 6231.44 1325.98   1
   1 -15  -9 4655.54 1243.73   7
   1 -15  -9 4882.03 1352.64   6
  -1 -15  10 4294.07 1029.38   1
   1 -15 -10 4729.79 1195.30   1
   1 -15 -10 4436.34 1292.10   7
   1 -15 -10 2921.12 1181.18   6
   1 -15 -10 3601.24 656.047  11
   1 -15 -11 505.496 748.199   6
   1 -15 -11 1330.55 742.029   7
   1 -15 -11 866.470 402.246   8
   1 -15 -11 418.178 280.134  11
   1 -15 -11 1143.57 749.706   1
  -1 -15  11 658.956 759.543   1
   1 -15 -12 1444.30 792.716   7
   1 -15 -12 2405.15 552.197   8
   1 -15 -12 2926.08 1294.26   6
   1 -15 -12 2861.98 618.930  11
   1 -15 -12 2006.48 781.344   1
  -1 -15  12 2298.55 938.600   1
   1 -15 -13 744.352 296.308   8
   1 -15 -13 1399.46 1076.87   6
   1 -15 -13 1017.91 943.560   7
   1 -15 -13 1483.27 526.763  11
  -1 -15  13 1960.75 713.813   1
   1 -15 -13 1494.89 695.077   1
   1 -15 -14 2774.56 1195.68   7
   1 -15 -14 2932.63 546.302   8
   1 -15 -14 3975.27 1485.96   6
   1 -15 -14 3612.62 749.748  11
   1 -15 -14 2706.32 637.795   1
   1 -15 -15 326.772 570.722   7
   1 -15 -15 809.046 771.324   6
   1 -15 -15 280.557 278.091  11
   1 -15 -16 2691.43 1331.99   7
   1 -15 -16 872.204 638.082   6
   1 -15 -16 1230.85 449.756  11
   1 -15 -17 932.275 1102.15   6
   1 -15 -17 122.659 656.224   7
   1 -15 -17 186.884 305.077  11
   1 -15 -18 1681.81 1058.89   6
   1 -15 -18 1157.45 1150.21   7
   1 -15 -18 1354.86 536.044  11
   1 -15 -19 2396.31 1292.71   6
   1 -15 -19 1715.27 483.280  11
   1 -15 -20-519.841 1000.73   6
   1 -15 -20-742.120 529.517   7
   1 -15 -20 50.5162 269.541  11
   1 -15 -20 70.4490 273.027  12
   1 -15 -21 902.026 1158.05   6
   1 -15 -21-302.538 554.511   7
   1 -15 -21 117.876 265.844  11
   1 -15 -21 308.231 352.589  12
   1 -15 -22-85.2229 274.188  12
   1 -15 -22 258.674 310.123  11
   1 -15 -23 927.770 453.610  12
  -1  15 -23 1158.18 586.749  14
   1 -15 -24-89.0373 301.687  12
  -1  15 -24 448.310 522.129  14
  -1  15 -25 171.616 362.108  14
   1 -15 -25 318.491 329.879  12
  -1  15 -26 307.986 289.722   9
   1 -15 -26 699.492 369.512  12
  -1  15 -26 46.2890 347.233  14
   1 -15 -27 279.433 333.793  12
  -1  15 -27 130.892 306.584  14
  -1  15 -28-3.82464 309.201  14
   1 -15 -28-38.4644 236.383  12
  -1  15 -29 187.296 267.472   9
  -1  15 -29 341.068 312.468  14
   1 -15 -29 178.349 253.092  12
  -1  15 -30-84.7373 258.313  14
   1 -15 -30-104.742 234.080  12
  -1  15 -31-768.770 376.444  14
   1 -15 -31 94.7114 212.549  12
   1 -15 -32-136.503 171.626  12
  -1  15 -32 303.217 242.525  14
   1 -15 -33 505.070 226.516  12
  -1  15 -33-146.338 184.023  14
  -1  15 -34 618.140 228.201  14
  -1  15 -35 471.634 186.006  14
   1  16 -34 290.446 187.767  14
   1  16 -33-268.196 209.199  14
  -1 -16 -32-215.560 184.735  12
   1  16 -32-56.5587 194.070  14
   1  16 -31-382.081 242.558  14
  -1 -16 -31 33.0306 183.922  12
  -1 -16 -30-419.733 265.465  12
   1  16 -30 311.510 268.484  14
   1  16 -29 92.5288 227.937  14
  -1 -16 -29 165.072 211.087  12
  -1 -16 -28-5.14973 238.487  12
   1  16 -28 64.5772 252.460  14
  -1 -16 -27 65.9737 288.783  12
   1  16 -27 427.301 333.251  14
  -1 -16 -26 900.532 401.142  12
   1  16 -26 825.999 371.699  14
   1  16 -25 344.663 272.569  14
  -1 -16 -25 293.223 283.714  12
   1  16 -24 388.211 349.017  14
  -1 -16 -24-214.730 329.029  12
   1  16 -23 509.837 391.902  14
   1  16 -22 1636.44 616.248  14
   1  16 -21 544.367 454.164  14
  -1 -16 -20-169.499 712.221   7
  -1 -16 -20 587.766 747.567   6
  -1 -16 -20 1764.71 553.079  11
   1  16 -20 789.354 427.933  14
  -1 -16 -19 952.866 434.584   8
   1  16 -19 779.180 482.174  14
  -1 -16 -19-9.42395 330.779  11
  -1 -16 -18-902.313 829.668   6
  -1 -16 -18 609.180 423.296   8
  -1 -16 -18-783.591 1148.37   7
   1  16 -18 566.653 543.116  14
  -1 -16 -18 99.5393 360.896  11
  -1 -16 -17 2954.56 1235.98   6
  -1 -16 -17 1735.51 487.872   8
  -1 -16 -17 1546.35 1071.09   7
  -1 -16 -17 2517.98 663.668  11
  -1 -16 -16 338.605 618.175   6
  -1 -16 -16 1277.10 422.787   8
  -1 -16 -16 529.451 375.776  11
  -1 -16 -15 200.128 855.267   6
  -1 -16 -15 255.389 288.973   8
  -1 -16 -15-865.385 952.864   7
  -1 -16 -15 628.185 372.955  11
  -1 -16 -14 2244.11 563.256   8
  -1 -16 -14 2038.47 744.747   7
  -1 -16 -14 1555.76 1140.66   6
  -1 -16 -14 2534.58 637.336  11
  -1 -16 -13 2807.05 1108.73   7
  -1 -16 -13 3736.96 1288.56   6
  -1 -16 -13 2389.02 555.843   8
  -1 -16 -13 1558.06 419.409  11
   1 -16  13 1473.97 603.509   1
  -1 -16 -13 2097.17 1028.27   1
  -1 -16 -12 1369.21 934.833   7
  -1 -16 -12 2201.65 1101.59   6
  -1 -16 -12 2421.88 559.057   8
   1 -16  12 2340.02 736.990   1
  -1 -16 -12 3197.37 1098.01   1
  -1 -16 -12 2068.04 548.598  11
  -1 -16 -11 2142.56 866.994   7
  -1 -16 -11 1965.88 941.335   6
  -1 -16 -11 2426.96 527.276   8
  -1 -16 -11 2676.10 493.263   4
   1 -16  11 2127.12 920.455   1
  -1 -16 -11 756.234 460.202   1
  -1 -16 -11 1977.77 529.857  11
   1 -16  11 2200.95 502.897  11
  -1 -16 -10 3867.22 642.703   8
  -1 -16 -10 4818.90 1304.25   6
  -1 -16 -10 2721.73 1009.37   7
  -1 -16 -10 2944.82 942.743   1
   1 -16  10 3659.68 1097.01   1
  -1 -16 -10 3656.86 649.690  11
   1 -16  10 3718.06 643.897  11
  -1 -16  -9 687.373 534.176   6
  -1 -16  -9 604.802 265.039   8
  -1 -16  -9 959.958 909.956   7
  -1 -16  -9 352.359 585.027   1
   1 -16   9 304.869 513.063   1
  -1 -16  -9 955.985 453.654  11
   1 -16   9 581.734 286.417  11
  -1 -16  -8 6245.12 696.770   8
  -1 -16  -8 4823.55 1138.31   6
  -1 -16  -8 4552.02 1267.51   7
  -1 -16  -8 4804.99 677.636  11
   1 -16   8 5048.13 1230.77   1
  -1 -16  -8 4552.34 1252.06   1
  -1 -16  -7 6242.91 1310.61   7
  -1 -16  -7 7208.06 1404.11   6
   1 -16   7 7532.65 1447.65   1
  -1 -16  -7 6355.97 1464.37   1
  -1 -16  -6 2974.58 909.440   6
  -1 -16  -6 4201.57 1235.04   7
  -1 -16  -6 3566.94 1179.35   1
   1 -16   6 3479.22 1032.28   1
  -1 -16  -5-272.646 617.081   6
  -1 -16  -5 507.853 587.577   7
  -1 -16  -5 386.766 517.684   1
   1 -16   5 538.364 549.006   1
  -1 -16  -4 1703.64 682.052   6
  -1 -16  -4 1886.66 669.523   7
  -1 -16  -4 982.347 687.764   1
   1 -16   4 483.963 546.576   1
  -1 -16  -3 919.159 573.679   6
  -1 -16  -3 1039.76 650.942   1
   1 -16   3 1278.41 734.103   1
  -1 -16  -2 1904.24 746.223   6
  -1 -16  -2 1364.40 728.201   1
   1 -16   2 1666.39 795.947   1
  -1 -16  -1 400.482 451.073   6
  -1 -16  -1 1001.85 783.916   1
   1 -16   1-131.315 593.919   1
  -1 -16   0 1533.40 804.986   1
   1 -16   0 1055.43 786.549   1
  -1 -16   1 516.475 473.018   1
   1 -16  -1-135.314 426.032   1
   1 -16  -2 2073.41 1129.95   1
  -1 -16   2 1095.00 620.002   1
   1 -16  -3 872.056 508.283   6
   1 -16  -3 537.589 523.912   1
  -1 -16   3 278.864 444.605   1
   1 -16  -4 1739.79 722.091   6
  -1 -16   4 1279.41 652.254   1
   1 -16  -4 1871.59 863.008   1
   1 -16  -5 50.4660 441.508   7
   1 -16  -5-399.613 691.896   6
  -1 -16   5 624.117 596.017   1
   1 -16  -5 136.282 574.291   1
   1 -16  -6 5090.92 1200.06   6
   1 -16  -6 3589.87 1071.90   7
  -1 -16   6 3456.88 1069.14   1
   1 -16  -6 2012.81 952.580   1
   1 -16  -7 8956.98 1677.28   7
   1 -16  -7 7430.43 1435.77   6
   1 -16  -7 8382.78 929.501  11
   1 -16  -7 6602.32 1507.05   1
  -1 -16   7 5791.56 1288.82   1
   1 -16  -8 5767.20 1370.08   6
   1 -16  -8 5165.27 1279.93   7
  -1 -16   8 4503.66 1186.44   1
   1 -16  -8 4393.47 1211.14   1
   1 -16  -8 6447.41 876.221  11
   1 -16  -9 155.832 551.540   1
  -1 -16   9 1315.98 830.217   1
   1 -16  -9 257.939 752.569   7
   1 -16  -9-312.795 687.356   6
   1 -16  -9 1058.18 396.438   8
   1 -16  -9 1192.89 476.236  11
  -1 -16  10 2876.75 1083.26   1
   1 -16 -10 2912.04 1112.93   1
   1 -16 -10 2945.88 997.343   6
   1 -16 -10 3718.82 645.618   8
   1 -16 -10 4258.42 1415.41   7
   1 -16 -10 3389.48 605.009  11
   1 -16 -11 630.653 645.381   6
   1 -16 -11 1823.05 492.261   8
   1 -16 -11 1978.11 1076.31   7
   1 -16 -11 1680.98 500.026  11
   1 -16 -11 259.166 511.969   1
  -1 -16  11 1480.53 593.417   1
  -1 -16  11 2096.15 403.682   4
   1 -16 -12 2298.71 1143.77   7
   1 -16 -12 1469.58 481.209   8
   1 -16 -12 1200.80 800.840   6
   1 -16 -12 2041.99 594.901  11
  -1 -16  12 2109.92 819.941   1
   1 -16 -12 1955.98 863.479   1
   1 -16 -13 1374.78 404.740   8
   1 -16 -13 2309.25 1158.47   6
   1 -16 -13 2717.54 1271.05   7
   1 -16 -13 1873.26 509.050  11
  -1 -16  13 2032.83 870.662   1
   1 -16 -13 809.681 814.322   1
   1 -16 -14 1997.50 1047.40   6
   1 -16 -14 1742.38 1010.60   7
   1 -16 -14 2646.61 635.977  11
   1 -16 -15 1110.51 1189.54   6
   1 -16 -15 201.690 674.102   7
   1 -16 -15 163.409 310.978  11
   1 -16 -16 976.762 732.302   7
   1 -16 -16 1475.62 486.127  11
   1 -16 -17 744.411 764.454   6
   1 -16 -17 2014.81 573.019  11
   1 -16 -18 605.003 541.547   6
   1 -16 -18-994.362 854.692   7
   1 -16 -18 342.986 399.471  11
   1 -16 -19-1146.29 832.648   7
   1 -16 -19-228.856 301.261  11
   1 -16 -20 2975.69 1362.88   6
   1 -16 -20 1521.53 1077.58   7
   1 -16 -20 1223.09 424.358  12
   1 -16 -20 968.803 410.228  11
   1 -16 -21 244.198 304.432  12
   1 -16 -21 301.344 343.704  11
   1 -16 -22 1617.14 509.338  12
  -1  16 -22 2711.76 763.315  14
   1 -16 -22 1324.35 515.069  11
   1 -16 -23 855.006 423.302  12
  -1  16 -23 1126.05 652.903  14
   1 -16 -24 275.162 354.099  12
  -1  16 -24 990.906 507.958  14
   1 -16 -25 259.667 322.534  12
  -1  16 -25 236.087 368.481  14
  -1  16 -26 966.103 477.956  14
   1 -16 -26 497.872 361.918  12
  -1  16 -27-160.953 330.839  14
   1 -16 -27 25.8562 235.906  12
  -1  16 -28-247.684 267.440  14
   1 -16 -28 544.727 341.342  12
  -1  16 -29 367.961 291.419  14
   1 -16 -29-135.368 232.068  12
  -1  16 -30 75.6458 237.100  14
   1 -16 -30-80.4167 251.274  12
  -1  16 -31-860.523 351.290  14
   1 -16 -31 321.240 253.718  12
   1 -16 -32 374.561 200.483  12
  -1  16 -32-39.8092 205.322  14
   1 -16 -33-208.078 165.830  12
  -1  16 -33-146.763 208.204  14
  -1  16 -34-284.720 184.130  14
   1  17 -34 143.404 157.903  14
   1  17 -33-73.3740 164.742  14
  -1 -17 -32 326.998 184.475  12
   1  17 -32-70.4295 164.344  14
  -1 -17 -31 49.3553 185.471  12
   1  17 -31-454.780 252.907  14
  -1 -17 -30-103.678 200.696  12
   1  17 -30 286.570 224.829  14
  -1 -17 -29-140.194 202.246  12
   1  17 -29-156.525 200.219  14
  -1 -17 -28 398.305 283.772  12
   1  17 -28-62.7892 247.999  14
   1  17 -27 477.405 303.793  14
  -1 -17 -27 26.6262 270.922  12
  -1 -17 -26 108.381 268.861  12
   1  17 -26 226.626 306.745  14
   1  17 -25 137.925 256.528  14
  -1 -17 -25 102.365 257.952  12
  -1 -17 -24 111.179 307.603  12
   1  17 -24 787.772 440.646  14
   1  17 -23-406.994 420.942  14
   1  17 -22 52.3737 346.060  14
   1  17 -21 344.998 354.028  14
  -1 -17 -20 1089.89 480.840  11
   1  17 -20 1562.48 555.209  14
  -1 -17 -19 521.228 636.914   7
   1  17 -19 1366.22 604.990  14
  -1 -17 -19 1042.18 487.674  11
  -1 -17 -18 1100.16 816.911   7
  -1 -17 -18 2877.54 1497.70   6
  -1 -17 -18 2162.90 597.288   8
  -1 -17 -18 1613.88 627.044  11
   1  17 -18 1794.84 672.576  14
  -1 -17 -17 1726.04 1251.58   7
  -1 -17 -17 1635.34 466.848   8
  -1 -17 -17 2254.24 1234.14   6
   1  17 -17 1941.91 716.180  14
  -1 -17 -17 2029.78 610.312  11
  -1 -17 -16-395.506 776.121   6
  -1 -17 -16 470.052 921.095   7
  -1 -17 -16 280.352 366.075   8
  -1 -17 -16 606.354 355.183  11
   1 -17  16 1037.05 408.538  11
  -1 -17 -15 560.688 632.369   6
  -1 -17 -15 328.697 337.072   8
  -1 -17 -15 777.777 842.137   7
  -1 -17 -15-120.552 309.993  11
   1 -17  15 806.630 342.254  11
  -1 -17 -14 1802.64 833.596   6
  -1 -17 -14 3017.98 605.320   8
  -1 -17 -14 1088.47 680.140   7
  -1 -17 -14 2316.63 590.823  11
   1 -17  14 3189.40 628.941  11
  -1 -17 -13 1687.26 519.516   8
  -1 -17 -13 719.492 665.020   6
  -1 -17 -13 1002.61 888.112   7
  -1 -17 -13 1771.77 683.113   1
   1 -17  13 1935.27 863.405   1
  -1 -17 -13 1342.26 426.583  11
   1 -17  13 1658.65 492.739  11
  -1 -17 -12 1500.50 911.278   7
  -1 -17 -12-536.363 547.656   6
  -1 -17 -12 86.9259 257.741   8
   1 -17  12 575.018 642.935   1
  -1 -17 -12-980.288 386.234   4
  -1 -17 -12 1375.01 893.454   1
  -1 -17 -12 38.2569 279.295  11
   1 -17  12 333.723 277.352  11
  -1 -17 -11 3994.29 1322.51   7
  -1 -17 -11 2910.01 1135.12   6
  -1 -17 -11 2370.99 527.146   8
  -1 -17 -11 2503.79 462.340   4
   1 -17  11 2434.16 986.660   1
  -1 -17 -11 2052.34 914.225   1
  -1 -17 -11 2380.61 615.874  11
   1 -17  11 2392.35 538.424  11
  -1 -17 -10 669.053 568.398   6
  -1 -17 -10 1385.74 463.950   8
  -1 -17 -10-34.4137 555.982   7
   1 -17  10 2000.17 909.151   1
  -1 -17 -10 1167.82 511.976   1
  -1 -17 -10 1911.04 558.544  11
   1 -17  10 1108.16 408.934  11
  -1 -17  -9 4765.95 1350.15   7
  -1 -17  -9 3311.78 566.909   8
  -1 -17  -9 2676.23 994.404   6
   1 -17   9 3552.06 1115.83   1
  -1 -17  -9 2925.57 1062.78   1
  -1 -17  -9 3347.81 602.534  11
   1 -17   9 4322.93 621.514  11
  -1 -17  -8 808.496 817.894   7
  -1 -17  -8 309.867 300.769   8
  -1 -17  -8 979.899 657.098   6
  -1 -17  -8 117.532 487.373   1
   1 -17   8-116.795 435.701   1
  -1 -17  -8 133.249 306.157  11
   1 -17   8-89.5206 237.090  11
  -1 -17  -7 2484.46 862.694   1
   1 -17   7 3907.68 1191.31   1
  -1 -17  -7 3784.41 564.991   8
  -1 -17  -7 3849.91 1063.20   7
  -1 -17  -7 3657.15 984.830   6
   1 -17   7 4834.04 676.824  11
  -1 -17  -7 4219.39 684.962  11
  -1 -17  -6 1235.43 861.123   1
   1 -17   6 1767.34 799.439   1
  -1 -17  -6 2203.11 844.029   6
  -1 -17  -6 1536.77 427.234   8
  -1 -17  -6 1293.11 362.542  11
   1 -17   6 1141.99 348.881  11
  -1 -17  -5 370.611 496.945   1
   1 -17   5-238.704 487.231   1
  -1 -17  -5 315.844 478.501   6
  -1 -17  -5 27.8707 258.050  11
   1 -17   5 321.172 293.662  11
   1 -17   4-398.543 755.782   1
  -1 -17  -4 1087.37 770.653   1
  -1 -17  -4 267.585 412.026   6
  -1 -17  -4 5.31622 226.318  11
   1 -17   4-231.778 290.428  11
  -1 -17  -3 350.163 475.631   1
   1 -17   3 363.928 473.490   1
  -1 -17  -3 353.033 562.301   6
   1 -17   3 152.815 317.532  11
   1 -17   2 933.063 797.291   1
  -1 -17  -2 1595.39 895.110   1
  -1 -17  -2 690.576 393.315   6
   1 -17   2 1189.74 389.820  11
  -1 -17  -1 1487.45 715.082   1
   1 -17   1 1326.32 707.244   1
   1 -17   1 1759.11 440.647  11
  -1 -17   0 3944.24 1259.83   1
   1 -17   0 3496.08 1098.68   1
   1 -17   0 3683.42 609.279  11
  -1 -17   1 1352.10 455.703   1
   1 -17  -1 1478.62 806.360   1
   1 -17  -1 1962.29 411.185  11
  -1 -17   2 1324.89 719.236   1
   1 -17  -2 2487.18 1114.76   1
   1 -17  -2 1361.94 434.532  11
   1 -17  -3 818.035 1049.69   1
  -1 -17   3 265.790 468.143   1
   1 -17  -3 672.724 344.028  11
   1 -17  -4-769.450 753.545   1
  -1 -17   4-513.292 521.729   1
   1 -17  -4-320.035 579.285   6
   1 -17  -4 201.216 241.419  11
   1 -17  -5-764.226 779.789   1
  -1 -17   5 718.535 604.573   1
   1 -17  -5-686.716 847.354   6
   1 -17  -5 554.661 375.698  11
  -1 -17   6 304.667 458.750   1
   1 -17  -6 893.007 911.106   1
   1 -17  -6 1494.16 713.507   6
   1 -17  -6 1110.63 412.826  11
  -1 -17   7 3173.91 1139.87   1
   1 -17  -7 2907.16 1158.01   1
   1 -17  -7 4219.37 1306.17   7
   1 -17  -7 4218.90 625.643   8
   1 -17  -7 4321.80 1152.01   6
   1 -17  -7 4630.73 759.468  11
  -1 -17   8 882.495 648.554   1
   1 -17  -8-123.066 814.392   1
   1 -17  -8-94.4694 611.917   6
   1 -17  -8 755.873 386.421   8
   1 -17  -8-336.947 672.700   7
   1 -17  -8-27.3729 274.645  11
  -1 -17   9 2741.64 1023.83   1
   1 -17  -9 2717.86 1070.90   1
   1 -17  -9 1773.13 851.140   6
   1 -17  -9 3783.31 1097.30   7
   1 -17  -9 3080.41 582.421   8
   1 -17  -9 3622.74 719.747  11
   1 -17 -10 953.013 621.671   1
  -1 -17  10 1874.13 421.407   4
  -1 -17  10 794.700 616.516   1
   1 -17 -10 1307.03 670.084   6
   1 -17 -10 1127.38 785.792   7
   1 -17 -10 1167.80 415.096   8
   1 -17 -10 1298.67 458.851  11
   1 -17 -11 2683.90 547.524   8
   1 -17 -11 2709.86 1083.59   7
   1 -17 -11 2520.62 1051.63   6
   1 -17 -11 2107.61 588.831  11
  -1 -17  11 3072.91 486.649   4
   1 -17 -11 1835.43 689.389   1
  -1 -17  11 2167.12 684.000   1
   1 -17 -12-467.156 858.174   6
   1 -17 -12-65.6945 335.278   8
   1 -17 -12 274.964 664.001   7
   1 -17 -12 183.665 273.106  11
   1 -17 -12 578.846 518.074   1
  -1 -17  12 651.274 695.628   1
  -1 -17  12 330.819 247.971   4
   1 -17 -13 2421.78 1118.75   6
   1 -17 -13 1974.52 1028.75   7
   1 -17 -13 1826.38 537.664  11
  -1 -17  13 1000.55 469.866   1
   1 -17 -13-379.975 670.657   1
   1 -17 -14 3499.75 1541.90   6
   1 -17 -14 3778.91 1515.44   7
   1 -17 -14 2869.03 710.058  11
   1 -17 -15-243.088 853.710   7
   1 -17 -15 948.781 501.786  11
   1 -17 -16 655.901 605.729   7
   1 -17 -16-889.058 731.330   6
   1 -17 -16 69.1421 302.173  11
   1 -17 -17 2393.79 1197.58   6
   1 -17 -17 3106.67 1473.06   7
   1 -17 -17 1737.78 589.309  11
   1 -17 -18 1455.44 804.313   6
   1 -17 -18 4704.92 1650.94   7
   1 -17 -18 3148.63 703.879  11
   1 -17 -19 1066.32 515.694  11
   1 -17 -19 1126.53 465.161  12
   1 -17 -20 982.025 423.032  12
   1 -17 -20 1246.10 474.475  11
   1 -17 -21 593.207 368.410  12
   1 -17 -21 805.829 420.438  11
  -1  17 -22 383.758 484.263  14
   1 -17 -22 123.801 313.121  11
   1 -17 -22 146.184 329.590  12
  -1  17 -23-244.580 441.067  14
   1 -17 -23 454.971 326.328  12
   1 -17 -24-150.472 337.303  12
  -1  17 -24-193.155 434.994  14
   1 -17 -25 376.513 327.447  12
  -1  17 -25 615.820 430.109  14
  -1  17 -26-239.592 371.783  14
   1 -17 -26 165.125 278.546  12
  -1  17 -27 405.471 320.905  14
   1 -17 -27 290.948 259.803  12
   1 -17 -28 58.0181 241.775  12
  -1  17 -28 28.8421 312.487  14
   1 -17 -29-256.713 246.068  12
  -1  17 -29-92.2291 246.965  14
   1 -17 -30-17.4886 197.286  12
  -1  17 -30 10.1964 244.784  14
   1 -17 -31-226.833 217.537  12
  -1  17 -31-248.493 235.674  14
   1 -17 -32-161.800 185.036  12
  -1  17 -32 60.2438 177.052  14
  -1  17 -33-156.212 168.519  14
   1  18 -33 68.3544 132.349  14
   1  18 -32 62.4754 146.891  14
  -1 -18 -32 185.285 149.673  12
   1  18 -31 268.288 179.398  14
  -1 -18 -31 77.0660 181.861  12
  -1 -18 -30 92.3351 184.662  12
   1  18 -30-111.999 180.375  14
  -1 -18 -29 236.106 246.167  12
   1  18 -29 199.424 211.346  14
   1  18 -28-255.511 243.092  14
  -1 -18 -28 383.417 263.520  12
  -1 -18 -27-230.653 321.023  12
   1  18 -27-245.122 253.141  14
  -1 -18 -26 207.413 264.472  12
   1  18 -26 86.0934 242.044  14
  -1 -18 -25-11.0673 277.510  12
   1  18 -25 347.708 298.254  14
  -1 -18 -24-308.453 328.136  12
   1  18 -24 96.7593 336.343  14
  -1 -18 -23 118.129 262.525  12
   1  18 -23 109.974 297.711  14
   1  18 -22 544.361 405.455  14
   1  18 -21 491.305 333.672  14
   1  18 -20 1122.70 513.317  14
  -1 -18 -20 943.917 466.777  11
  -1 -18 -19 191.021 337.137  11
   1  18 -19 494.800 390.130  14
   1 -18  19 72.2686 242.924  11
  -1 -18 -18 641.521 375.134   8
  -1 -18 -18 405.363 320.877  11
   1 -18  18 769.303 354.004  11
  -1 -18 -17 1003.40 435.880   8
  -1 -18 -17 1515.40 1100.66   6
  -1 -18 -17 234.431 547.326   7
  -1 -18 -17 726.590 482.180  11
   1  18 -17 1263.37 626.560  14
   1 -18  17 1763.67 536.182  11
  -1 -18 -16 4182.27 1531.76   6
  -1 -18 -16 3756.60 723.722   8
  -1 -18 -16 4990.75 1414.48   7
  -1 -18 -16 3053.60 730.209  11
   1 -18  16 3800.91 743.688  11
   1  18 -16 5423.79 1032.64  14
  -1 -18 -15 1740.86 523.426   8
  -1 -18 -15 1749.44 1261.81   7
  -1 -18 -15 1515.98 1091.77   6
  -1 -18 -15 1098.29 484.773  11
   1 -18  15 1531.22 414.566  11
  -1 -18 -14 2846.35 1203.23   6
  -1 -18 -14 2515.15 568.498   8
  -1 -18 -14 5163.94 1920.40   7
  -1 -18 -14 2464.36 675.638  11
   1 -18  14 2910.95 643.718  11
  -1 -18 -13 1348.75 1200.78   7
  -1 -18 -13-252.026 340.447   8
  -1 -18 -13-559.773 882.617   6
  -1 -18 -13-231.966 338.081   4
  -1 -18 -13 86.0501 303.625  11
   1 -18  13-113.604 257.532  11
  -1 -18 -12 5417.64 691.101   4
  -1 -18 -12 5356.88 787.848   8
  -1 -18 -12 5084.46 1671.10   6
  -1 -18 -12 5309.17 1402.42   7
  -1 -18 -12 5162.73 1444.39   1
   1 -18  12 4085.08 1213.48   1
  -1 -18 -12 5442.13 896.190  11
   1 -18  12 5185.61 755.165  11
  -1 -18 -11 193.866 594.055   7
  -1 -18 -11-3.48130 261.641   8
  -1 -18 -11 429.102 666.959   6
  -1 -18 -11 824.562 344.526   4
   1 -18  11 1365.25 834.853   1
  -1 -18 -11 868.615 844.836   1
  -1 -18 -11 166.383 286.855  11
   1 -18  11 406.013 272.512  11
  -1 -18 -10 2059.92 692.014   6
  -1 -18 -10 3812.80 1258.24   7
  -1 -18 -10 2225.07 541.096   8
  -1 -18 -10 2760.29 508.362   4
   1 -18  10 2817.76 978.494   1
  -1 -18 -10 1699.17 690.522   1
  -1 -18 -10 2076.04 570.231  11
   1 -18  10 3000.03 617.874  11
  -1 -18  -9 777.139 515.606   6
  -1 -18  -9 1356.42 453.419   8
  -1 -18  -9 570.327 693.733   1
   1 -18   9 820.579 709.617   1
  -1 -18  -9 684.884 382.447  11
   1 -18   9 893.802 390.169  11
  -1 -18  -8 1692.50 958.518   6
  -1 -18  -8 654.226 363.426   8
   1 -18   8 693.259 499.455   1
  -1 -18  -8 143.514 613.799   1
  -1 -18  -8 194.896 317.966  11
   1 -18   8 238.914 329.029  11
  -1 -18  -7 2204.55 460.002   8
  -1 -18  -7 3161.15 1086.51   6
  -1 -18  -7 2379.44 1113.61   1
   1 -18   7 2525.55 1123.99   1
  -1 -18  -7 2804.30 546.895  11
   1 -18   7 2900.22 585.427  11
   1 -18   6 2074.17 886.809   1
  -1 -18  -6 3285.29 1327.55   1
  -1 -18  -6 2313.10 860.825   6
  -1 -18  -6 3357.89 573.210   8
   1 -18   6 2678.21 582.666  11
  -1 -18  -6 2358.09 539.303  11
  -1 -18  -5 267.412 519.044   1
   1 -18   5 449.278 520.740   1
  -1 -18  -5 234.022 622.018   6
  -1 -18  -5 481.311 295.100   8
  -1 -18  -5 73.7971 230.866  11
   1 -18   5-10.8577 234.570  11
  -1 -18  -4 1097.45 641.408   1
   1 -18   4 794.096 664.937   1
  -1 -18  -4 1923.23 468.570   8
  -1 -18  -4 2125.17 902.950   6
   1 -18   4 1955.93 419.528  11
  -1 -18  -4 2086.12 476.995  11
  -1 -18  -3 2082.80 999.125   1
   1 -18   3 2105.58 927.020   1
  -1 -18  -3 2280.41 475.365  11
   1 -18   3 4150.14 645.981  11
  -1 -18  -2 124.034 669.685   1
   1 -18   2-86.3091 796.336   1
   1 -18   2 407.704 299.063  11
  -1 -18  -2 375.030 308.223  11
  -1 -18  -1 138.255 549.028   1
   1 -18   1-380.822 819.665   1
   1 -18   1 247.054 277.718  11
  -1 -18  -1 135.682 244.212  11
   1 -18   0-715.332 915.226   1
  -1 -18   0-70.9132 642.403   1
   1 -18   0-16.4119 247.355  11
  -1 -18   0 493.027 283.889  11
  -1 -18   1-598.550 645.433   1
  -1 -18   1 481.467 294.246  11
   1 -18  -1-20.8803 318.056  11
   1 -18  -2 303.512 701.057   1
  -1 -18   2 197.529 577.997   1
   1 -18  -2 575.273 363.211  11
  -1 -18   2 183.786 222.252  11
   1 -18  -3 2617.73 1067.43   1
  -1 -18   3 1999.36 943.556   1
   1 -18  -3 2557.30 523.334  11
  -1 -18   3 2789.93 530.729  11
   1 -18  -4 1704.37 841.963   1
  -1 -18   4 910.303 689.631   1
   1 -18  -4 1761.31 485.649  11
  -1 -18   4 1667.27 362.745  11
   1 -18  -5 152.121 224.712   8
   1 -18  -5 228.075 265.280  11
   1 -18  -6 2177.54 1016.02   1
  -1 -18   6 2406.32 1105.10   1
   1 -18  -6 696.575 342.846   8
   1 -18  -6 1783.00 784.817   6
   1 -18  -6 2811.84 630.241  11
  -1 -18   7 3319.76 1066.90   1
   1 -18  -7 993.697 915.184   1
   1 -18  -7 2315.15 1008.31   6
   1 -18  -7 2717.92 538.517   8
   1 -18  -7 2437.07 594.241  11
   1 -18  -8 536.057 583.395   1
  -1 -18   8-38.0777 629.965   1
   1 -18  -8-199.330 300.777   8
   1 -18  -8 662.544 821.886   7
   1 -18  -8 446.578 658.638   6
   1 -18  -8 489.874 264.493  11
  -1 -18   9 555.718 642.005   1
   1 -18  -9 244.950 497.059   1
  -1 -18   9 941.813 335.947   4
   1 -18  -9 449.705 737.944   7
   1 -18  -9 1354.03 897.177   6
   1 -18  -9 1209.70 420.556   8
   1 -18  -9 695.613 383.650  11
   1 -18 -10 3837.32 1151.93   6
   1 -18 -10 2063.66 507.114   8
   1 -18 -10 1891.96 939.619   7
   1 -18 -10 3762.48 772.708  11
   1 -18 -10 2668.13 1214.23   1
  -1 -18  10 3276.61 577.865   4
  -1 -18  10 4177.46 1275.81   1
   1 -18 -11 373.992 922.199   6
   1 -18 -11 726.497 675.430   7
   1 -18 -11 78.6995 307.823  11
  -1 -18  11 290.876 616.291   1
   1 -18 -11-122.682 790.552   1
  -1 -18  11-91.5346 265.607   4
   1 -18 -12 5504.23 1602.28   6
  -1 -18  12 6228.48 682.444   4
   1 -18 -12 6162.28 1650.26   7
   1 -18 -12 5904.21 925.147  11
  -1 -18  12 5561.04 1389.41   1
   1 -18 -12 4813.62 1444.12   1
   1 -18 -13-1012.78 864.995   7
   1 -18 -13 48.6536 722.943   6
   1 -18 -13-309.381 414.589  11
   1 -18 -13 466.352 458.826   1
   1 -18 -14 1328.24 960.948   7
   1 -18 -14 2695.74 688.958  11
   1 -18 -15 102.380 871.632   6
   1 -18 -15 375.628 802.167   7
   1 -18 -15 1355.75 573.063  11
   1 -18 -16 4747.66 1468.84   6
   1 -18 -16 3183.47 1179.30   7
   1 -18 -16 3688.45 777.894  11
   1 -18 -17-306.438 713.683   6
   1 -18 -17 1353.23 834.540   7
   1 -18 -17 583.047 431.090  11
   1 -18 -18 782.178 419.226  12
   1 -18 -18 693.781 348.257  11
   1 -18 -19 70.5516 320.103  11
   1 -18 -19-295.969 374.799  12
   1 -18 -20 715.750 485.596  11
   1 -18 -20 1152.12 491.656  12
   1 -18 -21 584.079 275.121  11
  -1  18 -21 790.733 594.784  14
   1 -18 -21 440.539 329.800  12
   1 -18 -22 312.332 390.276  12
  -1  18 -22 675.518 507.731  14
   1 -18 -22 317.451 349.220  11
   1 -18 -23 334.048 340.812  12
  -1  18 -23-190.241 360.189  14
   1 -18 -24-295.838 348.297  12
  -1  18 -24-90.5341 323.658  14
   1 -18 -25-58.0242 258.832  12
  -1  18 -25-402.687 423.636  14
   1 -18 -26 163.052 325.664  12
  -1  18 -26 170.677 312.175  14
  -1  18 -27 584.576 337.097  14
   1 -18 -27 32.7101 269.619  12
  -1  18 -28-173.492 349.976  14
   1 -18 -28-194.616 241.934  12
   1 -18 -29 157.705 214.507  12
  -1  18 -29 245.336 219.587  14
   1 -18 -30-170.557 207.820  12
  -1  18 -30-99.3282 225.970  14
   1 -18 -31 370.852 188.347  12
  -1  18 -31-369.730 233.284  14
  -1  18 -32 194.173 157.970  14
   1 -18 -32 331.867 179.936  12
  -1  18 -33-175.529 149.519  14
   1  19 -32 599.742 206.741  14
  -1 -19 -31 170.091 166.378  12
   1  19 -31 185.810 159.559  14
  -1 -19 -30-388.009 239.647  12
   1  19 -30 750.895 247.643  14
  -1 -19 -29-230.282 209.122  12
   1  19 -29-261.020 213.690  14
   1  19 -28 496.313 253.742  14
  -1 -19 -28-129.823 258.831  12
   1  19 -27-566.689 287.910  14
  -1 -19 -27-119.842 295.662  12
   1  19 -26 93.5096 259.923  14
  -1 -19 -26-126.305 251.390  12
  -1 -19 -25 171.742 234.388  12
   1  19 -25-339.330 297.410  14
   1  19 -24 255.057 301.502  14
  -1 -19 -24 388.886 336.964  12
   1  19 -23 440.191 326.273  14
  -1 -19 -23 487.495 351.129  12
   1  19 -22-595.092 465.461  14
  -1 -19 -22-368.905 322.971  12
   1  19 -21 984.078 501.007  14
   1  19 -20-85.5677 311.006  14
  -1 -19 -20 376.942 374.179  11
  -1 -19 -19 497.723 399.371  11
   1  19 -19 904.343 495.406  14
   1  19 -18 1084.54 577.857  14
  -1 -19 -18 651.052 416.918  11
   1 -19  18 456.367 285.320  11
  -1 -19 -17 828.893 402.307   8
   1  19 -17 908.114 466.748  14
  -1 -19 -17 562.148 409.550  11
   1 -19  17 140.797 226.776  11
  -1 -19 -16 330.913 365.275   8
  -1 -19 -16 525.797 395.431  11
   1  19 -16 338.728 442.633  14
   1 -19  16 524.739 325.352  11
  -1 -19 -15 692.919 391.790   8
  -1 -19 -15 557.864 783.523   6
   1  19 -15 728.935 583.046  14
  -1 -19 -15 375.145 419.947  11
   1 -19  15 527.870 301.606  11
  -1 -19 -14 103.980 280.821   8
  -1 -19 -14 300.251 851.760   6
  -1 -19 -14 128.723 283.922  11
   1 -19  14 160.663 245.974  11
  -1 -19 -13 592.132 615.058   6
  -1 -19 -13 1210.67 422.339   8
  -1 -19 -13 1620.66 414.600   4
  -1 -19 -13 1265.87 499.100  11
   1 -19  13 1716.54 502.099  11
  -1 -19 -12 354.129 361.518   8
  -1 -19 -12-362.530 555.305   6
  -1 -19 -12 135.452 252.262   4
  -1 -19 -12-372.548 641.401   1
   1 -19  12-162.669 570.242   1
  -1 -19 -12 304.434 294.538  11
   1 -19  12 79.0054 294.645  11
  -1 -19 -11 2310.75 1168.72   6
  -1 -19 -11 1135.60 414.810   8
   1 -19  11 1283.36 678.517   1
  -1 -19 -11 2204.53 1154.43   1
  -1 -19 -11 726.589 322.912   4
  -1 -19 -11 1014.11 433.785  11
   1 -19  11 940.664 369.179  11
  -1 -19 -10-898.299 1039.01   6
  -1 -19 -10 819.397 371.983   8
   1 -19  10 277.102 660.071   1
  -1 -19 -10 1446.19 423.318   4
  -1 -19 -10 646.445 631.564   1
  -1 -19 -10 545.878 344.076  11
   1 -19  10 729.463 361.457  11
  -1 -19  -9 6042.35 750.788   4
  -1 -19  -9 3764.21 1254.45   6
  -1 -19  -9 3989.63 680.978   8
  -1 -19  -9 3016.06 1048.18   1
   1 -19   9 4079.91 1251.39   1
  -1 -19  -9 4235.78 753.309  11
   1 -19   9 4562.49 712.165  11
  -1 -19  -8 1820.57 724.394   6
  -1 -19  -8 381.337 259.973   8
  -1 -19  -8 1133.45 355.576   4
  -1 -19  -8 1031.71 851.016   1
   1 -19   8 1806.05 921.839   1
  -1 -19  -8 833.729 418.737  11
   1 -19   8 1083.24 381.163  11
  -1 -19  -7 1173.23 422.063   8
  -1 -19  -7 1886.64 867.332   6
  -1 -19  -7 1128.76 901.438   1
   1 -19   7 1806.49 1001.29   1
  -1 -19  -7 1245.25 451.582  11
   1 -19   7 1363.06 478.929  11
  -1 -19  -6 1558.26 917.741   1
   1 -19   6 1576.85 913.503   1
  -1 -19  -6 1807.97 458.140   8
   1 -19   6 1113.42 408.714  11
  -1 -19  -6 1401.22 395.471  11
   1 -19   5 2345.64 1011.33   1
  -1 -19  -5 1094.58 731.103   1
  -1 -19  -5 2777.22 519.181   8
  -1 -19  -5 2202.56 532.879  11
   1 -19   5 2543.55 528.756  11
  -1 -19  -4 4098.20 1486.70   1
   1 -19   4 1996.27 960.497   1
  -1 -19  -4 3242.30 590.547   8
   1 -19   4 2521.28 483.761  11
  -1 -19  -4 2762.39 523.016  11
  -1 -19  -3 199.119 608.913   1
   1 -19   3 692.033 780.114   1
  -1 -19  -3 368.331 275.613   8
  -1 -19  -3 445.523 292.783  11
   1 -19   3 552.533 337.554  11
   1 -19   2 141.159 531.754   1
  -1 -19  -2 311.084 712.594   1
  -1 -19  -2 542.056 312.031  11
   1 -19   2 101.356 267.975  11
   1 -19   1 1684.78 1041.42   1
  -1 -19  -1 3072.53 1181.06   1
  -1 -19  -1 2200.03 508.128  11
   1 -19   1 2636.92 588.213  11
   1 -19   0 2156.81 1101.73   1
  -1 -19   0 2803.38 1241.53   1
  -1 -19   0 2697.52 526.944  11
   1 -19   0 2245.79 577.895  11
   1 -19  -1 1452.22 937.353   1
  -1 -19   1 2604.07 1136.85   1
   1 -19  -1 2573.94 543.113  11
  -1 -19   1 3022.69 546.948  11
   1 -19  -2-310.307 726.057   1
  -1 -19   2 516.094 562.829   1
  -1 -19   2-21.3889 253.801  11
   1 -19  -2-107.367 341.467  11
  -1 -19   3 798.169 868.343   1
   1 -19  -3 520.570 706.871   1
   1 -19  -3 264.235 307.002  11
  -1 -19   3 776.053 365.302  11
  -1 -19   4 2200.86 937.534   1
   1 -19  -4 3106.45 1151.72   1
   1 -19  -4 3089.56 651.816  11
  -1 -19   4 3125.47 534.718  11
  -1 -19   5 3737.97 1273.55   1
   1 -19  -5 3121.10 1158.89   1
   1 -19  -5 1753.99 444.631   8
  -1 -19   5 2848.57 579.791  11
   1 -19  -5 2425.45 587.218  11
  -1 -19   6 1981.07 1102.57   1
   1 -19  -6 2166.47 946.761   1
   1 -19  -6 238.455 273.144   8
   1 -19  -6 2086.39 562.064  11
  -1 -19   6 1289.74 424.528  11
   1 -19  -7 1256.46 1054.40   1
  -1 -19   7 1140.86 942.490   1
   1 -19  -7 1192.05 437.942  11
  -1 -19   8 817.528 336.278   4
  -1 -19   8 536.662 818.084   1
   1 -19  -8 1472.26 989.868   1
   1 -19  -8 965.021 503.143  11
   1 -19  -9 5541.37 1496.19   1
  -1 -19   9 5994.17 1508.86   1
  -1 -19   9 5373.81 723.655   4
   1 -19  -9 3724.55 1137.54   6
   1 -19  -9 5618.88 859.745  11
   1 -19 -10 1327.98 956.362   7
   1 -19 -10 765.124 407.858  11
   1 -19 -10 347.084 520.479   1
  -1 -19  10 676.902 685.444   1
  -1 -19  10 1073.99 374.735   4
   1 -19 -11-751.116 864.123   6
   1 -19 -11 2193.63 1203.44   7
   1 -19 -11 1455.57 557.041  11
   1 -19 -11 302.149 899.607   1
  -1 -19  11 1560.66 387.586   4
  -1 -19  11 549.778 781.809   1
   1 -19 -12 664.060 589.593   7
   1 -19 -12 30.6203 295.919  11
   1 -19 -12-580.787 1019.18   1
  -1 -19  12 61.3018 729.540   1
  -1 -19  12-278.854 294.386   4
   1 -19 -13 2625.44 1223.77   6
   1 -19 -13 1773.52 672.608  11
  -1 -19  13 1487.53 407.675   4
   1 -19 -14-369.535 692.564   6
   1 -19 -14 360.534 852.696   7
   1 -19 -14 648.403 438.508  11
   1 -19 -15 1364.30 1069.01   6
   1 -19 -15 1401.53 1463.71   7
   1 -19 -15 202.714 345.545  11
   1 -19 -16-24.1232 305.163  11
   1 -19 -17 689.554 406.435  12
   1 -19 -17 364.521 274.178  11
   1 -19 -18 764.806 464.616  11
   1 -19 -18 470.543 400.709  12
   1 -19 -19 404.965 383.442  11
   1 -19 -19 309.267 310.175  12
   1 -19 -20 90.7051 344.455  12
   1 -19 -20-196.927 372.600  11
  -1  19 -20 748.949 636.270  14
   1 -19 -21 160.659 325.154  11
   1 -19 -21 479.858 372.333  12
  -1  19 -21 386.124 448.856  14
   1 -19 -22-199.327 366.967  12
  -1  19 -22 517.771 414.938  14
   1 -19 -23 328.137 383.646  12
  -1  19 -23 1249.09 568.682  14
   1 -19 -24-65.2005 269.267  12
  -1  19 -24-57.7196 390.113  14
  -1  19 -25 448.748 409.832  14
   1 -19 -25-87.1346 278.022  12
  -1  19 -26 166.547 284.012  14
   1 -19 -26 88.1875 281.618  12
  -1  19 -27 55.2155 257.828  14
   1 -19 -27-48.0365 223.994  12
   1 -19 -28 217.923 236.383  12
  -1  19 -28 401.480 273.825  14
  -1  19 -29 156.704 255.445  14
   1 -19 -29 439.998 256.812  12
   1 -19 -30-10.8729 161.619  12
  -1  19 -30 472.217 272.820  14
   1 -19 -31 236.307 181.177  12
  -1  19 -31-128.537 179.749  14
  -1  19 -32 442.224 218.995  14
   1  20 -31 2.98194 135.051  14
   1  20 -30-127.491 176.149  14
  -1 -20 -30 215.831 174.754  12
   1  20 -29-110.094 176.452  14
  -1 -20 -29-121.155 230.333  12
   1  20 -28-58.8862 180.184  14
  -1 -20 -28 180.278 198.039  12
   1  20 -27 417.729 251.003  14
  -1 -20 -27 36.2727 224.796  12
  -1 -20 -26-108.994 245.024  12
   1  20 -26-120.833 249.336  14
  -1 -20 -25-158.740 255.348  12
   1  20 -25 254.281 232.258  14
   1  20 -24-262.206 270.264  14
  -1 -20 -24-172.235 321.636  12
   1  20 -23-451.238 325.044  14
  -1 -20 -23 153.108 250.835  12
   1  20 -22 29.1519 272.488  14
  -1 -20 -22-160.907 251.335  12
   1  20 -21 67.9693 331.792  14
  -1 -20 -21-107.935 278.007  12
  -1 -20 -20 76.9160 274.960  11
   1  20 -20-332.103 373.537  14
   1  20 -19 427.595 373.892  14
  -1 -20 -19-315.169 375.531  11
  -1 -20 -18-98.1443 269.963  11
   1  20 -18-632.240 453.675  14
  -1 -20 -17-133.848 282.081  11
   1 -20  17 365.859 211.305  11
  -1 -20 -16 792.391 473.815  11
   1  20 -16 540.264 438.320  14
   1 -20  16-203.421 244.438  11
  -1 -20 -15 406.817 328.097   8
  -1 -20 -15 574.722 398.651  11
   1  20 -15 919.619 493.514  14
   1 -20  15 269.333 278.013  11
  -1 -20 -14 82.9950 263.049   8
  -1 -20 -14 380.826 337.639  11
   1  20 -14 289.885 400.788  14
   1 -20  14 420.658 288.546  11
  -1 -20 -13 652.077 403.553   8
  -1 -20 -13 662.915 752.408   6
  -1 -20 -13 85.4047 226.438   4
   1  20 -13 1127.72 638.916  14
  -1 -20 -13 661.072 433.128  11
   1 -20  13 415.162 292.812  11
  -1 -20 -12 1605.51 448.819   8
  -1 -20 -12 1514.93 1043.72   6
   1 -20  12 1359.18 882.724   1
  -1 -20 -12 984.967 1261.88   1
  -1 -20 -12 903.125 354.557   4
  -1 -20 -12 812.046 390.306  11
   1 -20  12 1412.65 418.106  11
  -1 -20 -11 2564.80 551.022   8
  -1 -20 -11 3328.43 1198.56   6
  -1 -20 -11 3142.31 1316.82   1
   1 -20  11 2478.36 685.055   1
  -1 -20 -11 2752.43 533.647   4
  -1 -20 -11 3144.71 699.799  11
   1 -20  11 3734.23 668.196  11
  -1 -20 -10 275.541 323.134   8
  -1 -20 -10 22.4421 701.466   6
  -1 -20 -10 375.259 352.808   4
  -1 -20 -10 2041.24 1129.93   1
   1 -20  10 775.544 761.885   1
  -1 -20 -10 115.264 316.693  11
   1 -20  10 167.311 247.520  11
  -1 -20  -9 4199.56 671.255   8
  -1 -20  -9 2759.32 1120.62   1
   1 -20   9 5620.22 1439.50   1
  -1 -20  -9 4539.61 681.070   4
  -1 -20  -9 3624.88 752.611  11
   1 -20   9 5219.88 760.132  11
  -1 -20  -8 1541.20 481.874   8
  -1 -20  -8 1775.99 486.311   4
   1 -20   8 1026.37 884.353   1
  -1 -20  -8 1214.19 855.669   1
  -1 -20  -8 1723.91 524.341  11
   1 -20   8 2476.35 583.457  11
  -1 -20  -7 2408.64 546.686   8
   1 -20   7 1200.35 740.298   1
  -1 -20  -7 3116.16 575.601   4
  -1 -20  -7 2118.42 1053.31   1
  -1 -20  -7 2450.56 585.693  11
   1 -20   7 2171.32 521.385  11
  -1 -20  -6 1965.67 473.319   8
   1 -20   6 2366.50 1013.06   1
  -1 -20  -6 1814.43 866.801   1
  -1 -20  -6 1350.23 452.633  11
   1 -20   6 1830.04 500.254  11
   1 -20   5 998.334 673.080   1
  -1 -20  -5-150.842 819.456   1
  -1 -20  -5 754.238 433.346   8
   1 -20   5 1094.45 446.810  11
  -1 -20  -5 649.484 333.336  11
   1 -20   4 3296.69 1149.12   1
  -1 -20  -4 1342.88 920.164   1
  -1 -20  -4 2780.12 525.573   8
  -1 -20  -4 2671.65 585.640  11
   1 -20   4 2951.42 608.949  11
  -1 -20  -3 2853.03 1213.37   1
   1 -20   3 4138.56 1506.00   1
  -1 -20  -3 4043.59 680.841  11
   1 -20   3 4481.99 754.305  11
   1 -20   2 7649.75 1889.95   1
  -1 -20  -2 10066.4 2070.51   1
   1 -20   2 11363.1 1126.70  11
  -1 -20  -2 8594.30 962.753  11
   1 -20   1 488.020 677.521   1
  -1 -20  -1 910.867 961.041   1
   1 -20   1 622.374 346.709  11
  -1 -20  -1 831.442 376.575  11
   1 -20   0 680.626 966.754   1
  -1 -20   0 592.274 911.438   1
  -1 -20   0 667.125 382.966  11
   1 -20   0 994.583 492.658  11
   1 -20  -1 1278.83 1032.69   1
  -1 -20   1 325.601 699.657   1
   1 -20  -1 572.039 376.928  11
  -1 -20   1 333.243 258.351  11
  -1 -20   2 8993.38 1988.70   1
   1 -20  -2 8158.43 1980.69   1
   1 -20  -2 9397.13 1034.09  11
  -1 -20   2 10113.6 1014.71  11
   1 -20  -3 4123.87 1575.12   1
  -1 -20   3 4482.73 1480.65   1
  -1 -20   3 5216.83 738.046  11
   1 -20  -3 4496.52 742.831  11
  -1 -20   4 2179.79 683.143   1
   1 -20  -4 2131.50 1167.36   1
  -1 -20   4 2664.29 579.683  11
   1 -20  -4 2904.68 635.497  11
  -1 -20   5 485.929 492.298   1
   1 -20  -5 30.0268 665.690   1
  -1 -20   5 1387.43 473.640  11
   1 -20  -5 920.404 452.056  11
  -1 -20   6 3043.67 1213.80   1
   1 -20  -6 991.948 1040.21   1
  -1 -20   6 2363.42 494.405   4
   1 -20  -6 1464.87 492.800  11
  -1 -20   6 1361.49 454.844  11
  -1 -20   7 3489.01 1358.69   1
  -1 -20   7 3100.94 584.701   4
   1 -20  -7 3743.37 752.784  11
   1 -20  -8 1542.45 1147.39   1
  -1 -20   8 2577.53 557.023   4
  -1 -20   8 2885.36 1163.29   1
   1 -20  -8 1722.48 506.278  11
   1 -20  -9 5137.45 1506.34   1
  -1 -20   9 4829.88 1353.17   1
  -1 -20   9 4489.47 677.968   4
   1 -20  -9 3936.68 788.647  11
  -1 -20  10 469.195 292.929   4
   1 -20 -10 1238.11 702.639   1
   1 -20 -10 419.638 407.133  11
  -1 -20  11 4300.11 1239.53   1
   1 -20 -11 1819.16 1124.18   1
  -1 -20  11 3814.59 611.695   4
   1 -20 -11 2872.60 691.476  11
   1 -20 -12 1770.96 1297.61   1
  -1 -20  12 1463.42 412.778   4
  -1 -20  12 167.528 752.466   1
   1 -20 -12 714.284 385.366  11
  -1 -20  13 570.851 308.706   4
   1 -20 -13 208.522 380.881  11
   1 -20 -14 604.343 470.600  11
   1 -20 -15 680.643 401.067  11
   1 -20 -16 342.824 379.889  11
   1 -20 -16 560.104 419.715  12
   1 -20 -17-259.463 286.029  11
   1 -20 -17 101.060 326.518  12
   1 -20 -18 717.137 437.397  11
   1 -20 -18 206.219 319.750  12
  -1  20 -19 375.707 608.791  14
   1 -20 -19 66.2979 281.269  12
   1 -20 -19 27.2202 280.027  11
   1 -20 -20 217.310 306.813  12
   1 -20 -20 26.3267 314.746  11
  -1  20 -20-109.663 454.618  14
   1 -20 -21 116.268 297.429  12
   1 -20 -21 172.810 352.760  11
  -1  20 -21 1131.37 554.868  14
   1 -20 -22-269.098 310.913  12
  -1  20 -22 740.086 442.060  14
   1 -20 -23 65.5302 295.488  12
  -1  20 -23 262.642 358.941  14
   1 -20 -24 358.334 284.920  12
  -1  20 -24 222.380 339.345  14
  -1  20 -25-44.8325 337.941  14
   1 -20 -25 420.389 307.276  12
  -1  20 -26-636.540 327.997  14
   1 -20 -26-77.7102 252.862  12
   1 -20 -27-199.975 274.453  12
  -1  20 -27 87.8450 267.332  14
   1 -20 -28 129.977 197.815  12
  -1  20 -28 365.051 260.696  14
   1 -20 -29-5.44767 191.566  12
  -1  20 -29-310.934 214.775  14
   1 -20 -30-13.3264 146.299  12
  -1  20 -30-171.887 205.444  14
  -1  20 -31-29.2325 170.219  14
   1  21 -29 252.761 185.476  14
  -1 -21 -29 4.69708 142.144  12
   1  21 -28-20.0944 174.751  14
  -1 -21 -28 36.9041 170.984  12
   1  21 -27-143.616 185.610  14
  -1 -21 -27-232.656 241.601  12
   1  21 -26-15.2555 198.129  14
  -1 -21 -26 270.477 223.533  12
  -1 -21 -25-320.347 277.090  12
   1  21 -25 68.6364 209.400  14
   1  21 -24 666.443 304.584  14
  -1 -21 -24 216.504 259.721  12
  -1 -21 -23 68.0768 279.870  12
   1  21 -23-239.939 241.319  14
  -1 -21 -22 450.084 317.930  12
   1  21 -22-17.4944 251.748  14
   1  21 -21 168.672 330.867  14
  -1 -21 -21 200.624 288.877  12
   1  21 -20-274.532 345.526  14
  -1 -21 -20 72.7186 360.257  12
   1  21 -19 366.015 323.977  14
  -1 -21 -19-384.129 565.770  11
  -1 -21 -18-419.766 431.161  11
   1  21 -18 121.549 358.340  14
   1  21 -17 820.592 494.350  14
  -1 -21 -17 457.535 310.885  11
   1  21 -16 276.902 468.203  14
  -1 -21 -16 411.369 341.255  11
   1 -21  16-192.673 220.367  11
  -1 -21 -15 87.0643 288.803  11
   1  21 -15-54.8508 443.349  14
   1 -21  15-15.9974 224.209  11
  -1 -21 -14 745.552 375.012   8
  -1 -21 -14 1951.02 408.110   4
  -1 -21 -14 1178.52 474.015  11
   1  21 -14 1760.43 658.892  14
   1 -21  14 1676.95 466.125  11
  -1 -21 -13 165.765 355.731   8
   1 -21  13 561.521 315.102   4
  -1 -21 -13-92.0205 209.162   4
  -1 -21 -13 193.719 321.741  11
   1 -21  13 1083.18 395.560  11
  -1 -21 -12 443.812 314.858   8
   1 -21  12 1300.23 419.159   4
  -1 -21 -12 416.781 243.403   4
  -1 -21 -12 537.530 329.041  11
   1 -21  12 667.677 368.761  11
  -1 -21 -11 973.863 402.662   8
  -1 -21 -11-15.5859 259.196   4
  -1 -21 -11 1310.51 713.857   1
  -1 -21 -11 370.319 338.370  11
   1 -21  11 330.731 294.014  11
  -1 -21 -10 791.122 426.494   8
  -1 -21 -10 1681.13 717.852   1
  -1 -21 -10 960.027 401.350   4
   1 -21  10 1469.86 945.395   1
  -1 -21 -10 427.342 351.043  11
   1 -21  10 807.226 356.561  11
  -1 -21  -9 1602.44 491.466   8
   1 -21   9 2534.97 1167.75   1
  -1 -21  -9 1272.66 398.432   4
  -1 -21  -9 1895.20 834.047   1
  -1 -21  -9 1172.38 543.084  11
   1 -21   9 1722.45 541.155  11
  -1 -21  -8 13.5509 299.554   8
   1 -21   8-852.146 801.737   1
  -1 -21  -8 222.251 663.685   1
  -1 -21  -8 312.642 246.672   4
  -1 -21  -8 555.746 342.006  11
   1 -21   8 215.506 284.004  11
  -1 -21  -7 1768.47 513.844   8
  -1 -21  -7 1792.61 1141.33   1
  -1 -21  -7 2522.39 551.864   4
   1 -21   7 3469.43 1254.64   1
  -1 -21  -7 1816.15 533.653  11
   1 -21   7 1912.95 562.731  11
  -1 -21  -6 3046.06 569.599   8
  -1 -21  -6 3688.27 621.302   4
  -1 -21  -6 3285.39 1251.58   1
   1 -21   6 3356.56 1239.16   1
  -1 -21  -6 3381.09 646.739  11
   1 -21   6 3707.68 674.576  11
  -1 -21  -5 1173.88 471.602   8
  -1 -21  -5 1278.49 477.692   4
  -1 -21  -5 1714.52 1051.54   1
   1 -21   5 375.518 489.501   1
  -1 -21  -5 698.092 355.451  11
   1 -21   5 1406.96 482.875  11
  -1 -21  -4 6884.26 882.978   4
  -1 -21  -4 5829.31 734.448   8
   1 -21   4 5845.84 1606.51   1
  -1 -21  -4 4126.43 1540.98   1
  -1 -21  -4 5266.93 794.645  11
   1 -21   4 6332.46 869.886  11
  -1 -21  -3 959.185 435.847   4
  -1 -21  -3 2.81889 544.161   1
   1 -21   3 885.524 594.822   1
  -1 -21  -3 418.083 304.544  11
   1 -21   3 890.139 394.866  11
   1 -21   2 281.302 804.774   1
  -1 -21  -2 871.159 979.698   1
  -1 -21  -2 304.704 279.708  11
   1 -21   2 923.254 407.970  11
  -1 -21  -1 205.512 613.910   1
   1 -21   1 1761.97 896.848   1
  -1 -21  -1 519.546 337.148  11
   1 -21   1 781.719 402.696  11
   1 -21   0 542.972 640.362   1
  -1 -21   0 272.058 897.746   1
   1 -21   0 677.516 372.412  11
  -1 -21   0 1501.70 460.879  11
  -1 -21   1 647.160 550.599   1
   1 -21  -1 538.449 682.828   1
   1 -21  -1 107.208 276.857  11
  -1 -21   2 1963.54 1271.76   1
   1 -21  -2 353.540 725.945   1
  -1 -21   2 920.766 388.612  11
   1 -21  -2 771.871 393.087  11
   1 -21  -3 667.071 665.138   1
  -1 -21   3 137.285 705.406   1
  -1 -21   3 1012.16 392.701   4
  -1 -21   3 724.331 392.200  11
   1 -21  -3 365.575 386.722  11
  -1 -21   4 7457.18 877.293   4
   1 -21  -4 5004.90 1592.16   1
  -1 -21   4 7242.54 1800.70   1
  -1 -21   4 6271.55 811.508  11
   1 -21  -4 6268.30 924.477  11
   1 -21  -5-238.888 905.872   1
  -1 -21   5 1001.83 1140.16   1
  -1 -21   5 1805.29 502.221   4
  -1 -21   5 1187.66 364.193  11
   1 -21  -5 512.507 346.626  11
  -1 -21   6 2282.07 1228.47   1
   1 -21  -6 3363.97 1346.01   1
  -1 -21   6 5078.73 718.355   4
  -1 -21   6 4289.80 720.642  11
   1 -21  -6 4071.00 796.327  11
  -1 -21   7 2475.53 487.725   4
   1 -21  -7 1611.85 967.066   1
  -1 -21   7 3766.29 1386.80   1
   1 -21  -7 2760.31 697.955  11
  -1 -21   8 634.765 315.419   4
   1 -21  -8 17.1753 1100.96   1
  -1 -21   8 211.700 560.877   1
   1 -21  -8 447.250 379.001  11
  -1 -21   9 1275.24 994.325   1
   1 -21  -9 1527.72 1306.29   1
  -1 -21   9 2079.00 499.207   4
   1 -21  -9 1376.24 523.618  11
  -1 -21  10 1273.15 436.734   4
   1 -21 -10 1105.70 858.206   1
  -1 -21  10 2221.74 968.452   1
   1 -21 -10 1120.16 455.440  11
  -1 -21  11-201.226 298.855   4
   1 -21 -11 767.450 401.639  11
  -1 -21  12 610.990 250.365   4
   1 -21 -12 986.358 492.655  11
   1 -21 -13 694.664 397.651   4
  -1 -21  13 676.024 280.425   4
   1 -21 -13 150.900 317.575  11
   1 -21 -14 1924.95 422.053   4
   1 -21 -14 1966.16 603.411  11
   1 -21 -14 1499.35 522.134  12
   1 -21 -15 635.713 483.381  11
   1 -21 -15 199.334 276.758  12
   1 -21 -16-159.419 285.802  12
   1 -21 -16-51.7601 340.885  11
   1 -21 -17 780.042 451.870  11
   1 -21 -17 330.980 292.218  12
   1 -21 -18-264.204 371.330  11
   1 -21 -18 327.244 367.174  12
  -1  21 -18 880.209 595.633  14
   1 -21 -19 444.119 402.058  12
   1 -21 -19 128.331 319.319  11
  -1  21 -19-148.538 516.349  14
   1 -21 -20-429.423 355.363  12
   1 -21 -20 288.031 356.870  11
  -1  21 -20-547.370 482.718  14
   1 -21 -21 490.215 373.348  11
   1 -21 -21-284.264 356.077  12
  -1  21 -21-935.126 464.634  14
   1 -21 -22 125.713 303.915  12
  -1  21 -22-61.4726 304.881  14
  -1  21 -23-36.0357 292.685  14
   1 -21 -23 225.088 301.728  12
  -1  21 -24 11.1680 289.863  14
   1 -21 -24 336.688 283.810  12
   1 -21 -25 103.540 232.902  12
  -1  21 -25-340.855 288.150  14
  -1  21 -26 308.027 242.906  14
   1 -21 -26-344.625 247.955  12
  -1  21 -27-157.566 226.289  14
   1 -21 -27 68.2642 188.949  12
  -1  21 -28-321.535 273.512  14
   1 -21 -28 43.7085 184.870  12
   1 -21 -29 51.9588 156.637  12
  -1  21 -29-132.843 167.426  14
   1 -21 -30 134.560 149.029  12
  -1  21 -30-166.431 162.870  14
   1  22 -28-29.7727 153.282  14
  -1 -22 -28 61.5376 155.062  12
   1  22 -27-134.069 189.390  14
  -1 -22 -27-207.503 222.824  12
   1  22 -26 162.298 224.210  14
  -1 -22 -26-37.2781 213.535  12
   1  22 -25 142.645 197.479  14
  -1 -22 -25-117.125 208.257  12
  -1 -22 -24 7.86579 214.859  12
   1  22 -24-330.760 266.271  14
   1  22 -23 616.937 294.696  14
  -1 -22 -23 486.773 313.164  12
  -1 -22 -22-32.0285 295.372  12
   1  22 -22-89.6782 275.293  14
  -1 -22 -21-99.0383 305.900  12
   1  22 -21 1045.66 367.768  14
   1  22 -20 854.057 375.167  14
  -1 -22 -20 50.4666 269.308  12
  -1 -22 -19-54.9860 336.584  11
   1  22 -19 404.521 334.671  14
  -1 -22 -19 310.977 318.856  12
  -1 -22 -18-486.142 390.076  11
   1  22 -18 527.365 328.921  14
   1  22 -17 270.705 359.532  14
  -1 -22 -17 471.487 323.497  11
  -1 -22 -16 16.4459 333.213  11
   1  22 -16-875.460 423.556  14
   1 -22  16-267.205 284.514  11
  -1 -22 -15 814.127 458.886  11
   1 -22  15-36.6024 236.457  11
  -1 -22 -14 945.023 401.205   4
  -1 -22 -14 474.474 372.019  11
   1 -22  14 1012.39 398.373  11
   1 -22  13 703.884 308.048   4
  -1 -22 -13 324.628 277.130   4
  -1 -22 -13-64.6874 302.911  11
   1 -22  13 506.455 310.567  11
   1 -22  12 98.7748 269.508   4
  -1 -22 -12 555.678 305.706   4
  -1 -22 -12-278.596 319.310  11
   1 -22  12 263.842 272.662  11
  -1 -22 -11 1370.53 432.055   8
  -1 -22 -11 1443.67 433.344   4
   1 -22  11 1658.01 462.865   4
  -1 -22 -11 787.032 461.043  11
   1 -22  11 1693.61 480.754  11
  -1 -22 -10 293.536 299.120   8
  -1 -22 -10-11.8798 259.835   4
  -1 -22 -10 745.849 456.966  11
   1 -22  10 379.403 307.130  11
  -1 -22  -9 218.899 264.065   8
  -1 -22  -9 715.956 344.895   4
  -1 -22  -9 580.462 333.014  11
   1 -22   9 659.913 380.488  11
  -1 -22  -8 23.2267 248.815   8
   1 -22   8 487.972 1043.27   1
  -1 -22  -8 475.301 364.421   4
  -1 -22  -8 354.885 328.587  11
   1 -22   8 217.095 266.408  11
  -1 -22  -7 586.898 328.820   8
  -1 -22  -7-646.022 594.083   1
   1 -22   7-518.879 740.757   1
  -1 -22  -7 585.417 411.224   4
  -1 -22  -7 444.990 348.240  11
   1 -22   7 37.1419 270.819  11
  -1 -22  -6 1451.84 486.675   8
  -1 -22  -6 1042.90 748.901   1
   1 -22   6 2508.60 1097.24   1
  -1 -22  -6 1366.97 444.685   4
  -1 -22  -6 313.046 314.577  11
   1 -22   6 1042.50 442.447  11
  -1 -22  -5 387.091 364.236   8
   1 -22   5 452.772 610.931   1
  -1 -22  -5 524.079 364.228   4
  -1 -22  -5 721.363 375.372  11
   1 -22   5 148.351 308.277  11
  -1 -22  -4 1094.93 1329.70   1
   1 -22   4 737.199 825.273   1
  -1 -22  -4 990.682 431.240   4
  -1 -22  -4 395.894 282.447  11
   1 -22   4 457.864 374.255  11
  -1 -22  -3 65.5632 682.718   1
  -1 -22  -3-15.4143 318.554   4
   1 -22   3-815.768 1106.37   1
   1 -22   3 112.763 256.443  11
  -1 -22  -3 317.739 339.417  11
  -1 -22  -2-4.91013 261.972   4
   1 -22   2 1581.39 1029.63   1
  -1 -22  -2 1932.65 1047.90   1
   1 -22   2 359.420 312.147  11
  -1 -22  -2 221.765 288.704  11
  -1 -22  -1 526.235 301.559   4
  -1 -22  -1 280.481 673.420   1
  -1 -22  -1 708.203 330.913  11
   1 -22   1 276.323 269.015  11
  -1 -22   0 1057.09 715.770   1
  -1 -22   0 498.739 316.175   4
   1 -22   0 1081.81 754.399   1
  -1 -22   0 862.268 376.996  11
   1 -22   0 1307.07 473.996  11
  -1 -22   1 543.460 402.539   4
  -1 -22   1 237.082 973.946   1
   1 -22  -1 1166.11 874.849   1
   1 -22  -1 368.092 366.337  11
  -1 -22   1 219.300 242.338  11
  -1 -22   2 608.982 1038.62   1
  -1 -22   2 318.085 318.308   4
   1 -22  -2-778.917 1008.83   1
  -1 -22   2 693.467 359.620  11
   1 -22  -2 353.699 369.041  11
  -1 -22   3 232.640 260.848   4
   1 -22  -3 477.364 656.949   1
   1 -22  -3-18.9957 281.109  11
  -1 -22   3 187.780 232.139  11
   1 -22  -4 1468.27 1007.28   1
  -1 -22   4 734.921 621.720   1
  -1 -22   4 713.232 381.020   4
   1 -22  -4 447.170 328.045  11
  -1 -22   4 841.101 323.218  11
  -1 -22   5-593.018 860.744   1
  -1 -22   5 658.320 316.221   4
   1 -22  -5-328.154 845.644   1
   1 -22  -5 185.695 357.875  11
  -1 -22   5 204.258 248.295  11
  -1 -22   6 1408.99 447.780   4
   1 -22  -6 2546.27 1125.69   1
  -1 -22   6 1858.94 1114.93   1
   1 -22  -6 894.444 410.533  11
  -1 -22   6 1510.72 472.746  11
  -1 -22   7 33.8082 574.710   1
  -1 -22   7 106.981 247.487   4
   1 -22  -7 1019.71 925.940   1
   1 -22  -7 208.460 282.983  11
  -1 -22   8 180.775 243.444   4
   1 -22  -8 396.032 293.942  11
  -1 -22   9 609.984 335.585   4
   1 -22  -9 329.579 285.716  11
  -1 -22  10 554.801 339.733   4
   1 -22 -10 470.130 382.854  11
   1 -22 -11 2132.14 475.605   4
  -1 -22  11 1732.96 447.645   4
   1 -22 -11 1338.02 571.171  11
   1 -22 -11 807.839 412.012  12
   1 -22 -12 396.636 269.899   4
  -1 -22  12 951.779 400.963   4
   1 -22 -12 255.514 323.242  11
   1 -22 -12 229.178 287.256  12
  -1 -22  13 391.923 271.177   4
   1 -22 -13 178.170 234.569   4
   1 -22 -13-136.792 355.162  12
   1 -22 -13 138.238 262.708  11
   1 -22 -14 391.696 278.408   4
   1 -22 -14 168.814 305.112  12
   1 -22 -14 471.211 400.340  11
   1 -22 -15 718.097 427.760  11
   1 -22 -15 451.466 357.194  12
   1 -22 -16-153.859 322.908  11
   1 -22 -16 105.383 275.205  12
   1 -22 -17 316.714 311.687  12
   1 -22 -17 1194.34 510.391  11
  -1  22 -17 673.599 473.656  14
   1 -22 -18 95.1922 316.420  12
   1 -22 -18 156.560 291.518  11
  -1  22 -18 526.109 478.330  14
  -1  22 -19-274.973 392.345  14
   1 -22 -19 2.21430 276.599  11
   1 -22 -19 596.439 374.304  12
   1 -22 -20-95.5788 240.659  11
   1 -22 -20 738.075 374.533  12
  -1  22 -20-36.9804 454.683  14
   1 -22 -21-121.786 272.205  12
  -1  22 -21 168.935 358.730  14
   1 -22 -22-564.361 360.734  12
  -1  22 -22 321.146 298.819  14
  -1  22 -23-371.600 319.903  14
   1 -22 -23-53.6016 241.266  12
  -1  22 -24 545.118 339.918  14
   1 -22 -24-200.714 225.597  12
   1 -22 -25 255.146 238.471  12
  -1  22 -25-425.898 300.966  14
   1 -22 -26 200.345 213.500  12
  -1  22 -26 114.433 234.533  14
  -1  22 -27-569.108 280.033  14
   1 -22 -27-13.9283 192.858  12
  -1  22 -28-183.938 174.340  14
   1 -22 -28 104.658 173.885  12
   1 -22 -29 34.9903 136.403  12
  -1 -23 -27-23.7444 160.742  12
   1  23 -26-272.907 143.166  14
  -1 -23 -26 231.865 209.730  12
   1  23 -25-28.3376 161.427  14
  -1 -23 -25-215.844 205.778  12
  -1 -23 -24 38.9760 217.311  12
   1  23 -24-240.231 173.112  14
   1  23 -23 151.835 225.374  14
  -1 -23 -23-241.688 265.655  12
   1  23 -22 388.457 297.677  14
  -1 -23 -22-256.207 271.031  12
  -1 -23 -21-34.1408 249.395  12
   1  23 -21 513.147 257.968  14
  -1 -23 -20-158.696 312.216  12
   1  23 -20-272.226 300.908  14
   1  23 -19 1016.49 400.119  14
  -1 -23 -19 739.554 327.240  12
  -1 -23 -18 162.129 306.387  12
  -1 -23 -18 524.206 362.114  11
   1  23 -18 481.943 287.174  14
  -1 -23 -17 211.169 254.032  12
  -1 -23 -17 539.535 375.576  11
  -1 -23 -16 270.319 372.313  11
  -1 -23 -15 145.085 312.100  11
   1 -23  15-227.864 274.024  11
  -1 -23 -14-32.7649 235.948   4
  -1 -23 -14-267.885 267.434  11
   1 -23  14 26.0312 240.780  11
  -1 -23 -13 649.646 325.318   4
   1 -23  13-147.028 290.524   4
  -1 -23 -13 442.025 368.339  11
   1 -23  13 20.5452 228.467  11
   1 -23  12-552.810 333.455   4
  -1 -23 -12 277.682 247.746   4
  -1 -23 -12-80.9838 274.827  11
   1 -23  12-25.4551 206.671  11
   1 -23  11 290.285 317.536   4
  -1 -23 -11 320.704 257.931   4
  -1 -23 -11-141.601 293.161  11
   1 -23  11 448.212 324.031  11
  -1 -23 -10 772.869 357.151   4
   1 -23  10 1002.73 413.351   4
  -1 -23 -10 1133.68 464.758  11
   1 -23  10 746.021 307.187  11
   1 -23   9 404.458 301.894   4
  -1 -23  -9 62.3142 275.311   4
  -1 -23  -9-440.374 373.457  11
   1 -23   9 71.9317 257.200  11
  -1 -23  -8 143.552 274.690   8
  -1 -23  -8-237.455 335.698   4
  -1 -23  -8-332.166 321.638  11
   1 -23   8 35.4219 234.644  11
  -1 -23  -7 442.423 282.896   8
  -1 -23  -7 663.911 317.720   4
  -1 -23  -7-48.9102 296.654  11
   1 -23   7 800.832 353.710  11
  -1 -23  -6 778.445 282.445   8
  -1 -23  -6 1020.41 380.366   4
  -1 -23  -6 845.643 429.182  11
   1 -23   6 1493.55 455.282  11
  -1 -23  -5 362.434 277.823   4
  -1 -23  -5 148.436 287.963  11
   1 -23   5 446.335 273.660  11
  -1 -23  -4 2031.85 522.910   4
  -1 -23  -4 1671.04 521.141  11
   1 -23   4 1733.10 458.175  11
  -1 -23  -3 52.3129 292.170   4
  -1 -23  -3 43.0651 263.657  11
   1 -23   3 235.202 327.357  11
  -1 -23  -2 60.9191 262.674   4
   1 -23   2 154.610 259.165  11
  -1 -23  -2 167.006 268.140  11
  -1 -23  -1 1083.32 370.017   4
   1 -23   1 367.095 362.563  11
  -1 -23  -1 297.250 325.982  11
  -1 -23   0 239.575 265.991   4
  -1 -23   0 466.977 292.237  11
   1 -23   0 561.816 412.690  11
  -1 -23   1 1033.16 382.455   4
   1 -23  -1 764.045 410.345  11
  -1 -23   1 819.744 401.700  11
  -1 -23   2 291.297 258.139   4
   1 -23  -2-125.417 353.603  11
  -1 -23   2-128.121 232.668  11
  -1 -23   3 991.402 401.007   4
  -1 -23   3 635.259 321.379  11
   1 -23  -3 640.942 400.472  11
  -1 -23   4 2055.53 500.839   4
   1 -23  -4 2044.84 580.768  11
  -1 -23   4 2804.70 585.451  11
  -1 -23   5 1159.47 449.164   4
   1 -23  -5 475.003 339.255  11
  -1 -23   5 831.013 363.864  11
  -1 -23   6 1285.60 373.531   4
   1 -23  -6 1177.21 478.792  11
   1 -23  -7 604.739 341.738  12
   1 -23  -7 226.309 338.892  11
  -1 -23   7 850.446 352.899   4
   1 -23  -8 110.211 226.302  12
   1 -23  -8-22.4733 267.523  11
  -1 -23   8-21.0721 237.343   4
   1 -23  -9-210.021 374.239  11
   1 -23  -9-297.192 274.100  12
  -1 -23   9 24.8637 303.793   4
   1 -23 -10 903.998 457.414  11
   1 -23 -10 216.177 271.700  12
  -1 -23  10 480.635 312.828   4
   1 -23 -10 832.180 340.713   4
   1 -23 -11 388.541 340.308  11
   1 -23 -11 315.264 275.901  12
  -1 -23  11-552.099 382.811   4
   1 -23 -11-89.7112 250.193   4
   1 -23 -12-241.481 321.027  12
   1 -23 -12 261.267 309.290  11
  -1 -23  12 317.091 229.715   4
   1 -23 -12 361.237 232.390   4
  -1 -23  13 589.204 322.903   4
   1 -23 -13 576.159 340.710  12
   1 -23 -13 473.644 346.930  11
   1 -23 -13 198.217 304.319   4
  -1 -23  14-200.449 282.252   4
   1 -23 -14 353.024 265.564   4
   1 -23 -14-272.643 284.783  12
   1 -23 -14-215.618 266.391  11
   1 -23 -15-79.3804 296.011  11
   1 -23 -15 671.763 418.779  12
  -1  23 -15 749.755 447.310  14
   1 -23 -16-60.2588 250.162  12
  -1  23 -16 11.0075 498.074  14
   1 -23 -16-375.557 359.685  11
   1 -23 -17 498.714 328.037  11
  -1  23 -17-77.2859 398.231  14
   1 -23 -17 546.536 295.021  12
   1 -23 -18-78.4555 251.956  12
  -1  23 -18-826.915 486.399  14
   1 -23 -18 235.314 361.218  11
   1 -23 -19 1125.16 424.333  11
   1 -23 -19 356.440 301.952  12
  -1  23 -19 811.411 501.827  14
   1 -23 -20-5.33947 259.717  12
   1 -23 -20 138.077 309.604  11
  -1  23 -20 463.153 375.736  14
   1 -23 -21 21.3719 264.541  12
  -1  23 -21 42.7114 265.615  14
   1 -23 -22 351.284 256.705  12
  -1  23 -22 130.669 284.707  14
  -1  23 -23 168.736 288.737  14
   1 -23 -23-25.0344 237.546  12
   1 -23 -24 242.152 218.115  12
  -1  23 -24 186.819 209.750  14
   1 -23 -25 153.622 197.045  12
  -1  23 -25-261.747 246.864  14
  -1  23 -26-90.9680 172.513  14
   1 -23 -26-31.9943 160.635  12
  -1  23 -27 121.567 179.022  14
   1 -23 -27-321.524 188.444  12
  -1 -24 -26-221.351 164.631  12
  -1 -24 -25 397.886 205.465  12
  -1 -24 -24-223.638 217.974  12
  -1 -24 -23 322.828 253.393  12
  -1 -24 -22 316.449 230.062  12
  -1 -24 -21 11.2120 215.097  12
  -1 -24 -20-312.646 292.643  12
  -1 -24 -19-157.883 240.594  12
  -1 -24 -18-176.567 263.005  12
  -1 -24 -17-75.6353 243.098  12
  -1 -24 -17 458.854 331.604  11
  -1 -24 -16 118.759 235.688  12
  -1 -24 -16-86.9680 243.239  11
  -1 -24 -15 274.799 288.911  12
  -1 -24 -15 231.274 274.212  11
  -1 -24 -14-152.416 203.732   4
  -1 -24 -14-270.645 322.625  11
   1 -24  14-114.479 226.051  11
  -1 -24 -13 153.279 249.840   4
   1 -24  13 597.097 293.713   4
  -1 -24 -13-20.9809 267.812  11
   1 -24  13 679.445 323.952  11
  -1 -24 -12 289.849 335.266   4
   1 -24  12 220.246 254.061   4
  -1 -24 -12 93.2109 253.907  11
   1 -24  12-18.5256 211.436  11
  -1 -24 -11 344.210 319.465   4
   1 -24  11 276.934 292.363   4
  -1 -24 -11 254.222 305.930  11
   1 -24  11 382.414 277.673  11
  -1 -24 -10 300.077 276.585   4
   1 -24  10 391.141 323.081   4
  -1 -24 -10 138.101 257.055  11
   1 -24  10-369.116 377.777  11
   1 -24   9 296.631 282.388   4
  -1 -24  -9 447.837 326.056   4
  -1 -24  -9 380.886 329.150  11
   1 -24   9 1104.70 375.547  11
   1 -24   8 643.320 377.888   4
  -1 -24  -8 279.605 313.217   4
  -1 -24  -8-13.0987 293.951  11
   1 -24   8 283.179 255.572  11
   1 -24   7 918.672 381.964   4
  -1 -24  -7-33.7058 264.109   4
  -1 -24  -7 447.345 300.807  11
   1 -24   7 649.289 408.916  11
  -1 -24  -6 1090.86 329.380   4
  -1 -24  -6 1312.22 455.761  11
   1 -24   6 1480.13 412.614  11
  -1 -24  -5 68.1731 249.760  11
   1 -24   5 309.125 229.564  11
  -1 -24  -4 1102.66 370.572   4
  -1 -24  -4 322.977 289.479  11
   1 -24   4 505.771 294.837  11
  -1 -24  -3 1518.98 475.609   4
  -1 -24  -3 859.577 418.279  11
   1 -24   3 717.660 369.426  11
  -1 -24  -2 1799.92 489.948   4
  -1 -24  -2 1278.06 447.131  11
   1 -24   2 1636.28 529.516  11
  -1 -24  -1 586.116 365.756   4
  -1 -24  -1 189.765 255.505  11
   1 -24   1-32.6328 314.105  11
  -1 -24   0 1218.12 464.222   4
   1 -24   0 1100.11 471.425  11
  -1 -24   0 104.397 267.723  11
  -1 -24   1 213.263 335.695   4
   1 -24  -1 104.414 289.740  11
  -1 -24   1 30.0340 255.106  11
  -1 -24   2 1131.54 396.467   4
   1 -24  -2 1990.24 563.946  11
  -1 -24   2 2036.11 514.479  11
  -1 -24   3 261.768 263.261   4
   1 -24  -3 101.279 294.403  11
  -1 -24   4 544.857 318.592   4
  -1 -24   4 1177.96 419.710  11
   1 -24  -4 211.491 259.042  11
  -1 -24   5 556.582 354.785   4
   1 -24  -5 576.936 351.129  11
  -1 -24   5 706.414 358.124  11
   1 -24  -6 1548.70 531.613  11
  -1 -24   6 1719.80 514.086   4
   1 -24  -7 174.675 315.577  11
   1 -24  -7 149.125 306.544   4
  -1 -24   7 135.765 280.134   4
   1 -24  -8 794.335 389.228  12
   1 -24  -8 1087.36 451.582  11
   1 -24  -8 33.6798 316.862   4
  -1 -24   8 36.4339 268.817   4
   1 -24  -9 493.216 437.864  11
   1 -24  -9 117.264 235.133  12
   1 -24  -9 61.7514 279.595   4
  -1 -24   9 708.086 327.705   4
   1 -24 -10 602.997 341.988  12
   1 -24 -10 390.336 380.738  11
   1 -24 -10 500.451 350.851   4
  -1 -24  10-215.584 273.744   4
   1 -24 -11 366.249 281.222  12
   1 -24 -11 708.934 358.013  11
  -1 -24  11 562.419 354.587   4
   1 -24 -11-471.474 320.955   4
  -1 -24  12 306.117 238.326   4
   1 -24 -12 451.448 326.736  12
   1 -24 -12 565.878 404.539  11
   1 -24 -12 745.871 363.806   4
  -1 -24  13-3.48748 258.756   4
   1 -24 -13 264.112 339.413  11
   1 -24 -13 538.964 328.258  12
   1 -24 -14 535.919 352.710  11
   1 -24 -14-379.208 323.689  12
   1 -24 -14 533.652 346.389   4
   1 -24 -15 344.182 332.184  11
   1 -24 -15 236.722 300.176  12
  -1  24 -15 232.175 393.421  14
   1 -24 -16 166.939 360.885  11
   1 -24 -16-6.02489 241.675  12
  -1  24 -16-587.903 458.955  14
   1 -24 -17 114.241 265.104  12
   1 -24 -17 346.676 345.674  11
  -1  24 -17 675.255 412.604  14
   1 -24 -18 222.534 230.581  11
   1 -24 -18 176.191 276.120  12
  -1  24 -18-233.057 275.495  14
   1 -24 -19-184.116 222.916  12
   1 -24 -19-142.100 274.432  11
  -1  24 -20-296.832 281.511  14
   1 -24 -20 6.14339 213.802  12
   1 -24 -21-294.056 280.759  12
  -1  24 -21 33.0401 231.220  14
  -1  24 -22 22.4830 207.904  14
   1 -24 -22 230.005 247.421  12
  -1  24 -23 112.896 202.361  14
   1 -24 -23-273.525 261.105  12
  -1  24 -24-120.844 204.828  14
   1 -24 -24 63.7290 185.540  12
  -1  24 -25 486.024 218.993  14
   1 -24 -25 305.359 183.893  12
   1 -24 -26-31.2339 144.396  12
  -1 -25 -24-265.070 164.991  12
  -1 -25 -23-109.784 159.738  12
  -1 -25 -22-296.943 230.608  12
  -1 -25 -21 161.607 241.516  12
  -1 -25 -20-257.905 227.901  12
  -1 -25 -19-18.7461 201.666  12
  -1 -25 -18-299.719 299.619  12
  -1 -25 -17 462.907 240.785  12
  -1 -25 -16-65.7463 242.218  11
  -1 -25 -16-117.210 233.893  12
  -1 -25 -15 178.482 218.393  12
  -1 -25 -15-216.530 282.036  11
  -1 -25 -14 1246.63 431.966  11
  -1 -25 -14 1320.38 437.532  12
  -1 -25 -13 401.437 234.215   4
   1 -25  13 784.367 292.809   4
  -1 -25 -13 474.766 313.393  12
  -1 -25 -13 537.221 364.828  11
  -1 -25 -12-463.735 297.304   4
   1 -25  12 239.575 250.420   4
  -1 -25 -12-250.311 305.501  11
  -1 -25 -12-144.817 247.479  12
   1 -25  12 2.14679 225.392  11
  -1 -25 -11-86.9113 220.877   4
   1 -25  11 97.6356 257.441   4
  -1 -25 -11 475.506 293.782  11
   1 -25  11 225.835 241.680  11
  -1 -25 -10 1081.47 413.876   4
   1 -25  10 607.822 339.633   4
  -1 -25 -10 493.022 340.757  11
   1 -25  10 755.479 342.164  11
  -1 -25  -9 513.578 319.639   4
   1 -25   9 604.623 277.110   4
  -1 -25  -9 332.476 347.822  11
   1 -25   9 653.087 311.943  11
  -1 -25  -8 390.648 249.977   4
   1 -25   8-294.508 291.612   4
  -1 -25  -8 729.204 366.249  11
   1 -25   8 123.964 224.709  11
   1 -25   7 11.4885 274.254   4
  -1 -25  -7-35.6678 295.403   4
  -1 -25  -7-100.638 240.600  11
   1 -25   7 56.0381 232.320  11
  -1 -25  -6 390.038 332.388   4
   1 -25   6 173.506 295.872   4
  -1 -25  -6 473.219 318.855  11
   1 -25   6 556.170 303.110  11
  -1 -25  -5 538.734 296.545   4
   1 -25   5 146.302 302.610   4
  -1 -25  -5 206.108 266.029  11
   1 -25   5 622.325 329.355  11
   1 -25   4 2040.76 481.634   4
  -1 -25  -4 1549.53 439.176   4
  -1 -25  -4 1677.21 487.631  11
   1 -25   4 2154.99 523.223  11
   1 -25   3-243.401 322.233   4
  -1 -25  -3 295.607 285.038   4
  -1 -25  -3 49.2559 292.099  11
   1 -25   3 80.8163 253.803  11
   1 -25   2 320.359 272.935   4
  -1 -25  -2 44.5830 266.636   4
  -1 -25  -2 998.443 440.856  11
   1 -25   2 268.453 307.329  11
  -1 -25  -1-291.264 319.924   4
   1 -25   1-4.77618 274.232   4
  -1 -25  -1 63.3510 225.744  11
   1 -25   1 396.217 295.155  11
  -1 -25   0 739.619 359.049   4
   1 -25   0 774.335 316.807   4
  -1 -25   0 352.146 335.891  11
   1 -25   0 703.574 362.068  11
   1 -25  -1 732.652 396.900   4
  -1 -25   1 212.657 265.504   4
  -1 -25   1-234.063 270.370  11
   1 -25  -1 475.366 312.701  11
   1 -25  -2 493.152 359.051   4
  -1 -25   2 1024.67 451.680   4
   1 -25  -2 120.994 313.516  11
  -1 -25   2 451.187 263.300  11
  -1 -25   3 528.913 311.452   4
   1 -25  -3-134.855 313.960   4
   1 -25  -3 227.874 265.610  11
  -1 -25   3 150.920 279.600  11
   1 -25  -4 1326.84 408.808   4
  -1 -25   4 2042.48 480.699   4
   1 -25  -4 1856.76 582.635  11
  -1 -25   4 1912.23 494.507  11
   1 -25  -5 372.279 344.188  11
   1 -25  -5 698.043 308.399   4
  -1 -25   5 448.674 346.106   4
   1 -25  -6 605.787 342.003  11
   1 -25  -6 477.491 343.285   4
  -1 -25   6 1063.04 396.442   4
   1 -25  -7 140.216 339.157  11
  -1 -25   7 215.984 266.020   4
   1 -25  -7-117.902 267.785   4
   1 -25  -8 15.8033 269.014  11
  -1 -25   8 330.561 349.869   4
   1 -25  -8 129.164 295.584   4
   1 -25  -9 91.9974 238.949  12
   1 -25  -9 409.062 309.665  11
   1 -25  -9 190.482 242.607   4
  -1 -25   9 637.491 306.180   4
   1 -25 -10 897.483 356.832  12
   1 -25 -10 489.227 334.526  11
   1 -25 -10 1184.41 364.423   4
  -1 -25  10 444.671 290.263   4
  -1 -25  11 653.090 308.281   4
   1 -25 -11-359.020 262.085  11
   1 -25 -11-32.7077 235.771  12
   1 -25 -11 872.472 390.645   4
  -1 -25  12-116.174 237.277   4
   1 -25 -12-228.334 263.583  12
   1 -25 -12 246.555 365.955  11
   1 -25 -12 633.022 342.477   4
  -1 -25  13 989.934 372.291   4
   1 -25 -13 636.129 381.100  11
   1 -25 -13 818.858 342.816  12
   1 -25 -13 918.098 353.987   4
   1 -25 -14 677.341 311.521  12
   1 -25 -14 1262.60 438.512  11
   1 -25 -15 115.206 234.737  12
   1 -25 -15 200.402 341.658  11
   1 -25 -16 26.8217 260.056  12
   1 -25 -16 64.6590 268.899  11
   1 -25 -17 17.2580 270.208  11
   1 -25 -17 62.1936 234.159  12
   1 -25 -18 176.266 251.255  11
   1 -25 -18-288.051 289.313  12
   1 -25 -19 202.892 239.347  12
  -1  25 -19 82.1287 242.320  14
   1 -25 -20 78.6907 205.744  12
  -1  25 -20 594.559 315.958  14
   1 -25 -21-28.5214 244.789  12
  -1  25 -21-59.3857 234.312  14
  -1  25 -22 185.636 189.083  14
   1 -25 -22 216.424 236.694  12
   1 -25 -23-4.33851 172.520  12
   1 -25 -24-66.7574 153.531  12
  -1 -26 -22-5.79867 140.275  12
  -1 -26 -21 19.7295 160.748  12
  -1 -26 -20 70.2117 164.676  12
  -1 -26 -19 92.8693 176.683  12
  -1 -26 -18-93.9635 238.298  12
  -1 -26 -17-158.207 186.885  12
  -1 -26 -16 594.993 313.921  12
  -1 -26 -15-200.522 304.069  11
  -1 -26 -15 118.453 230.187  12
  -1 -26 -14-381.884 336.863  12
  -1 -26 -14-60.8956 231.947  11
  -1 -26 -13 581.197 301.143   4
  -1 -26 -13 1260.40 460.357  11
  -1 -26 -13 429.044 276.417  12
  -1 -26 -12 978.631 315.444   4
   1 -26  12 2064.22 429.630   4
  -1 -26 -12 1138.40 389.593  12
  -1 -26 -12 1096.39 427.909  11
  -1 -26 -11 282.542 285.757   4
   1 -26  11-172.819 257.916   4
  -1 -26 -11 48.7543 198.210  12
  -1 -26 -11 461.364 387.766  11
   1 -26  11-237.220 229.354  11
  -1 -26 -10 183.126 269.534   4
   1 -26  10 606.347 299.020   4
  -1 -26 -10 395.468 298.783  12
  -1 -26 -10 338.637 310.520  11
   1 -26  10 584.317 306.228  11
  -1 -26  -9 53.1833 232.957   4
   1 -26   9 160.426 217.255   4
  -1 -26  -9 346.756 242.793  12
  -1 -26  -9-57.8120 259.372  11
   1 -26   9 245.898 309.131  11
  -1 -26  -8 9.23970 226.910   4
   1 -26   8 542.271 303.505   4
  -1 -26  -8 47.6344 279.647  11
   1 -26   8-209.199 258.411  11
  -1 -26  -7 1101.80 400.420   4
   1 -26   7 1167.22 419.129   4
  -1 -26  -7 833.882 369.293  11
   1 -26   7 924.702 411.357  11
  -1 -26  -6 63.7563 257.987   4
   1 -26   6 712.036 326.916   4
  -1 -26  -6 31.2930 246.614  11
   1 -26   6 632.263 315.164  11
   1 -26   5 179.042 270.601   4
  -1 -26  -5-64.7619 256.458   4
  -1 -26  -5 166.959 236.608  11
   1 -26   5-68.6098 270.576  11
   1 -26   4 609.458 315.463   4
  -1 -26  -4 343.506 311.413   4
  -1 -26  -4 162.399 322.689  11
   1 -26   4 136.552 279.530  11
   1 -26   3 490.698 323.572   4
  -1 -26  -3-64.4767 254.317   4
  -1 -26  -3 78.9874 267.674  11
   1 -26   3-57.7111 263.180  11
   1 -26   2 393.432 265.290   4
  -1 -26  -2 596.829 327.309   4
  -1 -26  -2-175.477 246.537  11
   1 -26   2 346.830 258.626  11
  -1 -26  -1-46.0965 242.040   4
   1 -26   1-27.0032 246.229   4
  -1 -26  -1 41.1818 313.223  11
   1 -26   1 220.341 251.701  11
   1 -26   0 1157.87 404.835   4
  -1 -26   0 758.782 308.138   4
  -1 -26   0 208.394 228.494  11
   1 -26   0 637.063 412.856  11
  -1 -26   1 917.900 394.930   4
   1 -26  -1-40.3858 235.470   4
  -1 -26   1 298.215 331.506  11
   1 -26  -1 637.413 374.416  11
   1 -26  -2 169.700 294.013  11
  -1 -26   2 22.3732 220.651  11
  -1 -26   2-174.879 262.292   4
   1 -26  -2 471.227 363.501   4
  -1 -26   3 291.628 234.806  11
   1 -26  -3-210.980 251.571  11
  -1 -26   3-334.510 318.731   4
   1 -26  -3-185.704 332.339   4
   1 -26  -4 527.184 286.272  11
   1 -26  -4-24.7075 270.279   4
  -1 -26   4 664.336 344.648   4
   1 -26  -5 85.4064 281.675  11
  -1 -26   5 200.978 272.685   4
   1 -26  -5 328.254 313.947   4
   1 -26  -6 277.645 295.686  11
  -1 -26   6 739.611 379.791   4
   1 -26  -6 667.962 357.517   4
   1 -26  -7 570.677 337.934  11
   1 -26  -7 591.192 342.843   4
  -1 -26   7 857.974 351.585   4
   1 -26  -8 127.376 235.817  11
   1 -26  -8 158.770 246.525   4
  -1 -26   8-197.806 308.410   4
  -1 -26   9-60.5961 229.321   4
   1 -26  -9 310.181 321.237  11
   1 -26  -9 15.6015 230.714   4
  -1 -26  10 481.902 260.892   4
   1 -26 -10 264.235 329.883  11
   1 -26 -10 802.519 339.401   4
  -1 -26  11 134.266 234.342   4
   1 -26 -11 3.38346 255.806  11
   1 -26 -11-204.672 260.717  12
   1 -26 -11 263.814 290.314   4
  -1 -26  12 1628.47 410.506   4
   1 -26 -12 730.304 327.975  12
   1 -26 -12 1683.51 510.868  11
   1 -26 -12 1592.49 406.575   4
   1 -26 -13 980.246 349.149   4
  -1 -26  13 918.847 311.849   4
   1 -26 -13 583.676 335.963  11
   1 -26 -13 488.537 285.397  12
   1 -26 -14 126.630 260.182  11
   1 -26 -14 113.564 195.826  12
   1 -26 -15-90.2372 210.393  12
   1 -26 -15 161.716 248.776  11
   1 -26 -16 481.960 349.262  11
   1 -26 -16 618.345 305.207  12
   1 -26 -17 458.777 267.472  12
   1 -26 -17 116.731 248.108  11
   1 -26 -18 64.9611 192.810  12
   1 -26 -19 146.171 186.109  12
   1 -26 -20-109.369 187.285  12
   1 -26 -21-210.622 189.817  12
   1 -26 -22-118.251 138.417  12
  -1 -27 -20 325.371 181.699  12
  -1 -27 -19 165.662 157.437  12
  -1 -27 -18 472.891 213.401  12
  -1 -27 -17-51.1868 162.460  12
  -1 -27 -16-501.566 279.590  12
  -1 -27 -15-83.0338 181.934  12
  -1 -27 -14 975.425 370.815  11
  -1 -27 -14 479.273 261.845  12
   1 -27  13 226.192 204.635   4
  -1 -27 -13 96.3593 210.361  12
  -1 -27 -13 120.515 233.938  11
  -1 -27 -12 406.629 231.511   4
   1 -27  12 553.812 263.722   4
  -1 -27 -12 248.396 223.663  12
  -1 -27 -12 440.451 238.544  11
  -1 -27 -11 475.426 247.423   4
   1 -27  11 793.298 321.651   4
  -1 -27 -11 448.779 264.369  11
  -1 -27 -11-50.5986 264.338  12
  -1 -27 -10 74.8845 201.990   4
   1 -27  10 161.979 235.377   4
  -1 -27 -10 571.325 318.793  11
   1 -27  10 80.4447 199.519  11
  -1 -27  -9 582.880 282.684   4
   1 -27   9 277.611 247.711   4
  -1 -27  -9 221.939 304.537  11
   1 -27   9 1084.34 372.098  11
  -1 -27  -8 137.412 242.027   4
   1 -27   8 269.522 239.972   4
  -1 -27  -8 208.972 272.869  11
   1 -27   8 463.167 300.542  11
  -1 -27  -7-272.096 286.628   4
   1 -27   7 142.487 255.306   4
  -1 -27  -7-359.898 312.231  11
   1 -27   7 183.326 293.920  11
  -1 -27  -6 90.8402 272.936   4
   1 -27   6-284.081 308.175   4
  -1 -27  -6-158.364 281.274  11
   1 -27   6 40.1447 207.462  11
   1 -27   5 1071.16 353.860   4
  -1 -27  -5 120.138 272.824   4
  -1 -27  -5 546.887 350.530  11
   1 -27   5 285.383 265.029  11
   1 -27   4 399.893 330.745   4
  -1 -27  -4 695.790 345.862   4
  -1 -27  -4-18.8127 250.616  11
   1 -27   4 593.664 343.344  11
   1 -27   3 344.861 312.424   4
  -1 -27  -3 458.058 340.288   4
  -1 -27  -3 16.8602 243.523  11
   1 -27   3 1112.54 421.326  11
   1 -27   2 329.979 263.884   4
  -1 -27  -2 230.546 284.869   4
  -1 -27  -2 240.431 319.351  11
   1 -27   2 169.865 281.854  11
  -1 -27  -1-178.088 212.264  11
   1 -27   1 315.629 292.939  11
  -1 -27  -1 411.533 295.275   4
   1 -27   1 571.896 352.588   4
  -1 -27   0 3283.67 595.605  11
   1 -27   0 3047.74 645.260  11
  -1 -27   0 3787.00 631.730   4
   1 -27   0 3768.53 619.294   4
  -1 -27   1 141.015 290.941  11
   1 -27  -1 251.240 318.423  11
  -1 -27   1 205.424 249.454   4
   1 -27  -1 427.327 295.185   4
   1 -27  -2 373.485 304.796  11
  -1 -27   2 69.9621 209.743  11
   1 -27  -2 184.785 236.348   4
  -1 -27   2-38.7293 249.676   4
   1 -27  -3 568.007 384.198  11
  -1 -27   3 866.007 352.586   4
   1 -27  -3 731.417 328.336   4
   1 -27  -4 681.584 353.138  11
  -1 -27   4 33.7988 237.800   4
   1 -27  -4 552.020 283.498   4
   1 -27  -5 617.355 339.265  11
   1 -27  -5 692.427 356.395   4
  -1 -27   5 188.385 245.984   4
  -1 -27   6 214.046 243.563   4
   1 -27  -6-228.069 309.101  11
   1 -27  -6-397.506 307.659   4
  -1 -27   7 183.411 306.557   4
   1 -27  -7 19.4081 245.195  11
   1 -27  -7 292.840 272.432   4
  -1 -27   8 685.673 301.514   4
   1 -27  -8-42.8871 265.038  11
   1 -27  -8 840.860 326.185   4
  -1 -27   9 1402.12 355.390   4
   1 -27  -9 427.667 289.011  11
   1 -27  -9 1429.49 384.612   4
  -1 -27  10 645.158 355.553   4
   1 -27 -10 858.325 410.548  11
   1 -27 -10 591.219 251.498   4
  -1 -27  11 124.214 249.894   4
   1 -27 -11 351.017 330.532  11
   1 -27 -11-28.2492 204.294   4
  -1 -27  12 255.645 215.872   4
   1 -27 -12 600.151 234.192   4
   1 -27 -12 554.514 379.697  11
   1 -27 -13 576.668 253.685   4
   1 -27 -13-234.452 295.180  11
   1 -27 -13 169.172 211.096  12
   1 -27 -14 330.151 215.129  12
   1 -27 -14 1397.79 423.866  11
   1 -27 -15-143.275 231.381  11
   1 -27 -15 56.0152 184.812  12
   1 -27 -16-247.801 191.879  12
   1 -27 -16 35.0610 198.195  11
   1 -27 -17 42.3006 179.454  12
   1 -27 -18 197.608 194.471  12
   1 -27 -19 271.244 171.657  12
   1 -27 -20-123.315 140.239  12
  -1 -28 -16 531.180 217.152  12
  -1 -28 -15-66.3427 187.939  12
  -1 -28 -14 235.145 187.735  12
  -1 -28 -13-84.0631 196.694  12
   1 -28  12 447.995 223.504   4
  -1 -28 -12 163.097 229.835  11
   1 -28  11 1193.10 321.856   4
  -1 -28 -11 542.242 310.901  11
   1 -28  10 398.934 226.900   4
  -1 -28 -10 481.663 232.122   4
  -1 -28  -9 46.9829 201.627   4
   1 -28   9-237.593 213.742   4
  -1 -28  -9 15.4991 229.643  11
  -1 -28  -8 243.800 247.169   4
   1 -28   8-186.863 227.896   4
  -1 -28  -8 292.548 221.746  11
   1 -28   8 129.690 191.444  11
  -1 -28  -7 1356.39 380.663   4
   1 -28   7 921.314 357.632   4
  -1 -28  -7 576.681 336.944  11
   1 -28   7 299.818 216.380  11
  -1 -28  -6 491.601 329.684   4
   1 -28   6 504.671 279.314   4
  -1 -28  -6 99.8830 254.365  11
   1 -28   6 20.7547 203.065  11
  -1 -28  -5-119.790 211.653   4
   1 -28   5 663.732 314.130  11
  -1 -28  -5 77.4911 205.517  11
   1 -28   5 25.9506 215.933   4
  -1 -28  -4 621.625 314.543   4
  -1 -28  -4 151.054 273.013  11
   1 -28   4 79.3450 219.464  11
   1 -28   4-21.6389 238.723   4
  -1 -28  -3 386.113 259.714   4
   1 -28   3-198.153 257.669  11
  -1 -28  -3 1.58069 232.007  11
   1 -28   3 386.685 297.683   4
  -1 -28  -2 65.7283 248.038   4
   1 -28   2 313.898 215.993  11
  -1 -28  -2 36.8583 217.752  11
   1 -28   2 638.206 314.438   4
  -1 -28  -1 208.359 284.486   4
  -1 -28  -1 380.666 204.644  11
   1 -28   1 706.807 297.170  11
   1 -28   1 927.494 343.696   4
  -1 -28   0 83.6192 268.434   4
   1 -28   0 17.5747 221.766  11
  -1 -28   0 35.7118 238.051  11
   1 -28   0 181.849 234.149   4
  -1 -28   1 321.949 302.633   4
   1 -28  -1 147.633 239.311  11
   1 -28  -1 1010.79 374.244   4
  -1 -28   2 61.6576 222.096   4
   1 -28  -2 373.997 301.043  11
   1 -28  -2 918.240 342.292   4
  -1 -28   3-182.734 271.376   4
   1 -28  -3 206.740 213.539  11
   1 -28  -3-146.295 244.843   4
  -1 -28   4-348.046 274.646   4
   1 -28  -4 154.541 237.734  11
   1 -28  -4 73.2385 232.443   4
  -1 -28   5 454.993 337.659   4
   1 -28  -5 415.311 259.587  11
   1 -28  -5-86.2835 243.410   4
   1 -28  -6-171.003 234.041  11
   1 -28  -6-149.262 237.240   4
  -1 -28   7 928.861 306.964   4
   1 -28  -7 931.390 324.320  11
   1 -28  -7 775.335 345.605   4
  -1 -28   8 540.106 263.856   4
   1 -28  -8 287.377 262.353  11
   1 -28  -8-214.143 252.472   4
  -1 -28   9 449.247 242.001   4
   1 -28  -9 374.232 300.655  11
   1 -28  -9-64.9565 236.053   4
   1 -28 -10-99.7784 178.457   4
  -1 -28  10 336.221 238.245   4
   1 -28 -10 211.425 245.472  11
   1 -28 -11 420.912 193.092   4
   1 -28 -11 393.418 223.012  11
   1 -28 -12 263.187 192.315   4
   1 -28 -12 193.559 213.867  11
   1 -28 -13 158.107 235.397  11
   1 -28 -14-155.829 225.053  11
   1 -28 -15 882.646 301.486  11
   1 -29  11-204.286 158.242   4
   1 -29  10 76.4561 167.679   4
  -1 -29 -10 263.547 181.868  11
   1 -29   9 245.761 162.960   4
  -1 -29  -9 148.032 258.049  11
  -1 -29  -8 428.671 247.386   4
   1 -29   8 376.516 226.411   4
  -1 -29  -8 718.668 268.349  11
  -1 -29  -7-182.692 257.067   4
   1 -29   7 157.310 181.150   4
  -1 -29  -7 89.0864 182.447  11
   1 -29   6 116.545 186.291  11
  -1 -29  -6 229.583 199.399  11
   1 -29   6 150.725 205.883   4
  -1 -29  -5 435.123 244.266   4
   1 -29   5 1358.15 377.703  11
  -1 -29  -5 223.214 230.042  11
   1 -29   5 1265.81 349.353   4
  -1 -29  -4 143.712 240.832   4
   1 -29   4 617.227 293.033  11
  -1 -29  -4 655.456 298.088  11
   1 -29   4 193.578 249.914   4
  -1 -29  -3 972.196 352.326   4
   1 -29   3 318.168 252.976  11
  -1 -29  -3 333.831 180.562  11
   1 -29   3 793.739 307.238   4
   1 -29   2 224.636 246.710  11
  -1 -29  -2-297.701 212.209  11
   1 -29   2 99.6197 197.436   4
  -1 -29  -1 752.394 332.881   4
   1 -29   1 734.982 310.379  11
   1 -29   1 652.063 298.542   4
  -1 -29   0 1504.04 386.798   4
   1 -29   0 1434.18 390.209  11
   1 -29   0 1379.23 371.041   4
  -1 -29   1 706.203 293.286   4
   1 -29  -1 520.706 303.120  11
   1 -29  -1 275.704 211.327   4
  -1 -29   2 419.514 242.012   4
   1 -29  -2 343.734 240.743  11
   1 -29  -2-289.048 315.774   4
  -1 -29   3 295.016 237.894   4
   1 -29  -3 624.441 286.513  11
   1 -29  -3 463.251 244.967   4
  -1 -29   4 326.422 261.298   4
   1 -29  -4 221.229 218.666  11
   1 -29  -4 206.162 259.606   4
  -1 -29   5 1229.98 352.038   4
   1 -29  -5 559.780 266.407  11
   1 -29  -5 1187.97 339.168   4
  -1 -29   6 220.942 186.412   4
   1 -29  -6-357.255 265.791  11
   1 -29  -6 121.517 216.322   4
   1 -29  -7 344.838 211.873   4
  -1 -29   7 447.122 223.896   4
  -1 -29   8 170.808 206.797   4
   1 -29  -8 162.835 202.533   4
   1 -29  -8 65.7730 187.386  11
   1 -29  -9 143.418 167.824   4
   1 -29  -9 169.591 215.374  11
   1 -29 -10 60.4439 172.773   4
   1 -29 -10-56.2330 187.829  11
   1 -29 -11-32.6129 158.992   4
   1 -29 -11 450.942 283.926  11
   1 -29 -12-16.4830 196.539  11
   1 -29 -13 351.974 244.617  11
   1 -30   9 104.217 154.067   4
   1 -30   8 72.6198 158.009   4
  -1 -30  -8 258.698 167.371  11
   1 -30   7 625.383 217.115   4
  -1 -30  -7 457.437 190.466  11
   1 -30   6-161.408 195.615   4
  -1 -30  -6 1.67358 165.214  11
   1 -30   5 483.337 244.821   4
  -1 -30  -5-186.190 195.161   4
  -1 -30  -5 228.364 210.088  11
  -1 -30  -4-8.79959 202.619   4
   1 -30   4 20.5161 194.708   4
   1 -30   4 117.464 172.413  11
   1 -30   3 651.702 265.522   4
  -1 -30  -3 779.839 269.368   4
   1 -30   3 963.653 301.665  11
  -1 -30  -2 571.427 271.865   4
   1 -30   2 129.958 218.811   4
   1 -30   2 341.189 210.926  11
   1 -30   1 1206.65 320.081   4
  -1 -30  -1 409.775 261.855   4
   1 -30   1 820.449 282.768  11
   1 -30   0 10.4661 183.622   4
  -1 -30   0-155.096 173.397   4
   1 -30   0 157.433 190.923  11
  -1 -30   1 661.167 241.971   4
   1 -30  -1 791.029 297.778   4
   1 -30  -1 851.047 292.377  11
   1 -30  -2 173.431 234.378   4
  -1 -30   2-62.1898 191.338   4
   1 -30  -2 60.1124 175.764  11
   1 -30  -3 859.245 296.138   4
  -1 -30   3 810.035 276.091   4
   1 -30  -3 659.084 243.434  11
  -1 -30   4-203.208 207.472   4
   1 -30  -4-15.9178 187.156   4
  -1 -30   5 282.108 194.620   4
   1 -30  -5-247.101 175.331   4
   1 -30  -5 220.895 218.226  11
   1 -30  -6 366.299 197.481   4
   1 -30  -6 293.317 229.857  11
   1 -30  -7 61.2081 167.091   4
   1 -30  -7 384.072 243.000  11
   1 -30  -8-206.466 195.677   4
   1 -30  -8-201.805 184.561  11
   1 -30  -9-270.655 170.286   4
   1 -30  -9 122.624 169.600  11
   1 -30 -10-358.184 207.808  11
   1 -30 -11 666.473 263.802  11
   1 -31   7-105.621 121.006   4
   1 -31   6 237.727 149.615   4
   1 -31   5 190.374 168.917   4
   1 -31   4-119.463 156.332   4
   1 -31   3 887.201 255.669   4
   1 -31   2 365.086 195.053   4
   1 -31   1 216.854 191.877   4
   1 -31   0 506.038 232.135   4
   1 -31  -1 24.0237 179.919   4
   1 -31  -2 196.533 201.239   4
   1 -31  -2 69.0520 145.037  11
   1 -31  -3 610.426 239.139   4
   1 -31  -3 593.886 213.350  11
   1 -31  -4 58.9523 152.481   4
   1 -31  -4 76.2074 190.371  11
   1 -31  -5 1038.80 286.722   4
   1 -31  -5 284.533 193.066  11
   1 -31  -6-342.753 175.712   4
   1 -31  -6-122.876 169.281  11
   1 -31  -7 30.4854 142.658   4
   2   0   0 21296.1 815.660   5
   2   0   1 31603.7 929.624   5
   2   0  -1 27117.1 1069.31   5
   2   0  -3 5234.11 484.099   7
   2   0  -4 345.078 219.378   7
   2   0  -7 1205.50 546.188   6
   2   0   7 1199.89 334.652   2
   2   0  -7 1171.31 353.455   2
   2   0   8 8768.40 762.611   2
   2   0  -8 7711.92 748.994   2
  -2   0  -9 1357.01 446.576   6
   2   0  -9 1317.83 703.019   6
   2   0   9 769.787 303.544   2
   2   0  -9-42.6272 250.811   2
  -2   0 -10 9808.35 843.987   6
   2   0 -10 9066.79 1154.61   6
   2   0  10 10144.3 653.074   2
   2   0 -10 9529.67 656.748   2
   2   0 -11 7058.55 1088.75   6
  -2   0 -11 8492.43 836.330   6
   2   0  11 7325.56 523.245   2
   2   0 -11 7788.43 578.099   2
   2   0 -12 5482.91 981.657   6
  -2   0 -12 6112.46 760.680   6
   2   0  12 4051.78 341.712   2
   2   0 -12 4977.66 407.368   2
   2   0 -13 1828.60 587.691   6
  -2   0 -13 2011.90 503.929   6
  -2   0 -14-387.526 272.736   6
   2   0 -14-429.214 384.110   6
  -2   0 -15 134.891 270.899   6
   2   0 -15 80.2176 483.259   6
   2   0 -16-111.631 463.116   6
  -2   0 -16 133.603 358.298   6
   2   0 -17 286.273 521.015   6
  -2   0 -17 522.962 363.251   6
  -2   0 -18 116.270 301.720   6
  -2   0 -19 2711.08 870.007   6
  -2   0 -20-1355.00 669.107   6
   2   0 -21-9.85407 280.142   9
   2   0 -21-181.269 528.546   5
  -2   0 -22-212.846 599.271   5
  -2   0 -22-10.4805 359.886   9
   2   0 -22 546.583 345.558   9
   2   0 -22-650.135 750.989   5
   2   0 -22-351.118 238.134  14
  -2   0 -23 4784.57 1381.51   5
   2   0 -23 1722.98 1016.59   5
  -2   0 -23 4350.13 766.500   9
   2   0 -23 3573.92 623.730   9
   2   0 -23 2642.09 536.149  14
   2   0 -24-748.255 857.256   5
   2   0 -24 500.752 410.472   9
  -2   0 -24 760.417 464.218   9
  -2   0 -24-448.022 781.318   5
   2   0 -24 748.282 383.640  14
   2   0 -25 164.337 349.352   9
   2   0 -25-152.740 899.128   5
  -2   0 -25 573.602 473.961   9
   2   0 -25 200.828 333.927  14
   2   0 -26 604.658 366.186   9
  -2   0 -26 160.881 350.439   9
   2   0 -26 794.605 338.173  14
  -2   0 -27 3314.65 719.601   9
   2   0 -27 3558.43 1703.70   5
   2   0 -27 2640.43 558.530  14
   2   0 -27 3508.47 698.068   9
  -2   0 -28 128.579 326.702   9
   2   0 -28-1128.21 1274.88   5
   2   0 -28-57.6456 250.642  14
   2   0 -28-215.380 301.471   9
  -2   0 -29-389.756 397.980   9
   2   0 -29-100.753 246.305  14
   2   0 -29 277.691 359.075   9
  -2   0 -30 479.268 408.449   9
   2   0 -30 748.590 377.332  14
   2   0 -30 230.894 277.726   9
  -2   0 -31-510.863 398.404   9
   2   0 -31-382.267 321.576  14
   2   0 -31-172.433 287.167   9
  -2   0 -32-589.482 426.334   9
   2   0 -32-51.5531 268.870  14
   2   0 -32 267.113 252.503   9
  -2   0 -33 240.351 291.117   9
   2   0 -33-18.8376 221.408  14
   2   0 -33 419.102 296.973   9
   2   0 -34 166.123 198.091  14
   2   0 -34 28.1733 249.913   9
  -2   0 -34-462.277 335.390   9
   2   0 -35-221.928 203.365   9
  -2   0 -35 484.163 307.174   9
  -2   0 -36-57.6660 203.536   9
   2   0 -36 91.1443 208.478   9
   2   0 -37-315.643 215.806   9
  -2   0 -37-230.180 216.258   9
  -2   0 -38-229.437 187.913   9
  -2   0 -39-182.163 158.328   9
  -2  -1 -39-32.8684 140.167   9
  -2  -1 -38 149.465 194.659   9
   2   1 -37-178.637 195.133   9
  -2  -1 -37-90.4998 195.489   9
  -2  -1 -36 477.765 294.789   9
   2   1 -36-398.410 259.964   9
   2   1 -35-408.633 255.460  14
  -2  -1 -35-44.8780 275.139   9
   2   1 -35 466.346 268.961   9
   2   1 -34 485.481 312.024  14
  -2  -1 -34 480.130 258.540   9
   2   1 -34 40.9742 244.229   9
  -2  -1 -33 255.790 294.241   9
   2   1 -33-520.781 244.113  14
   2   1 -33-10.2908 273.923   9
  -2  -1 -32 44.1025 260.821   9
   2   1 -32-444.820 286.666  14
   2   1 -32 63.0996 311.537   9
  -2  -1 -31 123.040 291.719   9
[truncated: 1,879,271 more chars]
