# Supplementary material for: Accessing carbon, boron and germanium spiro stereocentres in a unified catalytic enantioselective approach
Source: Nat Catal. 2025 Jun 12;8(6):569–78. doi: 10.1038/s41929-025-01352-3 (PMC12198011; doi:10.1038/s41929-025-01352-3)
Supplement: Supplementary file 6 — Crystallographic data 8m refine at space group P-1. [file 41929_2025_1352_MOESM6_ESM.res]

TITL yca-r1783_b.res in P-1
    yca-r1783.res
    created by SHELXL-2019/3 at 09:34:53 on 13-Nov-2024
REM Old TITL YCA-R1783 in P1
REM SHELXT solution in P-1: R1 0.178, Rweak 0.022, Alpha 0.075
REM <I/s> 0.000 for 0 systematic absences, Orientation as input
REM Formula found by SHELXT: C37 N
CELL 1.54184 8.8946 9.3177 17.1015 85.908 79.193 83.053
ZERR 2 0.0001 0.0001 0.0002 0.001 0.001 0.001
LATT 1
SFAC C H N
UNIT 74 64 4
SIMU 0.02 0.04 2 N1 C2 C6 N2 C3 C5 C4 C9 C8 C7
SADI C3 C2 C7 C6
SADI N1 C6 N2 C2
SADI C8 C7 C9 C7 C9 C8 C5 C4 C4 C3 C5 C3

L.S. 10
PLAN  10
SIZE 0.185 0.154 0.08
TEMP -133
CONF
LIST 6
fmap 2
MORE -1
ACTA
BOND $H
REM <olex2.extras>
REM <HklSrc "%.\\yca-R1783.hkl">
REM </olex2.extras>

WGHT    0.000000    2.604600
EXTI    0.001927
FVAR       0.62355   0.52718   0.29113   0.69408
N001  3    0.402913    0.331349    0.581250    11.00000    0.02485    0.02729 =
         0.02395   -0.00617   -0.00663    0.00449
C002  1    0.816644    0.180131    0.546468    11.00000    0.02251    0.02318 =
         0.02387   -0.00231   -0.00060   -0.00373
AFIX  43
H002  2    0.900003    0.161019    0.503565    11.00000   -1.20000
AFIX   0
C003  1    0.340414    0.310798    0.513493    11.00000    0.02152    0.02533 =
         0.02192    0.00012   -0.00182   -0.00405
C004  1    0.837708    0.150841    0.624560    11.00000    0.02123    0.02130 =
         0.02682   -0.00202   -0.00479   -0.00309
C005  1    0.713985    0.177199    0.687813    11.00000    0.02280    0.01954 =
         0.02340   -0.00125   -0.00399   -0.00174
C006  1    0.976625    0.102014    0.657861    11.00000    0.02312    0.02073 =
         0.02980   -0.00205   -0.00500   -0.00327
C007  1    0.323801    0.434769    0.637639    11.00000    0.02596    0.02196 =
         0.02166   -0.00247   -0.00467    0.00261
C008  1    0.546944    0.109253    0.868697    11.00000    0.02883    0.02617 =
         0.01751    0.00132   -0.00568   -0.00043
C009  1    0.569158    0.231181    0.673206    11.00000    0.02278    0.02247 =
         0.02258   -0.00194   -0.00147   -0.00021
AFIX  43
H009  2    0.485003    0.246319    0.716143    11.00000   -1.20000
AFIX   0
C00A  1    0.385752    0.187266    0.469526    11.00000    0.02657    0.02199 =
         0.02812   -0.00117   -0.00487   -0.00193
AFIX  43
H00A  2    0.460904    0.115440    0.485415    11.00000   -1.20000
AFIX   0
C00B  1    0.939407    0.106730    0.741039    11.00000    0.02530    0.02441 =
         0.02921    0.00037   -0.00735   -0.00195
C00C  1    0.548271    0.263173    0.594397    11.00000    0.02185    0.02145 =
         0.02662   -0.00175   -0.00537   -0.00039
C00D  1    0.229720    0.414950    0.488428    11.00000    0.02228    0.02797 =
         0.02765   -0.00249   -0.00283    0.00120
AFIX  43
H00D  2    0.197097    0.500254    0.517078    11.00000   -1.20000
AFIX   0
C00E  1    0.767654    0.147993    0.767710    11.00000    0.02479    0.02537 =
         0.02359   -0.00108   -0.00555   -0.00127
C00F  1    0.399917    0.546955    0.654399    11.00000    0.02817    0.02731 =
         0.02475   -0.00094   -0.00509   -0.00097
AFIX  43
H00F  2    0.503932    0.553943    0.629723    11.00000   -1.20000
AFIX   0
C00G  1    0.672698    0.237643    0.531447    11.00000    0.02797    0.02572 =
         0.02097   -0.00005   -0.00504   -0.00181
AFIX  43
H00G  2    0.658438    0.259867    0.478064    11.00000   -1.20000
AFIX   0
C00H  1    0.323380    0.167320    0.403216    11.00000    0.02845    0.03269 =
         0.02956   -0.00809   -0.00229   -0.00560
AFIX  43
H00H  2    0.356125    0.082542    0.374121    11.00000   -1.20000
AFIX   0
C00I  1    1.126358    0.061400    0.619773    11.00000    0.02445    0.02607 =
         0.03337   -0.00284   -0.00419   -0.00243
AFIX  43
H00I  2    1.150408    0.055127    0.563519    11.00000   -1.20000
AFIX   0
C00J  1    0.414281    0.057465    0.911688    11.00000    0.03054    0.03718 =
         0.02115    0.00223   -0.00461   -0.00319
C00K  1    0.720633    0.284567    0.818817    11.00000    0.03342    0.02659 =
         0.02628   -0.00241   -0.00904   -0.00277
AFIX  23
H00B  2    0.794586    0.291738    0.854643    11.00000   -1.20000
H00C  2    0.713819    0.374493    0.784552    11.00000   -1.20000
AFIX   0
C00L  1    0.564791    0.256133    0.865450    11.00000    0.03301    0.02831 =
         0.01859   -0.00300   -0.00646    0.00206
C00M  1    0.686041    0.026986    0.820694    11.00000    0.02819    0.02387 =
         0.02359    0.00051   -0.00379   -0.00063
AFIX  23
H00E  2    0.655337   -0.043506    0.787627    11.00000   -1.20000
H00J  2    0.753673   -0.025035    0.855777    11.00000   -1.20000
AFIX   0
C00N  1    0.173122    0.422201    0.675513    11.00000    0.02690    0.02845 =
         0.03106   -0.00242   -0.00321   -0.00157
AFIX  43
H00N  2    0.122174    0.343476    0.665283    11.00000   -1.20000
AFIX   0
C00P  1    0.323515    0.648865    0.707331    11.00000    0.03997    0.02631 =
         0.03061   -0.00755   -0.00482   -0.00312
AFIX  43
H00P  2    0.375349    0.726023    0.718833    11.00000   -1.20000
AFIX   0
C00Q  1    1.054358    0.075950    0.786488    11.00000    0.03072    0.03636 =
         0.03078    0.00146   -0.00931   -0.00290
AFIX  43
H00Q  2    1.030564    0.080420    0.842844    11.00000   -1.20000
AFIX   0
C00R  1    0.167593    0.394445    0.422250    11.00000    0.02586    0.04595 =
         0.03282   -0.00333   -0.00972    0.00514
AFIX  43
H00R  2    0.092571    0.466019    0.406016    11.00000   -1.20000
AFIX   0
C00S  1    0.447056    0.353604    0.903483    11.00000    0.04201    0.03196 =
         0.02073   -0.00416   -0.00627    0.00783
C00U  1    1.240016    0.030196    0.666053    11.00000    0.02134    0.02953 =
         0.04485    0.00001   -0.00608   -0.00032
AFIX  43
H00U  2    1.343189    0.002816    0.640980    11.00000   -1.20000
AFIX   0
C00V  1    0.213151    0.270892    0.379170    11.00000    0.03043    0.05023 =
         0.02994   -0.00766   -0.01043   -0.00332
AFIX  43
H00V  2    0.169555    0.257451    0.333937    11.00000   -1.20000
AFIX   0
C00W  1    1.205537    0.038307    0.748060    11.00000    0.02624    0.03624 =
         0.04226    0.00215   -0.01355   -0.00047
AFIX  43
H00W  2    1.285375    0.018101    0.778476    11.00000   -1.20000
AFIX   0
C00X  1    0.097382    0.524776    0.728230    11.00000    0.02927    0.04162 =
         0.03495   -0.00618    0.00297   -0.00093
AFIX  43
H00X  2   -0.005887    0.516676    0.753849    11.00000   -1.20000
AFIX   0
C00Y  1    0.394643   -0.100574    0.919803    11.00000    0.03655    0.04244 =
         0.03116    0.00549   -0.00408   -0.01137
AFIX 127
H00K  2    0.373119   -0.131488    0.869811    31.00000   -1.20000
H00L  2    0.308662   -0.117828    0.963151    31.00000   -1.20000
H00M  2    0.489296   -0.155838    0.931758    31.00000   -1.20000
H00O  2    0.407599   -0.138614    0.973336   -31.00000   -1.20000
H00S  2    0.472056   -0.152275    0.879996   -31.00000   -1.20000
H00T  2    0.291422   -0.114265    0.911389   -31.00000   -1.20000
AFIX   0
C00Z  1    0.171617    0.638885    0.743669    11.00000    0.04300    0.03824 =
         0.03434   -0.01301   -0.00112    0.00493
AFIX  43
H00Z  2    0.118884    0.710201    0.779013    11.00000   -1.20000
AFIX   0
C010  1    0.459577    0.512091    0.899388    11.00000    0.06354    0.03508 =
         0.03433   -0.00871   -0.00739    0.00892
AFIX 127
H01A  2    0.566812    0.528259    0.898279    41.00000   -1.20000
H01B  2    0.394069    0.555665    0.946237    41.00000   -1.20000
H01C  2    0.426083    0.556588    0.850952    41.00000   -1.20000
H01D  2    0.357831    0.565415    0.898700   -41.00000   -1.20000
H01E  2    0.530574    0.538010    0.850742   -41.00000   -1.20000
H01F  2    0.498560    0.537087    0.946027   -41.00000   -1.20000
AFIX   0
PART 1
N2    3    0.321985    0.318328    0.943174    21.00000    0.04199    0.01467 =
         0.02723   -0.00173   -0.00387    0.00160
C2    1    0.302848    0.177701    0.948389    21.00000    0.02666    0.02453 =
         0.02077    0.00073   -0.00046   -0.00399
C3    1    0.148507    0.139324    0.993325    21.00000    0.03482    0.04376 =
         0.03441    0.00013    0.00492   -0.00329
AFIX  13
H3    2    0.135199    0.033942    1.001474    21.00000   -1.20000
AFIX   0
C4    1    0.061065    0.236242    1.057150    21.00000    0.04191    0.05531 =
         0.03422   -0.00775    0.01298    0.00157
AFIX  23
H4A   2   -0.002081    0.190486    1.104023    21.00000   -1.20000
H4B   2    0.110251    0.320130    1.068836    21.00000   -1.20000
AFIX   0
C5    1    0.008763    0.240301    0.980245    21.00000    0.03293    0.06751 =
         0.05015   -0.00932   -0.00016    0.00771
AFIX  23
H5A   2    0.025315    0.326679    0.943826    21.00000   -1.20000
H5B   2   -0.087030    0.197020    0.979017    21.00000   -1.20000
AFIX   0
PART 2
C7    1    0.167561    0.372202    0.981849   -21.00000    0.04277    0.03754 =
         0.03929   -0.00153    0.00924    0.00798
AFIX  13
H7    2    0.164915    0.477513    0.965409   -21.00000   -1.20000
AFIX   0
C9    1    0.099769    0.337180    1.065944   -21.00000    0.09085    0.06189 =
         0.05381    0.00480    0.04119    0.02597
AFIX  23
H9A   2    0.147232    0.250499    1.092880   -21.00000   -1.20000
H9B   2    0.059449    0.418873    1.100709   -21.00000   -1.20000
AFIX   0
C6    1    0.306694    0.276070    0.942798   -21.00000    0.03221    0.02201 =
         0.02035    0.00039    0.00287    0.00008
C8    1    0.015726    0.314363    1.002695   -21.00000    0.04509    0.06674 =
         0.09916   -0.02345    0.01971    0.00995
AFIX  23
H8A   2   -0.077295    0.381793    0.997640   -21.00000   -1.20000
H8B   2    0.010510    0.213377    0.989810   -21.00000   -1.20000
AFIX   0
N1    3    0.295649    0.134571    0.947662   -21.00000    0.03430    0.02496 =
         0.02997    0.00236   -0.00711   -0.00543
HKLF 4


REM  yca-r1783_b.res in P-1
REM wR2 = 0.1524, GooF = S = 1.241, Restrained GooF = 1.238 for all data
REM R1 = 0.0695 for 5280 Fo > 4sig(Fo) and 0.0716 for all 5562 data
REM 403 parameters refined using 149 restraints

END  
     
WGHT      0.0002      2.6051 

REM Highest difference peak  0.305,  deepest hole -0.381,  1-sigma level  0.059
Q1    1   0.0228  0.3444  0.9616  11.00000  0.05    0.30
Q2    1   0.0329  0.3192  1.0417  11.00000  0.05    0.29
Q3    1   0.7249  0.1495  0.7338  11.00000  0.05    0.28
Q4    1   0.5975  0.0648  0.8396  11.00000  0.05    0.26
Q5    1   0.7317  0.0830  0.7911  11.00000  0.05    0.25
Q6    1   0.9100  0.1043  0.6316  11.00000  0.05    0.24
Q7    1   0.8491  0.1194  0.7607  11.00000  0.05    0.24
Q8    1   0.5504  0.1778  0.8655  11.00000  0.05    0.21
Q9    1  -0.1157  0.2804  1.0391  11.00000  0.05    0.21
Q10   1   0.1900  0.4139  0.7451  11.00000  0.05    0.21

  REM The information below was added by Olex2.
  REM
  REM R1 = 0.0695 for 5280 Fo > 4sig(Fo) and 0.0716 for all 60437 data
  REM 403 parameters refined using n/a restraints
  REM Highest difference peak 0.30, deepest hole -0.38
  REM Mean Shift 0, Max Shift 0.000.

  REM +++ Tabular Listing of Refinement Information +++
  REM R1_all = 0.0716
  REM R1_gt = 0.0695
  REM wR_ref = 0.1524
  REM GOOF = 1.241
  REM Shift_max = 0.000
  REM Shift_mean = 0
  REM Reflections_all = 60437
  REM Reflections_gt = 5280
  REM Parameters = 403
  REM Hole = -0.38
  REM Peak = 0.30
  REM Flack = n/a

  
